# Supplementary material for: Enteropathy produced in mice by intergenerational transmission of small intestinal microbiota from undernourished children
Source: Nat Microbiol. 2026 Jun 16;11(7):1967–81. doi: 10.1038/s41564-026-02394-4 (PMC13323066; doi:10.1038/s41564-026-02394-4)
Supplement: Supplementary file 3 — Diet and bacterial abundance information from gnotobiotic mouse experiments. a, Diets used in gnotobiotic mouse studies. Ingredients in and nutritional analysis of each diet. b, Cultured isolates and taxonomic classification from BEED study duodenal aspirates. c, MAG assembly information and MAG taxonomic classification. (i) Assembly and taxonomic classification. (ii) Sample metadata. d, Abundances of MAGs from gnotobiotic animal experiments. (i) Diet oscillation experiment, log10-tpm (Supplementary Fig. 3). (ii) Intergenerational transmission experiment, absolute abundance: P37 animals (Figs. 1b and 2j, and Supplementary Fig. 2), P14 animals (Supplementary Fig. 2d) and adults (Supplementary Fig. 2a–c). Relative abundance: gavage mixes. (iii) co-housing experiment, absolute abundance (Fig. 2h,i). (iv) Isolate add-in experiments, absolute abundance (Fig. 3b and Extended Data Fig. 4a,b). Abundance values are log10 transformed. Padj values determined using two-sided Wilcoxon rank-sum tests and FDR correction. e, C. concisus abundance in (i) mono-colonization and (ii) add-in experiments assessed by qPCR (Extended Data Fig. 4g). [file 41564_2026_2394_MOESM3_ESM.xlsx]

## Sheet: Table 1a
Supplementary Table 1a- Diets used in gnotobiotic mouse studies
Ingredients in each diet
Ingredients (g/kg)	Adult Mirpur	Mirpur-18
Cooked Rice (unenriched)	285	418
Cooked Lentils (masoor)	115	211
Cooked Potato	80	69
Cooked Spinach	70	80
Cooked Onion (yellow)	40	37
Soybean oil	25	110
Sweet pumpkin	60	60
Salt (iodized)	10	5
Turmeric	5	5
Garlic	5	5
Fish (tilapia)	90	0
Daikon radish (moola)	60	0
Wheat flour (atta)	100	0
Okra	50	0
Coriander	5	0
Nutritional analysis of each diet
Analyte	Adult Mirpur	Mirpur-18
Calories (kcal/g)	4.185	4.75
Total Fat (g/100g)	7.305	17.8
Protein (%)	14.55	11.1
Total Dietary Fiber (%)	5.855	3.9
Ash (%)	4.225	2.35

## Sheet: Table 1b
Supplementary Table 1b - 184 cultured isolates and taxonomic classification from BEED study duodenal aspirates
Stock name	Best ID*	core taxa**	Inclusion in cSI-N
BEED-MA-11028-1	Streptococcus pseudopneumoniae	Y
BEED-MA-21037-4	Streptococcus pneumoniae	Y
BEED-MA-21049-8	Haemophilus parainfluenzae	Y
BEED-MA-21056-9	Bifidobacterium longum subsp. longum		X
BEED-MA-21056-24	Rothia dentocariosa
BEED-MA-22035-14	Escherichia coli
BEED-MA-22043-8	Enterococcus hirae
BEED-MA-11005-14	Enterococcus hirae
BEED-MA-11028-2	Haemophilus influenzae	Y
BEED-MA-21037-5	Neisseria spp.
BEED-MA-21049-12	Neisseria macacae
BEED-MA-21056-10	Rothia dentocariosa
BEED-MA-22035-1	Neisseria flavescens		X
BEED-MA-22035-15	Escherichia coli
BEED-MA-11005-1	Shigella flexneri
BEED-MA-11014	Enterococcus hirae
BEED-MA-11028-3	Neisseria flavescens
BEED-MA-21037-6	No taxonomic assignment
BEED-MA-21049-13	Rothia mucilaginosa	Y
BEED-MA-21056-11	Actinomyces odontolyticus	Y	X
BEED-MA-22035-2	Streptococcus pneumoniae	Y
BEED-MA-22035-17	Haemophilus spp.	Y	X
BEED-MA-11005-2	Haemophilus parainfluenzae	Y
BEED-MA-22024-1	Streptococcus parasanguinis	Y	X
BEED-MA-11028-11	Neisseria flavescens
BEED-MA-21037-7	Neisseria flavescens
BEED-MA-21049-17	Acinetobacter pitii
BEED-MA-21056-13	Campylobacter jejuni
BEED-MA-22035-3	Escherichia coli
BEED-MA-12046-1	Microbacterium spp.
BEED-MA-11005-3	Enterococcus hirae
BEED-MA-22024-2	Streptococcus lactarius	Y
BEED-MA-11028-13	Staphylococcus aureus
BEED-MA-21037-8	No taxonomic assignment
BEED-MA-21049-18	Neisseria flavescens		X
BEED-MA-21056-14	Campylobacter jejuni
BEED-MA-22035-5	Streptococcus pneumoniae	Y
BEED-MA-12046-2	Mycobacterium vulneris
BEED-MA-11005-4	Rothia dentocariosa
BEED-MA-22024-3	Streptococcus parasanguinis	Y
BEED-MA-11028-17	Neisseria flavescens
BEED-MA-21037-9	Staphylococcus pasteuri
BEED-MA-21056-1	Streptococcus agalactiae	Y
BEED-MA-21056-15	Campylobacter jejuni		X
BEED-MA-22035-6	Streptococcus oralis	Y
BEED-MA-22043-1	Acinetobacter junii
BEED-MA-11005-5	Rothia mucilaginosa	Y
BEED-MA-22024-4	Haemophilus parainfluenzae	Y
BEED-MA-21044-1	Neisseria flavescens
BEED-MA-21037-11	No taxonomic assignment
BEED-MA-21056-2	Rothia mucilaginosa	Y
BEED-MA-21056-16	Campylobacter jejuni
BEED-MA-22035-7	Rothia mucilaginosa	Y
BEED-MA-22043-2	Xylophilus ampelinus
BEED-MA-11005-6	Aggregatibacter segnis		X
BEED-MA-22024-5	Mycobacterium neoaurum
BEED-MA-21044-12	Streptococcus pneumoniae	Y
BEED-MA-21037-12	No taxonomic assignment
BEED-MA-21056-3	Streptococcus salivarius	Y
BEED-MA-21056-17	Campylobacter jejuni
BEED-MA-22035-8	Escherichia coli		X
BEED-MA-22043-3	Acinetobacter ursingii
BEED-MA-11005-7	Enterococcus hirae		X
BEED-MA-22024-7	Agrobacterium tumefaciens
BEED-MA-21044-14	Streptococcus cristatus	Y
BEED-MA-21049-1	Neisseria flavescens
BEED-MA-21056-4	Streptococcus agalactiae	Y
BEED-MA-21056-18	Campylobacter jejuni
BEED-MA-22035-9	Staphylococcus aureus
BEED-MA-22043-4	Acinetobacter ursingii		X
BEED-MA-11005-8	Aggregatibacter segnis
BEED-MA-22024-11	Streptococcus lactarius	Y
BEED-MA-21037-1	Bradhyrhizobiaceae bacterium
BEED-MA-21049-2	Neisseria flavescens
BEED-MA-21056-5	Rothia dentocariosa		X
BEED-MA-21056-19	Rothia mucilaginosa	Y	X
BEED-MA-22035-11	Streptococcus pneumoniae	Y	X
BEED-MA-22043-5	Acinetobacter junii
BEED-MA-11005-9	Aggregatibacter segnis
BEED-MA-22024-12	Agrobacterium tumefaciens
BEED-MA-21037-2	No taxonomic assignment
BEED-MA-21049-5	Haemophilus spp.	Y	X
BEED-MA-21056-6	Rothia mucilaginosa	Y
BEED-MA-21056-20	Pasteurellaceae spp.
BEED-MA-22035-12	Escherichia coli	Y
BEED-MA-22043-6	Acinetobacter junii		X
BEED-MA-11005-10	Propionibacterium acnes
BEED-MA-11041-1	Streptococcus pneumoniae	Y
BEED-MA-21037-3	No taxonomic assignment
BEED-MA-21049-6	Neisseria macacae		X
BEED-MA-21056-7	Streptococcus salivarius	Y
BEED-MA-21056-22	Streptococcus sanguinis	Y
BEED-MA-22035-13	Escherichia coli
BEED-MA-22043-7	Haemophilus parainfluenzae	Y
BEED-MA-11005-12	Rothia dentocariosa
BEED-MA-11041-2	Rothia dentocariosa
BEED-MA-11041-3	Streptococcus pneumoniae	Y
BEED-MA-11041-15	No taxonomic assignment
BEED-A-22035-8	Shigella flexneri
BEED-A-11041-9	Fusobacterium nucleatum	Y	X
BEED-A-21044-1	Streptococcus salivarius	Y
BEED-A-21056-3	Streptococcus agalactiae	Y
BEED-A-21049-12	Lactobacillus oris		X
BEED-A-21044-10	Haemophilus parainfluenzae	Y
BEED-MA-11041-4	Rothia mucilaginosa	Y
BEED-MA-11041-16	Xylophilus ampelinus		X
BEED-A-22035-9	Escherichia coli
BEED-A-11041-12	Streptococcus agalactiae	Y
BEED-A-21044-2	Streptococcus agalactiae	Y
BEED-A-21056-5	Haemophilus parainfluenzae	Y
BEED-A-11028-1	Veilonella spp.	Y
BEED-A-21049-4	Streptococcus salivarius	Y	X
BEED-MA-11041-5	Streptococcus agalactiae	Y	X
BEED-MA-11041-17	Xylophilus ampelinus
BEED-A-22035-10	Fusobacterium periodonticum	Y
BEED-A-11005-1	Veillonella dispar	Y
BEED-A-21044-3	Sptretococcus agalactiae	Y	X
BEED-A-21056-8	Veillonella dispar	Y
BEED-A-11028-2	Streptococcus agalactiae	Y	X
BEED-A-21049-11	Leptotrichia wadei	Y
BEED-MA-11041-6	Streptococcus constellatus	Y
BEED-MA-11041-18	Xylophilus ampelinus
BEED-A-22035-11	Haemophilus influenzae	Y
BEED-A-11005-2	Campylobacter concisus		X
BEED-A-21044-4	Streptococcus agalactiae	Y
BEED-A-21056-10	Actinomyces spp.	Y	X
BEED-A-11028-3	Prevotella pallens		X
BEED-A-21049-6	Streptococcus anginosus	Y	X
BEED-MA-11041-7	Staphylococcus aureus		X
BEED-A-22043-1	Veilonella parvula	Y
BEED-A-11041-1	Actinomyces oris	Y
BEED-A-11005-3	Enterococcus hirae
BEED-A-21044-6	Granulicatella elegans	Y
BEED-A-21049-1	Veillonella atypica	Y
BEED-A-11028-4	Haemophilus influenzae	Y
BEED-MA-11041-8	Streptococcus agalactiae	Y
BEED-A-22043-2	Veillonella parvula	Y	X
BEED-A-11041-2	Streptococcus constellatus	Y
BEED-A-11005-4	Streptococcus mutans	Y
BEED-A-21044-7	Veillonella dispar	Y
BEED-A-21049-2	Streptococcus thermophilus	Y
BEED-A-11028-5	Prevotella melanogenica	Y	X
BEED-MA-11041-9	Rothia dentocariosa
BEED-A-22043-5	Haemophilus parainfluenzae	Y
BEED-A-11041-3	Actinomyces spp.	Y
BEED-A-11005-7	Haemophilus parainfluenzae	Y
BEED-A-21044-8	Haemophilus parainfluenzae	Y	X
BEED-A-21049-3	Streptococcus anginosus	Y
BEED-A-11028-6	Fusobacterium periodonticum	Y	X
BEED-A-11041-8	Streptococcus oralis	Y
BEED-MA-11041-10	Rothia dentocariosa
BEED-A-22035-1	Streptococcus spp.	Y
BEED-A-11041-4	Actinomyces naeslundii	Y
BEED-A-11005-8	Veillonella dispar	Y	X
BEED-A-21044-9	Haemophilus parainfluenzae	Y
BEED-A-21049-5	Veillonella dispar	Y
BEED-A-11028-7	Streptococcus parasanguinis	Y
BEED-A-11064-9	Granulicatella adiacens
BEED-MA-11041-11	Streptococcus agalactiae	Y
BEED-A-22035-2	Fusobacterium periodonticum	Y
BEED-A-11041-5	Streptococcus pneumoniae	Y
BEED-A-11005-10	Streptococcus mutans	Y	X
BEED-A-21044-11	Haemophilus spp.	Y
BEED-A-21049-7	Fusobacterium periodonticum	Y
BEED-A-11028-8	Streptococcus agalactiae	Y	X
BEED-A-21056-2	Streptococcus thermophilus	Y
BEED-MA-11041-12	Streptococcus pneumoniae	Y
BEED-A-22035-4	Streptococcus spp.	Y
BEED-A-11041-6	Gemella haemolysans	Y
BEED-A-11005-11	Streptococcus mutans	Y
BEED-A-21044-12	Leptotrichia wadei	Y	X
BEED-A-21049-8	Veillonella dispar	Y
BEED-A-11028-9	Streptococcus agalactiae	Y
BEED-A-21049-11	Leptotrichia wadei	Y
BEED-MA-11041-13	Neisseria macacae
BEED-A-22035-6	Gemella haemolysans	Y	X
BEED-A-11041-7	Streptococcus constellatus	Y
BEED-A-11064-7	Granulicatella adiacens		X
BEED-A-21056-1	Streptococcus agalactiae	Y
BEED-A-21049-9	Lactobacillus vaginalis
BEED-A-11028-10	Streptococcus pneumoniae	Y
BEED-A-21044-5	Streptococcus agalactiae	Y
BEED-MA-11041-14	Neisseria macacae
BEED-A-22035-7	Prevotella oulorum
*Taxonomic assignment provided based on full-length 16S rRNA sequencing (Sanger), V4-16S rRNA sequencing, MALDI-TOF, and shotgun metagenomic sequencing
**Core taxa indicated based on matched classification with taxa described in Chen & Kung et al. (NEJM 2020)

## Sheet: Table 1c
Supplementary Table 1c - Metagenome-assembled genome (MAG) assembly information and MAG taxonomic classification
(i) Assembly and taxonomic classification
Taxonomic assignment (GTDB release 95)	Filename	File Prefix	Genome assembly statistics (QUAST)				Genome quality (CheckM)		core taxa*	Isolates with > 95% ANI (by sample alias, see tableS2)
			Contigs	Length (bp)	GC (%)	N50 (bp)	Completeness (%)	Contamination (%)
MAG
Acinetobacter junii	MAG008	NZ_220527_assembly_008	2	3322181	38.7	2462474	100	0		78,86
Acinetobacter ursingii	MAG002	NZ_220527_assembly_002	9	3343624	40.16	2710124	100	2.93		14,62,70
Actinomyces naeslundii	MAG041	NZ_220527_assembly_041	1	2170457	65.42	2170457	93.68	1.42	Y	147,155
Actinomyces odontolyticus† (Pauljensenia sp902373435)	MAG044	NZ_220527_assembly_044	1	3172439	67.81	3172439	100	0.71	Y	20
Agrobacterium pusense	MAG006	NZ_220527_assembly_006	9	5493761	59.23	1707885	99.45	0.09		64,80
Bifidobacterium longum	MAG050	NZ_220527_assembly_050	1	2454958	59.92	2454958	99.54	0.23		4
Campylobacter A concisus F	MAG048	NZ_220527_assembly_048	1	2007979	39.62	2007979	99.51	0.19		124
Enterococcus B hirae	MAG011	NZ_220527_assembly_011	1	2853858	36.92	2853858	99.63	0		8,16,31,63,132
Escherichia flexneri	MAG012	NZ_220527_assembly_012	1	4755090	50.85	4755090	99.32	0.3		6,29,61,85,93,94,99,107
Escherichia flexneri	MAG049	NZ_220527_assembly_049	1	4579823	51.01	4579823	99.5	0.64		6,29,61,85,93,94,99,107
Fusobacterium periodonticum	MAG043	NZ_220527_assembly_043	1	2603905	27.91	2603905	100	0	Y	115,166
Fusobacterium vincentii	MAG020	NZ_220527_assembly_020	1	2239331	27.44	2239331	100	0	Y	100
Granulicatella adiacens	MAG046	NZ_220527_assembly_046	1	1849751	37.93	1849751	99.45	0		160,180
Haemophilus D parainfluenzae	MAG033	NZ_220527_assembly_033	1	2042976	39.66	2042976	99.89	0.02	Y	3,104,148
Haemophilus D parainfluenzae K	MAG045	NZ_220527_assembly_045	1	1909915	39.7	1909915	99.66	0	Y	23,146
Limosilactobacillus vaginalis A	MAG015	NZ_220527_assembly_015	1	1897802	40.32	1897802	99.46	1.09		182
Neisseria flavescens	MAG024	NZ_220527_assembly_024	1	2302850	49.18	2302850	99.7	0.23		17,35,41,49,65
Neisseria flavescens	MAG030	NZ_220527_assembly_030	1	2307654	49.31	2307654	99.92	0.23		17,35,41,49,65
Neisseria sicca C	MAG004	NZ_220527_assembly_004	11	2417682	51	1848323	94.73	3.69		11,66,90,177,185
Neisseria sp000186165	MAG025	NZ_220527_assembly_025	1	2338400	49.5	2338400	100	0.68		13,74
Neisseria sp000186165	MAG040	NZ_220527_assembly_040	1	2340339	49.42	2340339	100	0.23		13,74
Porphyromonas	MAG016	NZ_220527_assembly_016	1	2311776	53.05	2311776	98.92	0		165
Prevotella melaninogenica	MAG007	NZ_220527_assembly_007	2	3126452	40.72	1814157	99.32	0	Y	143
Rothia sp902373285	MAG001	NZ_220527_assembly_001	10	2209140	60.11	494844	96.33	0		19,47,51,53,76,105
Staphylococcus aureus	MAG038	NZ_220527_assembly_038	1	2833177	32.89	2833177	99.51	0.08		33,69,129
Streptococcus	MAG010	NZ_220527_assembly_010	3	2028437	40.49	1022966	99.82	0.6	Y	152,161,163,169
Streptococcus	MAG013	NZ_220527_assembly_013	1	2197558	41.53	2197558	100	0.52	Y	24,40
Streptococcus	MAG018	NZ_220527_assembly_018	1	2032487	40.52	2032487	99.74	0.2	Y	133
Streptococcus	MAG026	NZ_220527_assembly_026	1	1992198	40.05	1992198	99.42	0.25	Y	125,184
Streptococcus agalactiae	MAG027	NZ_220527_assembly_027	1	2112529	35.54	2112529	100	0	Y	113
Streptococcus anginosus	MAG029	NZ_220527_assembly_029	1	1984737	38.97	1984737	99.88	0.25	Y	128,150
Streptococcus constellatus	MAG034	NZ_220527_assembly_034	1	1915398	38.03	1915398	99.35	0.54	Y	121,179
Streptococcus constellatus	MAG042	NZ_220527_assembly_042	1	1858294	38.17	1858294	99	0	Y	121,179
Streptococcus constellatus A	MAG036	NZ_220527_assembly_036	1	2059981	39.21	2059981	99.88	0.18	Y
Streptococcus cristatus C	MAG022	NZ_220527_assembly_022	1	2091580	42.46	2091580	100	0	Y
Streptococcus gordonii	MAG009	NZ_220527_assembly_009	12	1962115	40.71	464534	90.05	0	Y	170
Streptococcus gordonii	MAG017	NZ_220527_assembly_017	1	2236709	40.49	2236709	100	0	Y	170
Streptococcus mutans	MAG039	NZ_220527_assembly_039	1	2006358	36.86	2006358	100	0.75	Y	140,164,172
Streptococcus oralis BC	MAG047	NZ_220527_assembly_047	1	2001860	41.26	2001860	99.8	0.2	Y	57,117
Streptococcus oralis G	MAG031	NZ_220527_assembly_031	1	1872446	41.29	1872446	99.8	0.6	Y	45
Streptococcus parasanguinis D	MAG032	NZ_220527_assembly_032	1	2122163	41.74	2122163	100	0.58	Y	159
Streptococcus pneumoniae	MAG021	NZ_220527_assembly_021	1	2189021	39.81	2189021	99.42	0.2	Y	37,77
Streptococcus pseudopneumoniae O	MAG019	NZ_220527_assembly_019	1	1974148	40.25	1974148	99.7	0.27	Y	97
Streptococcus sanguinis	MAG023	NZ_220527_assembly_023	1	2331736	43.43	2331736	100	0	Y	92
Streptococcus sp000187445	MAG037	NZ_220527_assembly_037	1	2162212	39.91	2162212	99.88	0	Y	59,91,101,112,142,154,168
Streptococcus vestibularis	MAG028	NZ_220527_assembly_028	1	2045068	39.59	2045068	100	0.23	Y	108
Veillonella	MAG035	NZ_220527_assembly_035	1	2118126	37.69	2118126	100	0	Y	134
Veillonella atypica	MAG003	NZ_220527_assembly_003	8	2139076	38.96	482050	99.21	0	Y	111,156
Veillonella parvula A	MAG005	NZ_220527_assembly_005	8	1998534	38.85	404899	86.7	1.2	Y	130,138
Veillonella parvula A	MAG014	NZ_220527_assembly_014	1	2142612	38.7	2142612	100	0	Y	130,138
BEED Isolate
Escherichia coli‡	E_coli_211201	E_coli_211201	240	4504573	50.74	39398	99.81	1.09
*Core taxa indicated based on matched classification by full length 16S Sanger sequencing with taxa described in Chen & Kung et al. (NEJM 2020)
†Alternative classification based on phylogenetic relationship to reference genomes
‡Unmapped reads were classified as E coli by Metaphlan2; Highest quality E coli BEED isolate (by CheckM metrics) was thus included as reference genome.
D. T. Truong, E. A. Franzosa, T. L. Tickle, M. Scholz, G. Weingart, E. Pasolli, A. Tett, C. Huttenhower, N. Segata, MetaPhlAn2 for enhanced metagenomic taxonomic profiling, Nat. Methods 12, 902–903 (2015).
(ii) Sample metadata
Experiment	Group	Sample type	Mouse ID	Age	Sex	Library	Pool	File Prefix			Number of raw reads	Index
Intergenerational	cSI-N	Cecal contents	B_01	Adult	F	Library 3	Pool A	IG_meta_bc1003_BAK8A_OA--bc1003_BAK8A_OA			1947292685	ACACATCTCGTGAGAGT
Intergenerational	cSI-N	Cecal contents	B_02	Adult	F
Intergenerational	cSI-N	Cecal contents	B_02_L02_03	P37	M
Intergenerational	cSI-N	Cecal contents	B_01_L02_01	P37	M	Library 10	Pool A	IG_meta_bc1011_BAK8A_OA--bc1011_BAK8A_OA			1741240417	CTATACGTATATCTATT
Intergenerational	cSI-N	Cecal contents	B_03	Adult	F
Intergenerational	cSI-N	Cecal contents	B_07	Adult	F
Intergenerational	cSI-I	Cecal contents	A_02	Adult	F	Library 4	Pool A	IG_meta_bc1008_BAK8A_OA--bc1008_BAK8A_OA			2752599375	ACAGTCGAGCGCTGCGT
Intergenerational	cSI-I	Cecal contents	A_03	Adult	F
Intergenerational	cSI-I	Cecal contents	A_05_L01_01	P37	M
Intergenerational	cSI-I	Cecal contents	A_05_L02_02	P37	M
Intergenerational	cSI-I	Cecal contents	A_05	Adult	F	Library 11	Pool A	IG_meta_bc1012_BAK8A_OA--bc1012_BAK8A_OA			1926526594	ACACTAGATCGCGTGTT
Intergenerational	cSI-I	Cecal contents	A_07	Adult	F
Cohousing	Non-cohoused cSI-N	Cecal contents	m_2B_06	-	M	Library 5	Pool B	CH_meta_bc1001_BAK8A_OA--bc1001_BAK8A_OA			541274809	CACATATCAGAGTGCGT
Cohousing	Non-cohoused cSI-N	Cecal contents	m_2C_07	-	M
Cohousing	Non-cohoused cSI-N	Cecal contents	m_2B_11	-	M	Library 12	Pool B	CH_meta_bc1008_BAK8A_OA--bc1008_BAK8A_OA			385900693	ACAGTCGAGCGCTGCGT
Cohousing	Non-cohoused cSI-N	Cecal contents	m_2C_08	-	M
Cohousing	Non-cohoused cSI-I	Cecal contents	m_1A_03	-	M	Library 6	Pool B	CH_meta_bc1002_BAK8A_OA--bc1002_BAK8A_OA			501107950	ACACACAGACTGTGAGT
Cohousing	Non-cohoused cSI-I	Cecal contents	m_1B_01	-	M
Cohousing	Non-cohoused cSI-I	Cecal contents	m_1A_16	-	M	Library 13	Pool B	CH_meta_bc1009_BAK8A_OA--bc1009_BAK8A_OA			423688616	ACACACGCGAGACAGAT
Cohousing	Non-cohoused cSI-I	Cecal contents	m_1B_05	-	M
Cohousing	cSI-N Cohoused (with cSI-I)	Cecal contents	m_2A_02	-	M	Library 7	Pool B	CH_meta_bc1003_BAK8A_OA--bc1003_BAK8A_OA			569529869	ACACATCTCGTGAGAGT
Cohousing	cSI-I Cohoused (with cSI-N)	Cecal contents	m_1C_05	-	M
Cohousing	cSI-N Cohoused (with cSI-I)	Cecal contents	m_2A_13	-	M	Library 14	Pool B	CH_meta_bc1010_BAK8A_OA--bc1010_BAK8A_OA			401103147	ACGCGCTATCTCAGAGT
Cohousing	cSI-I Cohoused (with cSI-N)	Cecal contents	m_1C_06	-	M
-	cSI-N	Gavage mix	-	-	-	Library 1	Pool A	IG_meta_bc1001_BAK8A_OA--bc1001_BAK8A_OA			4618837201	CACATATCAGAGTGCGT
-	cSI-N	Gavage mix	-	-	-	Library 8	Pool A	IG_meta_bc1009_BAK8A_OA--bc1009_BAK8A_OA			3224343776	ACACACGCGAGACAGAT
-	cSI-I	Gavage mix	-	-	-	Library 2	Pool A	IG_meta_bc1002_BAK8A_OA--bc1002_BAK8A_OA			2238084649	ACACACAGACTGTGAGT
-	cSI-I	Gavage mix	-	-	-	Library 9	Pool A	IG_meta_bc1010_BAK8A_OA--bc1010_BAK8A_OA			4576584295	ACGCGCTATCTCAGAGT

## Sheet: Table 1d(i)
Supplementary Table 1d - Abundances of MAGs from gnotobiotic animal experiments
(i) Diet oscillation experiment
Group	Mouse ID	Diet	Generation	Sex	Experimental Day	E. coli	MAG001	MAG003	MAG005	MAG008	MAG011	MAG012	MAG014	MAG015	MAG017	MAG018	MAG019	MAG020	MAG022	MAG024	MAG025	MAG027	MAG028	MAG029	MAG030	MAG032	MAG033	MAG034	MAG035	MAG036	MAG038	MAG039	MAG040	MAG041	MAG042	MAG044	MAG046	MAG048	MAG049	MAG050
							Rothia sp902373285	Veillonella atypica	Veillonella parvula A	Acinetobacter junii	Enterococcus B hirae	Escherichia flexneri	Veillonella parvula A	Limosilactobacillus vaginalis A	Streptococcus gordonii	Streptococcus	Streptococcus pseudopneumoniae O	Fusobacterium vincentii	Streptococcus cristatus C	Neisseria flavescens	Neisseria sp000186165	Streptococcus agalactiae	Streptococcus vestibularis	Streptococcus anginosus	Neisseria flavescens	Streptococcus parasanguinis D	Haemophilus D parainfluenzae	Streptococcus constellatus	Veillonella	Streptococcus constellatus A	Staphylococcus aureus	Streptococcus mutans	Neisseria sp000186165	Actinomyces naeslundii	Streptococcus constellatus	Actinomyces odontolyticus	Granulicatella adiacens	Campylobacter A concisus F	Escherichia flexneri	Bifidobacterium longum
cSI-I	m104	Breeder Chow	F2	M	7	5.38563	1.20431	2.24371	5.48488	1.59111	5.75319	4.63098	4.34669	1.07957	3.70881	0.767402	0	0.640929	1.0727	0.6021	1.0867	4.89502	0	0.302257	0	4.0328	4.14387	0.00408498	1.92898	0	2.14006	2.43715	0.579725	4.30242	0.905049	4.05909	4.82911	4.78666	4.35477	5.65031
	m105	Breeder Chow	F2	M	7	5.45156	1.34275	3.49909	5.41088	1.74039	5.78191	4.64444	4.31787	0.903385	3.62133	1.59387	0.397552	2.18913	2.05751	1.2789	1.83108	4.91375	0.30322	0	1.00006	4.08966	4.07472	0.00137293	3.0956	0.534527	2.19058	2.36064	1.85927	4.16529	0.957594	4.05401	4.8244	4.8063	4.42588	5.72249
	m1113	Breeder Chow	F2	F	7	5.36669	1.32252	4.08325	4.89969	1.50245	5.77966	4.75061	4.20709	0.699224	3.6196	1.84581	1.09833	2.74575	2.72359	2.00998	2.42574	4.71301	1.15071	0	1.72206	3.9759	4.13877	0.00416448	3.69423	1.07381	1.71615	2.44492	2.46072	4.13535	1.23178	3.92014	4.83307	4.70854	4.34023	5.58831
	m1114	Breeder Chow	F2	F	7	5.3245	1.00039	3.59216	5.28727	1.54277	5.71213	4.65021	4.2329	1.07953	3.54323	1.44248	0.641507	2.26996	2.22828	1.56017	1.99866	4.65388	0.605244	0	1.42631	3.79661	3.98844	0.00417314	3.1841	0.638396	1.99142	2.22116	1.98856	4.03068	1.08028	3.8485	4.62029	4.69921	4.33095	5.57534
	m132	Breeder Chow	F2	F	7	5.43156	1.14638	2.70329	5.49955	2.20366	5.75309	4.80422	4.3627	0.699378	3.63244	1.09898	0	1.58751	1.25845	0.778183	1.21854	4.77335	0.40429	0	0	3.89707	4.17252	0.0041612	2.38096	0.718115	1.66307	2.50608	0.976308	4.27683	0.588707	3.89336	4.75035	4.7922	4.41387	5.68145
	m174	Breeder Chow	F1	F	7	5.29944	1.20449	4.20736	4.21731	1.65323	5.75078	5.04339	4.22117	0.845472	3.57683	1.84563	0.998735	2.85525	2.83489	2.09972	2.56979	4.7276	1.25368	0	1.95042	3.9368	4.12293	0.00407615	3.79682	0.980546	0.903195	2.47213	2.59012	4.14687	1.31501	3.89812	4.96565	4.90175	4.12417	5.74504
	m175	Breeder Chow	F1	F	7	5.32558	1.1766	4.11003	4.12564	1.71608	5.79542	4.86923	4.13487	0.954541	3.90207	1.8321	1.31758	2.76715	2.75454	1.97807	2.47481	4.67556	0.9072	0	1.92934	3.89428	4.16081	0.00410632	3.71855	0.792193	1.79947	2.37924	2.57192	4.1215	1.18508	3.91116	4.85377	4.82665	4.19571	5.63312
	mean ± SD					5.4 ± 0.1	1.2 ± 0.1	3.5 ± 0.8	5.0 ± 0.6	1.7 ± 0.2	5.8 ± 0.0	4.8 ± 0.2	4.3 ± 0.1	0.9 ± 0.2	3.7 ± 0.1	1.5 ± 0.4	0.6 ± 0.5	2.2 ± 0.8	2.1 ± 0.7	1.5 ± 0.6	1.9 ± 0.6	4.8 ± 0.1	0.7 ± 0.5	0.0 ± 0.1	1.1 ± 0.8	3.9 ± 0.1	4.1 ± 0.1	0.0 ± 0.0	3.1 ± 0.7	0.7 ± 0.4	1.8 ± 0.4	2.4 ± 0.1	1.9 ± 0.8	4.2 ± 0.1	1.0 ± 0.2	3.9 ± 0.1	4.8 ± 0.1	4.8 ± 0.1	4.3 ± 0.1	5.7 ± 0.1
	m104	Adult Mirpur	F2	M	14	5.75182	0.477262	3.70858	5.10828	1.45838	5.48908	5.33081	4.14097	2.19968	4.12471	1.5815	0.882988	2.40422	2.32505	1.67782	2.04125	4.8799	1.12242	0	1.47498	2.91948	4.09021	0.00420633	3.33887	0.810916	2.2052	2.57838	2.10934	3.97858	1.04596	3.74552	5.13545	4.406	4.71059	5.08348
	m105	Adult Mirpur	F2	M	14	5.69821	0.477383	3.3509	5.28516	1.59114	5.40165	5.21184	4.20826	2.0316	4.09838	1.16382	1.02703	2.22483	1.71361	1.41128	1.73015	4.67897	0.671372	0	1.29166	3.20876	4.04624	0.00419275	2.98904	0.818507	2.19915	2.48512	1.77229	3.9542	0.741062	3.79973	5.2428	4.44301	4.70565	4.87123
	m1113	Adult Mirpur	F2	F	14	5.58238	0	4.21175	4.35916	1.07922	5.71723	5.02036	4.24227	2.12545	3.39805	1.98135	1.18924	2.86459	2.80788	2.09198	2.45528	4.24084	1.3525	0	1.94013	3.11722	3.93219	0.00417027	3.80711	0.867313	1.23076	2.35279	2.58586	3.97758	1.15689	3.71408	5.0589	4.4327	4.6218	4.80548
	m1114	Adult Mirpur	F2	F	14	5.70273	0.699402	3.69979	5.33868	0.699013	5.77642	5.0793	4.31071	2.10356	3.35524	1.53422	0.669428	2.3682	2.3063	1.74624	2.05062	4.24347	1.04922	0	1.55415	3.39678	3.93305	0.00419378	3.33658	0.771457	1.08098	2.37015	2.07632	4.09451	1.21622	3.71498	5.10778	4.36646	4.75632	4.94247
	m132	Adult Mirpur	F2	F	14	5.73371	0.30123	3.79667	5.16013	1.75347	5.49959	5.3217	4.19589	2.1684	3.93537	1.40412	1.16305	2.54567	2.36854	1.77441	2.13964	4.50459	0.880631	0	1.53271	3.12788	4.1788	0.00414052	3.4103	0.930353	1.07968	2.50059	2.19655	4.14364	0.839687	3.88153	5.30804	4.59311	4.73621	4.91168
	m174	Adult Mirpur	F1	F	14	5.75306	0.301215	4.22245	4.23639	1.42871	5.79964	4.99474	4.25836	2.12978	3.65674	2.06568	1.24056	2.91149	2.7698	2.15434	2.57647	4.40292	0.958697	0	1.90954	2.46925	4.10504	1.15857	3.83151	0.891123	1.20473	2.51271	2.59497	4.08763	1.01089	4.18949	5.14311	4.51652	4.92953	4.85294
	m175	Adult Mirpur	F1	F	14	5.68546	0	4.27658	4.28645	1.51614	5.73903	4.98035	4.30704	2.06166	3.71194	2.20949	1.44707	2.93158	2.88399	2.18155	2.59753	4.26045	0.992931	0	2.0309	1.99634	4.09427	1.0719	3.88125	0.372671	1.55674	2.41583	2.64392	4.0101	1.15606	4.06848	5.03761	4.4647	4.80757	4.78068
	mean ± SD					5.7 ± 0.1	0.3 ± 0.3	3.9 ± 0.3	4.8 ± 0.5	1.4 ± 0.4	5.6 ± 0.2	5.1 ± 0.2	4.2 ± 0.1	2.1 ± 0.1	3.8 ± 0.3	1.7 ± 0.4	1.1 ± 0.3	2.6 ± 0.3	2.5 ± 0.4	1.9 ± 0.3	2.2 ± 0.3	4.5 ± 0.2	1.0 ± 0.2	0.0 ± 0.0	1.7 ± 0.3	2.9 ± 0.5	4.1 ± 0.1	0.3 ± 0.5	3.5 ± 0.3	0.8 ± 0.2	1.5 ± 0.5	2.5 ± 0.1	2.3 ± 0.3	4.0 ± 0.1	1.0 ± 0.2	3.9 ± 0.2	5.1 ± 0.1	4.5 ± 0.1	4.8 ± 0.1	4.9 ± 0.1
	m104	Breeder Chow	F2	M	21	5.41128	1.51897	3.65705	5.35124	1.25534	5.69115	4.63399	4.29616	0.954572	3.67051	1.40813	0.685362	2.43618	2.1357	1.56384	1.85779	4.93729	0.481286	0	1.3498	4.19313	4.15819	0.00373383	3.24294	1.15892	2.48018	2.44957	2.0569	4.23477	0.926118	4.25102	4.96875	4.86132	4.32409	5.63342
	m105	Breeder Chow	F2	M	21	5.49172	1.43166	3.73873	5.37819	1.47716	5.7482	4.68212	4.33583	0.845437	3.60792	1.58769	0.874905	2.51095	2.3234	1.67185	1.97134	4.91507	0.569562	0	1.30626	4.09602	4.23084	0.00408645	3.34756	1.16998	2.52132	2.37575	2.20485	4.16065	1.03901	4.28584	4.87443	4.87972	4.41841	5.69092
	m1113	Breeder Chow	F2	F	21	5.36734	1.07947	3.9455	5.05621	1.04143	5.72907	4.62827	4.20099	1.00041	3.5417	1.81265	1.19559	2.74144	2.50045	1.89452	2.25935	4.69413	0.82506	0	1.58664	3.85974	4.10166	0.00405884	3.54801	0.354435	0.778373	2.3701	2.35332	4.12255	1.01674	3.83747	4.75814	4.72214	4.3813	5.56149
	m1114	Breeder Chow	F2	F	21	5.55193	1.30148	4.00917	5.0688	1.14618	5.84805	4.81513	4.23246	0.903339	3.53147	1.92442	1.04458	2.84308	2.50976	1.88202	2.35121	4.73851	0.681381	0	1.79111	3.8861	4.2837	1.23327	3.61248	1.23928	1.07933	2.31682	2.39926	4.01673	0.00407213	3.89587	4.65669	4.89773	4.55568	5.68046
	m132	Breeder Chow	F2	F	21	5.51447	1.43207	3.81192	5.2262	1.69902	5.78855	4.91111	4.23858	1.00042	3.35069	1.4276	0.431097	2.63786	2.30484	1.63224	2.09006	4.72616	0.30349	0	1.38267	3.93701	4.10247	0.00384594	3.42061	1.34289	0.602274	2.30399	2.23328	4.05064	1.21992	3.90981	4.68331	4.72127	4.44444	5.69692
	m174	Breeder Chow	F1	F	21	5.38413	0.903436	4.19282	4.20181	1.35522	5.67467	4.98326	4.21215	0.845437	4.0369	1.6764	1.11969	2.84812	2.83309	2.06998	2.60938	4.7176	0.906527	0.302119	1.84241	3.31344	4.18109	0.00409737	3.79158	0.808372	1.14634	2.57151	2.58325	3.96457	1.31982	3.97136	4.98343	4.961	4.19151	5.70265
	m175	Breeder Chow	F1	F	21	5.37	0.301501	4.09867	4.11021	1.34248	5.75528	4.94671	4.11967	1.00027	4.09734	1.94114	1.13093	2.73934	2.69893	2.02451	2.51878	4.66341	0.781068	0.302333	1.70941	3.06588	4.17694	0.00405914	3.69887	0.817209	1.46257	2.42736	2.50157	4.01287	1.25384	3.90834	4.9336	4.86933	4.24918	5.65002
	mean ± SD					5.4 ± 0.1	1.1 ± 0.4	3.9 ± 0.2	4.9 ± 0.5	1.3 ± 0.2	5.7 ± 0.1	4.8 ± 0.2	4.2 ± 0.1	0.9 ± 0.1	3.7 ± 0.3	1.7 ± 0.2	0.9 ± 0.3	2.7 ± 0.2	2.5 ± 0.2	1.8 ± 0.2	2.2 ± 0.3	4.8 ± 0.1	0.6 ± 0.2	0.1 ± 0.1	1.6 ± 0.2	3.8 ± 0.4	4.2 ± 0.1	0.2 ± 0.5	3.5 ± 0.2	1.0 ± 0.3	1.4 ± 0.8	2.4 ± 0.1	2.3 ± 0.2	4.1 ± 0.1	1.0 ± 0.4	4.0 ± 0.2	4.8 ± 0.1	4.8 ± 0.1	4.4 ± 0.1	5.7 ± 0.1
cSI-N	m14	Breeder Chow	F2	F	7	5.41324	0	0.546472	1.6562	0	5.76547	4.87621	5.35188	0.602414	0.00212228	0.380097	0.662996	5.26975	1.51069e-07	0.301043	0.778376	4.76109	0	1.30719	0	0.479885	0	0.852037	0.546972	4.77941	0.845324	2.57118	0	0	1.86614	0	4.96054	0	4.37052	5.78317
	m16	Breeder Chow	F2	F	7	5.41252	0	0.303008	1.60544	0	5.8637	4.92743	5.24044	0.301284	1.84674e-05	0	0	5.23209	0	0.477134	1.04152	4.6882	0.300457	1.14379	0.301037	0	0.477406	0.626554	0.302818	4.58388	1.50538	2.64805	0	0	1.64276	0	4.90545	0	4.35804	5.69932
	m27	Breeder Chow	F2	F	7	5.51686	0	0.479689	1.70093	0	5.67079	4.90093	5.35455	0	0	0.30187	0.303473	5.43762	0.00420507	0.477139	0.69907	4.62452	0	1.08958	0	0	1.47392e-06	1.05788	0	4.48653	2.38586	2.46713	0	0	1.62065	0	4.93623	0.60206	4.46354	5.73835
	m310	Breeder Chow	F2	M	7	5.28104	0	0	1.37989	0	5.69026	4.91208	5.17673	0	9.17698e-07	0	0	5.21321	0.481716	0.602078	0.778306	4.91561	0.302292	1.35509	0	0.300833	0	0.98526	0	4.74622	2.26269	2.51648	0	0	1.78107	0	4.95466	0	4.2041	5.67216
	m311	Breeder Chow	F2	M	7	5.27622	0	0	1.60618	0	5.55916	4.95117	5.29866	0.30121	1.16813e-08	0	0.358555	5.39696	0.682607	0	0.602157	4.93583	0.00410477	1.28313	0	0	0	0.97921	0.604781	4.68131	2.35433	2.63309	0	0	1.82892	0	5.05247	0	4.21061	5.76348
	m85	Breeder Chow	F1	F	7	5.31999	0.301067	0.479499	1.58883	0	5.58721	4.88474	5.27401	0	0.00239104	1.16142e-08	0.30344	5.42101	0.883452	0.845111	0.778373	4.83036	0	1.40114	0	0.244328	0	0.682462	0.302673	4.73279	1.11411	2.44169	1.49612e-05	0	1.85474	0.301052	4.95463	0.301032	4.26322	5.71736
	m86	Breeder Chow	F1	F	7	5.31559	0	0.302989	1.75515	0.2021	5.73208	4.86435	5.37771	0	0.00207679	0	0	5.31933	0.716527	0	1.00025	4.76175	0.302487	1.38371	0	0	0	1.32349	0.302852	4.80271	0.477247	2.6166	0	0	1.84255	0	5.08983	0	4.26524	5.68924
	mean ± SD					5.4 ± 0.1	0.0 ± 0.1	0.3 ± 0.2	1.6 ± 0.1	0.0 ± 0.1	5.7 ± 0.1	4.9 ± 0.0	5.3 ± 0.1	0.2 ± 0.2	0.0 ± 0.0	0.1 ± 0.2	0.2 ± 0.2	5.3 ± 0.1	0.4 ± 0.4	0.4 ± 0.3	0.8 ± 0.2	4.8 ± 0.1	0.1 ± 0.2	1.3 ± 0.1	0.0 ± 0.1	0.1 ± 0.2	0.1 ± 0.2	0.9 ± 0.2	0.3 ± 0.2	4.7 ± 0.1	1.6 ± 0.8	2.6 ± 0.1	0.0 ± 0.0	0.0 ± 0.0	1.8 ± 0.1	0.0 ± 0.1	5.0 ± 0.1	0.1 ± 0.2	4.3 ± 0.1	5.7 ± 0.0
	m14	Adult Mirpur	F2	F	14	5.77812	0	0.702197	1.7562	0.206404	5.56229	5.00437	5.33573	2.17974	0.914396	0	0.783732	4.86605	1.17099	0	1.48947	4.22126	0.914672	1.82706	0.332503	1.11176	0.602521	1.47437	0.302909	5.27122	1.88733	2.53294	0	0.301047	2.36328	0.301052	4.93944	0.60206	4.90358	4.85973
	m16	Adult Mirpur	F2	F	14	5.79003	0	0.479925	1.64148	0	5.57256	5.13978	5.33012	2.1679	1.01271	0	0.786423	4.83086	1.10797	0.355643	1.37559	4.1543	0.906831	1.74272	0	0.847125	0.778496	1.39622	0	5.16882	1.3227	2.3189	0	0.301045	2.2087	0	4.80742	0	4.87046	4.94664
	m27	Adult Mirpur	F2	F	14	5.58104	0	0.479765	1.64058	0.30105	5.54765	5.41457	5.31765	2.36316	0.78949	0	0.542432	5.1291	1.28345	0.650877	1.46516	4.45112	1.19214	1.74202	0.650755	1.19108	0.00377998	1.56125	0.479567	5.28739	1.47791	2.6963	0.458872	0.301054	2.26691	0.301047	5.24741	0.301032	4.50275	4.98543
	m310	Adult Mirpur	F2	M	14	5.50522	0	0	1.62265	0.205799	5.02128	5.53723	5.23668	2.15645	0.749695	0	0.619543	4.99762	1.21051	0.543857	1.67005	4.6336	0.800132	1.99593	0.676265	0.414602	0.954291	1.58096	0	5.43783	2.38987	2.61394	0	0	2.43883	0	5.19209	0.477124	4.36792	4.93119
	m311	Adult Mirpur	F2	M	14	5.59726	0.00424166	0.605141	1.58998	0.602096	5.12899	5.47935	5.22231	2.34166	0	0	0.720811	4.872	1.25789	0.940267	1.53526	4.75522	0.803054	1.96489	0	1.36659	0.699394	1.72425	0	5.42855	2.27015	2.56023	0	0	2.43067	0.298912	5.16242	0	4.4957	5.02013
	m85	Adult Mirpur	F1	F	14	5.7826	0	0.369828	1.79294	0.602095	5.5004	5.01416	5.31469	2.3478	1.14751	0.665218	0.802977	5.036	1.20308	0.612623	1.25305	4.26119	1.10657	1.80235	0	1.05068	3.56775e-05	1.61228	0.567362	5.25587	1.11479	2.63201	0	0	2.20903	0.477149	5.1448	0	4.86747	5.00713
	m86	Adult Mirpur	F1	F	14	5.68545	0	0.479844	1.716	0.477152	5.6277	4.88123	5.36998	2.32348	0.524165	0.476714	0.696932	4.97219	1.05976	0.565485	1.26293	4.19677	0.552654	1.75846	0.700047	0.987296	0.00393916	1.31052	0.48491	5.23341	0.954979	2.60969	0	0	2.28873	0	5.10194	0.477121	4.76113	4.94305
	mean ± SD					5.7 ± 0.1	0.0 ± 0.0	0.4 ± 0.2	1.7 ± 0.1	0.3 ± 0.2	5.4 ± 0.2	5.2 ± 0.3	5.3 ± 0.1	2.3 ± 0.1	0.7 ± 0.4	0.2 ± 0.3	0.7 ± 0.1	5.0 ± 0.1	1.2 ± 0.1	0.5 ± 0.3	1.4 ± 0.2	4.4 ± 0.2	0.9 ± 0.2	1.8 ± 0.1	0.3 ± 0.3	1.0 ± 0.3	0.4 ± 0.4	1.5 ± 0.1	0.3 ± 0.3	5.3 ± 0.1	1.6 ± 0.6	2.6 ± 0.1	0.1 ± 0.2	0.1 ± 0.2	2.3 ± 0.1	0.2 ± 0.2	5.1 ± 0.2	0.3 ± 0.3	4.7 ± 0.2	5.0 ± 0.1
	m14	Breeder Chow	F2	F	21	5.3764	0	0.604974	1.67253	0	5.77221	4.96414	5.2535	0	0.000960344	0	0	5.24196	0.704737	0.301045	1.34269	4.78939	0	1.10029	0	0	0	0.935016	0	4.47833	1.78553	2.51905	0	0	1.51124	0	4.95766	0.602061	4.34009	5.76396
	m16	Breeder Chow	F2	F	21	5.29128	0	0.604932	1.64146	0	5.73643	4.86509	5.20579	0.602344	0.776445	0.696354	0	5.26102	0.00411444	0.698987	1.2044	4.69085	0	0.511207	0.477128	0	0	0	0.479509	4.39322	0.845257	2.52596	0	0.477156	1.51225	0.301047	4.88533	0	4.24575	5.62187
	m27	Breeder Chow	F2	F	21	5.45922	0	0.263681	1.50744	0	5.71321	4.96142	5.17503	0.301215	0.00239667	0	0.303492	5.31763	0.704743	0.322513	0.991203	4.66945	0	1.13548	0.322459	0	0	1.01184	0.338863	4.77628	1.91933	2.51801	0	0.301056	1.73805	0	4.93476	0.30103	4.42676	5.80509
	m310	Breeder Chow	F2	M	21	5.3876	0	0.479702	1.71595	0	5.40184	5.09053	5.2396	0.301223	5.88486e-05	0	0.480526	5.27648	0.918695	0	0.903244	5.05128	0	1.4864	0	0	0.00393906	1.27103	0.302805	5.08286	2.33061	2.51931	0	0	2.13302	0.301045	4.91877	0.477121	4.30132	5.87414
	m311	Breeder Chow	F2	M	21	5.38721	0	0.27013	1.8639	0	5.24913	5.12198	5.31867	0.602395	0.00306128	0.56978	0.704431	5.2726	0.864711	0.426545	0.477217	5.05524	0	1.40273	0.367332	0.479925	0.602451	0.988409	0.333457	4.98857	2.51073	2.45934	0	0.602094	2.0276	0	4.91754	0.845098	4.31959	5.9697
	m85	Breeder Chow	F1	F	21	5.44088	0	0.479724	1.84364	0	5.53801	4.90502	5.2405	0	0.939813	0	0.480434	5.40977	0.41435	0.477136	0.602216	4.95427	0	1.35262	0.301037	0	0	1.14446	0	4.84577	1.82631	2.43455	0	0.903127	1.89555	0	4.98786	0.845101	4.35539	5.83052
	m86	Breeder Chow	F1	F	21	5.52013	0	0.702083	1.60678	0	5.59611	4.82681	5.29486	0.301245	0.00159699	0	0	5.37677	0.481904	0.602076	1.14628	4.85741	0	1.22556	0	0	0.477458	0.691584	0.479565	4.45612	0.699187	2.47362	0	0.602096	1.32836	0.30105	4.86998	0.477124	4.5256	5.82025
	mean ± SD					5.4 ± 0.1	0.0 ± 0.0	0.5 ± 0.2	1.7 ± 0.1	0.0 ± 0.0	5.6 ± 0.2	5.0 ± 0.1	5.2 ± 0.0	0.3 ± 0.2	0.2 ± 0.4	0.2 ± 0.3	0.3 ± 0.3	5.3 ± 0.1	0.6 ± 0.3	0.4 ± 0.2	1.0 ± 0.3	4.9 ± 0.2	0.0 ± 0.0	1.2 ± 0.3	0.2 ± 0.2	0.1 ± 0.2	0.2 ± 0.3	0.9 ± 0.4	0.3 ± 0.2	4.7 ± 0.3	1.7 ± 0.7	2.5 ± 0.0	0.0 ± 0.0	0.4 ± 0.3	1.7 ± 0.3	0.1 ± 0.2	4.9 ± 0.0	0.5 ± 0.3	4.4 ± 0.1	5.8 ± 0.1

## Sheet: Table 1d(ii)
Supplementary Table 1d - Abundances of MAGs from gnotobiotic animal experiments
(ii) Intergenerational transmission experiment
P37 animals
Experiment	Group	Mouse ID	Age at euthanasia	Collection Site	Experimental Day	E. coli	MAG001	MAG002	MAG003	MAG004	MAG005	MAG006	MAG007	MAG008	MAG009	MAG010	MAG011	MAG012	MAG013	MAG014	MAG015	MAG016	MAG017	MAG018	MAG019	MAG020	MAG021	MAG022	MAG023	MAG024	MAG025	MAG026	MAG027	MAG028	MAG029	MAG030	MAG031	MAG032	MAG033	MAG034	MAG035	MAG036	MAG037	MAG038	MAG039	MAG040	MAG041	MAG042	MAG043
							Rothia sp902373285	Acinetobacter ursingii	Veillonella atypica	Neisseria sicca C	Veillonella parvula A	Agrobacterium pusense	Prevotella melaninogenica	Acinetobacter junii	Streptococcus gordonii	Streptococcus	Enterococcus B hirae	Escherichia flexneri	Streptococcus	Veillonella parvula A	Limosilactobacillus vaginalis A	Porphyromonas	Streptococcus gordonii	Streptococcus	Streptococcus pseudopneumoniae O	Fusobacterium vincentii	Streptococcus pneumoniae	Streptococcus cristatus C	Streptococcus sanguinis	Neisseria flavescens	Neisseria sp000186165	Streptococcus	Streptococcus agalactiae	Streptococcus vestibularis	Streptococcus anginosus	Neisseria flavescens	Streptococcus oralis G	Streptococcus parasanguinis D	Haemophilus D parainfluenzae	Streptococcus constellatus	Veillonella	Streptococcus constellatus A	Streptococcus sp000187445	Staphylococcus aureus	Streptococcus mutans	Neisseria sp000186165	Actinomyces naeslundii	Streptococcus constellatus	Fusobacterium periodonticum
Intergenerational	cSI-I	A_07_L01_01	P37	Duodenum	P37	12.1826	0	7.09122	6.42591	0	10.9145	7.74248	0	6.79177	0	6.61409	12.0643	9.87702	6.90791	9.85257	6.72694	0	7.13362	0	0	7.74248	0	0	6.36262	6.70038	7.62633	0	10.9703	0	6.53587	7.46863	0	0	0	0	6.42591	8.88402	6.39542	7.73206	9.02483	0	9.93933	7.69763	0
		A_07_L01_02	P37	Duodenum	P37	12.3285	0	7.13537	0	0	10.7372	9.27636	0	7.23355	0	7.25978	12.2345	10.6484	0	9.8258	7.24687	0	8.00058	0	0	8.62075	0	0	0	7.04634	8.01255	0	11.1742	0	0	7.33684	0	0	7.15403	0	6.7681	9.83996	7.04373	8.65357	9.02687	6.97591	9.96812	8.46835	0
		A_07_L01_03	P37	Duodenum	P37	12.1815	0	7.67307	0	0	10.125	7.931	0	6.5953	0	7.79836	12.1463	9.79466	0	9.48575	7.13205	0	7.06099	0	6.99211	8.46689	0	0	0	7.40864	0	0	10.8806	0	0	7.57332	0	0	7.39185	0	0	9.54095	0	8.20268	8.75907	0	9.95236	8.22824	7.0163
		A_07_L01_04	P37	Duodenum	P37	12.5179	0	7.58673	7.12632	0	10.8835	8.01852	0	7.19092	0	7.91659	12.5386	10.4184	7.73144	10.1292	7.72735	0	7.65611	0	0	9.01142	0	0	0	7.87844	7.62735	0	11.6008	0	0	7.86742	0	0	7.68534	0	0	10.0452	0	8.54255	9.43458	0	10.663	8.89807	7.31053
		A_03_L01_01	P37	Duodenum	P37	12.3308	0	6.46734	6.71038	0	10.7308	7.42083	0	7.24887	0	8.33721	11.69	10.8076	6.48723	9.72611	6.48723	0	7.74358	0	0	8.48658	0	0	0	7.87547	7.95738	0	10.8763	0	6.71806	8.35611	6.20523	7.07278	6.69458	9.5149	6.61055	9.01907	6.68235	7.22106	9.3211	6.81345	10.1695	11.3169	6.7367
		A_03_L01_02	P37	Duodenum	P37	11.8337	0	7.14714	7.0616	0	11.0653	9.33453	0	8.53433	0	6.99263	11.9031	10.1983	6.40948	9.96289	7.10448	0	8.42184	0	0	10.5782	6.20536	0	0	6.68248	7.26018	0	10.931	0	6.21319	6.97285	0	6.12776	6.8866	8.53714	6.10845	8.62777	6.85593	7.92469	9.33882	0	9.6059	10.262	0
		A_03_L01_03	P37	Duodenum	P37	11.4803	0	5.95308	6.49944	0	10.2788	8.98906	0	6.70069	6.53455	7.58841	12.102	10.01	6.74443	9.23752	7.07072	0	7.90283	6.73123	0	9.92383	5.99884	0	6.1345	6.64882	6.94002	0	11.3588	0	6.70069	7.20114	0	6.61514	6.45621	8.52418	0	8.37857	6.90911	7.2533	9.02871	0	9.89539	10.3167	6.25411
		A_03_L01_04	P37	Duodenum	P37	11.1239	0	6.43354	6.129	0	10.0112	8.30466	0	7.24295	0	7.12924	11.272	9.36495	0	9.02352	6.42768	0	7.01074	0	0	9.75017	6.4059	0	0	6.5795	6.3287	0	10.3972	0	5.93371	6.86915	0	5.8486	5.91105	8.99062	5.82562	8.48645	0	7.26444	8.85489	0	9.13152	10.8381	5.70693
		A_08_L01_05	P37	Duodenum	P37	10.3128	0	6.99912	0	0	9.46091	9.03856	0	7.17596	0	8.32847	10.2707	9.39026	0	9.34163	6.93502	0	9.39857	0	0	7.82621	7.03762	0	0	7.81357	7.73823	0	9.54485	0	0	8.24166	0	0	7.49547	7.38043	6.93476	8.74489	0	7.52855	9.72494	0	9.13312	9.53645	0
		A_08_L01_06	P37	Duodenum	P37	11.5367	0	6.84113	6.5371	0	10.7362	8.60964	0	7.22705	0	7.20012	10.8175	10.3463	0	9.68127	0	0	8.00733	0	0	10.2207	0	0	0	6.98641	7.92523	0	10.0675	0	6.34063	7.19696	0	6.55598	7.01502	8.53545	6.53346	8.19986	0	7.0024	8.30899	6.43716	9.44244	10.407	0
		A_08_L01_07	P37	Duodenum	P37	10.5659	5.66955	6.555	6.05419	0	9.81358	8.16311	0	7.59345	0	6.41713	10.6748	9.24182	6.05618	8.7925	6.79181	0	6.88416	6.28534	0	9.00169	5.85286	6.2222	5.99073	0	6.55374	0	9.92059	5.75912	5.85918	6.49297	5.94304	0	5.83334	7.82934	5.75115	7.46343	6.50199	6.74201	8.12265	0	8.834	9.79159	0
		A_05_L01_01	P37	Duodenum	P37	11.0988	0	7.85347	6.53291	0	10.6163	8.8127	0	8.73639	0	6.84429	10.8702	10.356	0	9.53751	0	0	7.62596	0	0	8.20476	0	0	5.99208	6.63025	7.65205	6.2981	9.63824	0	6.16058	6.92017	0	0	7.03937	8.57393	6.53001	8.29857	0	8.10889	8.2525	0	8.70813	10.3764	5.93588
		A_05_L01_02	P37	Duodenum	P37	11.1424	0	8.66354	6.51268	0	10.4282	8.81445	0	8.17099	0	7.74029	10.8614	10.3122	0	9.45764	0	0	8.61517	0	0	8.18686	0	0	0	7.08709	7.78988	0	10.0491	0	0	7.6779	0	0	0	0	6.81025	8.5961	0	8.62378	8.66895	0	9.06319	8.40171	0
		A_05_L01_03	P37	Duodenum	P37	12.0228	0	7.49129	7.30508	0	11.2801	8.22616	0	6.88977	0	7.96859	11.9909	11.1056	0	10.2427	0	0	7.75448	0	0	8.51023	0	0	0	7.57869	8.57029	0	10.9379	0	0	8.09037	0	0	7.6866	7.57155	6.82462	9.25254	6.79876	9.59519	9.15019	0	10.0543	9.4925	6.70715
		A_05_L01_04	P37	Duodenum	P37	10.7998	0	7.20114	0	0	9.95858	7.99114	0	7.20191	0	7.97964	10.6351	10.0758	0	9.47876	7.31321	0	7.06659	0	0	8.11542	0	0	0	7.95766	7.51431	7.08092	9.68893	0	0	7.9464	0	0	7.52144	0	0	8.99899	0	9.6227	8.70275	0	8.6587	8.86176	0
		A_05_L01_05	P37	Duodenum	P37	10.8778	0	6.86614	0	0	10.0826	8.77178	0	7.02987	0	6.9502	11.2995	9.90912	0	8.98311	7.01618	0	7.0705	0	0	7.49013	0	6.05577	0	6.33865	7.30436	0	10.2654	0	0	6.80414	0	0	6.62212	8.39934	0	8.21413	6.51208	9.04629	8.5481	0	9.2354	10.2624	0
		A_05_L01_06	P37	Duodenum	P37	10.6765	0	6.4847	0	0	9.7592	8.21251	0	6.48541	0	8.16625	10.5005	9.81062	0	9.30634	6.72158	0	7.55425	0	0	8.43673	0	0	0	7.6971	6.92282	0	9.64091	6.73104	0	7.88998	0	0	7.65007	7.46808	0	8.96433	0	9.6794	8.65449	0	8.62346	9.00118	0
		A_05_L02_01	P37	Duodenum	P37	11.6743	0	6.24704	7.39159	0	11.0098	6.97162	0	7.36351	0	7.15218	11.7687	10.5508	0	9.94879	6.78716	6.3908	8.01723	0	0	10.6952	0	0	0	6.76271	8.19202	0	11.0293	0	0	7.35287	0	8.63871	6.56952	8.65538	0	9.05214	0	6.99972	9.15719	0	10.4197	10.4271	0
		A_05_L02_02	P37	Duodenum	P37	11.6863	0	0	0	0	10.8708	6.93839	0	7.17102	0	8.32341	11.7759	10.6825	0	10.0301	0	0	7.76259	0	0	10.4069	0	0	0	7.5076	8.17251	0	10.9057	0	0	8.49624	0	6.95211	0	8.99864	6.93019	9.64687	6.90334	7.44434	8.89904	0	9.67554	10.8875	0
		A_05_L02_03	P37	Duodenum	P37	11.6901	0	6.43736	0	0	10.3514	8.34348	0	7.43581	0	7.63921	12.0433	10.2033	0	9.53596	6.67144	0	7.37937	0	0	8.70212	7.3764	0	6.60999	6.94765	7.65107	0	11.0477	0	7.08128	7.41399	6.86526	8.2259	0	9.40047	0	9.31991	6.64662	7.82947	9.44836	0	10.0898	11.2719	0
		A_05_L02_04	P37	Duodenum	P37	11.3403	0	0	0	0	10.4895	0	0	6.78969	0	8.21522	11.1579	10.3784	0	9.86296	0	0	7.85847	0	0	9.82376	0	0	0	8.00135	7.70418	0	10.291	0	0	8.29113	0	7.34964	0	8.55047	0	9.62302	0	7.84126	8.72734	0	9.4391	10.421	0
		A_05_L02_05	P37	Duodenum	P37	12.1185	0	0	7.3129	0	11.2408	7.26803	0	6.59902	0	0	12.2324	10.7593	7.13814	10.1565	7.43517	0	7.54084	0	0	10.2511	0	0	0	0	8.41437	0	11.4983	6.84108	0	0	0	8.88103	6.91695	9.354	7.43517	9.24695	6.80828	8.23949	9.5156	0	10.2622	11.1973	0
		mean ± SD				11.5 ± 0.6	0.3 ± 1.2	6.1 ± 2.5	4.0 ± 3.4	0.0 ± 0.0	10.5 ± 0.5	7.9 ± 1.9	0.0 ± 0.0	7.2 ± 0.6	0.3 ± 1.4	7.2 ± 1.7	11.5 ± 0.7	10.2 ± 0.5	2.2 ± 3.2	9.6 ± 0.4	5.1 ± 3.2	0.3 ± 1.4	7.7 ± 0.6	0.6 ± 1.9	0.3 ± 1.5	9.0 ± 1.0	1.8 ± 3.0	0.6 ± 1.8	1.4 ± 2.7	6.6 ± 2.2	7.3 ± 1.7	0.6 ± 2.0	10.6 ± 0.6	0.9 ± 2.3	2.6 ± 3.2	7.2 ± 1.7	0.9 ± 2.2	3.3 ± 3.7	5.4 ± 3.0	6.2 ± 3.9	3.9 ± 3.3	8.9 ± 0.6	3.4 ± 3.4	8.0 ± 0.9	8.9 ± 0.4	0.9 ± 2.4	9.6 ± 0.6	9.8 ± 1.1	2.1 ± 3.1
Intergenerational	cSI-N	B_01_L01_04	P37	Duodenum	P37	11.8281	0	8.97321	6.30238	0	8.46424	0	0	7.83477	0	7.33443	10.7912	10.2954	0	10.6169	0	0	7.13271	0	0	8.56539	0	0	0	7.42174	7.58032	0	10.5445	0	7.36241	7.56529	0	6.62445	6.38361	6.74534	0	11.0723	0	8.00753	8.64571	0	7.2381	8.1367	0
		B_01_L01_05	P37	Duodenum	P37	11.9073	7.24644	7.74276	0	0	9.2584	0	0	8.09039	7.36557	8.4936	11.1098	10.5169	0	10.8514	0	0	7.73319	0	7.1875	9.61951	0	0	0	8.25627	7.52771	0	10.5577	0	7.6109	8.56953	0	0	0	7.47092	0	11.1039	0	8.87027	8.63804	0	8.1299	8.84196	6.90907
		B_02_L01_08	P37	Duodenum	P37	12.2489	0	7.48446	0	0	8.7984	0	0	7.444	0	7.47158	11.1433	10.7738	0	10.8701	0	0	7.81353	0	7.6203	8.94735	6.78161	6.67484	0	7.55836	7.96029	0	10.8001	0	7.69126	7.7233	0	0	0	0	0	11.597	7.255	8.27351	9.16889	0	7.52096	8.77629	0
		B_02_L01_09	P37	Duodenum	P37	12.1199	0	7.34263	6.54228	0	8.78142	0	0	7.76425	0	7.63048	10.7298	10.6203	0	10.6374	0	0	6.76896	0	0	8.90959	6.6398	6.83411	0	7.1153	8.10094	0	10.5762	0	7.12334	7.64845	0	0	6.92224	0	7.13976	11.1841	0	8.10161	8.51145	0	7.44613	8.47946	6.42037
		B_02_L01_10	P37	Duodenum	P37	12.2746	0	8.97188	6.519	0	8.95497	0	0	7.66253	0	7.61092	11.1764	10.6869	0	10.7998	6.519	0	7.35136	0	6.68108	9.20299	0	7.29195	0	7.57336	8.19689	0	10.9194	0	7.62693	7.68709	0	6.5392	6.90222	7.44106	0	11.6204	0	8.33397	9.00622	0	7.62288	8.81905	0
		B_01_L01_01	P37	Duodenum	P37	11.4718	0	6.62217	0	0	7.8198	5.27232	0	7.52148	0	7.58742	10.7511	10.1869	0	10.3518	6.22154	0	6.45239	0	6.38395	8.2988	5.84735	6.21646	6.16211	7.30016	7.63619	0	10.1354	0	6.93214	7.6229	0	0	0	0	0	10.6464	5.71841	7.86774	8.24156	0	6.71084	7.99495	5.62947
		B_01_L01_02	P37	Duodenum	P37	10.5057	0	6.7345	6.49726	0	8.47613	6.02652	6.56754	6.86018	0	7.9624	10.2166	9.54378	0	9.48997	7.49433	0	7.02591	0	0	8.80783	0	0	0	7.54895	7.39444	6.73924	9.92937	6.50364	0	7.90569	6.68742	6.51709	7.05473	0	0	10.4091	6.94472	9.02569	9.49478	0	7.37018	8.06771	6.37769
		B_01_L01_03	P37	Duodenum	P37	11.8243	0	7.0594	6.69728	0	8.91123	0	0	7.8386	0	7.78694	11.047	10.54	0	10.6836	7.69451	0	7.22628	0	0	9.17925	0	6.68933	0	7.74916	8.07176	0	10.63	6.70379	7.10379	7.914	0	6.71778	7.25482	7.13982	6.69464	11.1513	6.66741	8.30231	9.78843	6.89926	7.66061	8.53117	6.57885
		B_02_L01_06	P37	Duodenum	P37	12.095	0	7.21081	6.60472	0	9.07708	6.13675	0	7.26958	0	8.04732	10.8222	10.1237	0	9.97641	7.55691	0	7.13402	6.83707	0	9.28625	7.00634	6.59774	7.24119	7.48132	7.28093	0	10.2907	0	7.40975	7.98184	6.79595	0	6.98666	7.34927	0	10.9463	6.57608	7.5942	8.66165	0	7.96665	8.83726	0
		B_02_L01_07	P37	Duodenum	P37	10.6915	0	6.47866	6.71856	0	8.54889	6.24769	0	7.20651	0	7.65838	10.6883	9.35324	6.54381	9.1049	7.87209	0	6.77015	0	6.40068	8.53157	6.81827	6.53453	0	7.11716	6.9169	0	9.81263	0	6.82398	7.70797	6.90895	6.26144	7.16706	0	6.23828	10.2079	6.81399	8.13676	8.70873	0	7.41551	7.77422	0
		B_05_L01_01	P37	Duodenum	P37	11.7421	0	7.02284	0	0	8.7459	5.42875	0	6.7405	0	6.68947	10.8337	9.94011	0	9.81743	0	0	6.97338	6.13165	6.05945	7.80797	6.00014	6.19354	0	6.17269	7.30328	0	10.3162	0	7.00593	6.76484	0	5.91884	6.93575	6.64383	0	11.1494	6.57063	6.19013	8.54275	0	7.29342	8.31122	0
		B_05_L01_02	P37	Duodenum	P37	11.471	0	7.8198	0	0	9.57688	6.63472	0	7.04245	0	8.33321	10.6057	10.2099	0	9.99615	0	0	7.73097	0	0	9.03724	0	0	0	7.68	7.00258	0	10.2103	0	7.38678	8.21282	0	0	7.88478	7.24678	0	11.0078	0	7.57107	8.11294	0	8.15446	8.78703	0
		B_05_L01_03	P37	Duodenum	P37	11.8144	0	7.69022	0	0	9.58259	6.34646	0	6.57708	0	8.23306	10.7552	10.0636	0	9.95307	0	0	8.15778	0	6.97571	8.94888	0	0	0	7.39079	7.0142	0	10.474	0	7.2225	7.85666	7.00651	0	7.79969	7.55971	0	11.2658	0	8.48599	9.23259	0	8.09375	9.03989	6.99802
		B_05_L01_04	P37	Duodenum	P37	11.4399	0	7.55897	0	0	8.88707	5.77315	0	6.00389	0	7.63311	10.6968	9.63373	6.24357	9.39475	6.54035	0	7.37321	0	6.70286	8.49462	6.94422	0	0	7.11829	7.04288	0	10.14	0	6.94991	7.28296	0	6.26177	7.22598	0	0	10.8898	6.51397	7.54637	8.65273	0	7.49288	8.29015	6.12367
		B_03_L01_01	P37	Duodenum	P37	11.8059	0	6.22765	0	0	8.38656	0	0	6.8308	0	6.35476	10.8718	10.428	0	10.549	0	0	7.34921	0	0	7.56371	6.26508	6.15707	0	6.43984	7.62088	0	10.2998	0	7.47661	6.42905	0	0	6.24884	7.08679	0	11.2933	6.61504	7.71209	8.39591	0	7.07275	8.4145	0
		B_03_L01_02	P37	Duodenum	P37	10.9222	0	6.92592	0	0	9.36837	0	0	7.22766	0	8.49828	10.7251	9.87069	0	9.86285	7.16289	0	8.23847	0	0	8.93226	0	0	0	8.13828	0	0	9.90298	0	0	8.60416	0	0	7.24611	7.60822	0	10.4574	0	9.16852	7.91003	0	8.20351	9.2905	7.3474
		B_03_L01_03	P37	Duodenum	P37	11.7689	0	7.56746	0	0	9.39054	0	0	7.2671	7.36615	8.51652	11.2956	10.2608	0	10.0195	0	0	8.29809	0	0	8.58635	0	7.02137	0	8.30264	7.92623	0	10.5628	0	7.9125	8.37057	0	0	7.10938	0	0	11.3913	0	8.58972	8.61847	0	8.18604	9.11144	0
		B_03_L01_04	P37	Duodenum	P37	11.0676	0	7.19667	0	0	9.82079	6.66411	0	0	7.4726	8.57712	10.6878	10.1301	0	9.97405	7.13267	0	8.31731	0	0	9.25697	0	0	0	8.18716	7.33363	0	9.95407	7.14203	0	8.54389	0	7.45622	7.21584	0	0	10.4551	0	8.79298	8.00465	0	8.50724	9.22879	0
		B_02_L02_01	P37	Duodenum	P37	11.9522	0	7.82103	0	0	8.92115	0	0	6.96778	0	7.80364	10.661	10.1418	0	9.92786	0	0	7.28874	0	0	9.11487	0	6.35356	0	7.53855	7.51447	0	10.1505	0	6.94479	7.85478	0	0	6.91962	6.80469	0	10.8985	0	8.38392	8.19734	0	7.58342	8.19568	6.24158
		B_02_L02_02	P37	Duodenum	P37	10.6863	0	6.80203	0	0	9.15968	6.09377	0	6.32561	0	8.02995	10.1619	9.35493	0	9.14657	0	0	7.57056	0	0	8.47193	0	0	0	7.44042	0	0	9.29992	0	6.67003	8.08238	0	0	6.64525	0	0	9.59279	0	8.66053	7.70702	0	7.86786	8.45402	6.4454
		B_02_L02_03	P37	Duodenum	P37	10.4796	0	6.9029	0	0	9.32518	6.06964	0	0	0	8.00586	10.1632	9.54832	0	9.36236	0	0	7.67141	0	7.00089	8.96467	0	0	0	7.71735	0	0	9.22442	0	0	7.8822	0	0	6.92211	6.98317	0	9.39261	0	8.5115	7.76211	0	7.86791	8.57606	6.42129
		B_01_L02_01	P37	Duodenum	P37	11.1786	0	7.04829	0	0	8.77671	5.91415	0	6.62303	0	7.8267	10.1755	9.72958	0	9.53937	0	0	7.39081	0	0	8.7504	0	0	0	7.43674	7.18532	0	9.53194	6.39177	0	7.79348	0	0	6.76656	0	0	9.68359	0	9.07137	7.35116	0	7.3745	8.27426	6.26532
		B_01_L02_02	P37	Duodenum	P37	11.0819	0	7.26471	0	0	9.24119	6.25516	6.49576	7.18621	0	8.02674	10.4754	9.8902	0	9.90419	0	0	8.06796	0	0	9.3371	0	0	0	7.77812	7.40173	0	9.69256	0	0	8.16481	0	0	6.80689	7.16884	6.72317	9.99764	0	8.40216	8.48493	0	7.78643	8.66485	6.60683
		B_01_L02_03	P37	Duodenum	P37	11.6328	0	8.5091	0	0	9.05812	0	0	6.71259	0	7.61542	10.6906	10.1809	0	10.0914	0	0	8.08265	0	0	8.97467	0	0	0	7.59347	7.15009	0	10.0109	0	6.88095	7.85105	0	0	6.85635	6.91743	0	10.1707	0	8.44259	8.49017	0	7.59554	8.5224	6.65665
		B_01_L02_04	P37	Duodenum	P37	12.0947	0	7.70694	6.19716	0	8.78198	0	0	6.65889	0	7.16348	11.0141	10.5275	6.19716	10.212	0	6.10348	7.12543	0	0	8.73364	6.3005	0	0	6.94972	7.99896	0	10.2214	0	7.08205	6.46099	0	0	6.27957	6.94163	0	10.7544	0	8.11145	8.82281	6.40047	7.03667	8.33341	0
		mean ± SD				11.5 ± 0.6	0.3 ± 1.4	7.4 ± 0.7	2.1 ± 3.1	0.0 ± 0.0	9.0 ± 0.4	3.2 ± 3.1	0.5 ± 1.8	6.5 ± 2.0	0.9 ± 2.5	7.8 ± 0.5	10.7 ± 0.3	10.1 ± 0.4	0.8 ± 2.1	10.0 ± 0.5	2.6 ± 3.5	0.2 ± 1.2	7.5 ± 0.5	0.5 ± 1.8	2.4 ± 3.3	8.8 ± 0.5	2.3 ± 3.2	2.9 ± 3.4	0.5 ± 1.9	7.5 ± 0.5	6.6 ± 2.5	0.3 ± 1.3	10.2 ± 0.4	1.1 ± 2.5	5.5 ± 3.2	7.8 ± 0.6	1.1 ± 2.6	2.1 ± 3.1	6.1 ± 2.3	4.3 ± 3.6	1.1 ± 2.5	10.7 ± 0.6	2.4 ± 3.3	8.2 ± 0.6	8.5 ± 0.6	0.5 ± 1.8	7.6 ± 0.4	8.6 ± 0.4	3.6 ± 3.3
Intergenerational	cSI-I	A_07_L01_01	P37	Jejunum	P37	11.5859	0	0	6.32356	0	10.3998	7.69933	0	6.6885	0	6.81229	11.6613	9.49652	0	9.4219	0	0	7.25194	0	0	8.15142	0	0	0	6.59914	6.82472	0	10.638	0	0	7.06488	0	6.34424	6.40684	0	0	9.42452	6.77273	7.55276	8.74783	0	9.84656	8.46007	6.20678
		A_07_L01_02	P37	Jejunum	P37	11.835	0	7.64631	0	0	10.3377	8.91904	0	7.97715	6.6673	7.11842	11.7636	10.0614	0	9.29115	6.92872	0	7.51176	0	0	8.00422	0	0	0	7.44841	7.48243	0	10.8362	6.33631	0	7.19417	0	0	6.41069	0	0	8.95392	6.59998	8.87547	8.92435	0	9.42749	7.93501	0
		A_07_L01_03	P37	Jejunum	P37	11.5032	0	7.36051	6.50907	0	10.3587	8.03083	0	6.74686	0	6.69607	11.5655	9.59275	6.3338	9.26865	6.33131	0	6.26103	0	0	7.48469	0	6.02526	0	0	7.13334	0	10.5355	0	0	6.29489	0	0	6.11195	6.47458	0	8.49488	0	7.62984	8.57917	0	9.50987	7.77865	0
		A_07_L01_04	P37	Jejunum	P37	11.976	0	7.10267	7.04173	0	10.4019	8.81079	0	7.0247	0	7.22791	11.9555	10.1956	0	9.42966	7.16353	0	7.39392	0	6.72367	8.05449	0	0	0	7.13864	7.36448	0	11.0715	0	0	7.12736	0	0	0	0	6.56042	9.1871	6.53435	8.88586	9.00309	0	9.65424	7.95852	0
		A_03_L01_01	P37	Jejunum	P37	9.53646	0	5.74996	0	0	9.28256	5.99537	0	6.05099	0	7.07913	10.795	8.63159	0	8.58324	5.9872	0	7.36338	0	0	7.4551	0	0	0	6.56415	0	0	9.86987	0	6.39599	7.20618	0	0	6.6722	8.11334	0	8.04743	0	6.58023	8.93302	0	8.71711	9.96521	0
		A_03_L01_02	P37	Jejunum	P37	11.5367	0	6.91089	0	0	9.88378	8.6879	0	7.36799	0	0	11.8315	9.63934	6.30782	9.04677	6.90478	0	8.50201	0	6.46596	9.22669	0	6.77537	0	0	0	0	10.8492	6.31186	6.41198	0	0	0	6.68668	8.04944	0	8.05376	6.75411	8.23229	9.625	0	9.61417	9.90441	0
		A_03_L01_03	P37	Jejunum	P37	11.6359	0	6.44409	6.68493	0	10.5973	9.05646	0	6.44409	0	6.87069	12.08	10.224	6.68493	9.51561	7.28257	0	7.75646	0	6.84305	10.437	0	0	0	0	7.18305	0	11.3313	0	0	0	0	6.70219	6.76509	8.35665	0	8.47457	0	7.45018	9.08759	0	9.97889	10.3092	6.56389
		A_03_L01_04	P37	Jejunum	P37	10.8646	0	0	6.40266	0	10.0543	8.14444	0	7.00959	0	6.89084	11.8266	9.00009	6.40545	9.07355	7.17847	0	7.67232	0	0	9.09778	0	0	0	0	6.60149	0	10.8368	0	6.81002	0	0	6.42184	6.48417	9.22604	0	8.10341	7.15184	7.29511	8.91479	0	9.68428	11.1118	0
		A_08_L01_05	P37	Jejunum	P37	9.65073	0	7.08685	0	0	9.76345	9.32818	0	7.84873	6.85092	7.17736	10.5523	8.68812	6.91317	8.79458	7.41399	0	9.83923	6.44361	0	7.80001	0	0	0	6.4864	0	6.93183	9.83546	6.69651	0	0	6.88025	6.5336	6.7702	8.07026	0	7.9326	7.13746	7.22939	9.99874	0	9.43868	9.97196	0
		A_08_L01_06	P37	Jejunum	P37	11.2344	0	6.34551	6.28337	0	10.3899	8.1048	0	0	0	6.47045	11.8294	9.74502	6.76188	9.42273	7.05872	0	6.98814	0	0	9.27494	0	0	0	6.55637	6.48118	0	10.8638	6.29164	6.86622	0	0	6.60479	6.96617	9.17328	0	8.97348	6.2531	8.98818	8.85401	0	9.51876	11.0474	0
		A_08_L01_07	P37	Jejunum	P37	10.686	0	6.66766	0	0	10.0782	8.17102	0	6.96938	0	7.27006	11.7623	9.39853	6.60827	9.13077	7.08113	0	7.3784	0	0	9.20723	6.40511	0	0	6.57865	6.50455	0	10.8199	0	0	6.56831	0	6.92722	6.98835	8.74815	0	8.73773	6.75304	9.01957	8.94758	0	9.56106	10.6781	0
		A_05_L01_01	P37	Jejunum	P37	11.9185	0	7.23756	6.87749	0	10.8762	8.16849	0	7.4827	0	7.06331	12.4563	10.7131	0	9.84502	7.35037	0	8.05805	0	0	8.46344	0	0	0	0	8.25061	0	11.0575	7.18479	7.45904	0	7.06605	0	7.43402	9.64302	0	9.08585	0	9.70781	9.29417	0	10.2633	11.5182	0
		A_05_L01_02	P37	Jejunum	P37	11.854	0	7.93349	6.35382	0	10.9569	9.24966	0	7.06862	0	6.54024	11.7077	10.6285	0	9.88488	6.82795	0	7.94316	0	6.51318	8.36334	0	6.34477	0	6.62712	7.93219	6.59494	10.8342	6.35828	0	0	0	0	7.13346	6.7968	6.34932	8.54094	0	9.19843	8.92736	0	9.50124	8.90576	0
		A_05_L01_03	P37	Jejunum	P37	11.8276	0	7.10352	0	0	10.5557	8.5622	0	7.10352	0	6.83094	12.0394	10.2596	0	9.60124	7.24347	0	7.71675	0	0	8.23133	0	0	0	6.91713	7.74553	0	11.0848	0	0	7.20761	0	6.96479	7.02569	7.38783	0	9.12567	0	9.15726	9.20684	0	9.75434	9.44715	6.52351
		A_05_L01_04	P37	Jejunum	P37	10.86	0	6.35765	0	0	9.371	8.87327	0	7.20371	0	7.26128	10.8077	9.94219	6.90006	8.89421	6.99278	0	6.82531	0	6.75693	7.86418	0	0	0	7.1723	7.69905	6.5388	9.7818	6.30305	0	7.4621	6.48715	6.31669	0	0	0	8.80733	7.04524	8.89661	9.55819	0	9.19559	9.02352	6.77925
		A_05_L01_05	P37	Jejunum	P37	11.1275	0	6.91042	0	0	10.2893	8.40799	0	6.66793	0	6.19081	11.4294	10.2785	0	9.21876	6.30174	0	6.93055	6.23449	0	7.62826	0	0	0	0	7.80432	6.24679	10.4743	0	6.11025	6.74365	0	6.02494	6.56173	8.10925	0	8.20094	6.27608	8.83682	8.55109	0	9.43651	10.0515	0
		A_05_L01_06	P37	Jejunum	P37	10.6809	0	6.87352	0	0	9.96661	8.61229	0	6.76502	0	7.45946	10.8227	9.64262	6.16049	8.93845	6.45725	0	7.23182	0	0	7.72658	0	0	0	6.90976	7.2024	0	9.7898	6.16541	0	7.59753	0	0	6.71671	0	0	8.23853	6.12972	8.84835	9.54404	0	9.07071	8.12752	0
		A_05_L02_01	P37	Jejunum	P37	11.5361	0	0	6.78682	0	10.5333	7.4459	0	7.4228	0	0	11.9158	10.1481	6.48762	9.55061	6.78314	0	8.16049	0	0	9.17181	0	0	0	0	7.63816	0	11.2203	6.96958	0	0	0	8.88026	6.56741	8.87762	0	8.94853	6.4574	6.99753	9.45835	0	10.3987	10.7175	0
		A_05_L02_02	P37	Jejunum	P37	11.4575	0	6.22194	6.46498	0	10.6506	7.16875	0	6.22194	0	0	11.9445	10.2917	0	9.62634	7.06358	0	7.16875	0	0	9.74499	0	0	6.40203	0	7.74137	0	11.1651	0	6.86976	0	0	7.68786	6.54358	9.02379	0	8.91802	7.03671	7.42265	8.98041	0	9.9174	10.9499	0
		A_05_L02_03	P37	Jejunum	P37	12.1441	0	0	7.20686	0	10.7045	7.91019	0	7.26813	0	0	12.7771	10.5098	7.50789	9.89752	8.10499	0	0	0	0	8.53695	7.30465	0	0	0	8.1022	0	11.764	0	7.3116	0	0	8.73	0	10.1594	0	9.69651	0	8.0174	9.68306	0	10.6813	12.0025	7.08629
		A_05_L02_04	P37	Jejunum	P37	11.6397	0	6.60112	0	0	10.8124	6.91413	0	6.30312	0	7.20394	11.9595	10.4335	6.84373	9.75434	6.83848	0	7.24513	0	0	9.3252	0	0	0	0	7.78024	0	11.03	0	0	0	0	7.51471	0	9.15911	6.53569	8.95738	0	6.35427	9.11521	0	10.0707	11.075	6.41891
		A_05_L02_05	P37	Jejunum	P37	12.1339	0	7.20361	6.96625	0	10.8573	8.31438	0	8.55924	0	7.15275	12.4463	10.6428	7.26728	9.99509	7.56534	0	7.19437	0	0	9.1503	0	6.95828	0	0	8.11826	0	11.6739	0	7.07099	7.22806	0	8.99847	0	9.43365	6.96229	9.5238	0	8.35815	9.67473	0	10.443	11.3034	0
		mean ± SD				11.3 ± 0.7	0.0 ± 0.0	5.6 ± 2.8	3.6 ± 3.4	0.0 ± 0.0	10.3 ± 0.5	8.2 ± 0.8	0.0 ± 0.0	6.7 ± 1.6	0.6 ± 2.0	5.7 ± 2.8	11.7 ± 0.6	9.9 ± 0.6	4.0 ± 3.4	9.4 ± 0.4	6.7 ± 1.6	0.0 ± 0.0	7.2 ± 1.8	0.6 ± 1.9	1.5 ± 2.9	8.6 ± 0.8	0.6 ± 2.0	1.2 ± 2.6	0.3 ± 1.4	3.4 ± 3.5	6.4 ± 2.7	1.2 ± 2.6	10.8 ± 0.6	2.7 ± 3.3	2.8 ± 3.4	3.5 ± 3.6	0.9 ± 2.4	4.6 ± 3.6	5.2 ± 2.9	6.6 ± 3.8	1.2 ± 2.6	8.7 ± 0.5	4.0 ± 3.4	8.2 ± 0.9	9.2 ± 0.4	0.0 ± 0.0	9.7 ± 0.5	9.9 ± 1.3	1.8 ± 3.0
Intergenerational	cSI-N	B_01_L01_04	P37	Jejunum	P37	10.9723	0	7.06801	0	0	7.63096	0	5.28455	8.07225	0	6.4009	10.6631	9.36468	5.51758	9.17344	5.81305	0	6.22021	0	6.15156	7.72135	5.61596	5.80931	5.45002	6.39117	6.01507	0	10.3694	0	6.7	6.89177	0	0	5.59492	6.43515	5.51388	10.5171	5.48709	7.33224	8.19596	0	6.3882	7.66953	5.39509
		B_01_L01_05	P37	Jejunum	P37	11.7227	0	6.8952	6.18079	0	8.27527	5.7159	0	8.62041	0	6.36642	11.7455	9.7376	0	9.01515	0	0	7.10752	0	6.34144	8.22893	0	0	0	6.75509	6.37971	0	10.2745	0	0	7.04552	0	0	6.56272	6.62349	0	10.6006	0	7.95248	8.27099	0	6.78491	7.97331	0
		B_02_L01_08	P37	Jejunum	P37	11.1414	0	6.12417	0	0	8.08741	5.59057	0	6.12568	0	7.39626	10.2872	9.52767	6.06423	9.75696	0	0	6.8934	0	0	8.22561	0	0	0	6.93929	7.16501	0	9.95025	0	6.86796	7.47213	0	0	6.14341	0	0	10.8225	6.33467	8.35182	8.38202	0	6.82283	8.09906	0
		B_02_L01_09	P37	Jejunum	P37	12.4257	0	7.16479	0	0	8.6349	0	0	6.76685	0	6.89395	11.6298	10.8478	0	10.5028	0	0	7.23519	0	7.46755	8.96222	7.10729	6.69627	0	7.28006	8.22639	0	11.3221	0	7.85249	7.5703	6.89718	0	0	7.44989	0	11.7028	7.15424	8.5141	9.2933	0	7.16479	8.90483	0
		B_02_L01_10	P37	Jejunum	P37	11.9785	0	7.1117	0	0	8.54777	0	0	6.51186	0	6.75952	11.3537	9.98304	0	9.74374	0	0	7.10194	0	6.4309	8.88421	7.21728	6.74248	6.20787	0	7.24872	0	10.4998	0	7.41936	6.83591	0	0	0	7.41421	0	11.3485	6.8456	8.49496	8.57916	0	7.17769	8.5273	0
		B_01_L01_01	P37	Jejunum	P37	12.011	0	6.88286	0	0	8.13062	0	0	7.92755	0	6.79634	11.358	10.284	0	10.0021	6.90825	0	6.71242	0	6.46812	8.10364	6.40801	0	5.94425	6.75868	7.68354	6.25019	10.5691	0	6.71577	7.22508	0	0	6.86665	6.45002	0	10.9254	6.27852	8.82029	8.90637	0	6.97104	8.12284	0
		B_01_L01_02	P37	Jejunum	P37	11.6974	0	7.63638	0	6.06144	8.17688	0	5.88734	8.46333	0	7.42074	10.8235	10.2291	0	9.31019	7.02053	0	6.64933	0	0	8.29495	0	6.11392	0	7.09294	7.68031	0	10.6882	6.12782	7.12884	7.38271	6.78744	0	6.20011	0	0	10.9042	0	9.23212	9.49187	0	6.99343	8.34408	0
		B_01_L01_03	P37	Jejunum	P37	11.9497	0	7.82021	0	0	8.05254	0	0	8.67543	6.62596	7.4299	11.1911	9.79953	0	9.22296	7.32785	0	6.8175	0	0	8.41076	0	0	0	6.86409	7.39062	0	10.2127	6.59739	7.09321	7.32979	0	0	0	0	0	10.7386	6.56118	7.44398	9.07622	0	6.6497	7.98464	0
		B_02_L01_06	P37	Jejunum	P37	12.2089	0	7.49812	0	0	8.50771	0	0	8.35993	6.7964	7.72489	11.1529	9.99691	6.46258	9.78944	7.15554	0	7.46512	0	6.61833	8.92723	0	6.92819	6.39349	7.4317	7.35652	0	10.5595	0	7.34272	7.02218	0	0	0	0	0	11.1533	0	7.04947	8.63485	0	7.21815	8.56325	6.34047
		B_02_L01_07	P37	Jejunum	P37	11.6996	0	5.98573	0	0	8.1325	0	0	6.6847	6.56174	7.01395	11.3926	9.93451	6.22621	9.32125	7.79061	0	0	6.45686	6.38486	8.34963	6.6262	6.51861	0	6.49899	7.56957	0	10.62	6.709	7.02928	6.4879	6.89252	0	0	7.14484	0	11.0324	6.97367	8.34736	8.90575	6.42776	6.68351	8.1937	0
		B_05_L01_01	P37	Jejunum	P37	11.8173	0	6.51752	0	0	8.76059	5.89247	0	6.42284	0	6.72247	11.1995	9.60044	6.06222	9.27219	0	0	7.06477	0	6.6951	7.98406	6.46016	6.35029	0	6.33352	6.85912	0	10.7184	6.06222	7.54442	6.62241	0	6.67996	6.6171	7.10362	0	11.3018	6.02906	6.71685	8.9259	0	7.3493	8.57133	0
		B_05_L01_02	P37	Jejunum	P37	11.827	0	6.83529	0	0	8.57912	0	0	8.03501	0	6.56229	11.0089	9.55897	0	9.3251	6.37241	0	6.90533	0	6.93316	7.92333	6.87448	6.97007	0	0	7.22789	0	10.7338	0	7.77175	0	0	0	6.85533	7.47211	0	11.5872	6.52202	6.92929	8.75086	0	7.26576	8.68402	0
		B_05_L01_03	P37	Jejunum	P37	11.2172	0	7.43679	0	0	8.84531	5.80823	0	8.4107	6.61572	7.50655	10.6998	9.23352	6.28066	9.25404	7.12101	0	7.40947	0	0	8.68843	6.37883	6.7477	0	7.39738	0	0	10.3467	0	6.68485	7.38617	6.77019	0	0	6.72113	0	11.2058	0	7.48908	8.94559	0	7.61754	8.52591	6.1599
		B_05_L01_04	P37	Jejunum	P37	11.9845	0	6.89837	0	0	8.87739	5.93223	0	0	0	6.28442	11.1553	9.96248	0	9.34571	0	0	7.2278	0	6.25445	8.34941	0	6.39087	0	6.6726	7.14041	0	10.5308	0	7.24399	7.05853	6.58785	6.1155	6.47939	7.14175	0	11.289	6.54502	7.55315	8.70695	0	7.8387	8.55245	0
		B_03_L01_01	P37	Jejunum	P37	12.2398	0	0	0	0	8.5667	5.87926	0	7.57086	0	0	11.2565	10.4216	0	9.36068	7.04299	0	6.87697	0	7.35179	7.90478	6.74664	6.94095	0	0	7.32396	0	10.9509	0	7.91522	6.91014	6.83856	6.6687	6.42658	7.69288	0	11.8044	7.01715	8.7727	9.08076	0	7.10701	8.96909	0
		B_03_L01_02	P37	Jejunum	P37	12.1867	0	0	0	0	8.26083	0	0	6.78845	0	7.21473	11.3283	9.89857	0	9.57893	6.42047	0	7.49869	0	6.88586	7.72208	7.00329	6.89566	0	6.70075	0	6.96866	10.4871	0	7.67767	6.68843	0	6.74681	6.80786	7.47072	0	11.6419	6.39667	8.44545	8.87377	0	7.29899	8.79255	0
		B_03_L01_03	P37	Jejunum	P37	12.3087	0	5.94365	0	0	8.46672	5.73538	0	7.68477	6.52992	6.67834	11.498	10.7147	0	10.0882	6.49066	0	7.46028	0	0	8.09404	6.76756	6.17774	0	6.46653	7.66871	0	10.849	6.20122	7.55187	6.75497	0	0	6.27464	7.23633	0	11.4732	6.76445	8.22153	8.81475	6.39228	7.5941	8.61733	6.06859
		B_03_L01_04	P37	Jejunum	P37	13.5617	0	8.19466	0	0	9.8422	7.00084	0	9.547	0	8.14502	12.6619	11.7761	7.47796	10.2406	7.77899	0	8.70841	0	7.64182	9.26595	0	0	0	7.75576	9.18411	0	11.3938	0	7.58911	0	7.67178	7.50429	7.56015	8.22485	0	12.1148	7.44993	9.16239	9.20275	0	8.89293	9.57407	0
		B_02_L02_01	P37	Jejunum	P37	11.8068	0	7.18683	0	0	8.78648	0	0	5.95865	0	7.38262	10.5273	9.91805	0	9.59805	6.19456	0	7.02575	6.42651	0	8.6889	0	6.18813	0	6.94695	7.09324	0	10.0396	0	0	7.45844	0	0	6.97536	0	0	10.4865	0	8.11922	8.19574	0	7.40226	8.206	6.07805
		B_02_L02_02	P37	Jejunum	P37	11.3823	0	6.4389	0	0	8.31192	5.30697	5.54376	5.83844	0	7.04136	10.8888	9.14094	0	8.94786	5.77309	5.67803	6.60527	0	0	7.77789	5.87517	0	0	6.74827	6.81885	6.01666	9.80601	0	6.35812	6.94119	0	5.79481	5.85719	6.21812	0	10.1757	0	7.93643	8.05356	5.97675	6.89636	7.84676	0
		B_02_L02_03	P37	Jejunum	P37	12.835	0	7.07266	0	6.78078	9.07529	0	0	6.5909	7.17142	7.49921	11.7945	10.0015	0	10.1543	7.13296	0	7.96582	0	7.29544	8.85875	0	7.12892	0	0	7.03404	7.07726	11.3424	0	8.05426	0	0	6.85541	0	7.75467	0	11.8373	0	8.93958	9.34257	0	7.87259	8.97938	0
		B_01_L02_01	P37	Jejunum	P37	12.1037	0	6.63568	0	0	8.86317	0	0	0	0	7.53847	11.1098	10.1415	6.40091	9.99877	0	0	7.32451	0	0	8.61737	0	0	0	7.27323	7.49913	0	10.4597	0	6.50271	7.7394	0	0	0	0	0	10.3882	0	8.41438	8.61921	0	7.15664	8.19012	0
		B_01_L02_02	P37	Jejunum	P37	11.5897	0	6.66208	0	0	8.26943	0	0	6.60473	0	7.08861	10.9908	10.0874	0	9.54125	0	0	7.12965	0	6.15723	8.16858	6.09856	0	0	6.74964	7.55897	0	10.0503	0	0	6.56274	0	0	6.38003	0	0	10.042	0	7.83267	8.19564	0	7.03672	7.72076	0
		B_01_L02_03	P37	Jejunum	P37	12.2567	0	7.92793	0	0	8.84689	5.82266	0	7.50087	0	7.17805	11.204	10.4191	6.59386	9.90315	6.59035	6.19064	7.52039	6.52163	6.44983	8.82552	6.39253	0	0	7.16789	7.72133	0	10.6128	6.99875	7.17622	7.1575	0	6.31335	6.3755	0	0	10.6514	6.74099	8.85024	8.91303	0	7.57011	8.36376	0
		B_01_L02_04	P37	Jejunum	P37	12.2861	0	6.91746	0	0	9.07516	6.21274	0	7.0424	0	7.34343	11.1714	10.5958	0	9.91793	0	0	7.72029	0	0	8.85065	0	0	0	7.13007	8.00839	0	10.416	0	0	7.33984	0	6.39837	6.76092	0	0	10.829	6.35192	8.41656	8.91315	6.58071	7.53587	8.31722	0
		mean ± SD				12.0 ± 0.5	0.0 ± 0.0	6.4 ± 2.0	0.2 ± 1.2	0.5 ± 1.8	8.5 ± 0.4	2.6 ± 3.0	0.7 ± 1.9	6.8 ± 2.3	1.6 ± 2.9	6.8 ± 1.5	11.2 ± 0.5	10.0 ± 0.6	2.3 ± 3.1	9.6 ± 0.4	4.4 ± 3.4	0.5 ± 1.6	6.9 ± 1.5	0.8 ± 2.1	4.3 ± 3.3	8.4 ± 0.4	3.7 ± 3.3	3.9 ± 3.3	1.0 ± 2.2	5.8 ± 2.6	6.8 ± 2.1	1.1 ± 2.5	10.6 ± 0.4	1.5 ± 2.8	6.1 ± 2.7	6.2 ± 2.4	1.9 ± 3.2	2.4 ± 3.2	4.4 ± 3.1	4.6 ± 3.5	0.2 ± 1.1	11.1 ± 0.5	4.2 ± 3.3	8.1 ± 0.7	8.8 ± 0.4	1.0 ± 2.4	7.3 ± 0.5	8.4 ± 0.4	1.2 ± 2.5
Intergenerational	cSI-I	A_07_L01_01	P37	Ileum	P37	11.2691	0	7.05647	6.09224	0	10.1665	7.94339	0	7.17528	0	7.32007	11.014	9.38049	6.09426	9.23355	0	0	7.22295	6.32329	0	6.98044	0	0	6.02932	6.66668	6.59168	0	10.0919	0	0	7.2577	6.28225	0	6.17311	0	0	8.84992	0	7.31971	8.24591	0	9.37384	7.58354	0
		A_07_L01_02	P37	Ileum	P37	10.6784	0	6.56471	0	0	9.64627	8.14648	0	7.38943	0	7.89415	10.5801	9.30932	0	9.28802	0	0	7.03229	0	0	7.89501	0	0	0	7.37924	6.82678	0	9.59411	0	0	7.84513	0	0	6.4079	0	0	9.41282	0	8.21553	7.67389	0	8.01083	8.09758	6.20792
		A_07_L01_03	P37	Ileum	P37	11.4207	0	7.464	5.98763	0	10.4779	7.33634	0	6.44824	0	7.32037	11.1329	9.81774	0	9.42352	0	0	0	0	0	7.28361	0	0	0	6.73848	7.03108	0	10.1346	0	0	7.20453	0	0	6.36973	0	6.4615	8.73479	0	7.29173	8.15541	0	9.08931	7.25725	0
		A_07_L01_04	P37	Ileum	P37	10.7449	0	6.16057	0	0	9.67718	7.23783	0	5.68535	0	7.41106	10.6363	9.26836	0	8.95355	5.9207	0	6.15154	0	0	7.63577	0	0	0	7.04225	6.12191	0	9.77155	0	0	7.1402	0	0	6.48123	0	0	8.83405	0	7.3795	7.92717	0	8.92367	7.36913	0
		A_03_L01_01	P37	Ileum	P37	11.5357	0	6.86445	6.3251	0	9.86032	7.61072	0	7.04125	0	6.51201	11.7112	9.71385	6.80465	8.98285	7.10143	0	7.50771	0	0	8.08601	0	0	6.56342	0	7.12635	0	10.6255	6.33234	6.4314	6.58801	0	6.34647	0	9.02366	0	8.73094	0	9.03211	9.00131	0	9.859	10.8674	0
		A_03_L01_02	P37	Ileum	P37	11.5243	0	5.93862	0	0	9.98625	7.00578	0	6.23588	0	6.66233	11.6287	9.60836	6.17519	9.11016	6.95043	0	7.88028	0	0	8.91844	0	0	0	0	7.27693	0	10.6801	6.18379	6.58173	7.0397	6.36552	0	6.25437	8.54744	6.17082	8.63482	6.14367	9.04565	8.81562	0	9.7148	10.4242	0
		A_03_L01_03	P37	Ileum	P37	12.3449	0	6.67479	0	0	9.80183	8.26482	0	7.37642	0	0	12.1609	10.2987	6.91878	9.43115	7.69182	0	8.29001	0	0	9.37016	0	0	0	0	7.11473	0	11.3179	0	0	7.17784	7.10739	6.93742	7.59907	8.50493	0	9.28175	0	9.72615	8.81694	0	9.93349	10.4154	0
		A_03_L01_04	P37	Ileum	P37	11.8883	0	6.88253	0	0	10.2972	7.60563	0	6.88253	0	7.21191	11.901	9.98359	0	9.54678	7.1988	0	7.60531	0	0	9.66202	0	0	0	0	7.39968	0	10.9051	0	6.53035	0	0	6.44492	6.98082	9.31932	0	8.94949	6.8703	9.2021	9.09381	0	9.87967	11.1369	0
		A_08_L01_05	P37	Ileum	P37	11.129	0	5.91123	0	0	9.46005	6.52224	0	6.90967	0	7.18035	11.2675	9.30206	6.1513	8.95988	6.14531	0	8.19587	0	0	8.62431	6.54924	0	6.08386	6.72334	6.64781	0	10.2997	0	6.73124	6.41183	0	6.77085	6.70628	9.04604	0	8.83124	0	8.59158	8.74629	0	9.13996	10.9272	0
		A_08_L01_06	P37	Ileum	P37	11.1229	0	6.5579	0	0	9.92415	6.89178	0	6.55996	0	6.80855	11.6127	9.45635	6.62307	9.13131	6.6195	0	7.72508	0	0	9.08142	0	0	0	6.59552	6.82001	0	10.8069	0	0	0	0	0	7.00358	9.17543	6.31847	8.9502	6.76844	8.8605	8.83401	0	9.9726	11.0037	0
		A_08_L01_07	P37	Ileum	P37	11.5715	0	6.84388	6.60807	0	10.0137	7.43727	0	7.40971	0	6.79294	11.9745	9.83402	6.60807	9.19104	7.20642	0	7.53383	0	0	9.25645	0	0	0	7.18191	7.10634	0	10.9653	0	0	7.64785	0	0	0	8.95284	0	9.0486	6.57748	8.87911	8.95361	0	9.95567	10.8279	0
		A_05_L01_01	P37	Ileum	P37	11.9687	0	7.39325	0	0	10.0981	8.65127	0	6.49176	0	0	12.1806	10.792	7.20825	9.22049	7.20332	0	6.9581	0	0	8.24347	0	0	0	0	8.15838	0	10.741	0	7.53373	0	0	6.74915	7.50928	9.37626	0	8.82966	7.17776	9.17859	9.01594	0	10.0446	11.2513	0
		A_05_L01_02	P37	Ileum	P37	11.9745	0	7.43769	0	0	10.0847	8.81431	0	7.24976	0	6.63351	11.7833	10.302	0	9.20706	7.22246	0	8.48098	0	6.90792	8.12935	0	6.43721	0	0	7.64549	0	10.9283	0	6.85292	0	0	6.46494	7.22636	7.19082	0	8.4114	0	9.19765	9.07796	0	9.821	8.93411	0
		A_05_L01_03	P37	Ileum	P37	11.401	0	7.07718	6.3182	0	10.113	8.03372	0	0	0	6.50356	11.6195	10.0755	6.79532	9.11894	6.61609	0	6.84635	0	0	7.95887	0	0	0	6.89202	6.99275	6.559	10.6994	0	0	6.58001	0	0	7.17605	7.71401	0	8.30818	6.58848	8.92285	8.74134	0	9.98444	9.55368	0
		A_05_L01_04	P37	Ileum	P37	11.8086	0	7.34262	6.62604	0	10.6055	8.19028	0	0	0	7.4165	12.0229	10.7597	6.9308	9.61681	6.9252	0	7.15708	0	0	8.56197	0	0	0	0	8.31754	0	10.7344	0	0	0	0	6.64794	7.66264	8.48545	6.62604	8.58107	0	9.28303	9.33997	0	10.431	10.2872	0
		A_05_L01_05	P37	Ileum	P37	11.9984	0	7.48756	6.77296	0	10.6568	7.93582	0	6.83679	0	7.2608	12.2374	11.0117	0	9.64303	7.24766	0	7.00127	0	0	8.30951	0	0	6.71081	7.04788	8.57373	0	11.1674	0	0	7.0362	0	6.79414	7.4557	8.11898	0	8.97989	0	9.12494	9.27486	0	10.3477	10.3108	0
		A_05_L01_06	P37	Ileum	P37	12.0747	0	7.41619	0	0	10.6829	8.52588	0	7.22145	0	7.10216	11.9719	10.9432	0	9.61769	6.61027	6.51438	7.4447	0	0	7.92916	6.7153	0	0	0	8.33167	7.15783	10.9287	0	0	6.87722	0	0	7.29761	7.7564	0	8.8964	7.06208	9.09112	9.22947	0	10.2367	9.27358	0
		A_05_L02_01	P37	Ileum	P37	11.7674	0	6.41373	6.65406	0	10.0053	8.2399	0	8.59396	0	7.31761	11.9944	10.31	6.9569	9.33239	6.65043	0	7.99566	0	0	8.43939	0	6.64676	0	0	7.63064	0	11.3295	0	7.45854	7.39377	0	9.11789	0	9.05562	0	9.10629	7.32307	7.61271	9.41958	0	10.5248	10.8389	0
		A_05_L02_02	P37	Ileum	P37	11.4879	0	7.09965	0	0	10.2073	8.4989	0	8.53131	0	0	12.1643	10.2686	6.73819	9.48476	6.73516	0	6.96543	0	0	8.79488	0	0	0	7.01119	7.53743	0	11.3561	6.74418	0	7.29999	0	7.96094	0	9.23257	0	9.12788	0	7.15153	9.1715	0	10.2275	11.0852	0
		A_05_L02_03	P37	Ileum	P37	12.6684	0	0	0	0	10.7154	8.16717	0	7.53966	0	7.3625	12.5937	10.7442	7.65377	9.85406	7.65047	0	0	0	0	9.11838	0	7.16667	0	7.44965	7.67465	0	11.6009	7.18156	7.58242	0	0	8.59352	0	9.97619	0	9.46246	7.14598	7.46516	9.63326	0	10.7363	11.8092	0
		A_05_L02_04	P37	Ileum	P37	11.3896	6.28882	6.1296	0	0	10.2155	6.90045	0	6.60878	0	6.85853	11.7993	9.76892	6.85035	9.20339	6.67011	0	6.59837	0	0	8.29675	0	0	0	0	7.41483	6.61288	10.8798	0	6.47762	6.63475	0	7.6466	0	9.01809	6.36729	8.66078	6.3414	6.78556	8.98009	0	10.0483	10.885	0
		A_05_L02_05	P37	Ileum	P37	11.8839	0	7.02641	6.36237	0	10.419	7.47097	0	7.23743	0	6.55143	12.2108	9.92895	7.06331	9.65428	7.43908	0	7.84537	0	6.82272	8.74826	0	6.65342	0	0	7.16296	0	11.5598	0	6.76813	6.6274	0	9.1032	6.74422	9.11029	6.36237	9.20937	6.93376	8.16607	9.47566	0	10.3997	10.92	0
		mean ± SD				11.6 ± 0.5	0.3 ± 1.3	6.5 ± 1.5	2.6 ± 3.2	0.0 ± 0.0	10.1 ± 0.3	7.8 ± 0.6	0.0 ± 0.0	6.4 ± 2.2	0.0 ± 0.0	6.1 ± 2.5	11.7 ± 0.5	10.0 ± 0.6	4.6 ± 3.2	9.3 ± 0.3	6.0 ± 2.5	0.3 ± 1.4	6.7 ± 2.3	0.3 ± 1.3	0.6 ± 2.0	8.4 ± 0.7	0.6 ± 2.0	1.2 ± 2.7	1.2 ± 2.5	3.5 ± 3.6	7.3 ± 0.6	0.9 ± 2.4	10.8 ± 0.5	1.2 ± 2.6	3.1 ± 3.5	5.1 ± 3.2	0.9 ± 2.3	4.3 ± 3.8	5.0 ± 3.2	7.2 ± 3.5	1.7 ± 2.9	8.9 ± 0.3	3.4 ± 3.5	8.4 ± 0.9	8.9 ± 0.5	0.0 ± 0.0	9.8 ± 0.6	10.0 ± 1.4	0.3 ± 1.3
Intergenerational	cSI-N	B_01_L01_04	P37	Ileum	P37	12.648	0	8.03815	0	0	8.61394	0	0	9.71319	6.98015	6.82917	11.9062	10.6311	0	9.56386	7.2434	0	0	0	0	8.94782	0	0	0	7.39566	7.98902	0	10.9086	6.65064	7.35254	7.20816	6.83403	0	0	7.38764	0	11.2989	6.61218	8.60935	9.05007	0	7.1025	8.7041	0
		B_01_L01_05	P37	Ileum	P37	12.5692	0	8.11488	0	0	8.64927	0	0	9.76279	0	7.44798	12.1831	10.9387	0	9.4675	0	0	0	0	6.72413	8.93717	6.66454	0	0	0	8.2077	0	10.3747	0	7.26978	6.82326	0	0	7.11983	0	0	10.6657	0	8.71711	8.56579	0	7.27608	8.13263	0
		B_02_L01_08	P37	Ileum	P37	12.4768	0	7.61939	0	0	8.84462	0	0	8.43798	0	7.67783	10.9756	10.0266	0	9.77335	0	0	7.06625	0	6.69583	9.17711	0	6.53035	0	7.11146	7.63845	0	10.5024	0	7.24417	7.84103	7.02796	6.55483	6.61578	6.97931	0	11.1934	6.50442	8.91671	8.9732	0	7.47254	8.63057	6.72089
		B_02_L01_09	P37	Ileum	P37	12.7847	0	7.24056	0	0	8.63122	6.23338	0	8.11641	0	7.3655	11.505	10.0089	0	9.66113	0	0	0	0	0	8.88916	0	0	0	6.97374	6.90238	0	10.9094	0	7.2856	7.442	0	6.71847	7.38465	0	0	11.2312	6.6683	8.42851	8.76881	0	7.46098	8.42402	0
		B_02_L01_10	P37	Ileum	P37	12.9995	0	7.14337	0	0	8.85799	0	0	8.04964	0	7.39579	12.0883	10.1525	0	9.73239	0	0	7.13823	0	0	8.87991	7.00634	0	0	0	7.58317	0	10.4168	0	7.71226	7.77266	0	0	0	7.35067	0	11.3719	7.17774	8.52016	8.23638	0	7.5128	8.67844	0
		B_01_L01_01	P37	Ileum	P37	11.892	0	6.38003	0	0	8.19111	0	0	6.68106	0	7.58415	11.773	9.95078	0	9.64998	6.31591	0	6.8471	0	0	8.4882	0	6.78807	0	0	7.11884	0	10.6871	6.32567	7.12271	7.69489	0	0	6.40081	6.7606	0	11.241	6.29051	8.05538	8.57258	0	6.92288	8.49118	0
		B_01_L01_02	P37	Ileum	P37	12.7484	0	6.86266	0	0	8.86636	0	0	7.59097	0	7.41488	11.5634	10.1844	0	9.88576	7.09892	0	7.632	0	0	9.10399	6.72891	6.91671	0	6.89783	7.72749	0	11.0554	0	7.68552	7.1891	0	0	6.70701	0	0	11.3664	0	8.9198	9.32526	0	7.33978	8.79844	0
		B_01_L01_03	P37	Ileum	P37	13.1508	0	7.46479	0	0	8.79738	6.52693	0	8.42785	0	0	12.2566	11.2782	0	10.0348	7.30023	0	0	0	7.16376	8.94678	0	0	0	0	8.73394	0	10.9338	0	7.58637	7.26466	0	0	0	7.44775	0	11.4044	6.97409	8.24792	9.03479	0	7.66681	8.77425	0
		B_02_L01_06	P37	Ileum	P37	13.287	0	8.06214	0	0	8.81173	0	0	8.93413	0	7.2818	11.8159	10.4602	0	10.336	0	0	7.32558	0	0	9.02728	0	0	0	0	7.59579	0	10.9388	0	7.98077	0	0	0	7.17826	0	0	11.5006	7.06431	7.68756	8.96686	0	7.63544	8.79307	0
		B_02_L01_07	P37	Ileum	P37	12.7172	0	7.0291	0	0	8.52358	0	0	8.52654	0	7.4556	12.3295	10.5458	0	9.98868	0	0	0	0	7.25179	8.7947	0	0	0	7.06548	7.99077	0	10.8367	0	7.59719	7.05369	0	0	0	0	0	11.3569	7.06548	8.35312	8.75867	0	6.54774	8.45984	0
		B_05_L01_01	P37	Ileum	P37	12.704	0	7.38528	0	0	9.07666	0	7.05195	8.00797	7.39842	6.76967	11.3155	10.2744	0	9.82537	6.58117	0	7.89108	6.81604	0	8.89682	6.68184	6.57163	0	6.85793	7.56088	0	10.8168	0	7.53437	7.32325	7.07678	6.60861	6.96763	7.50388	0	11.4457	6.55188	0	9.03628	0	8.06763	8.68846	0
		B_05_L01_02	P37	Ileum	P37	12.1098	0	7.32606	0	0	8.96367	6.42534	0	8.59799	0	7.20787	10.7843	10.204	0	9.27189	0	0	7.34646	0	7.05572	8.73477	6.2159	6.11283	0	0	7.63903	0	10.3574	0	7.33777	6.98269	0	6.13549	6.19715	7.16329	0	11.1356	0	6.53196	8.48443	0	7.72882	8.63111	0
		B_05_L01_03	P37	Ileum	P37	12.6462	0	7.46763	0	0	9.29219	6.1547	0	7.1666	0	0	11.3294	10.0272	0	9.55341	0	0	8.00152	0	7.56501	9.0958	0	7.09808	0	0	7.30255	0	10.9177	0	7.84686	0	6.8185	0	0	7.06969	0	11.6227	0	7.95861	9.11108	0	7.98898	8.80028	0
		B_05_L01_04	P37	Ileum	P37	12.9795	0	7.72234	0	0	9.44399	6.44999	0	8.60617	0	0	11.6853	10.8681	0	10.0759	7.61632	0	7.99406	0	0	9.37487	0	7.2159	0	0	7.72105	0	10.9642	0	7.72491	7.78578	0	0	7.30193	7.36498	0	11.6378	0	7.96409	9.34353	0	8.19861	9.01439	6.79678
		B_03_L01_01	P37	Ileum	P37	12.5396	0	6.25791	6.50094	0	8.80255	0	0	8.6114	0	7.16677	11.3374	10.241	0	10.3583	6.50094	0	7.57716	0	7.44117	8.3074	0	6.79752	0	0	7.3049	0	10.7569	0	7.65085	6.76499	0	6.52675	6.5816	7.24691	6.50094	11.6896	6.4735	8.31222	8.64922	0	8.01132	8.83425	0
		B_03_L01_02	P37	Ileum	P37	12.875	0	7.47452	0	0	9.08129	0	0	8.97547	0	7.12191	11.5288	10.7976	0	10.5443	7.53447	0	7.94169	0	0	8.94722	6.7298	6.62065	0	6.90909	8.03705	0	10.7396	7.11798	7.64361	6.89613	0	0	7.0161	7.07658	0	11.5179	7.30447	9.27201	9.08382	6.84001	8.31813	8.98944	0
		B_03_L01_03	P37	Ileum	P37	12.95	0	7.1064	0	0	9.46332	0	0	8.1633	0	7.35882	11.7179	11.2083	0	10.0933	0	0	8.13982	0	0	8.85394	6.96937	7.16375	0	0	8.27319	0	10.8866	0	7.57838	7.13122	7.06347	6.89298	7.4274	0	0	11.6426	7.31686	8.58623	8.73448	0	8.26334	9.18808	0
		B_03_L01_04	P37	Ileum	P37	13.0474	0	7.11227	0	0	9.21749	6.87914	0	8.56133	0	0	12.112	11.1921	0	10.1851	7.34857	0	8.24972	0	7.63781	9.07013	7.45164	7.16859	0	0	8.71766	0	11.2066	0	8.18528	7.61533	0	0	7.65538	7.92053	0	11.9088	0	8.42872	8.87558	0	8.4133	9.27584	0
		B_02_L02_01	P37	Ileum	P37	12.4785	0	6.96316	0	0	8.91275	0	0	7.23357	0	0	11.004	10.4222	0	10.406	0	0	7.5863	0	0	9.64049	6.46027	0	0	0	7.85792	6.6012	10.288	0	7.06594	6.92267	0	0	0	0	0	10.7678	0	8.57754	8.34175	0	7.66167	8.15091	0
		B_02_L02_02	P37	Ileum	P37	12.6503	0	7.33328	0	0	9.03535	6.10133	0	7.94679	0	6.75737	11.8549	10.1816	0	9.61844	0	0	7.70403	0	6.7342	9.03858	0	0	0	6.8486	7.47076	6.81536	10.2798	0	7.28081	0	0	0	7.25469	0	0	10.7688	0	8.49609	8.53041	0	7.71224	8.31958	0
		B_02_L02_03	P37	Ileum	P37	12.151	0	6.96998	0	0	8.77756	0	6.07928	6.54541	0	7.09422	11.4136	9.88067	0	10.1484	6.60433	0	7.43674	0	0	9.48881	6.40664	6.5978	0	0	7.34938	0	10.8313	0	7.41122	6.86992	6.49841	0	6.38571	6.74906	0	11.2097	0	8.42817	8.74934	0	7.51225	8.5827	0
		B_01_L02_01	P37	Ileum	P37	12.7761	0	7.07696	0	0	9.1748	0	6.38813	8.26541	0	0	11.3363	10.2821	6.61661	10.0864	7.09373	0	7.74913	0	0	9.07456	0	0	0	0	7.2933	0	10.6833	0	0	6.88164	0	0	7.39804	7.05952	0	10.6854	6.58594	8.16293	8.41673	0	7.86858	8.55658	0
		B_01_L02_02	P37	Ileum	P37	12.5968	0	0	0	0	9.42228	6.20997	6.44606	7.44042	0	6.86851	12.367	10.3025	0	10.1926	6.97589	0	7.90749	0	6.84119	9.35794	0	0	0	0	7.87794	0	10.797	0	7.08503	7.41859	0	7.17742	7.06191	0	0	10.9346	6.95034	8.33091	8.87367	0	8.17113	8.86114	0
		B_01_L02_03	P37	Ileum	P37	11.5783	0	7.00592	0	0	8.84495	0	6.51076	5.80382	0	7.00643	11.1301	9.26793	0	9.61004	6.51547	0	7.73172	0	0	8.63083	0	6.33388	5.97991	6.61673	0	0	10.4056	0	6.62409	7.00288	0	0	6.12064	6.78492	0	10.5869	0	8.04446	8.51161	0	7.45398	8.3525	0
		B_01_L02_04	P37	Ileum	P37	13.01	0	7.20284	0	0	9.427	6.37584	0	7.94237	0	7.50156	12.0606	10.4756	0	10.1241	0	0	8.29716	0	0	9.54388	7.23832	0	0	7.11053	7.73622	0	10.742	0	7.24675	7.4029	0	0	7.9605	7.28279	0	11.0906	0	8.48402	9.02788	0	7.9779	8.84881	0
		mean ± SD				12.7 ± 0.4	0.0 ± 0.0	7.0 ± 1.5	0.3 ± 1.3	0.0 ± 0.0	8.9 ± 0.3	2.3 ± 3.1	1.3 ± 2.7	8.1 ± 0.9	0.6 ± 2.0	5.5 ± 3.2	11.7 ± 0.4	10.4 ± 0.5	0.3 ± 1.3	9.9 ± 0.3	3.6 ± 3.6	0.0 ± 0.0	6.1 ± 3.2	0.3 ± 1.4	2.8 ± 3.6	9.0 ± 0.3	3.0 ± 3.4	3.5 ± 3.5	0.2 ± 1.2	2.8 ± 3.5	7.4 ± 1.6	0.5 ± 1.9	10.7 ± 0.3	0.8 ± 2.2	7.2 ± 1.5	6.4 ± 2.4	1.7 ± 3.0	1.9 ± 3.1	5.3 ± 3.1	4.6 ± 3.5	0.3 ± 1.3	11.3 ± 0.4	3.8 ± 3.5	8.0 ± 1.7	8.8 ± 0.3	0.3 ± 1.4	7.7 ± 0.5	8.7 ± 0.3	0.5 ± 1.9
Intergenerational	cSI-I	A_07_L01_01	P37	Cecum	P37	10.6135	0	6.10065	5.91454	0	10.0616	6.59487	0	5.1998	0	0	10.2365	8.80583	0	8.96838	5.43511	0	5.06483	0	0	6.30096	0	0	0	0	5.9369	0	9.06403	0	0	0	0	0	5.21729	0	5.43511	7.95669	4.8063	6.21614	7.07346	0	8.23787	6.72475	0
		A_07_L01_02	P37	Cecum	P37	10.7964	0	5.92916	5.86789	0	9.95221	6.63577	0	5.52	0	0	10.2434	9.40514	0	8.84241	5.21344	0	0	0	0	6.32481	0	4.90869	0	5.18665	6.7352	0	9.28167	0	0	0	0	0	4.99652	0	5.68808	7.51934	4.88562	6.68521	7.07015	5.4171	8.1351	6.00679	0
		A_07_L01_03	P37	Cecum	P37	10.3891	0	5.7856	5.50226	0	9.69515	6.31018	0	5.5266	0	0	10.1621	8.77653	0	8.582	4.72315	0	4.95189	0	0	5.8626	0	0	0	4.9973	5.8258	0	8.98195	0	0	0	0	0	4.80713	0	5.32375	7.26082	0	5.83797	6.70758	0	7.82881	6.0608	0
		A_07_L01_04	P37	Cecum	P37	10.6587	0	6.15941	6.00102	0	10.095	6.45104	0	5.28471	0	0	10.2348	9.31909	0	8.99508	5.22132	0	0	0	0	6.00205	0	0	0	0	6.6885	5.1651	9.35266	0	0	0	0	0	5.48003	0	5.61802	7.56268	0	6.35781	7.18046	0	8.22886	6.36767	0
		A_03_L01_01	P37	Cecum	P37	10.5683	0	0	6.00185	0	9.90641	5.81919	0	5.48731	0	0	10.0975	9.37913	0	8.78366	0	0	5.8445	0	0	6.57485	0	0	0	0	6.71799	0	9.11084	0	0	5.03479	0	0	5.15307	7.50858	5.67132	7.17666	0	7.03739	7.14259	0	8.14141	9.37909	0
		A_03_L01_02	P37	Cecum	P37	10.3757	0	0	5.75925	0	9.93509	5.569	0	5.62455	0	0	10.0814	9.32134	0	8.81439	4.71622	0	5.64421	0	0	9.02925	0	0	0	0	6.06218	0	9.01999	0	0	0	0	0	0	5.46094	5.7144	7.06079	0	6.89004	6.9294	0	8.04929	7.66389	0
		A_03_L01_03	P37	Cecum	P37	10.5634	0	0	5.53786	0	9.79281	6.28372	0	6.03868	0	5.12127	10.3152	9.73139	0	8.70315	5.63124	0	5.46433	0	0	9.1169	0	0	0	0	6.94639	0	9.4239	0	0	0	0	0	0	7.01122	5.53379	7.42997	0	7.42985	7.1267	0	8.31316	8.6382	0
		A_03_L01_04	P37	Cecum	P37	10.4054	0	4.9635	5.85784	0	10.0532	5.33476	0	5.91979	0	0	10.2526	9.10472	0	8.92939	5.20256	0	6.27728	0	0	9.24099	0	0	0	0	6.49971	0	9.23468	0	0	0	0	0	4.98601	7.76099	5.85488	7.33934	0	7.28417	7.20413	0	8.31537	9.60176	4.78277
		A_08_L01_05	P37	Cecum	P37	10.6024	0	4.92309	5.76312	0	10.0148	5.87993	0	5.94259	0	0	10.2196	9.44346	0	8.89732	5.15766	0	6.2914	0	0	9.32744	4.95695	0	0	0	6.23398	0	9.26288	0	0	0	0	4.87993	4.94035	7.65248	5.85663	7.30474	5.43225	7.13311	7.16035	5.06246	8.26251	9.50007	0
		A_08_L01_06	P37	Cecum	P37	10.402	0	5.03803	6.31923	0	10.175	5.78471	0	5.77881	5.31506	0	10.3682	9.60917	5.27906	9.06478	5.75259	0	5.90333	0	0	9.53604	5.37704	0	0	5.25139	7.13891	0	9.35195	4.98336	5.38341	0	0	4.99896	5.05632	7.87118	5.87708	7.45846	4.94461	6.99346	7.38237	0	8.35574	9.7002	4.85488
		A_08_L01_07	P37	Cecum	P37	10.4926	4.73917	4.58535	5.77916	0	9.88359	5.93365	0	5.58534	0	0	10.2227	9.43948	4.82839	8.76431	5.12317	0	5.3525	0	0	9.36857	5.22632	0	0	0	6.88626	0	9.24898	0	0	0	0	0	4.90757	7.40075	5.66633	7.22376	4.7962	6.81904	7.13722	0	8.27252	9.30467	0
		A_05_L01_01	P37	Cecum	P37	10.0914	0	5.86797	5.77674	0	9.79807	5.95918	0	5.43349	0	4.81797	10.0505	9.46729	0	8.68276	4.92901	0	0	0	0	6.8029	0	0	0	4.9045	6.92597	0	8.56033	4.63845	4.73536	5.37026	0	0	4.7098	7.47473	5.1051	6.98968	0	7.1692	6.84003	5.43432	8.05025	9.29193	0
		A_05_L01_02	P37	Cecum	P37	10.4148	0	6.17485	5.93758	0	9.83987	6.74519	0	6.24256	0	0	10.1904	9.64831	4.79561	8.75922	4.78978	0	5.79734	0	0	6.83941	0	0	0	0	7.08308	0	9.1751	0	0	0	0	0	5.34868	0	5.26494	7.09101	4.7594	7.39204	7.13597	4.99243	8.26545	7.29976	0
		A_05_L01_03	P37	Cecum	P37	10.2871	0	5.93387	4.74355	0	9.71771	6.38523	0	5.54436	0	0	10.1081	9.65136	4.74355	8.6059	0	0	5.27105	0	0	6.80031	0	0	0	0	7.00884	0	9.06239	0	0	0	0	0	0	0	5.2172	6.9937	4.71136	7.35491	6.73387	0	8.09672	7.5621	4.62545
		A_05_L01_04	P37	Cecum	P37	10.3598	0	6.2634	5.84992	0	10.1068	6.27649	0	5.6105	0	0	10.2289	9.76532	4.85154	8.9895	0	0	0	0	0	7.21054	0	0	0	0	7.24964	0	8.72226	4.85686	0	0	0	5.17093	4.92982	5.89438	5.44955	7.23468	5.12202	7.64654	7.15063	0	8.30862	7.92565	0
		A_05_L01_05	P37	Cecum	P37	10.5368	0	6.25413	6.05141	0	9.97768	6.77187	0	5.73991	0	0	10.3171	10.023	4.93913	8.8576	4.93373	0	5.76704	0	0	7.10461	0	4.92827	0	0	7.48608	0	9.25645	0	0	0	5.12755	0	0	6.07908	5.63378	7.21371	0	7.65368	7.14678	5.13785	8.37093	7.84387	0
		A_05_L01_06	P37	Cecum	P37	10.3891	0	6.09298	5.97395	0	9.95704	6.07267	0	5.70288	0	0	10.2474	9.70436	0	8.85503	4.8225	0	5.35649	0	0	7.06931	5.22788	0	0	0	7.13996	0	9.01126	0	0	0	0	0	5.3853	0	5.77911	7.12993	5.0987	7.46242	7.09713	0	8.22988	7.34029	0
		A_05_L02_01	P37	Cecum	P37	10.238	4.31268	4.85673	5.62705	0	9.82531	5.53829	0	5.89812	0	4.58567	10.1046	9.22615	4.8757	8.70787	4.99503	0	6.37276	0	0	9.29088	0	0	0	0	6.70237	0	9.30377	4.87939	4.50649	4.65877	0	6.70226	4.95364	6.87282	5.50734	7.19752	0	6.19168	7.26941	4.90093	8.3687	8.79773	4.57837
		A_05_L02_02	P37	Cecum	P37	10.029	4.35318	4.19261	5.13394	0	9.49843	5.44082	0	5.51806	0	0	9.93671	9.1544	4.91384	8.41333	4.43236	4.63812	5.86662	0	0	9.15743	0	0	0	0	6.47814	0	9.14046	4.43889	0	0	0	5.53397	4.5159	6.99456	5.38586	7.22073	4.40521	5.28858	6.99644	4.63812	7.93694	8.82125	0
		A_05_L02_03	P37	Cecum	P37	10.2292	0	4.94523	5.71968	0	9.95166	5.61685	0	6.07828	0	0	10.1632	9.24691	4.6442	8.8429	5.03471	0	5.9291	0	0	9.35811	4.91474	0	0	0	6.71099	0	9.18631	0	5.04653	0	4.52657	5.92757	5.11886	7.66857	5.45084	7.29435	4.30473	5.43085	7.39209	5.01947	8.34741	9.5053	4.51681
		A_05_L02_04	P37	Cecum	P37	10.5415	4.18909	4.34399	6.03682	0	10.1566	5.67742	0	6.01699	0	0	10.2552	9.71843	4.75052	9.03254	5.35044	4.18909	5.88116	0	0	9.32276	4.84912	0	0	0	7.20502	0	9.28975	0	4.38538	4.53431	0	5.78488	5.25778	7.55242	5.73314	7.13608	4.72419	6.0156	7.32931	5.07637	8.29138	9.46825	4.45793
		A_05_L02_05	P37	Cecum	P37	10.344	0	4.53386	5.5916	0	9.88208	5.28547	0	5.68545	0	0	10.1953	8.71487	0	8.78127	4.95252	0	6.04736	0	0	9.32425	0	0	0	0	6.05585	0	9.36249	0	4.57961	0	0	6.45617	4.85836	7.06282	5.51511	7.29903	4.92596	6.02208	7.28295	0	8.21411	8.95459	4.35777
		mean ± SD				10.4 ± 0.2	0.8 ± 1.7	4.7 ± 2.0	5.8 ± 0.3	0.0 ± 0.0	9.9 ± 0.2	6.0 ± 0.5	0.0 ± 0.0	5.7 ± 0.3	0.2 ± 1.1	0.7 ± 1.7	10.2 ± 0.1	9.4 ± 0.3	2.2 ± 2.5	8.8 ± 0.2	4.4 ± 1.8	0.4 ± 1.3	4.7 ± 2.3	0.0 ± 0.0	0.0 ± 0.0	8.0 ± 1.4	1.4 ± 2.3	0.4 ± 1.4	0.0 ± 0.0	0.9 ± 2.0	6.7 ± 0.5	0.2 ± 1.1	9.2 ± 0.2	1.1 ± 2.0	1.3 ± 2.2	0.9 ± 1.9	0.4 ± 1.4	2.1 ± 2.8	4.1 ± 2.0	4.8 ± 3.4	5.6 ± 0.2	7.3 ± 0.2	2.9 ± 2.4	6.7 ± 0.7	7.1 ± 0.2	2.1 ± 2.6	8.2 ± 0.1	8.3 ± 1.2	1.5 ± 2.2
Intergenerational	cSI-N	B_01_L01_04	P37	Cecum	P37	10.6725	0	5.39524	0	0	6.61987	4.21279	0	6.75316	0	0	9.41988	9.46546	0	9.64322	4.67351	0	4.90689	0	0	6.80203	4.77704	0	0	0	6.81325	0	9.38637	0	5.68908	0	0	4.69786	0	5.12185	0	9.66104	4.95313	6.59328	7.02867	4.88178	5.28383	6.75156	0
		B_01_L01_05	P37	Cecum	P37	10.8891	0	5.73509	0	0	7.1587	0	0	6.96216	0	0	9.83123	9.56429	0	9.8525	0	0	5.63937	0	0	7.15363	5.03133	0	0	0	6.86472	5.17399	9.21895	5.41703	6.03909	0	0	0	5.01284	0	0	9.83532	5.20742	6.52462	7.24657	0	5.86947	6.93055	0
		B_02_L01_08	P37	Cecum	P37	10.5373	0	5.41692	4.51384	0	6.96348	0	0	6.0777	0	0	9.21294	9.12387	4.51384	9.46234	4.50489	0	5.6412	0	4.96977	7.10831	0	4.50489	0	0	6.52174	0	8.79399	0	5.46113	0	0	0	0	4.95397	0	9.50872	0	6.43023	6.96812	4.71013	5.64971	6.70089	0
		B_02_L01_09	P37	Cecum	P37	10.7181	0	5.34589	0	0	6.76804	0	0	6.4082	0	0	9.65894	9.41356	0	9.76073	0	0	5.03651	0	0	7.09658	4.91016	0	0	5.08057	6.70563	0	9.48711	4.81606	6.08999	0	0	0	0	5.55258	0	9.88288	0	6.18921	7.16552	0	5.34589	6.93322	0
		B_02_L01_10	P37	Cecum	P37	10.77	0	5.52652	0	0	7.07397	0	0	6.31278	5.10253	0	9.45448	9.32432	0	9.89637	4.76011	0	5.29413	0	5.62462	7.13357	0	0	0	0	6.62757	0	8.96634	0	6.31906	0	0	4.78542	0	5.21036	0	9.90257	5.21343	6.2225	7.04661	0	5.42849	7.13295	0
		B_01_L01_01	P37	Cecum	P37	10.744	0	0	0	0	6.44518	0	0	5.90835	0	4.95185	9.58099	9.60933	0	9.72407	0	0	5.59761	0	4.92552	5.93198	4.86753	0	0	0	6.90512	0	9.06435	0	5.57143	0	0	0	4.84851	5.51098	0	9.71416	4.73844	6.17103	6.99832	0	5.56773	6.82684	0
		B_01_L01_02	P37	Cecum	P37	10.7828	0	4.94195	0	0	6.80002	0	0	7.15989	0	5.06985	9.4273	10.1399	0	9.70066	4.87796	0	0	0	5.04241	6.19589	5.28274	4.87102	0	0	7.55858	0	9.30669	0	5.46423	0	0	0	0	5.32413	0	9.70389	4.84948	6.60805	7.28252	5.86181	5.87101	6.98587	0
		B_01_L01_03	P37	Cecum	P37	10.7953	0	5.17794	0	0	6.53626	0	0	6.76296	0	0	9.7398	9.72272	0	9.80264	0	0	0	0	5.10098	6.05126	5.51799	5.53463	0	0	7.09383	0	9.25485	0	6.1929	0	0	0	0	5.38391	0	9.90624	0	5.98423	7.20195	0	5.47897	7.10473	0
		B_02_L01_06	P37	Cecum	P37	10.8478	0	5.31848	4.78193	0	6.72044	0	0	6.48141	0	0	9.55066	9.4332	4.78193	9.78537	0	0	0	0	4.94029	6.12984	4.8823	5.07418	0	5.05608	6.84254	0	9.05299	0	5.78967	0	0	0	0	0	4.78193	9.68609	5.05144	5.37076	6.99267	4.98058	5.49457	6.81639	0
		B_02_L01_07	P37	Cecum	P37	10.7537	0	5.53078	0	0	6.85614	4.34866	0	5.99157	0	0	9.73702	9.83865	0	9.72589	0	0	0	0	5.4519	6.46573	4.91499	5.41033	0	0	7.32566	0	9.19962	0	5.92114	5.07849	0	0	4.89596	5.86017	0	9.91103	5.26301	6.62377	7.07188	5.01928	6.07976	7.1521	0
		B_05_L01_01	P37	Cecum	P37	10.7369	0	5.31122	0	0	7.12358	4.22981	0	6.14919	0	0	9.66509	9.28726	0	9.53112	0	0	5.63419	5.23785	4.86452	6.75507	5.28334	4.9988	0	0	6.63771	0	9.09188	0	5.65711	0	0	4.72464	4.7891	5.45055	4.70691	9.77531	4.67888	4.9988	7.00567	4.90648	5.745	6.93874	0
		B_05_L01_02	P37	Cecum	P37	10.735	0	5.4517	0	0	7.09523	4.92094	0	6.11695	0	0	9.39778	9.61864	0	9.62408	0	0	5.31765	0	5.54969	6.83579	4.88923	0	0	0	7.02748	5.02872	9.11439	0	6.35546	0	0	0	4.86902	5.53208	4.78569	10.1031	5.06091	5.37931	7.14141	4.98876	5.90853	7.27917	0
		B_05_L01_03	P37	Cecum	P37	10.418	0	4.91786	0	0	6.19132	0	0	5.26214	0	0	9.32949	8.71175	0	9.27277	4.45517	0	5.29042	0	5.0959	6.01734	4.56051	4.75192	0	0	5.83431	0	8.91308	0	5.64467	5.02405	0	0	0	5.80564	0	9.68209	4.90896	5.76379	6.86562	0	5.1741	6.75079	0
		B_05_L01_04	P37	Cecum	P37	10.7814	0	4.85995	0	0	6.69321	0	0	6.81582	0	0	9.75761	9.62101	0	9.75849	0	0	5.80343	0	5.43349	6.34413	5.49903	5.26519	0	0	6.10946	0	9.06364	0	6.04862	0	0	4.81338	0	5.23832	0	9.87167	4.77035	5.99001	7.18667	0	5.76027	6.85677	0
		B_03_L01_01	P37	Cecum	P37	10.7187	0	4.42352	0	0	6.97975	4.20793	0	5.8872	0	0	9.74588	9.57096	0	9.90594	0	0	5.36927	4.89429	5.42539	6.37585	5.36497	5.60955	0	0	6.74832	0	9.01318	0	5.94487	0	0	0	0	5.88394	4.66384	10.0431	4.93684	6.08871	7.31099	4.86796	5.83775	7.10916	0
		B_03_L01_02	P37	Cecum	P37	10.7784	0	4.52855	0	0	6.8567	4.28552	0	5.61029	0	0	9.80937	9.41719	0	9.76808	0	0	5.9973	0	5.40566	6.41138	4.86671	4.76263	0	0	6.58065	0	8.84621	0	6.05126	5.03077	0	0	4.85223	0	4.76263	9.93556	5.34145	6.55994	7.10508	0	5.97569	7.00134	0
		B_03_L01_03	P37	Cecum	P37	10.7594	0	5.03466	0	0	7.27116	4.62449	0	6.39301	0	0	9.79209	9.79536	0	9.77305	0	0	5.98133	0	4.96123	6.49722	5.20099	5.09325	0	0	6.824	0	9.16486	0	6.18387	0	0	0	5.18079	5.24178	0	9.98454	4.77062	6.39743	7.21916	5.30313	5.88113	7.16606	0
		B_03_L01_04	P37	Cecum	P37	10.7394	0	5.35847	0	0	7.31777	4.58032	0	6.51024	0	0	9.79673	9.43354	4.75641	9.74069	5.22705	0	5.88423	0	5.51481	5.98855	5.45538	5.04768	0	0	6.88134	0	9.18779	0	6.30623	0	0	0	4.83559	6.31002	4.74665	10.1251	4.72645	6.57901	7.19549	4.95446	5.55344	7.22724	0
		B_02_L02_01	P37	Cecum	P37	10.8759	0	5.78278	0	0	7.28107	4.35649	0	5.53437	0	0	9.73192	9.41105	0	9.78892	5.11614	0	5.94962	0	5.75658	9.12167	0	5.28907	0	0	6.75744	0	9.01725	0	5.92394	0	0	0	5.50066	5.96056	0	9.80172	5.3904	6.81312	7.16876	5.32261	5.93981	7.11628	0
		B_02_L02_02	P37	Cecum	P37	10.9316	0	5.45142	0	0	7.39607	4.91595	0	5.78702	0	0	9.92618	9.39116	0	9.87199	5.2127	0	5.98508	0	0	9.1252	0	4.90735	0	5.1861	6.64231	0	8.97074	0	5.71623	0	0	4.93266	5.29474	5.35451	5.20838	9.88339	5.1861	6.6058	7.35587	0	5.87583	7.16732	0
		B_02_L02_03	P37	Cecum	P37	10.7508	0	4.80227	4.73781	0	6.92875	0	0	5.86035	0	0	9.81566	9.16138	0	9.65554	0	0	6.00638	0	0	9.14157	0	5.03006	0	0	6.50392	0	9.16338	4.74641	5.54126	0	0	0	0	5.17872	0	9.67052	0	6.47943	7.08751	4.94193	5.70065	6.90096	0
		B_01_L02_01	P37	Cecum	P37	10.869	0	4.83504	4.76658	0	7.40333	4.60096	0	6.24826	0	4.95998	9.98338	9.73852	0	9.86141	0	0	6.07807	0	0	7.08183	5.17083	0	0	0	7.0225	0	9.16143	0	5.5754	0	0	5.56877	5.45265	5.21449	0	9.36943	0	5.88457	7.42665	0	5.87229	6.89597	0
		B_01_L02_02	P37	Cecum	P37	10.9264	0	5.37007	0	0	7.28135	0	0	6.2642	0	0	10.0413	9.81046	0	9.8775	0	0	6.28589	0	5.37301	7.1663	5.00893	0	0	0	7.15564	0	9.1125	0	5.61939	0	0	4.93515	4.99514	5.35504	4.91032	9.40435	4.884	6.3266	7.19424	0	6.10257	6.98321	0
		B_01_L02_03	P37	Cecum	P37	10.8758	0	5.21253	5.15126	0	6.98685	4.9817	0	5.95427	0	0	10.0632	9.33676	4.85459	9.83254	5.15126	0	0	0	0	7.06394	5.25253	4.84582	0	0	6.71216	0	9.07798	4.85459	5.55874	0	0	0	5.23117	0	4.84582	9.34954	0	6.29707	7.10511	5.05325	5.78605	6.83377	0
		B_01_L02_04	P37	Cecum	P37	10.7629	0	4.8132	0	0	6.85913	0	0	5.71535	0	0	9.84798	9.48643	0	9.77093	0	0	5.4546	0	0	7.03484	5.15014	0	0	0	6.8833	0	8.84436	0	5.6341	0	0	0	0	0	4.74875	9.43828	0	6.15392	7.04303	0	5.46307	6.71899	0
		mean ± SD				10.8 ± 0.1	0.0 ± 0.0	5.0 ± 1.1	1.0 ± 2.0	0.0 ± 0.0	6.9 ± 0.3	2.2 ± 2.3	0.0 ± 0.0	6.2 ± 0.5	0.2 ± 1.0	0.6 ± 1.7	9.7 ± 0.2	9.5 ± 0.3	0.8 ± 1.8	9.7 ± 0.1	1.8 ± 2.4	0.0 ± 0.0	4.5 ± 2.3	0.4 ± 1.4	3.6 ± 2.5	6.9 ± 0.9	4.1 ± 2.1	3.2 ± 2.5	0.0 ± 0.0	0.6 ± 1.7	6.8 ± 0.3	0.4 ± 1.4	9.1 ± 0.2	0.8 ± 1.9	5.9 ± 0.3	0.6 ± 1.7	0.0 ± 0.0	1.4 ± 2.3	2.6 ± 2.6	4.4 ± 2.3	1.9 ± 2.4	9.8 ± 0.2	3.6 ± 2.3	6.2 ± 0.4	7.1 ± 0.1	2.6 ± 2.6	5.7 ± 0.3	7.0 ± 0.2	0.0 ± 0.0
Intergenerational	cSI-I	A_07_L01_01	P37	Colon	P37	10.249	0	5.81841	5.66833	0	9.68827	6.24586	0	4.39246	0	0	10.0313	8.37721	0	8.58763	5.10214	0	5.33134	0	0	6.41234	0	0	0	0	5.30227	0	8.8156	0	0	0	0	4.64571	0	0	5.40228	7.14079	4.89873	6.29076	6.84118	0	8.04044	6.02147	0
		A_07_L01_02	P37	Colon	P37	10.098	0	5.39258	5.30489	0	9.45617	5.89463	0	5.11724	0	4.58713	9.72775	8.70222	4.40329	8.35284	4.87647	0	5.10692	0	0	6.4759	0	0	0	0	6.06257	0	8.91363	0	4.50718	0	0	0	4.48344	0	5.00091	7.14982	0	6.51978	6.87192	0	8.15361	6.17203	0
		A_07_L01_03	P37	Colon	P37	10.1021	0	5.71752	4.87701	0	9.57948	5.91884	0	4.63764	0	4.76257	9.94121	8.52405	0	8.47463	4.87455	0	5.28224	0	0	6.31727	0	0	0	0	5.77516	0	8.85038	0	0	0	0	0	0	0	5.17557	7.01286	0	6.14543	6.85707	0	8.05391	6.14754	0
		A_07_L01_04	P37	Colon	P37	10.1152	0	5.49141	5.40689	0	9.59502	5.86243	0	4.51283	0	5.24154	9.88653	8.64775	4.45406	8.48123	5.05136	0	5.37937	0	0	6.4321	0	0	0	0	5.90634	0	9.02958	0	0	0	0	0	4.53428	0	5.35239	7.10372	0	6.14603	7.00326	0	7.93387	6.02326	0
		A_03_L01_01	P37	Colon	P37	10.3429	0	5.04877	5.83281	0	9.7527	5.51648	0	5.22571	0	0	9.99394	9.22579	0	8.6408	4.98604	0	5.75927	0	0	6.5398	0	0	0	4.95879	6.74825	0	9.11836	0	0	4.94932	0	0	5.24391	7.5306	5.2856	6.95741	4.65463	6.78017	7.23265	4.88766	8.37957	9.44607	0
		A_03_L01_02	P37	Colon	P37	9.95362	0	4.42263	5.36141	0	9.53722	4.88987	0	5.07637	0	0	9.7135	8.925	0	8.42881	4.66075	0	5.91145	0	0	8.87312	0	0	0	0	5.73591	0	8.77076	0	0	0	0	0	0	5.75833	5.61373	6.53877	0	6.43412	6.7795	0	7.83484	7.47509	4.2441
		A_03_L01_03	P37	Colon	P37	9.89963	0	5.01692	5.25656	0	9.45433	5.45505	0	5.08499	0	0	9.82309	9.00036	0	8.323	4.47614	0	5.70631	0	4.63829	9.06773	0	0	0	0	6.05723	0	9.08744	0	0	0	0	0	4.55911	6.35265	4.95325	6.5828	0	6.55603	6.83936	0	8.09494	8.13738	4.65978
		A_03_L01_04	P37	Colon	P37	9.58597	0	4.16434	4.80447	0	9.31304	4.80996	0	4.56419	0	0	9.49762	8.28061	0	8.18969	4.5793	0	5.41201	0	0	8.59655	4.50675	0	4.04262	0	5.64576	4.34681	8.55606	0	4.2101	0	0	0	4.6634	7.013	4.88032	6.41969	4.3774	6.3874	6.62516	0	7.58802	8.86365	0
		A_08_L01_05	P37	Colon	P37	9.9902	0	4.75703	5.47331	0	9.54496	5.41485	0	4.45846	0	0	9.71953	8.87734	4.69658	8.41269	4.69375	0	5.98371	0	0	8.85571	0	0	0	0	5.79663	0	8.89463	0	0	0	0	0	4.95154	7.03552	5.08998	6.46957	0	6.59952	6.87374	0	7.85141	8.90967	4.2725
		A_08_L01_06	P37	Colon	P37	9.79151	0	5.20153	5.26559	0	9.57632	5.54803	0	5.39485	0	0	9.87943	8.9771	4.96539	8.46099	4.48496	0	5.61842	0	0	8.92246	0	0	0	0	6.33901	0	8.98245	0	0	0	0	0	4.56663	7.33317	5.18292	6.70949	4.45926	6.72653	7.11267	0	8.06467	9.20331	0
		A_08_L01_07	P37	Colon	P37	9.99618	0	4.1102	5.49197	0	9.56982	5.36615	0	4.95161	0	0	9.86648	8.9711	5.04556	8.45318	4.81925	0	5.17529	0	0	9.02121	4.92309	0	0	0	6.26835	0	8.99462	0	4.75188	0	0	0	0	7.046	5.24614	6.57677	5.16076	6.14051	7.0379	4.54718	8.14661	8.9196	0
		A_05_L01_01	P37	Colon	P37	9.76494	0	5.54711	5.18462	0	9.57862	5.6079	0	5.39828	0	0	9.77454	9.06716	0	8.45214	4.40169	4.31077	0	0	0	6.29506	4.98399	0	4.34508	5.15755	6.54455	0	8.3205	0	4.81292	4.67015	0	4.42517	0	7.37819	4.70512	6.70638	4.37687	6.76701	6.83683	4.60881	7.98896	9.23226	4.2863
		A_05_L01_02	P37	Colon	P37	10.0021	0	5.73315	5.08307	0	9.29732	6.31582	0	5.54357	0	0	9.86108	9.10307	0	8.17515	4.78082	0	5.75059	0	0	6.38872	0	0	0	4.75557	6.56064	0	8.89921	0	0	0	0	4.50134	4.56224	5.22481	4.77836	6.70954	0	6.90575	6.7422	0	7.79727	6.95515	0
		A_05_L01_03	P37	Colon	P37	10.0824	0	5.83837	5.6388	0	9.6053	6.31905	0	5.09829	0	0	9.95079	9.39083	4.86333	8.47988	4.55423	0	6.16754	0	0	6.66105	0	0	0	0	6.81863	0	8.98293	0	0	0	0	0	4.63791	5.47915	5.15899	7.20032	4.53196	5.87722	6.83758	4.76173	8.19081	7.63419	0
		A_05_L01_04	P37	Colon	P37	9.846	0	5.54845	5.34454	0	9.50408	5.78829	0	5.42973	0	0	9.76894	9.17752	0	8.36842	4.86515	0	5.79396	0	0	6.59376	0	0	0	0	6.5707	0	8.45108	4.39483	0	4.65345	0	4.40972	4.46893	5.78686	5.29026	6.88817	4.35796	5.9951	6.8435	0	8.0163	7.57875	0
		A_05_L01_05	P37	Colon	P37	9.85137	4.19628	5.55503	4.7537	0	9.37538	5.90236	0	4.64051	0	4.76483	9.71707	9.27931	4.27659	8.26582	4.57478	0	5.88437	0	4.43542	6.37487	0	4.27091	0	0	6.74191	0	8.73642	0	0	4.53931	4.46564	0	4.35858	5.76041	5.31488	6.82023	4.54845	5.50402	6.67563	5.17754	7.86323	7.5767	0
		A_05_L01_06	P37	Colon	P37	9.86144	0	5.45862	4.79482	0	9.31021	5.66012	0	4.9249	0	4.80504	9.76096	9.02925	4.62131	8.21491	4.91717	0	6.27832	0	0	6.66393	0	0	0	0	6.4356	0	8.6062	0	0	4.58095	0	0	4.39775	0	4.91717	7.1323	0	5.95678	6.79364	4.52053	7.8779	7.0055	0
		A_05_L02_01	P37	Colon	P37	11.7547	0	7.10586	7.28754	0	11.3524	7.31418	0	7.52587	0	7.40729	11.7134	10.7141	7.22208	10.262	6.44085	0	8.13263	0	0	11.018	0	6.73628	0	7.31813	8.14601	0	10.967	0	0	7.18222	0	8.35448	7.3683	8.54786	6.44085	8.69106	0	9.00326	8.88733	0	10.1009	10.3202	0
		A_05_L02_02	P37	Colon	P37	11.7883	0	7.0158	7.14651	0	11.3049	7.06085	0	7.17612	0	0	11.7199	10.889	0	10.1964	0	0	0	0	6.76254	11.0662	0	0	0	6.57546	8.3748	0	10.9575	0	0	0	0	7.55171	0	8.66829	6.59981	8.62819	6.57266	8.83496	8.73453	6.98003	9.85843	10.5753	0
		A_05_L02_03	P37	Colon	P37	11.7929	0	6.91089	7.28888	0	11.3778	6.95309	0	7.70743	0	0	11.6583	10.5788	6.25066	10.2584	6.72195	0	6.47597	6.4794	0	10.8581	7.04585	0	6.18178	0	7.98997	0	10.722	0	6.65435	0	6.4363	7.52266	0	9.00818	6.54586	8.69444	6.2207	8.85176	8.94455	0	10.0321	10.8938	6.42868
		A_05_L02_04	P37	Colon	P37	12.5303	0	7.25103	8.09122	0	12.1179	7.49584	0	8.11562	0	0	12.3781	11.6119	0	10.9872	7.31173	0	8.28128	0	0	11.4529	7.5892	0	0	7.58634	9.03006	0	11.5433	0	0	0	0	7.98629	7.57028	9.49222	7.61141	9.36671	6.97996	8.60294	9.58051	0	10.7499	11.5009	6.89023
		A_05_L02_05	P37	Colon	P37	12.154	0	8.13955	7.41903	0	11.592	7.47644	0	7.93008	0	6.70364	11.9432	10.5722	0	10.4622	0	0	8.04479	6.74539	0	11.1049	0	0	0	0	7.86045	0	11.2296	0	0	0	0	8.42791	0	8.8776	7.29152	8.98231	7.08781	8.24759	9.14683	6.71929	10.2195	10.7476	6.3986
		mean ± SD				10.4 ± 0.9	0.2 ± 0.9	5.7 ± 1.0	5.8 ± 1.0	0.0 ± 0.0	10.0 ± 0.9	6.0 ± 0.8	0.0 ± 0.0	5.6 ± 1.2	0.0 ± 0.0	1.7 ± 2.7	10.3 ± 0.9	9.4 ± 0.9	2.3 ± 2.7	8.9 ± 0.9	4.6 ± 1.7	0.2 ± 0.9	5.5 ± 2.0	0.6 ± 1.9	0.7 ± 1.9	8.2 ± 1.9	1.3 ± 2.6	0.5 ± 1.7	0.7 ± 1.7	1.7 ± 2.8	6.7 ± 1.0	0.2 ± 0.9	9.3 ± 1.0	0.2 ± 0.9	1.1 ± 2.2	1.4 ± 2.4	0.5 ± 1.6	2.6 ± 3.4	3.2 ± 2.6	5.6 ± 3.3	5.5 ± 0.8	7.3 ± 0.9	3.1 ± 2.8	6.9 ± 1.1	7.4 ± 1.0	1.9 ± 2.7	8.5 ± 1.0	8.4 ± 1.7	1.7 ± 2.6
Intergenerational	cSI-N	B_01_L01_04	P37	Colon	P37	10.2329	0	5.52795	0	0	6.77281	0	0	7.05282	4.57463	0	9.13998	9.01946	0	9.27014	4.23058	0	5.16316	0	4.69545	6.88153	4.63568	4.23058	0	0	6.40791	0	9.11117	0	5.62046	4.49872	0	0	4.32019	4.67966	0	9.27596	4.50837	6.32775	6.74676	4.43582	5.31795	6.57294	0
		B_01_L01_05	P37	Colon	P37	10.4664	0	5.75811	0	0	6.69449	4.52397	0	7.20773	0	0	9.68602	9.15008	4.52397	9.51162	4.516	0	5.22608	0	0	6.71749	0	0	0	0	6.51856	0	9.09623	0	5.66782	4.7836	0	0	4.90087	0	0	9.5157	0	5.82499	7.10416	0	5.23385	6.64579	0
		B_02_L01_08	P37	Colon	P37	10.3682	0	5.26963	0	0	6.48967	4.40255	0	6.26683	0	4.58126	9.03173	8.9423	0	9.40939	4.69156	0	4.62122	0	4.55428	6.45652	4.49469	4.38646	0	4.67078	6.37892	0	8.62407	0	5.10308	0	0	0	4.4751	5.13929	4.39458	9.35341	4.36976	5.73917	6.8943	4.59668	5.10933	6.43073	0
		B_02_L01_09	P37	Colon	P37	10.3537	4.3385	5.02241	0	0	6.5397	3.94519	0	6.29221	0	0	9.31817	8.99458	4.42228	9.44323	4.71561	0	4.64412	0	4.87858	6.51574	0	4.40676	4.3566	0	6.24913	0	9.22066	4.42228	5.52251	0	4.90943	0	4.49891	5.46227	0	9.53301	4.99067	5.83193	7.03383	0	5.17693	6.68683	0
		B_02_L01_10	P37	Colon	P37	12.5496	0	7.20211	0	0	8.78786	6.43003	0	8.09801	0	0	11.4245	11.0274	0	11.6445	0	0	7.4264	0	0	8.86915	6.69328	6.89077	0	0	8.30008	0	10.9447	0	7.87805	0	0	0	6.97754	7.03809	6.58974	11.8818	6.86937	7.48863	9.16919	0	7.7534	8.9688	0
		B_01_L01_01	P37	Colon	P37	10.3952	0	0	0	4.42623	6.33255	0	0	5.5884	0	0	9.44565	9.21799	0	9.47382	0	0	0	0	4.64491	5.79913	4.58349	4.77928	0	0	6.51567	0	8.87634	0	5.19236	0	0	0	4.56668	0	4.96002	9.2991	0	6.01342	6.95213	4.68586	5.19774	6.37419	0
		B_01_L01_02	P37	Colon	P37	10.4436	0	4.98526	4.44448	0	6.2686	0	0	6.36354	0	4.63308	8.9573	9.54619	0	9.34043	0	0	0	0	4.60768	5.49545	0	0	0	4.72202	6.94441	0	8.89256	0	5.15397	0	0	0	0	5.19102	0	9.03832	0	6.00013	6.73982	4.95104	5.0522	6.33656	0
		B_01_L01_03	P37	Colon	P37	10.4773	0	5.49674	4.78419	0	6.21283	0	0	6.55641	0	4.66862	9.48214	9.20599	0	9.52101	0	0	4.70905	0	5.24335	5.61991	0	4.47082	0	0	6.57197	0	9.05884	0	5.43241	0	0	4.80403	4.86202	4.92507	4.47909	9.44824	4.45379	5.59491	7.14414	0	4.7186	6.51703	0
		B_02_L01_06	P37	Colon	P37	10.5255	0	5.3461	0	0	5.93418	0	0	6.29733	0	0	9.25594	8.91201	0	9.39684	0	0	0	0	0	4.88224	4.87233	4.94023	0	0	6.26136	0	8.87758	0	5.61872	5.03485	0	0	0	4.91372	0	9.36122	4.43964	5.06158	6.98348	0	5.34497	6.63541	0
		B_02_L01_07	P37	Colon	P37	10.3737	0	5.3369	0	0	6.17678	0	0	5.94793	0	4.64691	9.56415	9.34116	0	9.3383	0	0	0	0	0	5.39703	4.55977	4.75551	0	4.73585	6.75082	0	8.96193	0	5.64691	0	0	4.48059	0	5.38185	4.45831	9.49822	4.73585	6.27518	6.97535	0	5.65327	7.02215	0
		B_05_L01_01	P37	Colon	P37	10.2145	0	4.49843	0	0	6.23878	3.78528	0	6.06218	0	4.44377	9.20834	8.70942	0	9.05505	4.73406	0	5.52907	0	5.0213	5.89298	4.36246	4.55114	0	0	6.13942	4.50308	8.78625	0	5.44428	0	0	0	4.34287	4.70313	4.55933	9.36783	4.83314	5.47045	6.71743	0	4.92264	6.51464	0
		B_05_L01_02	P37	Colon	P37	10.1373	0	4.55052	0	0	6.08397	4.02049	0	5.42604	0	0	8.91718	8.84141	0	8.9814	0	0	5.45714	0	4.94987	6.07629	0	4.65728	0	0	6.21872	0	8.70717	4.19657	5.65504	4.45093	0	4.20453	0	5.40863	0	9.45557	4.45979	5.30173	6.68689	0	5.02644	6.60355	0
		B_05_L01_03	P37	Colon	P37	10.2017	0	4.53886	4.30151	0	6.19952	3.83994	0	5.06492	0	4.49056	9.14546	8.52336	4.30151	9.14696	4.30151	0	5.48541	0	5.06492	6.05052	5.00518	4.59456	0	0	5.5434	0	8.82847	0	5.55501	0	0	0	4.38722	5.52397	0	9.52474	4.75147	5.49613	6.8674	0	5.17603	6.63995	0
		B_05_L01_04	P37	Colon	P37	10.2762	0	4.391	0	0	5.94864	0	0	6.11354	0	0	9.35914	8.98027	0	9.24575	4.331	0	5.51346	0	4.4907	6.16314	4.43111	5.02184	0	0	5.48395	0	8.74437	4.33897	5.43681	0	4.52288	0	0	5.37602	0	9.39135	4.77757	5.28967	6.80952	0	5.26698	6.61521	0
		B_03_L01_01	P37	Colon	P37	10.1622	0	4.71411	4.35469	0	6.8735	0	0	5.94658	0	5.01657	9.23973	9.02058	0	9.363	4.34806	0	5.48403	0	4.51286	5.77866	0	4.82294	0	4.62856	6.13128	0	8.76507	0	5.30377	0	0	4.37399	4.73379	0	0	9.41162	5.02227	5.91389	6.87688	0	5.47415	6.69578	0
		B_03_L01_02	P37	Colon	P37	10.7152	0	4.48819	4.72707	0	7.36136	4.24153	0	5.78485	0	0	9.6827	9.40133	0	9.74413	0	0	5.90482	0	5.35936	6.18859	4.82398	4.71864	0	0	6.51225	0	8.87235	4.72707	5.94201	0	0	0	4.80346	5.86415	5.01966	9.80237	4.99333	6.45448	7.0134	0	6.026	7.05312	0
		B_03_L01_03	P37	Colon	P37	10.4416	0	4.88163	0	0	7.17101	4.04351	0	6.0275	0	4.70729	9.58789	9.48577	0	9.48422	0	0	5.92206	0	4.97854	6.13357	5.5721	4.51249	4.75669	0	6.42419	0	9.14157	0	5.70307	0	0	0	5.2974	5.86411	4.51249	9.69073	0	6.41	7.152	0	5.82162	6.93911	0
		B_02_L02_01	P37	Colon	P37	10.3242	0	5.09961	0	0	6.59042	0	0	5.21453	0	4.52629	9.24826	8.76842	0	9.32388	0	0	5.34566	0	0	8.77457	4.73958	0	0	0	5.88034	0	8.61824	0	5.29007	0	0	0	4.71968	4.78273	0	9.0797	4.31146	6.38265	6.77425	0	5.21235	6.32241	0
		B_02_L02_02	P37	Colon	P37	10.3616	0	5.41622	0	0	6.92944	3.92882	0	5.2417	0	0	9.62008	8.76593	0	9.42262	4.69881	0	5.32767	0	4.56	8.79799	4.49958	4.69469	0	0	5.85448	0	8.78828	0	5.10807	4.66473	0	0	0	4.84376	0	9.30038	0	6.65915	6.96493	0	5.16064	6.68477	0
		B_02_L02_03	P37	Colon	P37	10.3918	0	5.13372	0	0	6.86214	0	0	5.13372	0	4.95676	9.62916	8.74495	0	9.34758	4.76866	0	5.8441	0	4.92961	8.89104	4.57179	4.46356	0	0	6.29194	0	9.05784	0	5.75169	0	0	4.48747	4.5522	5.21349	0	9.55253	0	6.78938	7.11872	0	5.18332	6.64296	0
		B_01_L02_01	P37	Colon	P37	10.2361	0	5.16374	0	0	6.48137	0	0	5.93753	0	4.47811	9.41791	8.87639	0	9.18919	4.28399	0	5.11994	0	0	6.55867	0	0	0	0	6.15116	0	8.67083	0	5.24083	0	0	0	0	5.21012	0	8.87805	0	5.46425	6.77087	4.493	4.65082	6.24387	0
		B_01_L02_02	P37	Colon	P37	10.3586	0	5.35261	0	0	6.62602	0	0	5.68464	0	4.632	9.67017	9.11255	0	9.35136	0	0	5.45227	0	4.60718	6.87748	5.02411	4.44119	0	0	6.48986	0	8.75332	0	5.028	0	0	0	4.52902	5.36617	0	8.93932	4.71915	5.63917	6.81234	0	4.90564	6.56107	0
		B_01_L02_03	P37	Colon	P37	10.1739	0	5.25091	0	0	6.47112	0	4.00946	5.11066	0	0	9.47632	8.61153	0	9.28182	4.23669	0	4.94044	0	0	6.59315	4.3368	0	0	4.50861	5.91115	0	8.65099	0	4.34314	0	0	0	0	5.28025	0	8.77456	0	5.98284	6.88956	0	4.89873	6.36064	0
		B_01_L02_04	P37	Colon	P37	9.88605	0	4.22989	3.9977	0	6.29269	0	0	4.23426	0	0	9.16025	8.42679	0	8.95449	0	0	4.69962	0	0	6.41542	4.0916	3.98246	0	4.26768	5.74878	0	8.28313	0	4.94435	4.25544	0	0	4.55231	0	0	8.66267	3.96667	5.46951	6.49697	4.19805	4.70699	6.09833	0
		B_03_L01_04	P37	Colon	P37	12.679	0	7.6999	0	0	9.20005	0	0	9.0349	0	0	11.7809	11.2813	7.09692	11.5508	6.79216	0	7.3232	0	6.95301	8.79618	7.19605	7.08564	0	0	8.54856	0	11.3349	0	7.74473	0	0	0	0	7.9356	0	12.0174	7.24092	9.15548	9.03661	0	7.45687	9.13655	0
		mean ± SD				10.5 ± 0.7	0.2 ± 0.9	5.0 ± 1.3	1.1 ± 1.9	0.2 ± 0.9	6.7 ± 0.8	1.7 ± 2.2	0.2 ± 0.8	6.1 ± 1.0	0.2 ± 0.9	2.2 ± 2.4	9.5 ± 0.7	9.2 ± 0.7	0.8 ± 2.0	9.5 ± 0.7	2.4 ± 2.4	0.0 ± 0.0	4.6 ± 2.2	0.0 ± 0.0	3.4 ± 2.4	6.7 ± 1.2	3.5 ± 2.4	3.9 ± 2.1	0.4 ± 1.3	1.1 ± 2.0	6.4 ± 0.7	0.2 ± 0.9	9.0 ± 0.7	0.7 ± 1.7	5.6 ± 0.8	1.1 ± 2.0	0.4 ± 1.3	0.9 ± 1.8	3.1 ± 2.4	4.6 ± 2.2	1.6 ± 2.4	9.5 ± 0.8	3.3 ± 2.4	6.1 ± 0.8	7.1 ± 0.6	1.1 ± 2.0	5.4 ± 0.7	6.8 ± 0.7	0.0 ± 0.0
Intergenerational	cSI-I	A_07_L01_01	P37	Feces	P24	10.6417	0	6.89331	6.58587	0	10.5855	6.04026	0	6.147	0	0	10.5416	10.2481	0	9.4643	6.2582	5.20689	6.38002	0	0	7.47166	0	0	0	0	7.40851	0	9.72773	5.79014	0	0	0	0	5.86417	0	6.2582	8.08557	5.57905	7.49068	6.11818	5.50792	8.57915	7.41128	0
		A_07_L01_02	P37	Feces	P24	10.572	0	6.55879	5.58159	0	9.70909	4.80829	0	0	0	0	10.3252	10.5722	5.58159	8.61219	6.12215	0	5.80829	0	0	7.11177	0	0	5.21766	0	7.98079	0	9.53314	0	0	0	0	0	5.66158	0	0	7.66894	0	7.82499	5.72386	5.48039	8.65089	6.8506	0
		A_07_L01_03	P37	Feces	P24	10.8388	0	6.54388	6.65878	0	10.5692	6.05332	0	6.02247	0	0	10.6514	10.8509	0	9.46737	6.48006	0	6.01168	0	0	7.07968	0	0	0	0	8.30846	0	9.80969	0	0	0	0	0	5.86336	0	0	7.80473	0	7.52832	6.14774	5.68534	6.28304	7.08812	0
		A_07_L01_04	P37	Feces	P24	10.835	0	6.88998	0	0	7.88935	5.81433	0	5.20416	0	0	10.509	10.7557	0	7.8945	0	0	5.96843	0	0	7.10611	0	0	0	0	8.23886	0	9.63277	0	5.54434	0	0	5.4576	0	0	0	7.86609	5.71033	8.62778	6.30918	5.64125	8.78874	6.88522	0
		A_03_L01_01	P37	Feces	P24	10.7169	0	7.97746	6.25543	0	10.582	6.31244	0	6.11326	6.59233	0	10.5216	10.5385	0	9.46765	6.42869	0	9.71306	0	0	7.16703	5.7522	0	0	0	8.02465	0	9.80545	0	5.45879	0	0	0	5.43152	0	6.39065	7.55234	0	7.72336	7.91275	6.03156	8.50761	6.9896	0
		A_03_L01_02	P37	Feces	P24	11.0024	0	7.64026	6.61784	0	10.8263	6.7489	0	6.85591	6.71227	5.9606	10.8753	11.1215	0	9.73896	6.76983	0	10.2326	0	0	10.2886	0	0	6.01081	0	8.56329	0	9.8909	0	5.87747	0	0	5.79145	6.33017	6.51612	6.07129	7.8307	6.04442	8.90341	8.29534	6.45151	9.23166	8.11544	0
		A_03_L01_03	P37	Feces	P24	10.6099	0	7.81394	6.47572	0	10.6756	6.20444	0	6.38809	6.21103	0	10.6476	10.5322	5.39812	9.56137	6.17232	0	9.97947	0	0	7.38387	0	0	5.63299	0	7.55401	0	9.93659	5.40281	0	0	0	6.2617	0	0	6.23847	7.39275	5.96962	8.28657	8.12632	0	8.64135	7.14334	0
		A_03_L01_04	P37	Feces	P24	10.5047	5.23141	7.97013	6.54668	0	10.6028	6.77452	0	5.92252	6.49858	0	10.5436	10.4325	0	9.4758	5.61348	0	9.92184	0	5.9521	7.24148	0	0	5.25313	0	7.35329	0	9.86696	5.62488	0	0	5.50664	6.0348	0	0	6.01234	7.33222	0	8.1779	7.97699	0	8.63588	6.98366	0
		A_08_L01_05	P37	Feces	P24	10.5741	0	8.34116	6.48869	0	10.6408	6.97986	0	6.71447	6.59196	0	10.6206	10.4956	0	9.51537	6.00858	0	10.0495	0	0	7.50197	0	0	5.34627	0	7.45906	0	9.94494	5.41763	5.81644	0	0	0	0	6.15277	6.18467	7.46295	0	8.34719	7.99795	6.08851	8.74426	7.48068	5.29122
		A_08_L01_06	P37	Feces	P24	10.659	5.34653	7.53419	6.38599	0	10.5212	6.39176	0	6.14705	6.07021	0	10.65	10.4932	5.43272	9.41216	6.03041	0	10.0196	0	0	7.46947	0	0	0	0	7.98969	0	9.76188	0	0	0	0	0	6.11396	5.87363	6.2065	7.42252	5.70223	8.33891	8.8379	0	8.95476	7.40008	0
		A_08_L01_07	P37	Feces	P24	10.6072	0	7.98741	6.55024	0	10.6148	7.04436	0	6.49836	6.55162	5.62271	10.6401	10.5954	6.39203	9.50723	6.03499	0	10.0158	0	0	10.1449	5.53589	5.42725	0	0	8.04105	0	9.98184	5.44075	5.54295	0	0	0	6.63051	0	6.13167	7.32244	5.40857	8.4098	8.20039	6.23981	8.93614	7.49579	0
		A_05_L01_01	P37	Feces	P24	11.0148	0	6.84467	6.62347	0	10.8658	6.4776	0	5.42892	7.28555	0	10.8261	10.78	0	9.74738	0	0	10.6316	0	0	7.89142	0	0	0	0	8.07196	0	9.93078	0	0	5.93217	0	0	5.7497	7.43434	6.366	8.27903	6.11767	8.80551	10.11	6.17203	9.18754	9.07259	0
		A_05_L01_02	P37	Feces	P24	10.6285	0	6.74945	6.82779	0	10.7882	6.35663	0	5.28736	6.16483	0	10.7872	10.6516	5.5304	9.66926	6.22312	0	9.77403	0	0	7.7893	0	0	0	0	8.03899	0	9.87452	0	5.63143	0	5.71671	0	5.60612	0	6.22312	8.09319	5.49822	7.66975	8.92345	6.3304	9.04816	7.53671	0
		A_05_L01_03	P37	Feces	P24	10.854	0	6.77384	6.44965	0	10.6478	6.45528	0	5.73217	0	0	10.6741	10.6237	0	9.53283	6.09377	0	7.63137	0	0	7.41157	0	0	0	0	8.05896	0	9.79977	0	0	0	5.68543	5.99137	5.5777	5.93777	6.44624	7.8799	5.46795	8.08585	9.48878	0	8.19129	7.16266	0
		A_05_L01_04	P37	Feces	P24	10.7847	6.22874	7.07112	6.31055	0	10.756	6.41369	0	5.94777	0	0	10.661	10.8801	0	9.6481	5.70849	0	7.81167	0	0	7.62522	5.8106	0	0	0	8.35122	5.95078	9.65847	0	0	0	0	0	0	0	6.4043	8.16648	5.6815	10.2952	10.1994	6.68868	9.33213	7.37633	0
		A_05_L01_05	P37	Feces	P24	10.7739	0	8.36833	6.53517	0	10.7319	7.67988	0	6.03262	0	0	10.7443	10.7197	0	9.60482	6.33578	0	6.67587	0	0	7.53852	0	0	0	0	8.10376	0	10.2317	0	5.59896	5.75657	0	0	6.47762	0	6.44516	8.44756	5.76459	8.15701	9.39152	6.17299	8.98048	7.51668	0
		A_05_L01_06	P37	Feces	P24	10.7769	5.91967	6.90798	6.30289	0	10.7998	6.70678	0	6.2857	0	0	10.6421	10.55	0	9.68334	5.52286	0	7.18365	0	0	7.32789	0	0	0	0	7.95334	0	9.88362	0	0	0	0	0	6.60532	0	6.42454	8.37014	5.4937	7.94459	9.92361	6.20339	9.13108	7.37768	0
		A_05_L02_01	P37	Feces	P24	11.116	6.13878	7.0016	6.57871	0	10.7728	6.78883	0	5.41972	6.12096	5.37141	10.6382	10.6322	5.48338	9.63927	6.08048	0	9.63467	0	5.34508	7.38425	0	5.4734	0	5.75374	8.02536	0	9.98047	0	5.28709	0	5.37141	9.1948	5.86524	0	6.13219	7.99705	5.14096	9.12578	10.8777	6.28553	9.10231	7.62626	0
		A_05_L02_02	P37	Feces	P24	10.922	5.23269	7.39552	6.01648	0	10.5271	6.91072	0	6.11951	6.43253	0	10.4284	10.3363	5.31751	9.41915	6.21796	0	9.87724	0	0	7.50662	0	0	0	0	7.69166	0	9.82255	5.32446	0	0	0	8.37889	5.87536	6.06041	5.79229	8.06787	0	8.14849	9.96035	5.81958	9.02511	7.93897	0
		A_05_L02_03	P37	Feces	P24	10.9672	5.30395	7.38012	6.42814	0	10.5547	6.56909	0	5.75004	6.20139	0	10.4395	10.3617	0	9.43368	6.33848	0	9.83843	0	5.54484	6.82608	0	0	0	0	7.66805	5.63043	9.81001	0	5.48991	0	0	8.37198	5.94535	6.4315	6.08335	7.52179	0	8.09984	9.92709	0	9.03986	7.7868	0
		A_05_L02_04	P37	Feces	P24	10.862	5.33688	7.5636	6.56553	0	10.6082	6.93531	5.19379	6.22149	6.05813	0	10.4209	10.2116	5.41986	9.48734	6.01876	0	9.96407	0	5.58101	6.7155	0	5.41352	5.35916	0	7.42405	0	9.82244	0	0	0	0	8.6085	5.80112	0	6.01876	7.26441	0	7.95882	10.2268	0	8.86647	7.58304	0
		A_05_L02_05	P37	Feces	P24	10.9788	0	8.31148	6.44983	0	10.5231	6.56056	0	6.16933	6.22265	5.89669	10.3852	10.3748	0	9.40255	6.3087	0	9.75254	0	0	6.78959	0	5.70092	5.34802	0	7.66727	0	9.75616	0	5.51317	0	5.59749	8.34927	6.09132	0	5.40276	7.19919	5.68031	8.11344	9.8694	5.60831	8.9334	7.65552	0
		mean ± SD				10.8 ± 0.2	2.0 ± 2.8	7.4 ± 0.6	6.1 ± 1.4	0.0 ± 0.0	10.5 ± 0.6	6.5 ± 0.6	0.2 ± 1.1	5.7 ± 1.4	4.1 ± 3.2	1.0 ± 2.3	10.6 ± 0.1	10.6 ± 0.2	2.0 ± 2.7	9.4 ± 0.4	5.6 ± 1.8	0.2 ± 1.1	8.8 ± 1.7	0.0 ± 0.0	1.0 ± 2.2	7.6 ± 0.9	0.8 ± 2.0	1.0 ± 2.2	1.7 ± 2.6	0.3 ± 1.2	7.9 ± 0.3	0.5 ± 1.7	9.8 ± 0.1	1.5 ± 2.5	2.5 ± 2.8	0.5 ± 1.7	1.3 ± 2.4	3.3 ± 3.8	4.6 ± 2.6	2.0 ± 3.0	5.3 ± 2.2	7.8 ± 0.4	3.6 ± 2.8	8.3 ± 0.6	8.7 ± 1.5	4.4 ± 2.8	8.8 ± 0.6	7.5 ± 0.5	0.2 ± 1.1
Intergenerational	cSI-N	B_01_L01_01	P37	Feces	P23	10.8585	0	6.94401	0	0	6.80102	4.83976	5.07864	7.41992	0	0	10.0789	10.7628	5.31203	10.2258	5.78259	0	0	0	0	6.32215	0	5.30216	0	0	7.81665	5.85118	9.21409	0	6.19194	0	0	0	0	6.35342	0	10.0375	0	7.38133	6.59715	6.20959	5.76747	7.45331	0
		B_01_L01_02	P37	Feces	P23	11.1722	0	7.8166	5.38146	0	6.97461	0	0	8.7982	0	0	10.15	10.5951	0	10.3779	5.37512	0	0	0	5.83927	6.09161	5.47711	5.97397	0	0	7.94722	0	9.45584	0	6.38833	0	5.57199	0	5.46169	6.42456	0	10.4277	5.34879	7.179	8.17842	5.58004	6.36933	7.69062	5.25861
		B_01_L01_03	P37	Feces	P23	11.1678	0	7.51885	5.61996	0	7.06686	0	0	8.52713	0	0	10.1806	10.4543	0	10.499	5.91919	0	5.54577	0	5.78021	6.55462	5.41799	5.91375	0	0	7.98301	0	8.37076	0	6.46608	0	0	0	0	6.23874	5.31532	10.3526	5.76762	7.32774	6.84188	6.36647	6.65807	7.81501	0
		B_01_L01_04	P37	Feces	P23	11.1992	5.70314	7.2182	5.48452	0	6.88031	0	5.55376	7.00173	0	0	10.1481	10.9942	0	10.3216	6.08389	0	0	0	0	6.64939	0	5.47913	0	0	7.90067	6.02782	9.53353	0	0	0	0	0	5.56726	6.22828	0	9.65491	5.93206	7.35048	8.47927	6.16375	6.24442	7.3565	5.36843
		B_01_L01_05	P37	Feces	P23	11.0718	0	8.3641	0	0	7.11393	0	0	7.89637	0	0	10.1431	10.8386	0	10.6007	6.31737	0	5.70305	0	6.11212	6.18784	5.57701	5.4666	0	0	7.74933	0	9.32842	5.48341	6.75692	0	0	5.49427	0	6.69637	5.47227	10.5759	0	7.2611	8.60814	0	6.18893	7.62009	0
		B_02_L01_06	P37	Feces	P23	11.0896	0	6.69792	0	0	6.80175	4.94064	0	7.48941	0	0	10.2162	10.8482	0	10.2284	5.70517	0	5.63312	0	0	6.11886	5.5049	5.6996	0	0	8.237	0	8.66074	0	6.74201	0	0	5.42835	0	6.54789	0	10.3068	5.67659	7.56119	8.95258	6.45326	6.27938	7.61362	5.28742
		B_02_L01_07	P37	Feces	P23	11.3242	0	7.18118	4.88325	0	7.78003	4.90552	5.50758	7.19085	0	5.08161	9.65304	10.4659	0	10.5699	5.49098	0	6.32382	0	5.65371	6.99648	5.29469	5.36037	0	5.16079	7.77971	0	8.83447	4.90552	5.99719	0	0	5.69085	4.96622	6.03424	4.88325	10.0098	5.33688	6.5621	7.34406	5.39688	6.42205	7.3612	0
		B_02_L01_08	P37	Feces	P23	11.046	0	6.85376	5.51531	0	8.17365	5.26349	0	8.37721	0	0	10.2006	10.8667	0	10.5746	6.03382	0	6.66236	0	5.67367	7.50087	5.13856	5.50653	4.97771	0	7.87035	0	8.49627	5.34138	6.34589	0	5.22288	6.01085	5.4184	6.32419	5.03382	10.1838	5.85176	7.41139	8.29394	5.23958	6.69886	7.78323	0
		B_02_L01_09	P37	Feces	P23	10.9088	0	5.99893	5.06079	0	7.87428	5.06822	0	7.07876	0	0	9.98838	10.3356	0	10.236	5.90482	0	5.98933	0	0	7.18413	0	0	0	0	7.36803	0	8.49047	0	6.39842	0	0	5.98578	5.74452	6.35005	0	10.1569	5.63582	7.06814	7.55636	5.56453	6.18329	7.51768	0
		B_02_L01_10	P37	Feces	P23	11.2619	0	5.97695	4.34014	0	7.33312	0	4.16406	6.37288	4.70811	4.56199	10.0074	9.92561	4.97695	10.4765	6.1463	0	5.92181	5.08049	5.48625	6.65188	5.51136	5.61888	0	4.94219	7.3006	4.92371	8.87216	4.86301	6.39576	0	5.26095	5.23407	5.05334	6.15637	4.84073	10.2847	5.38152	7.20315	7.03238	5.26955	5.74382	7.44722	0
		B_05_L01_01	P37	Feces	P23	10.9703	0	7.27498	5.19305	0	7.05083	0	0	6.36654	0	5.37558	10.0611	9.86558	5.19305	10.4328	6.30147	0	5.89589	0	5.34925	6.64321	5.59228	5.48425	5.13041	0	7.15223	0	7.88216	5.19949	6.33732	0	0	0	0	5.934	5.18652	10.2499	5.63882	6.14945	7.70203	5.69331	5.64801	7.43008	0
		B_05_L01_02	P37	Feces	P23	10.921	0	6.80346	5.1799	0	6.72663	0	0	6.64847	5.5162	0	9.98812	9.92517	0	10.4129	6.29126	0	5.88418	0	5.34011	6.6191	5.88153	5.47419	0	0	6.95804	5.42389	8.39114	0	6.66561	5.44253	0	0	0	6.62249	0	10.4873	5.92808	6.13857	7.60558	5.85834	5.78362	7.61086	0
		B_05_L01_03	P37	Feces	P23	10.7475	0	7.47853	0	0	7.25461	0	0	6.17085	0	0	9.88875	9.94519	5.03157	10.2525	5.80517	0	6.2991	0	5.96732	6.79005	5.82853	5.49954	0	0	6.88139	0	8.07689	0	6.56662	0	0	5.05146	5.58711	5.77316	0	10.3272	5.00354	6.53267	7.74429	5.22971	6.1507	7.50803	4.90663
		B_05_L01_04	P37	Feces	P23	11.0752	0	7.45682	5.34905	5.29293	7.67706	0	0	6.83743	0	6.01523	10.2091	10.2503	0	10.5708	6.42878	0	6.7561	0	6.35687	7.73349	6.23021	5.82176	0	0	7.24072	0	8.4319	5.36202	6.63365	0	0	0	0	6.79479	0	10.5993	5.62293	7.01608	7.95693	0	6.25705	7.8436	0
		B_03_L01_01	P37	Feces	P23	11.2403	0	7.62172	5.17221	0	7.66936	5.18081	0	6.40925	0	0	9.45415	10.0073	5.17221	10.3874	5.946	0	5.70113	0	0	7.16609	5.27258	5.16344	0	0	6.71204	0	7.83321	0	6.0553	0	0	0	5.55242	0	0	9.75639	5.14534	7.22934	7.26141	0	6.31083	7.25377	0
		B_03_L01_02	P37	Feces	P23	11.2964	0	6.89152	5.21582	0	7.69508	0	0	6.74199	5.55306	0	9.42075	9.71344	0	10.595	5.9129	0	6.22331	0	0	6.74255	0	5.20628	5.15513	0	6.98394	0	7.75943	0	5.32392	0	0	0	5.30125	5.66027	0	10.0981	5.48756	7.18227	7.55106	0	6.18043	7.20025	0
		B_03_L01_03	P37	Feces	P23	11.1745	0	6.50464	0	0	7.4004	4.6314	0	6.57956	0	0	9.49193	10.0283	0	10.4659	5.58564	0	6.24219	0	0	6.55047	0	0	0	0	6.48532	0	7.64302	0	5.91582	0	0	5.4316	5.1907	0	0	9.83646	5.38152	7.30019	7.49724	0	6.2126	7.21523	0
		B_03_L01_04	P37	Feces	P23	11.1628	0	7.40905	0	0	7.86904	0	0	6.75758	0	0	10.1077	9.93444	0	10.5209	6.4295	0	6.43812	0	5.41492	7.22767	5.65644	5.72642	0	0	7.1077	0	7.99137	0	6.59207	0	5.74662	0	5.33362	6.30045	0	10.4476	5.92599	7.97393	7.89998	5.75878	6.43001	7.716	0
		B_02_L02_01	P37	Feces	P23	11.0668	0	7.01916	5.58314	0	7.48949	4.81777	0	5.99636	0	0	10.1097	10.1399	5.28211	10.508	6.057	0	5.81014	5.51294	5.4383	7.50753	0	5.27558	0	0	7.13272	0	8.13336	0	5.98879	0	0	0	0	5.7232	5.27558	10.1757	0	7.62901	8.28324	5.78441	5.81776	7.49683	0
		B_02_L02_02	P37	Feces	P23	11.1601	0	6.92741	5.50509	0	7.22727	0	0	5.8102	0	0	10.0569	9.42686	5.20406	10.4702	5.97947	0	6.33409	0	0	7.38552	5.60363	5.49682	0	0	6.30456	5.44357	7.86203	0	6.30909	0	0	5.82614	5.28596	0	0	10.2206	5.16998	7.51569	7.8781	0	5.96266	7.35761	0
		B_02_L02_03	P37	Feces	P23	11.1027	0	6.9204	5.20969	0	7.62044	0	0	6.01259	0	0	10.109	9.5188	0	10.4642	5.9865	0	6.3927	0	6.32425	7.65138	5.30981	5.67869	0	0	6.96542	0	8.27261	0	6.35754	0	0	5.23317	5.99051	6.13051	0	10.3784	0	7.41602	8.34844	0	6.36772	7.55951	0
		B_01_L02_01	P37	Feces	P23	11.2581	0	7.90492	0	0	7.33687	0	0	6.23725	5.66751	0	10.2306	9.48694	0	10.5299	6.532	0	0	0	0	7.37515	5.90749	5.32151	5.56792	0	6.94382	0	8.0802	0	6.39004	0	0	5.65303	5.41366	6.07391	5.32934	10.2184	5.60234	7.6783	8.05256	0	5.86671	7.42388	0
		B_01_L02_02	P37	Feces	P23	11.2757	0	8.26766	0	0	7.37358	0	0	7.43402	0	0	10.1053	9.31128	5.38345	10.5035	6.55852	0	6.21528	0	6.24352	7.38754	6.08697	5.67679	0	0	6.53766	5.62757	9.67687	0	6.79163	0	5.87555	0	0	6.12863	5.85802	10.4784	5.65696	7.7381	8.93169	0	6.09887	7.60089	0
		B_01_L02_03	P37	Feces	P23	11.1706	0	7.15539	5.26249	0	7.32925	0	0	5.50439	0	0	10.085	9.39091	0	10.4794	6.43805	0	5.4906	0	5.72624	6.75512	5.66514	5.85858	5.20336	0	6.76416	0	8.97352	0	6.21497	0	0	0	0	6.30958	5.26249	10.4252	5.83809	7.46294	8.37902	5.4666	6.17048	7.74296	0
		B_01_L02_04	P37	Feces	P23	11.4382	0	7.17027	5.92869	0	7.45742	0	5.69541	6.70354	0	0	10.2097	9.43494	6.05503	10.6497	6.40203	0	6.15614	0	5.91143	6.83213	0	5.44014	5.38462	0	6.72839	6.47114	9.74768	5.7582	6.83494	0	5.6388	0	5.83107	5.89346	0	10.4331	5.89953	7.8645	8.95161	5.95336	6.46544	7.65836	5.93429
		mean ± SD				11.1 ± 0.2	0.2 ± 1.1	7.2 ± 0.6	3.6 ± 2.5	0.2 ± 1.1	7.4 ± 0.4	1.6 ± 2.4	1.0 ± 2.1	6.9 ± 0.8	0.9 ± 2.0	0.8 ± 2.0	10.0 ± 0.2	10.1 ± 0.5	1.9 ± 2.6	10.5 ± 0.1	6.1 ± 0.3	0.0 ± 0.0	5.1 ± 2.3	0.4 ± 1.5	3.7 ± 2.8	6.9 ± 0.5	4.0 ± 2.6	5.1 ± 1.5	1.3 ± 2.3	0.4 ± 1.4	7.2 ± 0.5	1.6 ± 2.6	8.6 ± 0.6	1.5 ± 2.4	6.1 ± 1.3	0.2 ± 1.1	1.3 ± 2.4	2.4 ± 2.8	3.3 ± 2.7	5.5 ± 2.1	2.1 ± 2.6	10.2 ± 0.2	4.7 ± 2.1	7.2 ± 0.5	7.9 ± 0.6	3.7 ± 2.8	6.2 ± 0.3	7.5 ± 0.2	1.1 ± 2.2
Wilcoxon rank-sum test		cSI-I vs cSI-N		Duodenum		0.965625	0.992	0.0384211	0.111429	NA	6.4e-11	3.06667e-07	0.316667	0.624324	0.491429	0.217308	0.000713636	0.611111	0.158958	0.0169412	0.13087	0.965625	0.447059	0.965625	0.0327778	0.992	0.66	0.0167813	0.317188	0.116136	0.305172	0.653947	0.066	0.95	0.00071	0.206	0.85	0.317188	0.671429	0.006	0.0156071	4.5875e-10	0.447059	0.305172	0.0124231	0.66	6.75e-12	0.000141667	0.272222
				Jejunum		0.00318462	NA	0.407143	0.000517778	0.263889	1.57333e-11	3.71667e-08	0.164516	0.567442	0.3	0.149833	0.00203333	0.942857	0.055	0.120517	0.0345	0.263889	0.120517	0.766304	0.0302632	0.6375	0.00606667	0.0143333	0.317949	0.0352381	0.735556	0.920833	0.0875	0.263889	0.00161818	0.055	0.314474	0.0523913	0.20303	0.009625	0.167187	6.75e-12	0.965	0.773404	0.0045	0.102593	6.75e-12	0.00064	0.407143
				Ileum		2.06667e-08	0.425	0.0431818	0.00766667	NA	4.5e-12	2.2e-08	0.0553704	0.000389286	0.290909	0.65	0.580769	0.0553704	2.44167e-05	2.25556e-07	0.062931	0.425	0.65	0.976	0.0361905	0.00341176	0.0203421	0.0445652	0.172581	0.65	0.055	0.65	0.65	0.65	1.39e-05	0.0971667	0.454054	0.0361905	0.804167	0.000323462	0.06125	4.5e-12	0.764894	0.292647	0.290909	0.488158	7.5875e-11	0.000576667	0.668478
				Cecum		2.16369e-08	0.0519111	0.700098	1.03467e-08	NA	9.25714e-13	1.328e-08	NA	0.0002298	0.927	0.927	9.72e-12	0.418667	0.037632	9.25714e-13	0.000783158	0.2025	0.772465	0.268235	1.216e-05	0.029	0.00285714	0.000442667	NA	0.700098	0.88	0.744	0.1968	0.700098	1.1328e-08	0.700098	0.2025	0.3456	0.1188	0.0419077	1.328e-08	9.25714e-13	0.1968	0.00905739	0.912	0.804	9.25714e-13	0.000240282	0.006
				Colon		0.00978714	0.976	0.0440786	1.173e-08	0.485154	6.885e-12	1.52363e-07	0.485154	0.033456	0.485154	0.814867	2.9631e-07	0.735349	0.0440786	0.00142162	0.000588462	0.445886	0.0339346	0.215156	0.0010472	0.00432158	0.0214422	2.907e-05	0.700643	0.579659	0.579659	0.976	0.485154	0.3255	2.9631e-07	0.796295	0.949224	0.104462	0.942438	0.0214422	4.30255e-07	1.3855e-09	0.870255	0.00388167	0.823761	0.324545	6.885e-12	0.002484	0.0070125
				Feces		1.59277e-07	0.01122	0.463744	2.66156e-07	0.461488	2.295e-12	2.1845e-08	0.182364	7.44136e-05	0.000248348	0.813918	1.377e-12	0.00209885	0.544	1.377e-12	0.804312	0.400154	2.655e-06	0.269167	0.00233897	0.00233897	0.000733125	8.05263e-06	0.463744	0.745468	1.9635e-05	0.185057	5.117e-11	0.85578	2.66156e-07	0.540136	0.931	0.344921	0.00233897	0.00203184	4.36333e-06	1.377e-12	0.567652	4.58536e-09	0.0324097	0.182364	5.117e-11	0.307378	0.185057
P14 animals
Experiment	Group	Mouse ID	Age	Collection Site	Experimental Day	E. coli	MAG001	MAG002	MAG003	MAG004	MAG005	MAG006	MAG007	MAG008	MAG009	MAG010	MAG011	MAG012	MAG013	MAG014	MAG015	MAG016	MAG017	MAG018	MAG019	MAG020	MAG021	MAG022	MAG023	MAG024	MAG025	MAG026	MAG027	MAG028	MAG029	MAG030	MAG031	MAG032	MAG033	MAG034	MAG035	MAG036	MAG037	MAG038	MAG039	MAG040	MAG041	MAG042	MAG043
							Rothia sp902373285	Acinetobacter ursingii	Veillonella atypica	Neisseria sicca C	Veillonella parvula A	Agrobacterium pusense	Prevotella melaninogenica	Acinetobacter junii	Streptococcus gordonii	Streptococcus	Enterococcus B hirae	Escherichia flexneri	Streptococcus	Veillonella parvula A	Limosilactobacillus vaginalis A	Porphyromonas	Streptococcus gordonii	Streptococcus	Streptococcus pseudopneumoniae O	Fusobacterium vincentii	Streptococcus pneumoniae	Streptococcus cristatus C	Streptococcus sanguinis	Neisseria flavescens	Neisseria sp000186165	Streptococcus	Streptococcus agalactiae	Streptococcus vestibularis	Streptococcus anginosus	Neisseria flavescens	Streptococcus oralis G	Streptococcus parasanguinis D	Haemophilus D parainfluenzae	Streptococcus constellatus	Veillonella	Streptococcus constellatus A	Streptococcus sp000187445	Staphylococcus aureus	Streptococcus mutans	Neisseria sp000186165	Actinomyces naeslundii	Streptococcus constellatus	Fusobacterium periodonticum
Intergenerational	cSI-I	A_02_L02_04	P14	Cecum	P14	9.93469	0	8.28036	0	0	7.33709	5.35784	0	6.08459	0	5.11233	9.70048	9.85273	0	7.22418	0	0	6.17459	0	0	6.66599	0	0	0	5.50019	7.25914	5.16771	8.49868	0	0	5.36437	0	0	5.00665	5.36825	4.62109	7.256	0	9.79489	5.73696	5.30397	6.29759	7.36156	0
		A_02_L02_05	P14	Cecum	P14	9.5403	0	7.9509	0	0	6.87337	3.9377	0	5.49416	0	5.55167	9.23794	9.39843	0	7.28685	0	0	5.71785	0	0	6.83508	0	0	0	5.16167	6.87414	4.65367	8.22956	0	0	5.51858	0	0	4.96839	0	0	7.3585	0	9.24716	5.49113	0	5.96947	6.8369	0
		A_03_L02_01	P14	Cecum	P14	10.3173	0	7.06053	0	0	8.36278	5.26396	0	5.31948	0	5.14165	9.61085	9.22582	0	7.71324	4.95497	0	5.88248	0	0	7.19324	0	4.94685	0	0	6.76701	0	9.87474	0	0	0	0	0	5.73512	5.39866	4.95093	8.03755	0	10.441	5.52468	5.15707	5.86106	6.59345	0
		A_03_L02_02	P14	Cecum	P14	10.4399	0	7.1824	4.96176	0	8.84063	6.13388	0	6.10256	0	5.14761	9.64871	9.20342	0	7.92353	4.9568	0	5.88768	0	0	7.17867	0	0	0	0	6.72781	5.50441	10.1805	0	0	0	0	0	5.74073	5.7048	0	7.9955	0	10.3778	5.62687	0	6.16742	7.27221	0
		A_03_L02_03	P14	Cecum	P14	10.259	0	7.38189	0	0	8.96709	5.52315	0	6.48208	0	0	9.65043	9.42343	0	8.02664	0	0	5.61983	0	0	7.17126	0	0	0	5.18912	6.97657	5.15752	10.2229	0	5.02059	0	0	5.23488	5.472	5.65856	0	8.02459	4.88555	10.4765	5.58041	0	5.95264	7.08758	0
		A_08_L02_04	P14	Cecum	P14	10.3443	0	6.42017	0	0	8.82211	5.30855	0	5.14308	0	0	9.65486	10.5402	5.08238	7.8855	5.07875	0	6.15303	0	0	7.2238	0	0	0	5.35345	8.4511	0	9.99188	0	0	0	0	5.10011	5.16156	5.52303	0	7.80487	0	10.3466	5.94965	5.88401	6.44142	7.16264	0
		A_08_L02_05	P14	Cecum	P14	9.78964	0	7.12684	4.93652	0	8.94611	5.16303	0	5.81027	0	0	9.71602	9.67631	0	7.94858	0	0	6.56097	0	0	7.8173	0	0	0	0	7.0474	5.77937	10.2488	0	0	5.19869	0	0	5.31607	5.85498	0	7.64737	0	10.5289	6.3164	5.43773	6.87337	7.68434	0
		A_08_L02_06	P14	Cecum	P14	10.376	0	6.55211	5.33688	0	9.29629	5.40943	0	5.57566	0	0	9.54292	10.6225	0	8.32006	5.03089	0	6.58594	0	0	7.52158	0	5.02587	0	5.61119	8.35851	5.88024	10.3404	0	0	0	0	0	0	5.47875	5.73185	7.55602	0	10.3452	5.78067	0	6.60137	7.40246	0
		A_08_L03_01	P14	Cecum	P14	9.84593	0	6.78805	4.78952	0	8.38682	5.59747	0	4.85238	0	5.45367	9.81416	9.89219	0	7.37165	4.78595	0	6.70769	0	0	6.84114	0	0	0	5.36402	7.33445	5.50866	9.65866	0	0	5.35347	0	0	0	5.23208	0	7.11174	0	10.2661	6.8388	4.99096	6.10525	7.04459	0
		A_08_L03_02	P14	Cecum	P14	10.6954	0	6.73596	4.94966	0	7.70758	5.73434	0	5.18987	0	0	9.76827	9.70887	0	7.45593	4.94966	0	6.21949	0	0	7.04889	0	0	0	0	5.44922	0	8.78911	0	0	5.69002	0	0	5.03048	0	0	7.54987	0	9.81799	5.69448	0	6.3998	7.20526	0
		A_08_L03_03	P14	Cecum	P14	10.7726	0	7.18578	0	0	9.06427	6.08729	0	5.57954	0	5.52746	9.83079	9.98768	0	8.02097	5.03844	0	7.17076	0	0	8.43915	0	0	0	5.31282	7.48378	5.28148	8.7444	0	0	5.60271	0	0	0	6.59646	5.03844	7.45102	0	9.91096	6.32847	5.71838	7.38676	8.14094	0
		A_08_L03_04	P14	Cecum	P14	10.0558	0	6.905	5.57281	0	8.94341	5.40241	0	0	0	0	9.74743	10.0823	0	7.98739	0	0	6.36468	0	0	7.56116	0	0	0	0	7.52941	5.33856	10.0309	0	0	5.65881	0	0	0	0	0	7.40528	0	10.6835	5.53947	5.89942	6.37311	7.07831	0
		A_03_L03_01	P14	Cecum	P14	10.4557	0	7.99617	0	0	8.39695	6.88481	0	5.44577	0	5.32677	9.91396	9.17187	0	7.52625	4.83525	0	5.9128	0	0	8.41994	0	0	0	5.41478	6.651	5.38279	8.72696	4.8449	0	5.40305	0	0	0	5.28206	0	7.43165	0	10.111	6.89607	0	7.79796	7.14423	0
		A_03_L03_02	P14	Cecum	P14	10.6846	0	7.65664	0	0	6.89726	7.18697	0	4.95284	0	5.37761	9.90586	9.37438	0	7.06564	0	0	6.23259	0	0	6.75938	0	0	0	0	6.5662	5.43312	8.98792	0	0	5.15216	0	0	4.97152	0	0	7.1248	0	9.7168	6.91776	0	6.36597	7.06342	0
		A_03_L03_03	P14	Cecum	P14	10.2442	0	7.5949	0	0	7.70596	6.40723	0	5.62899	0	5.12483	9.78827	9.96581	4.63975	6.9438	4.93592	0	5.94461	0	0	7.08898	0	0	4.572	0	6.11477	5.18104	8.58779	0	0	0	0	0	5.41709	5.38098	0	6.92707	4.60979	9.60125	5.71771	0	6.44213	7.02116	0
		A_03_L03_04	P14	Cecum	P14	10.6367	0	7.52872	0	0	7.36417	6.39959	0	5.38069	0	5.02892	9.82671	9.43454	0	7.11185	0	0	6.18266	0	0	7.02075	0	0	0	5.11607	5.03991	0	8.90191	0	0	0	0	0	5.22318	0	0	6.97226	4.81199	9.78859	6.32584	0	6.31618	6.91231	0
		A_02_L02_01	P14	Cecum	P14	10.1728	0	8.36196	0	0	7.67046	4.97106	0	6.67185	0	5.40693	9.84702	9.76073	0	7.16796	4.74172	0	5.92554	0	0	7.0686	0	0	0	0	7.18984	0	8.75069	0	0	5.48311	4.93388	0	0	5.18617	4.74172	6.97755	4.71445	9.95063	5.55492	5.24687	6.37192	7.31413	0
		A_02_L02_02	P14	Cecum	P14	10.4657	0	8.59075	0	0	7.3959	5.47346	0	6.92938	0	5.39035	10.1362	10.0036	0	7.22455	4.90041	0	6.03452	0	0	6.94489	0	0	0	0	7.37604	0	8.65845	0	0	0	0	0	0	0	4.90041	6.99555	4.8753	10.2069	5.71519	5.58246	6.44083	7.28145	0
		A_02_L02_03	P14	Cecum	P14	10.0157	0	7.90397	0	0	7.89683	5.58865	0	5.46154	0	0	9.68283	9.91702	4.85861	7.37275	4.85154	0	5.38427	0	0	6.81899	0	0	0	0	7.38219	5.69968	9.53479	0	0	0	0	0	0	5.77505	4.85154	7.1677	0	10.3376	0	5.7564	6.19445	7.0001	0
		mean ± SD				10.3 ± 0.3	0.0 ± 0.0	7.4 ± 0.6	1.6 ± 2.4	0.0 ± 0.0	8.2 ± 0.8	5.7 ± 0.7	0.0 ± 0.0	5.4 ± 1.4	0.0 ± 0.0	3.3 ± 2.6	9.7 ± 0.2	9.7 ± 0.4	0.8 ± 1.8	7.6 ± 0.4	3.1 ± 2.4	0.0 ± 0.0	6.1 ± 0.4	0.0 ± 0.0	0.0 ± 0.0	7.2 ± 0.5	0.0 ± 0.0	0.5 ± 1.6	0.2 ± 1.0	2.5 ± 2.7	7.0 ± 0.8	3.7 ± 2.6	9.3 ± 0.7	0.3 ± 1.1	0.3 ± 1.2	2.9 ± 2.8	0.3 ± 1.1	0.5 ± 1.6	3.1 ± 2.7	3.8 ± 2.7	1.8 ± 2.5	7.4 ± 0.4	1.3 ± 2.2	10.1 ± 0.4	5.7 ± 1.5	2.9 ± 2.8	6.4 ± 0.5	7.2 ± 0.3	0.0 ± 0.0
Intergenerational	cSI-N	B_03_L02_06	P14	Cecum	P14	10.3756	0	6.87737	0	0	7.83133	0	0	5.53908	0	0	9.91945	9.68071	0	7.27902	5.21172	0	6.07859	0	4.89733	7.1624	0	0	0	5.01023	7.13116	0	9.04484	0	5.4443	5.69807	0	0	0	5.17929	0	8.93043	0	9.67803	6.13451	5.63769	6.05233	6.99918	4.6162
		B_05_L02_01	P14	Cecum	P14	10.9612	0	6.30778	0	0	7.47256	4.56668	0	5.40582	0	0	9.81696	9.60333	0	7.38123	0	0	5.57078	0	5.20349	7.21956	0	0	0	5.31633	7.55246	0	8.78453	0	5.14754	0	0	0	0	0	0	8.83204	5.0153	9.12828	5.78727	0	6.03191	6.76427	0
		B_05_L02_02	P14	Cecum	P14	11.0307	0	6.60316	0	0	7.18127	0	0	5.4663	0	5.04805	9.67377	8.84278	0	7.33914	5.16058	0	5.38991	0	0	7.00702	0	0	0	0	6.23501	0	8.83203	0	5.56786	5.59991	0	0	0	5.60503	0	8.62324	0	9.34826	0	0	5.73335	6.75006	0
		B_05_L02_03	P14	Cecum	P14	10.5888	0	6.11008	0	0	7.06412	0	0	5.35194	0	5.47615	9.73705	9.57422	0	7.0295	4.98446	0	4.91408	0	4.84444	6.68198	0	0	0	4.95984	6.89408	0	8.88269	0	4.79447	0	0	0	0	0	0	8.82378	0	9.45224	6.8295	5.49131	5.59246	6.59355	4.57086
		B_05_L02_04	P14	Cecum	P14	10.3147	0	6.31159	0	0	7.19584	0	0	5.29812	0	5.24618	9.87247	10.022	0	7.64294	5.4554	0	4.98693	0	0	6.72654	0	4.75028	0	0	7.26698	0	9.12033	0	5.16559	0	0	4.78024	5.68487	5.50255	0	8.84653	4.72753	9.61548	6.02621	5.26147	5.69405	6.72753	0
		B_05_L02_05	P14	Cecum	P14	10.0034	0	6.30324	0	0	6.97043	0	0	5.22499	4.89838	5.22413	9.76486	9.68233	0	6.93329	5.33622	0	4.7895	0	0	6.69901	0	0	0	4.83385	7.1132	0	8.87007	0	5.14323	5.3003	0	0	0	5.00285	0	8.69172	4.83174	9.48214	5.82811	4.76302	5.52387	6.43236	0
		B_03_L02_01	P14	Cecum	P14	10.5343	0	6.91884	0	0	7.41989	0	0	5.69396	0	0	9.75039	10.5999	0	7.20507	5.18848	0	5.1193	0	0	7.04306	0	5.1858	0	0	8.05639	0	9.04547	0	4.99748	0	0	0	0	0	0	8.78545	0	9.39069	5.70301	6.17246	5.85481	6.92694	4.76869
		B_03_L02_02	P14	Cecum	P14	10.7302	0	7.46438	0	0	7.0954	4.55171	0	6.00705	0	0	9.81189	10.1719	0	7.35107	5.0141	0	5.84543	0	0	6.85295	5.11598	0	0	5.28943	7.62736	0	9.3843	0	5.42289	5.2787	0	0	0	0	0	8.78356	0	9.55878	5.88481	5.91657	5.72876	6.76238	0
		B_03_L02_03	P14	Cecum	P14	10.8783	0	7.37612	0	0	8.13356	4.75353	0	0	5.86635	0	9.89194	10.8665	0	7.70944	5.52682	0	6.3013	0	0	7.54282	0	0	0	5.50171	8.13352	0	9.02747	0	0	0	0	0	5.30983	0	0	8.69915	0	9.537	5.49651	6.27553	6.44988	7.34314	0
		B_03_L02_04	P14	Cecum	P14	10.5707	0	7.33795	4.96825	0	7.45356	0	0	5.63101	0	0	9.47092	10.6211	0	7.35236	0	0	5.7967	0	0	7.03471	0	0	0	5.24095	8.05243	0	9.51532	0	5.07331	0	0	0	0	0	0	8.55619	0	9.43542	5.8876	5.94717	5.80544	6.80089	0
		B_03_L02_05	P14	Cecum	P14	10.9746	0	7.01105	0	0	7.65266	0	0	5.01123	0	0	9.74778	10.724	0	7.64116	6.02152	0	6.07643	0	0	7.31095	0	0	0	0	7.07829	0	8.92875	0	0	5.50815	0	0	0	0	0	8.75583	0	9.30484	5.81468	0	6.18148	7.06013	0
		mean ± SD				10.6 ± 0.3	0.0 ± 0.0	6.8 ± 0.5	0.5 ± 1.5	0.0 ± 0.0	7.4 ± 0.4	1.3 ± 2.2	0.0 ± 0.0	5.0 ± 1.7	1.0 ± 2.2	1.9 ± 2.6	9.8 ± 0.1	10.0 ± 0.6	0.0 ± 0.0	7.4 ± 0.2	4.4 ± 2.2	0.0 ± 0.0	5.5 ± 0.5	0.0 ± 0.0	1.4 ± 2.3	7.0 ± 0.3	0.5 ± 1.5	0.9 ± 2.0	0.0 ± 0.0	3.3 ± 2.6	7.4 ± 0.6	0.0 ± 0.0	9.0 ± 0.2	0.0 ± 0.0	4.3 ± 2.1	2.5 ± 2.9	0.0 ± 0.0	0.4 ± 1.4	1.0 ± 2.2	1.9 ± 2.7	0.0 ± 0.0	8.8 ± 0.1	1.3 ± 2.3	9.4 ± 0.2	5.4 ± 1.8	4.1 ± 2.7	5.9 ± 0.3	6.8 ± 0.2	1.3 ± 2.2
Intergenerational	cSI-I	A_02_L02_01	P14	Colon	P14	9.6092	0	7.38392	0	0	6.85694	4.46403	0	5.98133	0	0	8.97367	8.7337	0	7.1748	4.32989	0	5.70766	0	0	6.8557	0	0	0	0	6.19494	0	8.14258	0	0	5.0736	0	0	4.89188	0	0	7.31859	0	8.97445	5.25415	0	5.75568	6.74434	0
		A_02_L02_02	P14	Colon	P14	9.35524	0	7.20567	0	0	6.44331	4.40033	0	5.42279	0	5.28019	8.92246	8.7065	0	6.91194	4.3917	0	5.43532	0	0	6.53426	0	0	0	4.66807	6.0701	0	7.42724	0	0	5.13429	0	0	4.17372	0	0	6.98576	0	8.99881	5.01397	4.59636	5.28412	6.19782	0
		A_02_L02_03	P14	Colon	P14	10.0487	0	7.43768	0	0	7.09596	4.45738	0	5.20994	0	5.23764	8.67154	9.0748	0	7.28019	0	0	4.97768	0	0	6.84731	0	0	0	5.42189	6.4258	0	9.09474	0	0	5.18913	0	0	0	0	0	7.32488	0	9.59568	5.36993	0	5.78822	6.59393	0
		A_02_L02_04	P14	Colon	P14	9.67289	0	7.74154	0	0	6.4753	4.54641	0	5.306	0	4.60113	9.01154	9.21637	0	7.05288	4.11168	0	5.4554	0	0	6.62991	0	0	0	4.86474	6.6465	0	7.60043	0	0	4.85353	0	0	4.49603	5.03364	0	7.05489	4.38467	8.98959	4.85805	4.61707	5.50624	6.66203	0
		A_02_L02_05	P14	Colon	P14	9.6103	0	7.85977	0	0	6.7703	4.62436	0	5.71853	0	0	9.33956	9.3269	4.55267	7.12068	4.24492	0	5.65373	0	0	6.64794	0	0	0	5.00061	6.77048	0	8.1941	0	0	0	0	0	4.33083	5.59566	0	7.20983	0	9.24951	5.53839	4.45297	5.77995	6.94273	0
		A_03_L02_01	P14	Colon	P14	8.6439	0	5.40495	0	0	6.95064	4.24447	0	4.65255	0	5.85607	8.34059	8.53387	4.41586	7.22791	0	0	5.64202	0	0	6.85219	0	0	0	5.16505	6.05977	0	8.53924	0	0	5.79065	0	4.73506	0	0	0	7.29053	0	8.89683	4.38047	0	5.65053	6.42419	4.59612
		A_03_L02_02	P14	Colon	P14	8.97133	0	5.8439	0	0	6.96942	4.80454	0	4.49242	0	5.65836	8.37064	7.97059	0	7.02224	0	0	5.43633	0	0	6.68886	0	0	0	5.00511	5.47391	0	8.47814	0	0	5.73429	0	0	0	0	0	7.26653	0	8.81686	4.39684	0	5.60457	6.44037	0
		A_03_L02_03	P14	Colon	P14	8.9507	0	5.82117	0	0	7.37595	5.08727	0	5.94064	0	5.90753	8.73924	8.74678	0	7.8685	4.99116	0	5.69884	0	0	6.68399	0	0	4.93052	5.48949	6.28341	0	8.88748	0	0	5.55745	0	0	6.07452	4.95945	0	7.11632	0	9.23722	5.65923	0	5.75314	6.67104	4.69838
		A_08_L02_04	P14	Colon	P14	8.71587	0	5.78895	0	0	7.15724	4.67872	0	0	0	5.81318	8.55824	8.81433	0	6.9547	4.30216	0	5.43527	0	0	6.72569	0	0	0	5.27711	6.70142	0	8.94443	0	4.41021	5.713	0	4.32438	4.38494	5.04799	0	7.1827	0	9.14651	5.04877	0	5.63174	6.52823	4.18582
		A_08_L02_05	P14	Colon	P14	8.90944	0	5.64443	0	0	6.97578	3.99791	0	5.23024	0	5.50083	8.5529	8.83954	0	6.8319	0	0	4.99787	0	0	6.58086	0	0	0	4.91886	6.301	0	8.68146	0	0	5.38485	0	4.18759	4.24927	4.91174	0	7.10992	0	9.06423	4.9796	0	5.61752	6.46575	4.0493
		A_08_L02_06	P14	Colon	P14	8.83192	0	5.4059	0	0	7.59345	4.92476	0	5.10567	0	5.85846	8.48622	9.00205	0	6.88834	4.73982	0	5.14633	0	0	6.3579	0	0	0	5.75656	6.68123	4.68354	8.88276	0	0	5.54907	0	0	0	0	0	6.82417	0	9.07485	4.4076	0	5.58083	6.33085	0
		A_08_L03_01	P14	Colon	P14	9.2734	0	6.33584	4.21827	0	7.25182	4.74866	0	4.58312	0	4.40625	9.26881	9.33755	0	6.93776	4.21827	0	5.14638	0	0	6.51162	0	0	0	0	6.7254	5.06386	9.06997	0	0	4.4815	0	0	0	4.66282	0	6.79141	4.18831	9.68987	6.47361	0	5.68622	6.40995	0
		A_08_L03_02	P14	Colon	P14	9.68378	0	6.04466	0	0	6.70098	4.98089	0	4.93991	0	0	9.06302	8.90518	0	6.3905	4.57438	0	5.1057	0	0	6.22489	0	0	3.91193	4.5501	4.17184	4.21593	8.08057	0	0	0	0	0	0	4.89465	0	6.62469	0	9.1138	4.78614	0	5.72516	6.59974	0
		A_08_L03_03	P14	Colon	P14	10.1482	0	6.25255	0	0	6.8872	4.92028	0	4.45588	0	5.18078	9.15727	9.22354	4.3931	7.4862	4.38824	0	5.76579	0	0	6.40163	0	0	0	4.66673	6.64339	4.63474	8.18349	0	0	4.95604	0	0	5.58651	5.13519	0	6.69418	4.36313	9.01411	5.20301	5.19623	5.58248	6.70944	0
		A_08_L03_04	P14	Colon	P14	9.17937	0	5.83889	0	0	7.96975	4.62727	0	4.7127	0	0	8.90146	8.90419	0	7.05071	0	0	5.94276	0	0	6.58813	0	0	0	4.52681	6.34305	5.09698	9.33188	0	0	4.51474	0	0	0	0	0	6.93736	0	9.84971	4.82084	4.45354	5.53035	6.36728	0
		A_03_L03_01	P14	Colon	P14	9.70419	0	7.68401	4.16642	0	6.92849	6.54356	0	5.13322	0	4.83174	9.38438	8.86228	4.17066	6.61775	4.76739	0	5.54214	0	0	8.79042	0	0	0	4.74326	6.00996	4.71168	8.26472	0	0	4.73183	0	0	4.5505	0	0	6.59092	4.14009	9.30735	6.36744	0	7.3438	6.71268	0
		A_03_L03_02	P14	Colon	P14	9.99379	0	7.01308	0	0	6.40622	6.5097	0	4.60114	0	0	9.29854	8.79634	0	6.41943	4.13856	0	5.48234	0	0	6.23904	0	0	0	4.41439	6.13131	0	8.35068	0	0	4.40455	0	0	4.82257	4.58394	0	6.57462	0	9.05834	5.98762	4.34419	5.6072	6.46448	0
		A_03_L03_03	P14	Colon	P14	10.2708	0	7.62592	0	0	7.11743	6.31225	0	5.56802	0	5.11788	9.68675	9.94941	0	7.45269	5.10553	0	5.33565	0	0	6.58621	0	0	0	4.90364	5.87073	5.35016	8.50403	0	0	5.19458	0	0	5.7114	5.3748	0	6.73503	0	9.6356	5.50012	0	6.27082	6.88574	0
		A_03_L03_04	P14	Colon	P14	9.73027	0	6.88593	0	0	6.65374	5.7591	0	4.84778	0	5.22792	9.23272	8.80033	4.0891	6.5172	4.3857	0	5.31484	0	0	6.17347	0	0	0	4.36062	4.5862	4.32897	8.11773	0	0	4.82663	0	0	4.46819	4.83062	0	6.50788	0	9.03037	5.45117	0	5.52752	6.56075	0
		mean ± SD				9.4 ± 0.5	0.0 ± 0.0	6.6 ± 0.9	0.4 ± 1.3	0.0 ± 0.0	7.0 ± 0.4	5.0 ± 0.8	0.0 ± 0.0	4.8 ± 1.3	0.0 ± 0.0	3.9 ± 2.4	8.9 ± 0.4	8.9 ± 0.4	1.1 ± 2.0	7.0 ± 0.4	3.3 ± 2.0	0.0 ± 0.0	5.4 ± 0.3	0.0 ± 0.0	0.0 ± 0.0	6.7 ± 0.6	0.0 ± 0.0	0.0 ± 0.0	0.5 ± 1.4	4.4 ± 1.6	6.1 ± 0.7	2.0 ± 2.4	8.5 ± 0.5	0.0 ± 0.0	0.2 ± 1.0	4.6 ± 1.7	0.0 ± 0.0	0.7 ± 1.7	3.0 ± 2.4	2.9 ± 2.5	0.0 ± 0.0	7.0 ± 0.3	0.9 ± 1.8	9.2 ± 0.3	5.2 ± 0.6	1.5 ± 2.2	5.7 ± 0.4	6.6 ± 0.2	0.9 ± 1.8
Intergenerational	cSI-N	B_03_L02_06	P14	Colon	P14	9.70293	0	6.48033	0	0	6.42947	0	0	3.82776	0	0	9.2947	8.94809	4.54204	6.51083	4.53867	0	4.76921	0	0	5.99813	0	4.05818	0	0	6.36955	0	8.3208	0	4.94762	4.3274	0	0	0	0	0	8.27474	4.03186	8.96865	5.23424	4.26547	4.72643	5.89781	3.94169
		B_05_L02_01	P14	Colon	P14	10.3101	0	6.42436	0	0	6.92387	3.88726	0	4.41626	0	0	8.96306	8.79377	0	7.21897	0	0	5.42533	0	0	6.36563	0	0	0	0	6.69056	0	7.92988	0	0	0	0	0	5.60913	0	0	7.91027	0	8.19596	5.3975	0	5.52641	5.98987	0
		B_05_L02_02	P14	Colon	P14	10.147	0	6.23085	0	0	6.56167	0	0	3.80937	0	0	8.96992	8.16808	0	6.23221	0	0	4.8822	0	0	6.17395	0	0	0	4.62794	5.69773	0	7.95559	0	4.15984	4.61642	0	0	0	4.79561	0	7.87676	0	8.73444	4.79716	0	5.06706	5.86594	0
		B_05_L02_03	P14	Colon	P14	9.69617	0	6.06729	0	0	6.50003	3.41575	0	4.13162	0	4.55798	9.03365	8.72139	0	6.35927	4.19086	0	4.96655	0	0	6.03199	0	0	0	4.64502	6.18197	0	8.16605	0	3.99996	4.85524	0	0	0	4.33573	0	8.0074	0	8.69775	6.14556	4.09686	4.90807	5.87648	0
		B_05_L02_04	P14	Colon	P14	9.98874	0	6.49156	0	0	6.4593	3.80796	0	4.34983	0	4.47261	9.43247	9.39028	0	6.50428	4.88457	0	5.74395	0	0	5.75135	0	0	0	0	6.66589	0	8.58416	0	4.39083	4.84929	0	0	0	0	0	8.40491	0	9.12737	5.55313	0	4.88956	5.47615	0
		B_05_L02_05	P14	Colon	P14	9.44926	0	6.11851	0	0	6.8616	3.43755	0	4.26565	0	4.08741	9.18575	9.02287	0	6.23011	4.37693	0	5.67368	0	4.06068	6.18628	0	0	0	0	6.40342	0	8.31767	0	4.00564	4.46543	0	3.92411	0	0	0	8.10436	4.17249	8.79799	5.04413	4.88196	5.07588	6.02678	0
		B_03_L02_01	P14	Colon	P14	10.502	0	7.26018	0	0	7.13209	4.31598	0	5.32598	0	0	9.46856	10.4346	0	6.76431	0	0	6.39442	0	0	6.78876	0	0	0	0	7.85869	0	8.77502	0	0	5.04836	0	0	0	0	0	8.41675	0	8.75812	5.22978	5.8336	5.6597	6.27786	0
		B_03_L02_02	P14	Colon	P14	10.4922	0	7.28192	0	0	6.94849	0	0	5.16765	0	4.81588	9.02583	9.16065	0	6.98395	0	0	6.38718	0	0	6.65896	0	0	0	4.90303	6.45975	0	8.20189	0	0	5.19174	0	0	0	0	0	8.01205	0	8.45361	5.70816	5.13151	5.53302	5.96439	0
		B_03_L02_03	P14	Colon	P14	10.3531	0	7.35437	0	0	6.96852	0	0	5.07599	0	0	9.06778	10.3562	0	6.87725	5.01169	0	6.14458	0	0	6.54998	0	0	0	0	7.56042	0	8.15656	0	0	0	0	0	0	5.15584	0	8.0783	0	8.70872	5.2816	5.39171	4.94972	6.28333	0
		B_03_L02_04	P14	Colon	P14	10.4292	0	7.25191	0	0	7.37442	4.69315	0	4.62525	0	0	9.04767	10.4584	0	7.664	4.85765	0	6.63403	0	5.02184	6.69949	0	0	0	0	7.9007	0	8.78159	0	0	0	0	0	5.41978	0	0	7.99937	0	8.70889	5.60681	6.06421	5.57575	6.25668	0
		B_03_L02_05	P14	Colon	P14	10.6864	0	7.25533	0	0	7.3159	0	0	5.63516	5.17044	5.31937	9.10745	10.4488	0	7.16766	4.82802	0	6.65111	0	0	6.79988	0	0	0	0	6.77101	0	8.25037	0	0	0	0	0	0	0	0	8.00793	0	8.49755	5.10019	5.3351	5.3703	6.10184	0
		mean ± SD				10.2 ± 0.4	0.0 ± 0.0	6.7 ± 0.5	0.0 ± 0.0	0.0 ± 0.0	6.9 ± 0.3	2.1 ± 2.1	0.0 ± 0.0	4.6 ± 0.6	0.5 ± 1.6	2.1 ± 2.4	9.1 ± 0.2	9.4 ± 0.8	0.4 ± 1.4	6.8 ± 0.5	3.0 ± 2.4	0.0 ± 0.0	5.8 ± 0.7	0.0 ± 0.0	0.8 ± 1.8	6.4 ± 0.4	0.0 ± 0.0	0.4 ± 1.2	0.0 ± 0.0	1.3 ± 2.2	6.8 ± 0.7	0.0 ± 0.0	8.3 ± 0.3	0.0 ± 0.0	2.0 ± 2.3	3.0 ± 2.4	0.0 ± 0.0	0.4 ± 1.2	1.0 ± 2.2	1.3 ± 2.2	0.0 ± 0.0	8.1 ± 0.2	0.7 ± 1.7	8.7 ± 0.2	5.4 ± 0.4	3.7 ± 2.5	5.2 ± 0.3	6.0 ± 0.2	0.4 ± 1.2
Wilcoxon rank-sum test		cSI-I vs cSI-N		Cecum		0.003276	NA	0.603077	0.4144	NA	0.595946	0.00050736	NA	0.145232	0.336	0.0651	0.25375	0.213818	0.436059	0.213818	0.813366	NA	0.336	NA	0.145232	0.244696	NA	0.336	0.4144	0.00550667	0.08316	0.0567	0.436059	NA	0.0542182	0.0633231	NA	0.603077	0.145232	0.17619	NA	1.5372e-06	0.77175	0.000189	0.436059	0.0542182	0.001043	5.376e-06	0.436059
				Colon		0.0451636	NA	0.037674	0.331857	NA	0.0475333	0.0001748	NA	0.593818	0.1679	0.31464	0.617892	0.31464	0.329077	0.331857	0.0199525	NA	0.0231022	NA	0.0680143	0.455548	0.337862	0.708158	0.617892	0.892	0.31464	0.00560433	0.888311	0.617892	0.000299	0.888311	0.617892	0.888311	0.189811	0.138575	0.0840267	1.6836e-06	0.888311	0.0001748	0.85905	0.2875	0.0033304	0.00926571	0.0680143
Adult female animals
Experiment	Group	Mouse ID	Age	Collection Site	Experimental Day	E. coli	MAG001	MAG002	MAG003	MAG004	MAG005	MAG006	MAG007	MAG008	MAG009	MAG010	MAG011	MAG012	MAG013	MAG014	MAG015	MAG016	MAG017	MAG018	MAG019	MAG020	MAG021	MAG022	MAG023	MAG024	MAG025	MAG026	MAG027	MAG028	MAG029	MAG030	MAG031	MAG032	MAG033	MAG034	MAG035	MAG036	MAG037	MAG038	MAG039	MAG040	MAG041	MAG042	MAG043
							Rothia sp902373285	Acinetobacter ursingii	Veillonella atypica	Neisseria sicca C	Veillonella parvula A	Agrobacterium pusense	Prevotella melaninogenica	Acinetobacter junii	Streptococcus gordonii	Streptococcus	Enterococcus B hirae	Escherichia flexneri	Streptococcus	Veillonella parvula A	Limosilactobacillus vaginalis A	Porphyromonas	Streptococcus gordonii	Streptococcus	Streptococcus pseudopneumoniae O	Fusobacterium vincentii	Streptococcus pneumoniae	Streptococcus cristatus C	Streptococcus sanguinis	Neisseria flavescens	Neisseria sp000186165	Streptococcus	Streptococcus agalactiae	Streptococcus vestibularis	Streptococcus anginosus	Neisseria flavescens	Streptococcus oralis G	Streptococcus parasanguinis D	Haemophilus D parainfluenzae	Streptococcus constellatus	Veillonella	Streptococcus constellatus A	Streptococcus sp000187445	Staphylococcus aureus	Streptococcus mutans	Neisseria sp000186165	Actinomyces naeslundii	Streptococcus constellatus	Fusobacterium periodonticum
Intergenerational	cSI-I	A_01	Adult	Duodenum	euthanasia	11.9304	0	7.04348	6.68232	0	9.34628	7.3244	0	0	0	0	12.2998	10.4382	0	11.0065	7.28114	0	10.0624	0	0	10.8388	6.7818	6.67363	0	6.95446	7.48213	0	11.1507	0	6.78859	0	0	0	0	9.16965	0	9.08488	7.35102	8.44855	9.21853	0	10.1619	11.0837	0
		A_02	Adult	Duodenum	euthanasia	11.1103	0	7.28589	0	0	9.29415	6.7533	0	6.80982	0	7.88821	11.5387	9.59186	0	10.5893	6.74511	0	9.79407	0	0	9.47326	0	0	0	7.62316	7.24692	0	10.4316	0	0	7.96412	0	8.53817	0	8.65244	0	9.19254	0	8.24125	8.74308	0	9.4843	10.5825	0
		A_04	Adult	Duodenum	euthanasia	11.883	0	7.3985	0	0	9.15587	7.34341	0	7.00091	6.97557	8.05522	11.4416	10.2436	0	11.2253	0	0	9.43415	0	6.79714	9.75247	6.73855	0	0	7.6901	6.8361	0	10.2958	0	0	7.8037	0	0	7.32086	8.49578	0	9.35132	0	8.87237	8.39684	0	9.92135	10.2961	0
		A_05	Adult	Duodenum	euthanasia	12.2106	0	7.71733	0	0	10.6044	7.89658	0	0	0	0	12.7277	10.9218	7.11209	9.92835	8.06396	0	10.7028	0	0	10.4512	7.2107	7.10349	7.04797	0	8.26486	0	11.5503	7.41946	0	0	0	0	0	9.73106	0	9.78222	7.38452	9.00413	9.71007	0	10.5889	11.5218	0
		A_06	Adult	Duodenum	euthanasia	11.9298	0	7.74347	6.87035	0	10.031	7.54398	0	6.63002	0	0	12.2994	10.3337	6.87035	11.0704	7.34383	0	9.98215	0	0	10.0792	0	6.85935	0	0	7.36866	0	11.2248	0	0	7.13161	0	8.81318	7.72768	9.38719	0	9.76569	0	8.65006	9.42076	0	10.0086	11.2777	0
		A_07	Adult	Duodenum	euthanasia	12.0493	0	7.49824	7.26014	0	10.7907	7.33424	0	0	0	0	12.5168	10.5382	7.43824	9.91379	7.55914	0	10.4374	0	0	10.678	7.06124	7.25198	6.89618	7.23305	7.45918	0	11.2637	0	7.06442	0	0	9.25165	7.64287	9.78454	7.25811	9.88936	6.93202	9.18913	9.66417	0	10.2271	11.5843	0
		A_08	Adult	Duodenum	euthanasia	11.9026	0	7.20119	7.44097	0	11.6009	8.28157	0	6.90016	0	7.50222	11.5291	10.2016	0	10.5077	0	0	9.80008	0	0	11.3661	0	0	0	7.11252	0	0	10.2091	0	0	6.80021	0	8.02	0	8.84953	6.5357	9.31198	0	8.3995	8.59032	0	10.3539	10.4468	6.42
		mean ± SD				11.9 ± 0.3	0.0 ± 0.0	7.4 ± 0.3	4.0 ± 3.8	0.0 ± 0.0	10.1 ± 0.9	7.5 ± 0.5	0.0 ± 0.0	3.9 ± 3.7	1.0 ± 2.6	3.3 ± 4.2	12.1 ± 0.5	10.3 ± 0.4	3.1 ± 3.8	10.6 ± 0.5	5.3 ± 3.6	0.0 ± 0.0	10.0 ± 0.4	0.0 ± 0.0	1.0 ± 2.6	10.4 ± 0.7	4.0 ± 3.7	4.0 ± 3.7	2.0 ± 3.4	5.2 ± 3.6	6.4 ± 2.8	0.0 ± 0.0	10.9 ± 0.5	1.1 ± 2.8	2.0 ± 3.4	4.2 ± 4.0	0.0 ± 0.0	4.9 ± 4.6	3.2 ± 4.0	9.2 ± 0.5	2.0 ± 3.4	9.5 ± 0.3	3.1 ± 3.9	8.7 ± 0.3	9.1 ± 0.5	0.0 ± 0.0	10.1 ± 0.4	11.0 ± 0.5	0.9 ± 2.4
Intergenerational	cSI-N	B_02	Adult	Duodenum	euthanasia	11.6639	0	6.33875	0	0	8.92437	0	0	0	6.61447	0	11.5335	9.775	0	9.822	7.31647	0	7.88562	0	7.13627	8.72238	6.85502	7.17258	0	0	7.07837	0	10.7086	0	7.52935	0	0	6.29572	6.35877	7.56533	0	11.6334	6.72506	8.2944	8.97715	0	7.5421	8.82981	0
		B_03	Adult	Duodenum	euthanasia	10.1699	0	6.85621	0	0	9.6904	5.72227	0	0	0	7.33365	10.43	9.15923	0	9.56184	0	0	8.24016	0	0	9.39605	0	0	0	6.94373	6.6923	0	9.57171	0	6.90034	7.45533	0	0	0	0	0	10.6907	6.46456	8.86096	8.02837	0	7.96061	8.907	6.0735
		B_05	Adult	Duodenum	euthanasia	11.4449	0	7.77457	0	0	8.72855	6.06414	0	8.27596	0	7.72381	11.4318	10.3491	0	10.1065	6.83538	0	7.36699	7.06914	0	9.79151	0	6.5289	0	0	7.81477	0	10.5696	6.5443	7.54566	7.64476	0	0	7.21995	7.28093	0	11.28	0	8.88509	8.55271	0	7.88741	8.56012	0
		B_06	Adult	Duodenum	euthanasia	11.0622	0	6.80692	0	0	8.70534	0	0	7.90653	0	6.57997	11.1962	10.1923	0	9.72293	6.09039	0	7.62116	0	6.95049	8.56938	6.66945	6.38622	0	6.3666	7.40466	0	10.6446	6.10061	7.34393	6.832	0	0	7.53471	7.43811	0	11.4365	6.54025	8.28519	8.6475	6.29321	7.38307	8.65201	0
		B_08	Adult	Duodenum	euthanasia	11.3777	0	7.22669	0	0	8.74255	6.07405	0	7.03336	0	6.55533	11.1645	9.5584	6.67191	9.10055	7.73771	0	7.19909	0	6.7044	8.5478	6.94632	6.66232	6.0064	0	7.04468	0	10.4211	0	7.45252	6.33117	0	6.38945	7.05177	7.35609	6.06562	11.3954	6.64135	8.47532	8.80767	0	7.38376	8.62047	0
		mean ± SD				11.1 ± 0.6	0.0 ± 0.0	7.0 ± 0.5	0.0 ± 0.0	0.0 ± 0.0	9.0 ± 0.4	3.6 ± 3.3	0.0 ± 0.0	4.6 ± 4.3	1.3 ± 3.0	5.6 ± 3.2	11.2 ± 0.4	9.8 ± 0.5	1.3 ± 3.0	9.7 ± 0.4	5.6 ± 3.2	0.0 ± 0.0	7.7 ± 0.4	1.4 ± 3.2	4.2 ± 3.8	9.0 ± 0.6	4.1 ± 3.7	5.4 ± 3.0	1.2 ± 2.7	2.7 ± 3.7	7.2 ± 0.4	0.0 ± 0.0	10.4 ± 0.5	2.5 ± 3.5	7.4 ± 0.3	5.7 ± 3.2	0.0 ± 0.0	2.5 ± 3.5	5.6 ± 3.2	5.9 ± 3.3	1.2 ± 2.7	11.3 ± 0.4	5.3 ± 3.0	8.6 ± 0.3	8.6 ± 0.4	1.3 ± 2.8	7.6 ± 0.3	8.7 ± 0.1	1.2 ± 2.7
Intergenerational	cSI-I	A_01	Adult	Jejunum	euthanasia	11.9551	0	7.60921	0	0	8.92635	7.87682	0	7.72668	0	0	12.3953	10.3602	0	10.1832	7.68668	0	10.0804	0	0	9.87519	6.83389	7.02771	0	0	6.93351	0	11.2334	6.74371	0	0	0	0	0	9.33901	0	9.59693	0	8.37367	9.22893	0	10.0603	11.1982	0
		A_02	Adult	Jejunum	euthanasia	11.1578	0	7.06295	0	0	9.00541	6.75306	0	0	0	7.0118	12.1065	9.41089	7.00307	10.1184	7.12422	0	9.8389	0	0	9.10041	0	0	0	0	6.72293	0	10.9211	6.52971	6.93064	7.2646	7.31713	8.9064	0	9.1633	0	9.49133	6.97176	8.51633	8.86213	0	9.97236	11.0322	0
		A_05	Adult	Jejunum	euthanasia	12.2835	0	6.85855	7.40054	0	10.6419	8.83574	0	7.5604	7.43642	0	12.7202	10.9109	0	9.82531	7.7964	0	10.7003	0	0	11.1664	0	0	7.33807	0	7.29788	0	11.533	0	0	0	0	0	7.18077	9.5381	7.69844	9.85231	0	8.66064	9.71546	0	10.5448	11.3549	0
		A_04	Adult	Jejunum	euthanasia	11.6923	0	0	0	0	8.29487	7.01478	0	6.89517	0	0	12.0747	9.93105	0	10.0327	7.43161	0	9.90752	0	0	8.99453	0	0	0	0	6.72954	0	10.9319	0	6.9372	0	0	0	0	9.19681	0	9.48242	6.49987	8.5427	9.07178	0	9.63834	10.9945	0
		A_06	Adult	Jejunum	euthanasia	11.6796	0	8.56709	0	0	10.1293	7.28089	0	6.66651	0	7.3939	12.1129	9.93823	0	10.7018	7.44777	0	9.66761	0	0	9.51868	0	0	0	6.87952	0	0	10.9443	0	0	6.86788	0	8.41066	0	8.94015	0	9.6191	7.05369	8.72978	9.0371	0	9.72176	10.8985	0
		A_07	Adult	Jejunum	euthanasia	11.9259	0	7.05229	0	0	10.7918	7.18883	0	0	0	0	12.5372	10.0163	6.81544	9.85314	7.11407	0	10.0899	0	0	9.97059	0	0	0	7.39042	0	0	11.1304	0	0	7.0765	0	9.14694	0	9.46203	7.11407	9.84485	7.08684	8.87829	9.31305	0	10.1482	11.3028	6.69524
		A_08	Adult	Jejunum	euthanasia	12.1501	0	0	7.16117	0	10.3017	7.96895	0	6.92179	0	0	12.7463	10.664	7.63951	10.2677	7.76046	0	10.3668	0	0	10.5243	0	0	0	0	7.66099	0	11.4899	0	0	0	0	9.05047	8.24188	9.77128	0	10.1956	0	9.1698	9.73184	0	10.4055	11.6996	0
		mean ± SD				11.8 ± 0.4	0.0 ± 0.0	5.3 ± 3.7	2.1 ± 3.6	0.0 ± 0.0	9.7 ± 1.0	7.6 ± 0.7	0.0 ± 0.0	5.1 ± 3.5	1.1 ± 2.8	2.1 ± 3.5	12.4 ± 0.3	10.2 ± 0.5	3.1 ± 3.8	10.1 ± 0.3	7.5 ± 0.3	0.0 ± 0.0	10.1 ± 0.3	0.0 ± 0.0	0.0 ± 0.0	9.9 ± 0.8	1.0 ± 2.6	1.0 ± 2.7	1.0 ± 2.8	2.0 ± 3.5	5.0 ± 3.5	0.0 ± 0.0	11.2 ± 0.3	1.9 ± 3.2	2.0 ± 3.4	3.0 ± 3.8	1.0 ± 2.8	5.1 ± 4.8	2.2 ± 3.8	9.3 ± 0.3	2.1 ± 3.6	9.7 ± 0.3	3.9 ± 3.7	8.7 ± 0.3	9.3 ± 0.3	0.0 ± 0.0	10.1 ± 0.3	11.2 ± 0.3	1.0 ± 2.5
Intergenerational	cSI-N	B_02	Adult	Jejunum	euthanasia	12.0462	0	7.27579	0	0	8.89136	6.29959	0	6.23744	0	7.26338	12.0728	10.1051	6.47568	9.93739	7.55082	0	7.70271	0	7.81014	9.08096	7.47761	6.76695	0	0	7.51795	0	11.2417	0	8.34361	0	0	0	0	7.76249	0	12.2783	7.29082	8.91467	9.40807	0	7.68101	9.41792	0
		B_03	Adult	Jejunum	euthanasia	11.3448	0	7.63102	6.32648	0	9.19559	0	0	6.56495	0	7.41641	11.2174	9.41043	0	10.1654	6.92588	0	7.66842	0	7.26392	8.96836	6.4269	7.09691	0	6.90121	6.52437	0	10.599	6.33348	7.93719	7.1913	0	0	0	7.4683	0	11.847	6.5983	8.95147	8.96778	0	7.56291	8.97341	0
		B_05	Adult	Jejunum	euthanasia	11.8614	0	7.3982	0	0	8.20077	5.93292	0	7.16828	0	6.89487	11.7306	10.2049	0	9.75183	7.30784	0	7.74905	0	6.5654	8.98989	7.10901	7.24433	0	6.6821	6.90694	0	10.9832	6.41468	7.89303	0	0	6.42832	0	7.32691	0	11.6802	6.97937	8.88834	9.03357	0	7.67175	8.81789	0
		B_06	Adult	Jejunum	euthanasia	10.987	0	7.03489	0	0	8.14375	0	0	7.48433	6.59095	6.9172	11.2788	10.2572	0	10.353	6.64882	0	7.02508	0	6.58895	8.7645	6.35387	6.64355	6.19051	6.70297	7.56578	0	10.7272	0	7.37995	0	0	0	6.03165	6.69598	0	11.256	6.39962	8.05056	8.64131	0	6.91578	8.46086	0
		B_08	Adult	Jejunum	euthanasia	12.1806	0	7.39109	0	0	8.90089	0	0	6.739	0	0	12.1398	10.767	0	10.7248	7.51883	0	7.38084	0	7.31236	9.23765	7.07634	7.14495	6.91509	0	8.28951	0	11.2254	6.98348	8.24399	0	0	0	0	8.02172	0	12.0968	7.12465	8.76288	9.49182	0	7.54958	9.22826	0
		mean ± SD				11.7 ± 0.5	0.0 ± 0.0	7.3 ± 0.2	1.3 ± 2.8	0.0 ± 0.0	8.7 ± 0.5	2.4 ± 3.4	0.0 ± 0.0	6.8 ± 0.5	1.3 ± 2.9	5.7 ± 3.2	11.7 ± 0.4	10.1 ± 0.5	1.3 ± 2.9	10.2 ± 0.4	7.2 ± 0.4	0.0 ± 0.0	7.5 ± 0.3	0.0 ± 0.0	7.1 ± 0.5	9.0 ± 0.2	6.9 ± 0.5	7.0 ± 0.3	2.6 ± 3.6	4.1 ± 3.7	7.4 ± 0.7	0.0 ± 0.0	11.0 ± 0.3	3.9 ± 3.6	8.0 ± 0.4	1.4 ± 3.2	0.0 ± 0.0	1.3 ± 2.9	1.2 ± 2.7	7.5 ± 0.5	0.0 ± 0.0	11.8 ± 0.4	6.9 ± 0.4	8.7 ± 0.4	9.1 ± 0.3	0.0 ± 0.0	7.5 ± 0.3	9.0 ± 0.4	0.0 ± 0.0
Intergenerational	cSI-I	A_01	Adult	Ileum	euthanasia	11.6049	0	8.5828	0	0	10.151	7.21823	0	7.384	0	0	12.462	9.88619	6.84769	10.7878	7.44434	0	10.2312	0	0	9.77634	6.94389	0	0	0	0	0	11.2709	0	6.9496	7.10733	0	0	0	9.45769	6.84046	9.68238	7.51465	8.99783	9.37693	0	10.4109	11.3026	0
		A_02	Adult	Ileum	euthanasia	11.5719	6.51073	0	0	0	8.6601	7.23839	0	6.36035	0	7.25968	12.2433	9.51627	0	10.2378	7.54728	0	10.0243	0	0	8.86022	6.69383	0	0	0	0	0	11.0912	0	0	7.15921	0	8.84599	0	9.24779	0	9.4878	6.5654	8.57851	9.13364	0	10.1269	11.1377	0
		A_05	Adult	Ileum	euthanasia	10.6794	0	7.27345	0	0	9.22487	6.79931	0	6.55395	0	7.41886	11.281	9.24172	0	9.08278	7.03328	0	9.27299	0	0	9.21919	0	0	6.42881	6.94174	6.38918	0	10.1325	0	6.29601	7.05553	0	6.81283	0	8.13869	0	9.18757	0	8.46739	8.39273	0	9.68687	9.98338	6.07197
		A_04	Adult	Ileum	euthanasia	12.4391	0	8.09835	0	0	9.42123	8.05404	0	7.9851	0	8.10944	12.8341	10.0124	7.70251	9.92445	7.92038	0	10.4813	0	0	9.52565	0	0	0	0	0	7.46525	11.3854	0	0	8.08888	0	7.24474	0	9.42263	0	10.1124	7.19526	9.08596	9.62018	0	10.5355	11.2668	0
		A_06	Adult	Ileum	euthanasia	11.6764	0	6.94046	0	0	10.1474	6.83391	0	0	0	7.58819	12.1736	9.55078	7.00454	10.2516	7.17696	0	9.78178	0	0	8.98716	0	0	0	6.97704	0	0	10.8978	0	0	6.96519	0	8.62026	6.78217	9.26923	0	9.66213	6.97368	8.88269	8.98918	0	10.0192	11.078	0
		A_07	Adult	Ileum	euthanasia	12.1425	6.79244	7.23558	0	0	10.9012	7.35671	0	6.93455	7.21135	0	12.462	10.1458	0	9.91799	7.17226	0	10.0544	0	0	10.1427	0	0	0	7.14824	7.54905	0	11.032	0	0	0	7.06451	8.98014	0	9.28029	6.86928	9.51924	0	8.8683	9.35602	0	10.3944	11.1254	0
		A_08	Adult	Ileum	euthanasia	11.738	0	7.46924	0	0	9.70679	7.7976	0	6.56541	0	7.77101	12.3796	10.1868	7.10862	9.84821	7.50211	0	9.97146	0	0	9.64342	0	0	0	7.557	7.48168	0	11.2099	0	0	7.36954	0	7.30306	6.88678	9.20784	0	9.38877	7.07683	8.98237	9.32268	0	10.2129	10.997	6.98764
		mean ± SD				11.7 ± 0.5	1.9 ± 3.2	6.5 ± 2.9	0.0 ± 0.0	0.0 ± 0.0	9.7 ± 0.7	7.3 ± 0.5	0.0 ± 0.0	6.0 ± 2.7	1.0 ± 2.7	5.4 ± 3.7	12.3 ± 0.5	9.8 ± 0.4	4.1 ± 3.8	10.0 ± 0.5	7.4 ± 0.3	0.0 ± 0.0	10.0 ± 0.4	0.0 ± 0.0	0.0 ± 0.0	9.5 ± 0.5	1.9 ± 3.3	0.0 ± 0.0	0.9 ± 2.4	4.1 ± 3.8	3.1 ± 3.8	1.1 ± 2.8	11.0 ± 0.4	0.0 ± 0.0	1.9 ± 3.2	6.2 ± 2.8	1.0 ± 2.7	6.8 ± 3.1	2.0 ± 3.3	9.1 ± 0.5	2.0 ± 3.3	9.6 ± 0.3	5.0 ± 3.5	8.8 ± 0.2	9.2 ± 0.4	0.0 ± 0.0	10.2 ± 0.3	11.0 ± 0.5	1.9 ± 3.2
Intergenerational	cSI-N	B_02	Adult	Ileum	euthanasia	12.4149	0	7.50704	0	6.84586	8.8622	0	0	7.13959	7.2409	0	12.1807	10.1183	7.20443	9.51899	7.80251	0	7.97512	0	7.76056	9.17308	7.30324	7.79768	6.83856	0	0	0	11.4683	0	8.67064	0	0	6.92504	0	8.12309	6.90022	12.5375	7.35101	9.07865	9.74207	0	8.07674	9.65397	0
		B_03	Adult	Ileum	euthanasia	12.4164	0	0	0	0	9.51385	6.21623	0	6.43808	7.01786	6.86714	11.8636	10.1815	0	10.551	7.27962	0	7.98743	0	7.79383	9.53621	7.38256	7.45031	6.91932	0	7.57796	0	11.1509	6.98743	8.29091	7.24426	0	0	0	7.9681	6.67934	12.2821	7.69197	8.99538	9.36432	0	8.18782	9.43663	0
		B_05	Adult	Ileum	euthanasia	11.771	0	6.10727	0	0	8.78202	5.87532	0	7.82542	0	6.53417	11.6456	10.3132	0	9.74774	6.94807	0	7.61753	0	6.80922	9.2156	6.44764	6.94263	0	6.62259	7.39189	0	10.8749	0	7.81557	6.61101	0	0	7.6051	7.09203	0	11.6456	6.92133	9.51994	8.90803	0	7.55469	8.76417	0
		B_06	Adult	Ileum	euthanasia	10.6963	0	7.1983	6.00696	0	8.54821	5.8367	0	8.14422	0	7.3393	10.7386	10.0197	0	9.92252	6.70279	0	6.93337	0	6.16575	8.83785	0	5.99906	0	6.75751	6.98303	6.24832	10.2442	0	7.19119	7.17222	0	0	0	6.44948	0	11.005	5.97658	8.33772	8.16324	0	7.57198	8.29739	0
		B_08	Adult	Ileum	euthanasia	12.642	0	8.75918	0	0	9.98015	6.2674	0	8.50318	0	0	12.1934	10.6687	6.7298	9.74568	8.00539	0	7.65568	0	0	9.39268	6.82969	7.19936	0	0	7.88177	0	10.9117	7.21434	7.67986	0	6.92061	0	6.81147	8.01714	0	11.8205	6.99979	8.98756	9.14281	0	8.38067	9.25019	0
		mean ± SD				12.0 ± 0.8	0.0 ± 0.0	5.9 ± 3.4	1.2 ± 2.7	1.4 ± 3.1	9.1 ± 0.6	4.8 ± 2.7	0.0 ± 0.0	7.6 ± 0.8	2.9 ± 3.9	4.1 ± 3.8	11.7 ± 0.6	10.3 ± 0.3	2.8 ± 3.8	9.9 ± 0.4	7.3 ± 0.6	0.0 ± 0.0	7.6 ± 0.4	0.0 ± 0.0	5.7 ± 3.3	9.2 ± 0.3	5.6 ± 3.1	7.1 ± 0.7	2.8 ± 3.8	2.7 ± 3.7	6.0 ± 3.4	1.2 ± 2.8	10.9 ± 0.5	2.8 ± 3.9	7.9 ± 0.6	4.2 ± 3.8	1.4 ± 3.1	1.4 ± 3.1	2.9 ± 4.0	7.5 ± 0.7	2.7 ± 3.7	11.9 ± 0.6	7.0 ± 0.6	9.0 ± 0.4	9.1 ± 0.6	0.0 ± 0.0	8.0 ± 0.4	9.1 ± 0.5	0.0 ± 0.0
Intergenerational	cSI-I	A_01	Adult	Cecum	euthanasia	10.0203	0	5.05577	4.81794	0	7.76153	5.1936	0	5.75579	0	0	10.3668	8.57417	0	9.96949	5.41773	0	8.06371	0	0	9.67317	0	0	0	0	0	0	9.15349	0	4.92557	0	0	0	0	7.31845	5.1167	7.87375	4.78991	7.0277	7.2261	0	8.03686	9.12897	4.69899
		A_02	Adult	Cecum	euthanasia	10.0736	0	6.06734	0	4.78448	8.07052	4.67158	0	5.86103	0	0	10.3287	8.43838	0	10.0019	5.54118	0	8.1236	0	0	9.68701	0	0	0	0	5.04438	0	9.15275	0	0	0	5.03566	6.75665	6.03916	7.17939	4.84313	7.78589	4.81479	6.95611	7.19477	0	8.14828	9.06227	4.72274
		A_05	Adult	Cecum	euthanasia	10.0533	0	6.92072	5.8366	0	9.70208	5.29339	0	5.68772	0	0	10.3379	8.62003	5.20206	9.34366	5.56499	0	8.05529	0	0	9.69494	0	4.71749	0	0	0	0	9.14106	0	4.82664	0	4.91378	6.02133	0	7.15655	5.19648	7.8448	4.99535	7.18364	7.23305	0	8.24834	9.0042	4.60186
		A_04	Adult	Cecum	euthanasia	10.0576	0	4.88601	0	0	7.23321	5.08264	0	5.52453	0	0	10.2729	8.63728	4.95136	9.81708	5.24918	0	8.0085	0	0	9.61235	4.74724	0	0	0	5.7513	0	9.1257	0	4.75734	0	0	4.66908	5.03266	7.1858	0	7.84424	0	7.01864	7.31588	0	8.1492	9.04118	4.83066
		A_06	Adult	Cecum	euthanasia	10.0756	0	5.30971	0	0	7.65813	5.20423	0	5.57393	0	0	10.2253	8.68915	0	9.87528	0	0	7.82255	0	0	9.54744	0	0	0	0	4.96891	0	9.11282	0	0	0	0	6.23833	0	7.13302	0	7.29288	5.21953	6.26515	7.1785	0	7.98179	8.9704	4.95378
		A_07	Adult	Cecum	euthanasia	9.99991	0	5.75772	5.9628	0	10.0472	5.19175	0	5.6865	0	0	10.4561	8.5762	5.18703	8.9337	5.48328	0	8.03476	0	0	9.70848	0	0	0	0	5.08294	0	9.11587	0	0	0	0	6.72974	0	7.51951	5.72598	7.59195	4.854	6.65057	7.35383	0	8.08082	9.33827	5.24264
		A_08	Adult	Cecum	euthanasia	10.1819	0	5.16132	5.52647	0	9.60884	5.05659	0	5.79923	0	0	10.479	8.79549	4.92805	9.69397	5.39868	0	8.09355	0	0	9.89	5.02302	0	0	5.19911	5.96768	0	9.31513	0	5.03071	0	0	0	0	7.17309	5.5228	7.51604	0	6.36012	7.41038	0	8.24285	9.05429	0
		mean ± SD				10.1 ± 0.1	0.0 ± 0.0	5.6 ± 0.7	3.2 ± 3.0	0.7 ± 1.8	8.6 ± 1.2	5.1 ± 0.2	0.0 ± 0.0	5.7 ± 0.1	0.0 ± 0.0	0.0 ± 0.0	10.4 ± 0.1	8.6 ± 0.1	2.9 ± 2.7	9.7 ± 0.4	4.7 ± 2.1	0.0 ± 0.0	8.0 ± 0.1	0.0 ± 0.0	0.0 ± 0.0	9.7 ± 0.1	1.4 ± 2.4	0.7 ± 1.8	0.0 ± 0.0	0.7 ± 2.0	3.8 ± 2.6	0.0 ± 0.0	9.2 ± 0.1	0.0 ± 0.0	2.8 ± 2.6	0.0 ± 0.0	1.4 ± 2.4	4.3 ± 3.0	1.6 ± 2.7	7.2 ± 0.1	3.8 ± 2.6	7.7 ± 0.2	3.5 ± 2.4	6.8 ± 0.4	7.3 ± 0.1	0.0 ± 0.0	8.1 ± 0.1	9.1 ± 0.1	4.2 ± 1.8
Intergenerational	cSI-N	B_02	Adult	Cecum	euthanasia	10.1128	0	5.01423	0	0	7.17244	0	0	7.59233	0	0	9.89666	9.08066	0	9.76281	5.25075	0	5.72477	0	5.51046	9.53306	5.05247	4.64715	0	4.9259	6.38183	0	9.05078	4.96041	6.31379	0	0	4.67128	4.73147	5.69691	4.64715	10.1003	5.22529	7.01606	7.30046	5.15423	5.71213	7.22625	5.00887
		B_03	Adult	Cecum	euthanasia	10.2142	0	4.81115	0	0	7.0749	0	0	5.89119	0	0	9.77493	9.25059	0	9.80264	5.22533	0	6.12391	0	5.68759	9.58833	5.45154	5.34475	0	0	6.42544	0	9.10883	0	6.38683	0	0	0	0	6.03762	0	10.3567	5.49859	6.96742	7.30623	4.95133	6.0143	7.48941	4.9322
		B_05	Adult	Cecum	euthanasia	10.1783	0	5.39498	0	0	6.98225	3.9458	0	8.04089	0	0	9.86489	9.31654	4.73346	9.4782	5.5738	0	5.56136	0	5.43525	9.42053	5.00771	4.9	4.37174	0	6.71871	0	9.14884	4.73816	6.07993	0	0	4.45092	0	5.65105	0	10.018	5.10008	7.23997	7.14568	0	5.82313	7.17955	0
		B_06	Adult	Cecum	euthanasia	10.1544	0	6.36284	5.06597	0	7.5658	0	0	7.64209	0	0	9.94673	9.92903	0	9.96582	5.2391	0	5.89473	0	5.39971	9.44302	0	5.23311	4.698	0	7.35133	0	9.38632	0	6.09978	0	0	0	0	5.98466	0	10.0861	0	6.62944	7.43764	4.96684	5.80174	7.37908	0
		B_08	Adult	Cecum	euthanasia	10.2848	0	5.14006	0	0	6.60019	4.30018	0	5.54009	0	0	10.0036	9.43346	5.08132	9.79599	5.77607	0	5.60837	0	5.71652	9.60067	5.72341	5.54936	0	0	6.90141	0	9.22168	0	6.28205	0	0	0	0	5.92038	0	10.2052	5.70385	6.91149	7.4199	5.45777	5.57892	7.27452	4.66032
		mean ± SD				10.2 ± 0.1	0.0 ± 0.0	5.3 ± 0.6	1.0 ± 2.3	0.0 ± 0.0	7.1 ± 0.3	1.6 ± 2.3	0.0 ± 0.0	6.9 ± 1.1	0.0 ± 0.0	0.0 ± 0.0	9.9 ± 0.1	9.4 ± 0.3	2.0 ± 2.7	9.8 ± 0.2	5.4 ± 0.2	0.0 ± 0.0	5.8 ± 0.2	0.0 ± 0.0	5.5 ± 0.1	9.5 ± 0.1	4.2 ± 2.4	5.1 ± 0.4	1.8 ± 2.5	1.0 ± 2.2	6.8 ± 0.4	0.0 ± 0.0	9.2 ± 0.1	1.9 ± 2.7	6.2 ± 0.1	0.0 ± 0.0	0.0 ± 0.0	1.8 ± 2.5	0.9 ± 2.1	5.9 ± 0.2	0.9 ± 2.1	10.2 ± 0.1	4.3 ± 2.4	7.0 ± 0.2	7.3 ± 0.1	4.1 ± 2.3	5.8 ± 0.2	7.3 ± 0.1	2.9 ± 2.7
Intergenerational	cSI-I	A_01	Adult	Colon	euthanasia	10.0611	0	0	4.78545	0	7.8933	5.35365	0	5.14717	0	0	10.3373	8.56217	0	10.0623	5.47956	0	8.03465	0	0	9.57266	0	0	4.7177	5.05651	4.98042	0	9.10876	0	0	5.04605	0	0	5.3404	7.27118	0	7.56091	0	7.09961	7.21934	0	7.98013	9.05771	0
		A_02	Adult	Colon	euthanasia	9.82686	0	5.76692	4.59113	0	7.71217	5.32499	0	5.49917	4.92828	0	10.049	8.20852	0	9.65529	5.36705	0	8.07791	0	0	9.41792	0	0	0	0	5.26735	0	8.9406	0	0	0	0	6.60288	0	6.94818	0	7.40277	0	6.66439	7.08695	0	8.10936	8.82716	4.77309
		A_05	Adult	Colon	euthanasia	9.62769	0	6.02769	4.95253	0	9.27299	5.04522	0	5.38222	0	0	10.0424	8.22995	4.77794	8.96501	4.47241	0	7.84491	0	0	9.41364	0	0	0	0	4.67483	0	8.86757	0	0	0	0	5.7254	0	6.72388	5.37492	7.4069	4.74781	6.54772	6.95855	0	7.93786	8.59315	4.65745
		A_04	Adult	Colon	euthanasia	10.061	0	6.44691	0	0	7.68487	5.4988	0	5.62828	0	4.87809	10.1782	8.58153	4.69024	9.93143	5.6422	0	7.82724	0	0	9.68821	0	0	0	0	5.19057	0	9.0101	0	0	4.95394	0	0	0	6.93295	4.69024	7.54659	4.96221	6.87649	7.1784	0	7.94596	8.80266	5.17411
		A_06	Adult	Colon	euthanasia	9.80034	0	5.12497	0	0	7.37383	4.74665	0	5.2349	0	0	10.038	8.32304	4.52292	9.54696	5.36189	0	7.52996	0	0	9.15744	0	0	4.45676	0	4.71749	0	8.88468	0	4.62359	0	0	5.81847	4.60052	6.89176	4.51817	7.34461	0	6.58274	6.9454	0	7.61514	8.72582	0
		A_07	Adult	Colon	euthanasia	9.82238	0	5.45515	5.51882	0	9.82409	4.96879	0	5.40429	0	0	10.2537	8.3761	0	8.75327	5.33976	0	7.83448	0	0	9.47339	0	0	4.67701	0	5.41611	4.98258	8.85761	0	0	0	0	6.5385	5.82084	7.20836	5.43647	7.56908	4.71212	6.81545	7.10291	0	7.89595	8.98445	4.922
		A_08	Adult	Colon	euthanasia	9.97421	0	4.72263	5.70081	0	9.55651	4.96567	0	5.69898	5.29781	0	10.2106	8.55093	0	9.58421	5.25792	0	7.84696	0	0	9.63672	4.76006	0	0	0	5.33435	0	9.0492	0	0	4.92129	0	0	0	6.77393	5.25792	7.60445	4.63112	6.94892	7.16456	0	7.94197	8.67904	0
		mean ± SD				9.9 ± 0.2	0.0 ± 0.0	4.8 ± 2.2	3.6 ± 2.5	0.0 ± 0.0	8.5 ± 1.0	5.1 ± 0.3	0.0 ± 0.0	5.4 ± 0.2	1.5 ± 2.5	0.7 ± 1.8	10.2 ± 0.1	8.4 ± 0.2	2.0 ± 2.5	9.5 ± 0.5	5.3 ± 0.4	0.0 ± 0.0	7.9 ± 0.2	0.0 ± 0.0	0.0 ± 0.0	9.5 ± 0.2	0.7 ± 1.8	0.0 ± 0.0	2.0 ± 2.5	0.7 ± 1.9	5.1 ± 0.3	0.7 ± 1.9	9.0 ± 0.1	0.0 ± 0.0	0.7 ± 1.7	2.1 ± 2.7	0.0 ± 0.0	3.5 ± 3.3	2.3 ± 2.8	7.0 ± 0.2	3.6 ± 2.5	7.5 ± 0.1	2.7 ± 2.5	6.8 ± 0.2	7.1 ± 0.1	0.0 ± 0.0	7.9 ± 0.1	8.8 ± 0.2	2.8 ± 2.6
Intergenerational	cSI-N	B_02	Adult	Colon	euthanasia	9.93226	0	6.1941	0	0	7.47787	0	0	6.99473	0	4.38564	9.08254	8.99313	0	9.13758	4.67287	0	5.38016	0	5.13575	7.87664	0	4.18769	0	4.77257	6.23546	0	8.03732	0	5.08148	5.06313	0	4.21724	0	4.94171	0	9.29569	4.64604	6.47325	6.48051	0	5.8207	6.73504	4.0768
		B_03	Adult	Colon	euthanasia	10.0621	0	4.64036	0	0	6.58478	4.10891	0	5.71954	0	0	9.62148	9.10829	0	9.62405	5.27442	0	5.8061	0	5.58251	9.42737	4.67943	4.87231	4.51713	0	6.42012	0	8.93255	0	6.20216	0	0	4.59744	0	6.167	4.57427	10.1389	5.15027	6.8075	7.34733	0	5.67988	7.31768	4.45914
		B_05	Adult	Colon	euthanasia	10.067	0	5.36537	4.39818	0	6.43317	0	0	7.72478	0	0	9.65523	9.16967	0	9.33998	4.87529	0	4.92887	0	4.86193	9.28157	0	4.87088	4.81415	0	6.47426	0	8.99875	0	5.71056	0	0	0	4.78275	5.32056	0	9.69766	4.37103	6.88648	7.02421	4.90291	5.00513	6.79539	4.27761
		B_06	Adult	Colon	euthanasia	9.7861	0	5.08169	4.66714	0	6.32673	0	0	7.1289	0	0	9.40601	9.5866	4.36884	9.73072	4.84049	0	5.19652	0	4.82747	9.06718	5.24461	0	0	4.94141	6.99349	0	8.90904	0	5.51379	4.6301	0	4.38483	0	5.4117	4.36338	9.4286	4.63893	6.30015	6.99415	5.26782	5.08063	6.50188	0
		B_08	Adult	Colon	euthanasia	10.1079	0	4.96904	4.50644	0	6.67648	0	0	5.27007	0	0	9.73873	9.15627	4.51251	9.58055	5.10849	0	5.6397	0	5.44616	9.26942	4.60942	0	4.44757	0	6.60495	0	8.89944	4.5185	6.04575	0	4.7005	0	0	5.55389	0	9.85266	5.17892	6.86932	7.14175	4.71208	5.17104	6.97811	0
		mean ± SD				10.0 ± 0.1	0.0 ± 0.0	5.3 ± 0.6	2.7 ± 2.5	0.0 ± 0.0	6.7 ± 0.5	0.8 ± 1.8	0.0 ± 0.0	6.6 ± 1.0	0.0 ± 0.0	0.9 ± 2.0	9.5 ± 0.3	9.2 ± 0.2	1.8 ± 2.4	9.5 ± 0.2	5.0 ± 0.2	0.0 ± 0.0	5.4 ± 0.3	0.0 ± 0.0	5.2 ± 0.3	9.0 ± 0.6	2.9 ± 2.7	2.8 ± 2.6	2.8 ± 2.5	1.9 ± 2.7	6.5 ± 0.3	0.0 ± 0.0	8.8 ± 0.4	0.9 ± 2.0	5.7 ± 0.4	1.9 ± 2.7	0.9 ± 2.1	2.6 ± 2.4	1.0 ± 2.1	5.5 ± 0.4	1.8 ± 2.4	9.7 ± 0.3	4.8 ± 0.4	6.7 ± 0.3	7.0 ± 0.3	3.0 ± 2.7	5.4 ± 0.4	6.9 ± 0.3	2.6 ± 2.3
Intergenerational	cSI-I	A_01	Adult	Feces	week 1	11.147	5.47859	6.1677	5.26212	0	9.27687	5.39369	0	6.13673	0	0	10.4307	10.2067	6.58529	10.1647	6.58114	0	7.69889	5.49453	0	6.80847	0	5.85574	5.67451	0	7.61227	5.80523	9.61989	6.38218	6.668	0	5.7524	6.51178	7.02335	6.0055	0	7.12074	6.75067	8.03276	8.12166	0	7.62175	7.20017	0
		A_02	Adult	Feces	week 1	11.2584	0	0	5.36968	0	9.39891	5.37631	0	0	6.00855	0	10.5856	10.1073	6.27443	10.2056	6.48052	0	8.19721	0	0	6.89482	0	5.66397	5.30495	0	7.50742	5.91279	9.86022	5.67734	6.47479	0	0	5.86639	8.60636	6.11306	5.66735	7.17669	6.2434	8.57238	8.12542	0	6.52664	7.00716	0
		A_04	Adult	Feces	week 1	11.1241	0	5.0958	0	5.27541	9.37178	5.16426	5.0958	5.56938	5.96874	0	10.685	10.1819	7.8164	10.281	6.4738	0	8.24146	5.5622	5.49162	6.72729	5.43241	5.32187	5.86862	0	7.65287	0	9.96205	5.93938	6.61206	5.59361	6.22021	6.73074	8.6046	6.25017	5.62914	7.40167	6.80627	8.1246	8.14326	6.2312	6.43241	7.37838	5.21541
		A_05	Adult	Feces	week 1	11.0866	5.15162	5.29553	6.18591	0	9.69449	5.06619	0	5.46789	5.8703	0	10.4859	10.2179	7.39731	10.0197	6.60891	0	8.34856	6.24039	5.39021	6.31192	0	5.52401	5.64647	0	7.75619	6.17281	9.68818	6.23785	6.56749	0	5.72358	6.42751	6.74348	5.67527	5.82994	7.25725	6.64919	8.4496	8.13679	5.43282	6.58183	6.97816	0
		A_06	Adult	Feces	week 1	10.9047	4.99806	5.14312	5.38385	0	9.31704	0	0	0	0	5.74517	10.3057	10.1776	6.9461	9.75632	6.03259	0	8.06501	0	5.54213	6.71449	0	5.77245	5.01996	0	7.66533	5.6238	9.79633	5.08589	6.18694	0	5.27206	6.14258	7.73595	0	0	7.46405	6.16558	8.09725	8.03486	5.28385	5.95479	5.87412	0
		A_07	Adult	Feces	week 1	11.43	5.77506	7.01577	0	5.62468	8.95063	0	5.44859	5.74206	6.01961	0	10.5411	10.2173	5.85834	10.4977	6.58168	5.28722	8.20927	5.91304	6.23904	7.71263	0	5.37535	5.61966	5.95467	7.62423	5.9232	9.94115	5.98835	6.60003	0	5.57165	6.24506	8.89947	6.12449	5.67638	7.84865	6.1957	8.38233	7.92775	5.58278	6.63112	7.36331	5.26494
		A_08	Adult	Feces	week 1	11.1967	5.75366	5.50201	5.44111	0	8.37995	0	0	5.19691	5.47695	5.32389	10.469	10.0997	7.34121	10.2006	6.62705	0	8.28311	5.67129	0	7.16942	5.54081	5.12584	5.85284	0	7.54085	0	9.70338	5.98982	7.22151	5.40205	0	6.50079	7.99269	6.05809	0	7.40373	6.66519	8.786	8.08509	0	6.0117	6.62978	5.49793
		A_01	Adult	Feces	week 4	10.9606	0	6.76503	6.61335	0	10.7784	6.94241	0	7.1582	5.83754	0	10.9621	9.86627	0	9.66956	6.77566	0	8.54488	0	0	9.84016	0	0	0	0	7.05967	0	9.83248	0	0	0	0	6.21834	8.35389	7.65818	6.67252	7.81426	6.169	7.49683	7.83691	0	8.81921	9.62506	0
		A_02	Adult	Feces	week 4	11.2079	5.42218	6.16635	6.58258	0	10.6115	6.82486	0	6.90808	0	0	10.8796	9.63848	0	9.60086	6.61477	0	8.47636	0	0	10.2032	0	0	0	0	6.60476	0	9.8569	0	5.60751	0	5.69425	5.52188	8.34974	7.81539	6.54201	7.64212	0	7.07958	7.82583	0	8.87736	9.74105	5.38566
		A_05	Adult	Feces	week 4	10.7022	0	6.08258	5.75871	0	10.2477	6.94358	0	6.48919	0	0	10.6867	10.419	5.58413	9.15522	6.42435	0	8.79608	0	5.4407	7.13416	0	5.27395	0	0	7.83916	0	9.83737	0	5.38718	0	0	5.30083	7.9481	7.58092	6.23228	7.60296	5.72896	6.81789	7.75913	5.95979	8.77025	9.36513	0
		A_06	Adult	Feces	week 4	10.9791	0	6.5373	6.29961	0	10.6749	7.01933	0	7.07517	0	0	10.72	10.7069	5.52455	9.64145	6.56045	0	8.91864	0	0	7.48531	5.6233	0	0	0	8.16106	0	10.0763	0	0	0	6.01382	0	8.06324	8.01364	6.1208	7.86035	5.49094	7.33867	8.10612	6.50179	9.16228	9.78503	0
		A_08	Adult	Feces	week 4	11.1312	0	5.98889	6.58855	0	10.7868	6.88656	0	7.06447	0	0	10.4725	9.88327	0	9.69358	5.68143	0	8.17673	0	0	10.0821	0	0	0	0	6.94437	0	9.48066	0	0	0	0	6.00611	8.48271	7.418	6.55735	7.78549	5.35367	7.10541	7.32833	0	8.6066	9.28937	0
		A_01	Adult	Feces	week 8	10.9506	0	7.47032	6.45251	0	10.4872	6.5001	0	6.38965	0	0	10.8733	10.4657	6.05553	9.39743	6.7284	0	8.44058	0	0	10.0611	5.55231	0	0	0	7.77785	0	9.80683	0	5.55613	0	5.64224	6.61848	5.53265	7.61928	6.14856	8.12871	5.72454	7.6559	7.75712	6.13169	8.75511	9.53041	5.81098
		A_02	Adult	Feces	week 8	11.0013	0	7.37878	6.24973	5.28835	10.4403	6.70182	0	6.58481	0	0	10.6889	10.4462	5.34876	9.34071	6.38551	0	8.54198	0	0	10.1445	0	5.33733	0	0	7.85467	0	9.64775	0	0	0	6.01372	6.48055	5.42606	7.61538	5.8202	7.90895	5.91864	7.94671	7.61614	0	8.95946	9.45772	5.70531
		A_04	Adult	Feces	week 8	10.9575	0	8.47878	5.29562	0	9.43523	7.74947	0	6.78347	0	0	10.6234	9.77412	0	10.3049	6.29562	0	8.6416	0	0	9.89875	5.39685	0	5.53555	5.57151	7.22087	0	9.63269	0	5.40537	0	5.79047	0	6.15671	7.51169	5.77274	7.98195	5.26759	6.78294	7.81351	0	8.98026	9.39139	5.17786
		A_06	Adult	Feces	week 8	11.1785	0	7.6685	0	0	8.38548	7.16844	0	6.68019	0	0	10.6755	9.78309	5.41629	10.6377	6.31407	0	8.81385	0	0	7.59618	0	0	0	0	7.14385	0	9.80272	0	5.518	5.67623	0	0	5.79449	7.68278	5.71125	7.86818	5.86215	6.70384	8.02083	0	8.97804	9.57685	0
		A_08	Adult	Feces	week 8	10.8381	0	7.55401	6.39894	0	10.6504	6.69976	5.08515	6.46081	5.95798	0	10.1723	10.4571	0	9.5453	5.61712	0	8.65211	0	0	10.1607	5.41837	0	0	0	7.83174	0	9.43301	0	5.42605	0	0	0	6.54611	7.53299	6.35771	7.95326	0	6.93144	7.47612	5.99856	8.80499	9.37514	5.20166
		A_01	Adult	Feces	week 13	10.9921	0	5.90797	6.4118	0	10.4033	6.53253	0	5.60694	0	0	10.8354	9.13498	5.67296	9.34125	6.54355	0	8.62204	0	0	10.1005	0	0	0	0	5.869	0	9.70754	0	5.95259	0	0	0	0	7.81282	6.06643	7.95544	5.94224	6.82619	7.84298	0	8.91162	9.61168	0
		A_04	Adult	Feces	week 13	10.8813	0	6.46741	0	0	7.99619	6.33054	0	5.72766	0	0	10.6024	8.93951	5.88914	10.0975	6.38998	0	8.45889	0	0	9.7838	0	5.17859	5.42663	0	5.86445	0	9.60704	5.19585	5.29613	0	5.37754	0	5.56943	7.69187	0	7.99563	5.16061	6.98339	7.81853	0	8.98117	9.60312	5.37005
		A_05	Adult	Feces	week 13	10.7987	0	6.76191	6.33279	0	10.3664	6.02796	0	5.95873	0	0	10.362	9.9592	0	9.25833	6.32976	0	8.15438	0	0	9.72222	0	0	0	0	7.19997	0	9.56203	0	0	0	0	5.7786	5.93579	7.49675	5.75496	7.98289	5.12943	7.42849	7.68507	0	8.71389	9.35695	0
		A_06	Adult	Feces	week 13	11.0258	0	6.18153	0	0	7.34859	6.54319	0	6.05766	6.37841	0	10.5617	9.38164	5.34356	10.3982	6.45326	0	9.36312	0	0	7.30567	0	0	0	0	6.65438	0	9.76112	0	5.74913	0	0	0	0	7.58408	0	7.31733	5.61325	6.63176	8.08583	0	9.05931	9.61552	0
		A_07	Adult	Feces	week 13	10.9648	0	6.76685	6.05241	0	10.3936	6.2132	0	5.92243	5.54318	0	10.575	9.04848	5.20643	9.28539	6.35034	0	8.31516	0	5.36565	9.73124	0	0	5.44412	0	6.10484	0	9.55387	0	0	0	0	0	0	7.4627	5.90291	7.42922	5.6558	6.62188	7.52563	0	8.8805	9.26679	0
		A_08	Adult	Feces	week 13	10.8759	0	5.08098	5.61984	0	10.345	6.61801	0	6.61059	5.95604	0	10.7399	9.19065	6.01883	9.23846	6.57058	0	8.84367	0	0	10.1102	0	0	0	0	6.11824	0	9.80759	5.32401	5.72402	0	5.80967	0	5.70076	7.86114	6.01358	7.3391	5.8911	6.67481	7.91076	0	9.02326	9.69792	5.50011
		A_02	Adult	Feces	week 17	11.1121	4.75167	6.53936	6.64819	0	10.7522	6.22685	0	6.50089	5.16664	0	10.885	9.67263	5.45064	9.63886	5.78776	0	8.67888	0	0	10.2214	5.40165	4.42069	0	4.87661	5.70591	0	9.77183	4.42069	5.27455	0	4.35374	4.42069	5.10706	7.96173	6.48352	6.43651	5.49465	7.34057	7.96728	4.35374	8.78335	9.7863	5.53936
		A_04	Adult	Feces	week 17	10.8903	0	7.00113	0	0	8.75503	6.17358	0	6.00687	0	0	10.921	9.43708	5.34523	10.4869	5.81807	0	8.6362	0	0	10.2435	0	0	0	0	5.84313	0	9.94134	5.35157	0	0	0	0	6.12231	7.78586	5.33879	7.82494	5.61309	7.56576	8.04671	5.84516	9.1632	9.63504	5.52556
		A_05	Adult	Feces	week 17	10.8472	0	7.04502	6.49087	0	10.6389	6.24143	0	6.37704	5.87476	0	11.075	9.24941	5.83904	9.54983	6.23249	0	8.95155	5.76627	0	10.3386	5.6374	0	0	0	6.03534	0	9.98082	0	0	0	0	0	5.91822	8.01659	6.13508	7.9129	5.80819	8.72934	8.11561	0	9.11161	9.89261	5.71986
		A_06	Adult	Feces	week 17	10.8313	0	6.15136	5.3896	0	8.90701	6.39742	0	5.93052	5.72841	0	10.7514	9.20168	5.69281	10.4641	5.99056	0	8.61727	0	0	9.93724	5.7919	0	0	0	5.58986	0	9.7062	0	0	0	0	6.36524	6.64778	7.59729	0	7.87127	5.36245	7.92234	7.91982	0	8.92696	9.55394	0
		A_07	Adult	Feces	week 17	10.9117	0	7.31046	6.39073	0	10.5806	7.22057	0	6.2384	0	0	10.9623	9.13526	5.73752	9.47507	6.21192	0	8.79272	0	5.5941	10.1931	5.53772	0	0	0	5.63377	0	9.85085	0	0	0	0	7.31944	6.21554	7.85198	5.90997	7.84143	5.40846	7.52066	8.03599	0	9.07345	9.6983	0
		A_08	Adult	Feces	week 17	10.6713	0	7.78988	6.34636	0	10.502	6.9543	0	6.42577	0	0	10.8573	9.06235	5.27048	9.39566	6.16717	0	8.60529	0	0	10.2236	0	5.25905	0	5.53932	6.36851	0	9.6778	0	0	0	0	0	6.12593	7.39079	6.37786	7.77614	5.53932	7.14771	7.90531	0	8.9357	9.24847	5.62454
		mean ± SD				11.0 ± 0.2	1.3 ± 2.3	6.3 ± 1.5	4.8 ± 2.5	0.6 ± 1.7	9.8 ± 1.0	5.8 ± 2.1	0.5 ± 1.6	5.8 ± 1.7	2.6 ± 3.0	0.4 ± 1.4	10.7 ± 0.2	9.8 ± 0.5	4.7 ± 2.6	9.8 ± 0.5	6.3 ± 0.3	0.2 ± 1.0	8.5 ± 0.3	1.2 ± 2.4	1.3 ± 2.4	8.9 ± 1.5	1.9 ± 2.7	2.2 ± 2.7	1.9 ± 2.7	0.8 ± 1.9	6.9 ± 0.8	1.0 ± 2.3	9.8 ± 0.2	2.1 ± 2.8	3.7 ± 3.0	0.6 ± 1.7	2.5 ± 2.9	3.6 ± 3.1	6.2 ± 2.4	7.1 ± 1.5	4.8 ± 2.5	7.7 ± 0.4	5.4 ± 1.6	7.5 ± 0.7	7.9 ± 0.2	2.0 ± 2.8	8.3 ± 1.1	8.9 ± 1.2	2.6 ± 2.8
Intergenerational	cSI-N	B_02	Adult	Feces	week 1	10.8904	4.98197	5.60096	5.06279	0	7.6381	0	0	5.93621	5.70024	0	10.0519	10.6546	5.76176	10.2764	6.90412	0	6.5448	0	5.99938	7.13265	5.16459	5.05452	0	0	8.15718	5.3023	9.67786	5.67095	6.16717	0	5.25233	5.6829	6.7105	6.54588	0	10.0811	5.87759	7.23795	8.1873	6.37753	5.29755	7.16594	0
		B_03	Adult	Feces	week 1	11.2573	5.71717	5.26266	5.49753	0	7.34793	0	0	5.56369	0	5.68626	10.1602	10.7667	0	10.4193	6.87774	0	6.2052	0	0	8.94677	0	5.49199	0	0	8.25965	0	9.69836	0	6.50892	0	5.6898	5.99784	5.88093	6.54487	0	10.3561	6.3159	7.09098	8.37763	6.30405	6.21374	7.35333	0
		B_05	Adult	Feces	week 1	10.9776	0	5.39149	5.15845	0	7.39606	0	0	5.61627	0	0	9.96796	10.5145	0	10.1347	6.84296	0	0	0	0	7.34009	5.2541	5.44994	5.09046	0	7.98328	5.698	9.52927	5.1647	6.21503	0	5.34491	0	5.83812	5.89939	0	9.97249	5.72784	6.84309	7.97365	5.65806	6.02887	7.15211	0
		B_06	Adult	Feces	week 1	11.214	5.68998	5.70957	5.47366	0	7.97654	5.0074	0	6.275	0	0	10.1633	10.8701	6.17263	10.3809	7.16014	0	6.30276	0	5.93397	9.58916	5.57167	0	5.40854	0	8.35684	5.71591	9.7701	0	6.65738	0	5.96342	5.79352	6.03088	6.39227	0	10.1871	6.28868	7.1304	8.46104	6.45283	6.0106	7.42656	0
		B_08	Adult	Feces	week 1	10.8167	0	0	5.6837	0	8.23161	0	5.67517	5.81159	0	5.39104	10.2953	10.5562	5.68539	10.1604	7.54573	0	7.08702	0	5.36368	7.13146	5.3072	0	0	0	8.01295	6.05047	9.82434	0	6.26588	0	0	0	7.47694	0	0	9.89397	5.47789	7.40246	8.49352	6.01017	5.81033	7.2657	5.56381
		B_03	Adult	Feces	week 4	11.0915	0	6.16345	0	0	7.7606	4.97368	0	6.94216	0	0	10.6195	10.279	5.75183	10.3856	6.70122	0	6.27817	0	0	10.1725	5.54886	5.91816	5.86354	0	7.6108	0	9.86897	5.45655	6.6334	0	0	5.46783	6.0071	5.89171	5.44497	10.3145	5.42083	7.3512	8.13346	0	6.41206	7.44526	0
		B_05	Adult	Feces	week 4	11.0212	0	5.94284	5.33929	0	7.51104	0	0	6.75174	0	5.52519	10.6509	10.0541	5.33929	10.2204	6.61332	0	6.16705	0	5.97428	9.97992	5.43501	5.32723	0	0	7.46005	0	9.56879	0	6.34579	0	0	5.35678	5.71901	6.25701	5.3333	10.1108	0	6.76287	7.81957	5.83958	5.79612	7.37294	0
		B_08	Adult	Feces	week 4	11.2904	0	5.06487	0	0	7.90178	0	0	7.3756	0	0	10.5305	9.32525	5.31387	10.4232	6.00808	0	6.23815	0	0	9.28579	0	0	0	0	6.78835	0	9.6197	5.3217	6.26193	0	0	0	6.77216	6.35598	0	10.039	5.58211	6.88737	7.65965	5.51303	6.27421	7.21775	0
		B_02	Adult	Feces	week 8	11.1903	0	6.19215	0	0	7.49194	0	0	6.8197	0	0	10.4824	9.38392	0	10.3225	6.59446	0	5.54698	0	0	10.0481	5.42063	0	0	0	6.77193	0	9.60948	0	6.378	0	0	0	0	6.23829	0	10.3686	5.76714	6.89435	7.88775	0	6.58258	7.55797	0
		B_03	Adult	Feces	week 8	11.1314	0	7.16633	6.00807	0	7.12591	0	0	7.20576	0	0	10.9811	9.90106	5.53445	10.5305	6.64231	5.43491	6.36044	0	0	9.89279	0	5.82488	0	0	7.14428	0	9.50266	0	6.33553	0	0	5.54987	0	6.27433	0	10.3819	5.97898	7.11437	8.01178	0	6.29023	7.48478	0
		B_05	Adult	Feces	week 8	11.0097	0	6.61373	0	0	7.50918	0	0	6.90728	0	0	10.8129	9.9778	0	10.5205	6.02145	0	6.60407	0	0	9.90255	5.5232	6.01626	0	0	7.31059	0	9.48479	0	6.00436	0	0	5.44321	6.50242	6.16591	0	10.2752	5.87039	6.76612	7.8712	0	6.29522	7.48166	0
		B_06	Adult	Feces	week 8	11.1287	0	6.42072	0	0	6.95966	0	0	7.86081	5.58202	0	10.1552	9.52052	5.24907	10.0389	6.35674	0	5.95097	5.47822	6.18322	10.0897	5.82261	5.53891	0	0	6.76602	0	9.57102	5.55376	6.58133	0	0	0	6.02476	6.16485	0	10.5315	0	6.72076	7.9699	0	5.78357	7.66117	0
		B_08	Adult	Feces	week 8	11.1851	0	6.16614	5.40412	0	7.33513	0	0	6.44612	5.74406	0	10.5973	9.84486	0	10.4086	6.54927	0	6.11115	0	6.34379	9.88776	5.50642	5.99934	0	0	7.27654	0	9.74115	5.41085	6.74189	0	0	0	5.48443	6.6938	5.40412	10.6686	6.07506	7.19177	8.00984	5.60654	5.7682	7.76673	5.28813
		B_02	Adult	Feces	week 13	11.1303	0	6.07371	0	0	7.50745	0	0	6.37581	0	0	10.1034	9.42108	0	10.3101	6.27648	0	6.38218	0	5.65938	9.90904	5.90241	5.79463	0	0	6.62882	0	9.59078	0	6.53592	5.46189	0	0	5.27917	6.42049	5.19865	10.3634	0	7.58771	7.93632	0	6.46407	7.54264	5.07904
		B_03	Adult	Feces	week 13	10.8827	0	5.36337	0	0	6.63956	0	0	6.12388	0	0	9.73166	9.56485	4.9997	10.255	5.47431	0	0	0	5.63767	9.65626	5.09959	5.46926	0	0	6.8807	0	9.19824	5.00712	6.25246	0	0	0	0	6.1426	0	10.2321	5.44845	6.47631	7.61375	0	5.23627	7.34984	4.87972
		B_05	Adult	Feces	week 13	11.0445	0	4.96727	4.902	0	6.76161	4.413	0	6.42582	5.23689	0	9.92841	9.15606	0	10.1575	5.89846	0	5.60564	0	5.36318	9.64766	5.30228	5.67225	0	0	6.44202	0	9.27846	5.20886	6.12055	0	0	0	4.97725	5.64555	4.902	10.1192	5.47368	6.42122	7.5621	0	5.4376	7.133	5.08199
		B_06	Adult	Feces	week 13	10.789	0	7.36844	5.27223	0	6.99933	0	0	6.87144	0	4.98143	10.5249	10.2212	4.79512	10.3893	5.90786	0	5.50024	0	5.55747	10.1431	5.67429	5.86778	0	0	7.53151	0	9.62512	5.28245	6.37896	0	0	4.81036	5.18046	6.19367	5.09614	10.4004	5.84626	6.62625	7.98165	5.47506	5.0292	7.47268	5.15414
		B_08	Adult	Feces	week 13	11.2048	0	5.79162	0	0	7.98898	0	0	6.6049	0	0	10.4723	9.69276	5.55619	10.3182	6.02786	0	6.91187	0	5.88853	9.67282	5.83	5.54384	5.18956	0	7.01928	0	9.55244	0	6.65906	0	0	0	7.35034	5.99663	5.25108	10.363	5.82566	7.12219	7.89019	5.45622	5.85722	7.37763	0
		B_02	Adult	Feces	week 17	10.8067	0	7.50803	0	0	6.92252	0	0	6.88592	0	0	10.684	9.34197	0	10.5413	5.60246	0	6.13488	0	5.94194	10.0822	5.88205	5.99587	0	0	6.78239	0	9.79327	0	6.80858	0	0	0	0	6.35007	0	10.6878	5.75316	6.34834	8.11667	0	5.90987	7.67754	5.18813
		B_03	Adult	Feces	week 17	10.6136	0	7.57718	0	0	7.09108	0	0	6.94773	0	0	10.2767	9.23605	0	9.79148	5.63313	0	6.30348	0	5.19222	9.55983	5.61118	0	0	0	6.59458	0	9.39082	0	6.13985	0	0	5.05435	6.11484	5.77836	0	10.1241	5.4827	6.62512	7.71922	0	5.63813	7.26624	4.91486
		B_05	Adult	Feces	week 17	10.7072	0	8.0706	0	0	6.77145	0	0	7.00034	0	0	10.2651	9.2476	0	9.9018	5.67473	0	5.97156	0	5.35914	9.66358	0	4.89178	0	0	6.77846	0	9.37619	5.38314	6.20845	0	5.09135	0	0	6.11966	4.89896	10.0063	4.86951	6.54402	7.62181	0	5.73688	7.0531	4.77639
		B_06	Adult	Feces	week 17	10.6988	0	8.01212	5.29174	0	7.03806	0	0	6.73265	0	0	10.8474	10.0465	0	10.5199	5.58986	0	6.51808	0	0	9.97962	5.3898	5.7591	0	0	6.93598	0	9.70938	0	5.9976	0	0	0	0	6.57804	0	10.4874	5.9595	7.32047	8.10674	0	6.16331	7.56719	0
		B_08	Adult	Feces	week 17	10.6782	0	11.0477	0	0	7.59541	0	0	9.1997	0	0	10.213	10.4447	0	8.91292	0	0	0	0	0	7.63479	0	0	0	5.61856	8.03852	0	8.49654	0	0	0	0	0	6.12417	0	0	9.12743	0	7.64292	6.58965	6.0238	5.88247	6.53494	0
		mean ± SD				11.0 ± 0.2	0.7 ± 1.9	6.2 ± 1.9	2.6 ± 2.8	0.0 ± 0.0	7.4 ± 0.4	0.6 ± 1.7	0.2 ± 1.2	6.7 ± 0.8	1.0 ± 2.2	0.9 ± 2.1	10.4 ± 0.3	9.9 ± 0.5	2.6 ± 2.8	10.2 ± 0.3	6.0 ± 1.4	0.2 ± 1.1	5.4 ± 2.2	0.2 ± 1.1	3.5 ± 2.9	9.4 ± 1.0	4.3 ± 2.3	4.2 ± 2.5	0.9 ± 2.1	0.2 ± 1.2	7.3 ± 0.6	1.0 ± 2.2	9.5 ± 0.3	2.3 ± 2.7	6.1 ± 1.3	0.2 ± 1.1	1.2 ± 2.3	2.1 ± 2.7	4.5 ± 2.8	5.7 ± 1.8	1.8 ± 2.5	10.2 ± 0.3	4.7 ± 2.2	7.0 ± 0.4	7.9 ± 0.4	2.8 ± 3.0	5.9 ± 0.4	7.4 ± 0.3	2.0 ± 2.6
Wilcoxon rank-sum test		cSI-I vs cSI-N		Duodenum		0.366667	NA	0.810526	0.382609	NA	0.366667	0.366667	NA	1	0.619667	0.764649	0.382609	0.382609	0.382609	0.567742	0.619667	NA	0.366667	0.619667	0.619667	0.366667	0.567742	0.930769	0.382609	0.567742	1	NA	0.567742	1	0.382609	0.567742	NA	0.567742	1	0.366667	0.382609	0.366667	0.619667	0.567742	0.382609	NA	0.366667	0.366667	1
				Jejunum		0.765	NA	0.6	0.725143	NA	0.197654	0.197654	NA	0.765	0.725143	0.197654	0.490714	0.8775	0.490714	0.8775	0.490714	NA	0.197654	0.725143	0.197654	0.6	0.197654	0.197654	0.50625	1	0.8775	NA	0.6	0.824211	0.197654	0.8775	0.725143	0.490714	0.50625	0.197654	0.50625	0.197654	0.490714	0.6	0.6	NA	0.197654	0.197654	0.725143
				Ileum		0.342	0.765	0.765	NA	0.666667	0.342	0.214125	NA	0.765	0.765	0.64125	0.765	0.666667	1	1	0.765	NA	0.214125	NA	0.214125	0.765	0.214125	0.214125	0.605	0.559688	1	NA	0.666667	0.666667	0.214125	1	0.765	0.666667	0.94061	0.214125	0.94061	0.214125	0.342	0.214125	0.666667	NA	0.214125	0.214125	0.639474
				Cecum		0.188538	0.556543	0.26875	0.0743647	NA	0.0743647	0.0743647	NA	0.122765	NA	NA	0.0743647	0.0743647	0.402636	0.122765	0.73745	NA	0.0743647	NA	0.141081	0.0743647	0.122765	0.188538	0.2666	1	0.0743647	NA	0.73745	0.2666	0.0743647	NA	0.2666	0.73745	1	0.0743647	0.0743647	0.0743647	0.188538	0.73745	0.26875	0.2666	0.0743647	0.0743647	0.73745
				Colon		0.125076	NA	0.947814	0.06762	NA	0.06762	0.06762	NA	0.06762	0.651188	0.651188	0.06762	0.06762	0.3565	0.238364	0.7889	NA	0.06762	0.651188	0.06762	0.657529	0.947814	0.06762	0.7889	0.651188	0.06762	0.651188	0.947814	NA	0.06762	1	0.651188	0.7889	0.7889	0.06762	0.06762	0.06762	0.657529	1	0.7889	0.651188	0.06762	0.06762	1
Gavage mixes, relative abundance
Group						E. coli	MAG001	MAG002	MAG003	MAG004	MAG005	MAG006	MAG007	MAG008	MAG009	MAG010	MAG011	MAG012	MAG013	MAG014	MAG015	MAG016	MAG017	MAG018	MAG019	MAG020	MAG021	MAG022	MAG023	MAG024	MAG025	MAG026	MAG027	MAG028	MAG029	MAG030	MAG031	MAG032	MAG033	MAG034	MAG035	MAG036	MAG037	MAG038	MAG039	MAG040	MAG041	MAG042	MAG043
							Rothia sp902373285	Acinetobacter ursingii	Veillonella atypica	Neisseria sicca C	Veillonella parvula A	Agrobacterium pusense	Prevotella melaninogenica	Acinetobacter junii	Streptococcus gordonii	Streptococcus	Enterococcus B hirae	Escherichia flexneri	Streptococcus	Veillonella parvula A	Limosilactobacillus vaginalis A	Porphyromonas	Streptococcus gordonii	Streptococcus	Streptococcus pseudopneumoniae O	Fusobacterium vincentii	Streptococcus pneumoniae	Streptococcus cristatus C	Streptococcus sanguinis	Neisseria flavescens	Neisseria sp000186165	Streptococcus	Streptococcus agalactiae	Streptococcus vestibularis	Streptococcus anginosus	Neisseria flavescens	Streptococcus oralis G	Streptococcus parasanguinis D	Haemophilus D parainfluenzae	Streptococcus constellatus	Veillonella	Streptococcus constellatus A	Streptococcus sp000187445	Staphylococcus aureus	Streptococcus mutans	Neisseria sp000186165	Actinomyces naeslundii	Streptococcus constellatus	Fusobacterium periodonticum
cSI-I						0.293543	0.00493917	0.00625813	5.836e-05	0.00779072	0.0028782	0.00065427	0.0143919	0.00694	0.00082289	0.0103221	0.0816296	0.0122121	0.016324	0.0154451	2.35e-06	0.00253942	0.0296966	0.00608743	0.00765558	0.0184245	0.00987176	0.00647363	0.00270657	0.00549135	0.0145324	0.00820799	0.00252201	0.013169	0.0291464	0.00477956	0.00448519	0.0114508	0.0178184	0.00504959	0.0207686	7.172e-05	0.0221897	0.0168327	0.0118721	0.00449221	0.00209187	0.0345468	0.00821017
cSI-N						0.232576	5.923e-05	1.526e-05	0.00146761	0.00481234	1.017e-05	0	0.0562891	0.0100803	3.414e-05	6.03e-06	0.0491465	0.199191	0.00042152	0.0370419	0.00417845	0	0	3.34e-06	4.25e-06	0.0439464	0.00017415	5.78e-06	0	0.00715074	0.00080591	0.0129441	0.0167725	0.00246196	0.0602282	8.263e-05	6.09e-06	6.063e-05	3.54e-06	0.0407083	3.9e-06	8.241e-05	0.0210922	0.0164575	0.0180387	0.0120476	0.00023621	3.043e-05	0.0283988
[truncated: 7 more columns]

## Sheet: Table 1d(iii)
Supplementary Table 1d - Abundances of MAGs from gnotobiotic animal experiments
(iii) Cohousing experiment
Experiment	Microbial Community	Cage	Mouse ID	Collection Site	Experimental Day	E. coli	MAG001	MAG002	MAG003	MAG004	MAG005	MAG006	MAG007	MAG008	MAG009	MAG010	MAG011	MAG012	MAG013	MAG014	MAG015	MAG016	MAG017	MAG018	MAG019	MAG020	MAG021	MAG022	MAG023	MAG024	MAG025	MAG026	MAG027	MAG028	MAG029	MAG030	MAG031	MAG032	MAG033	MAG034	MAG035	MAG036	MAG037	MAG038	MAG039	MAG040	MAG041	MAG042	MAG043
							Rothia sp902373285	Acinetobacter ursingii	Veillonella atypica	Neisseria sicca C	Veillonella parvula A	Agrobacterium pusense	Prevotella melaninogenica	Acinetobacter junii	Streptococcus gordonii	Streptococcus	Enterococcus B hirae	Escherichia flexneri	Streptococcus	Veillonella parvula A	Limosilactobacillus vaginalis A	Porphyromonas	Streptococcus gordonii	Streptococcus	Streptococcus pseudopneumoniae O	Fusobacterium vincentii	Streptococcus pneumoniae	Streptococcus cristatus C	Streptococcus sanguinis	Neisseria flavescens	Neisseria sp000186165	Streptococcus	Streptococcus agalactiae	Streptococcus vestibularis	Streptococcus anginosus	Neisseria flavescens	Streptococcus oralis G	Streptococcus parasanguinis D	Haemophilus D parainfluenzae	Streptococcus constellatus	Veillonella	Streptococcus constellatus A	Streptococcus sp000187445	Staphylococcus aureus	Streptococcus mutans	Neisseria sp000186165	Actinomyces naeslundii	Streptococcus constellatus	Fusobacterium periodonticum
Cohousing	cSI-I	Non-cohoused	m_1A_03	Duodenum	18	12.8676	0	7.24796	0	0	10.5098	0	0	0	0	7.67393	13.07	12.6785	7.48804	12.0804	8.18462	0	9.40654	0	7.6459	9.24224	7.5885	0	7.42405	7.76143	10.1199	0	12.5985	7.49394	0	7.75182	8.15619	0	10.2403	0	7.48804	9.98984	7.45722	10.7368	10.2344	7.99207	8.02611	9.02143	0
			m_1A_16	Duodenum	18	13.1244	0	8.27805	7.91589	0	12.1233	7.44875	0	8.71805	0	8.40299	13.2406	12.9495	7.91589	11.6822	8.69122	0	9.2226	0	0	9.51261	0	7.9091	0	8.79162	10.3368	8.15748	12.7907	0	0	9.17821	0	8.23666	11.0313	0	0	10.4448	8.18731	10.0484	10.2124	8.11705	8.71645	8.88412	0
			m_1A_17	Duodenum	18	13.8532	0	9.18995	0	0	11.9984	8.59129	0	10.0698	0	9.46996	13.4766	13.7069	8.58675	12.2073	9.18363	0	10.1134	0	0	10.1522	8.68457	0	0	9.46028	11.0751	0	12.813	0	0	9.62522	0	8.60466	10.7889	0	8.58215	11.0369	0	10.3109	10.6747	8.78656	9.12157	9.97907	0
			m_1B_01	Duodenum	18	13.7219	0	8.76656	0	0	11.9236	8.53577	0	0	0	0	13.2025	12.7771	9.00752	12.9551	0	0	10.9416	0	0	10.7793	0	0	0	0	10.3508	0	12.5848	0	9.11155	0	9.19669	9.02629	11.0553	0	0	11.4604	0	10.9921	10.6258	0	9.61056	10.1967	0
			m_1B_12	Duodenum	18	13.2941	7.62111	0	0	0	11.9544	7.23372	0	8.24232	0	0	13.3153	12.9625	0	11.4296	8.30265	0	9.40807	0	0	9.80756	0	0	0	0	10.3984	0	12.6314	8.01187	7.80891	0	0	10.6151	10.4913	0	0	10.3177	7.97566	10.0659	10.0496	7.90396	11.2881	8.89344	0
			mean ± SD			13.4 ± 0.4	1.5 ± 3.4	6.7 ± 3.8	1.6 ± 3.5	0.0 ± 0.0	11.7 ± 0.7	6.4 ± 3.6	0.0 ± 0.0	5.4 ± 5.0	0.0 ± 0.0	5.1 ± 4.7	13.3 ± 0.1	13.0 ± 0.4	6.6 ± 3.7	12.1 ± 0.6	6.9 ± 3.9	0.0 ± 0.0	9.8 ± 0.7	0.0 ± 0.0	1.5 ± 3.4	9.9 ± 0.6	3.3 ± 4.5	1.6 ± 3.5	1.5 ± 3.3	5.2 ± 4.8	10.5 ± 0.4	1.6 ± 3.6	12.7 ± 0.1	3.1 ± 4.3	3.4 ± 4.7	5.3 ± 4.9	3.5 ± 4.8	7.3 ± 4.2	10.7 ± 0.4	0.0 ± 0.0	3.2 ± 4.4	10.6 ± 0.6	4.7 ± 4.3	10.4 ± 0.4	10.4 ± 0.3	6.6 ± 3.7	9.4 ± 1.2	9.4 ± 0.6	0.0 ± 0.0
		Subsequently Cohoused with cSI-N	m_1C_05	Duodenum	18	13.3671	0	0	0	0	10.6158	0	0	7.90795	0	0	13.5682	13.0499	0	11.2573	8.92439	0	9.15452	0	8.00734	10.3559	8.42458	8.14203	0	0	10.4917	8.56664	13.0066	7.85524	9.03227	0	8.33931	9.24783	9.28997	8.59177	0	12.9101	8.42079	10.429	10.7945	8.04962	10.2591	10.1245	0
					18
			mean ± SD			13.4	0.0	0.0	0.0	0.0	10.6	0.0	0.0	7.9	0.0	0.0	13.6	13.0	0.0	11.3	8.9	0.0	9.2	0.0	8.0	10.4	8.4	8.1	0.0	0.0	10.5	8.6	13.0	7.9	9.0	0.0	8.3	9.2	9.3	8.6	0.0	12.9	8.4	10.4	10.8	8.0	10.3	10.1	0.0
Cohousing	cSI-N	Non-cohoused	m_2B_06	Duodenum	18	13.0739	0	0	0	0	10.2704	0	0	7.98263	0	9.18647	13.1826	12.6703	7.92238	11.8628	8.5199	0	0	0	0	11.3077	8.62239	0	0	8.67159	10.0222	8.16246	12.7025	8.22855	8.50325	8.96142	0	0	8.60341	0	0	12.2163	0	9.95341	10.3403	0	8.45825	9.58822	0
			m_2B_11	Duodenum	18	13.4374	8.37944	0	0	8.10421	10.5108	8.89414	7.9305	10.28	0	8.64896	12.8263	13.0959	0	11.5597	8.15801	0	9.16698	8.39192	0	10.059	8.56181	0	8.097	9.13373	10.4666	0	12.5284	0	0	10.0033	0	8.1806	9.24156	8.60381	0	12.0918	0	10.0528	9.92668	8.84022	9.17557	9.69387	0
			m_2B_13	Duodenum	18	13.8843	0	0	0	0	10.7009	0	0	9.10922	0	8.93227	13.7364	13.7665	0	11.9718	8.74239	0	9.15022	0	0	10.9942	8.54581	0	8.38365	9.01977	11.1788	0	13.2402	8.45125	9.24978	0	0	8.46663	9.12774	9.18912	0	12.855	0	10.4069	10.9138	9.60127	9.50526	9.93651	0
			m_2C_07	Duodenum	18	13.8033	0	8.28346	0	0	10.536	0	0	10.827	8.85849	9.48539	13.653	13.443	9.30011	11.3127	10.0364	0	9.22533	9.05236	9.45822	10.4371	0	0	0	9.39664	10.8714	8.76224	13.1969	8.52863	9.10361	9.48224	9.40989	9.14259	9.07874	0	0	13.2608	9.57028	10.5264	11.0311	0	9.18279	10.3923	8.40085
			m_2C_08	Duodenum	18	13.0774	0	9.7365	0	0	10.5831	8.48375	0	12.5236	9.29229	9.31764	13.189	12.8974	9.76941	11.4232	10.3588	0	9.1829	9.18602	9.59149	10.1792	9.05493	9.64611	8.89184	9.22876	10.3575	9.59508	12.6798	9.66071	9.80085	9.51853	9.84442	9.57699	9.43352	0	0	12.6172	10.1017	12.5507	10.7207	0	10.026	9.62261	8.53462
			m_2C_15	Duodenum	18	14.983	0	0	9.5643	0	12.1706	0	0	10.5273	0	0	15.0243	14.5579	9.5643	13.5883	9.86087	0	10.693	0	10.0218	12.5423	0	9.55534	0	0	12.0299	0	14.3668	0	10.2694	0	0	10.7861	9.64126	0	9.55984	14.3874	9.53211	11.6843	12.0183	10.2415	11.334	11.5306	0
			mean ± SD			13.7 ± 0.7	1.4 ± 3.4	3.0 ± 4.7	1.6 ± 3.9	1.4 ± 3.3	10.8 ± 0.7	2.9 ± 4.5	1.3 ± 3.2	10.2 ± 1.5	3.0 ± 4.7	7.6 ± 3.7	13.6 ± 0.8	13.4 ± 0.7	6.1 ± 4.8	12.0 ± 0.8	9.3 ± 0.9	0.0 ± 0.0	7.9 ± 3.9	4.4 ± 4.9	4.8 ± 5.3	10.9 ± 0.9	5.8 ± 4.5	3.2 ± 5.0	4.2 ± 4.6	7.6 ± 3.7	10.8 ± 0.7	4.4 ± 4.9	13.1 ± 0.7	5.8 ± 4.5	7.8 ± 3.9	6.3 ± 4.9	3.2 ± 5.0	7.7 ± 3.9	9.2 ± 0.4	3.0 ± 4.6	1.6 ± 3.9	12.9 ± 0.8	4.9 ± 5.3	10.9 ± 1.0	10.8 ± 0.7	4.8 ± 5.3	9.6 ± 1.0	10.1 ± 0.7	2.8 ± 4.4
		Subsequently Cohoused with cSI-I	m_2A_02	Duodenum	18	13.054	0	8.44914	0	0	10.5357	7.91512	0	8.84657	0	8.87416	13.6473	12.884	8.86548	12.1632	8.86157	0	8.91598	0	8.84759	12.869	8.96356	0	8.32336	8.962	10.2287	8.62945	13.3889	8.39224	9.5716	9.12624	0	8.70751	9.06924	0	0	13.4149	9.05625	11.3191	11.1674	8.58906	10.8031	10.5685	0
			m_2A_13	Duodenum	18	13.5237	0	9.96054	9.59796	0	11.7836	9.42792	0	12.6474	9.93541	10.2618	14.0958	13.3406	0	12.4153	10.9176	0	9.82586	9.82918	9.75748	11.593	9.99889	9.59039	9.53498	10.1729	10.7507	0	12.7455	10.3037	10.3056	10.9398	10.2656	10.0951	10.5238	0	0	12.6449	10.4717	12.2533	11.1555	0	10.8044	10.3906	0
			m_2A_14	Duodenum	18	12.9586	0	0	0	0	10.4757	7.7644	0	9.14224	8.57293	0	13.7823	12.6371	8.23518	11.9778	8.83403	0	8.46337	0	8.3939	11.5261	0	8.70478	0	0	10.0245	0	13.3245	8.54255	9.11867	0	8.42592	9.20919	8.61619	0	0	12.9174	0	10.9673	10.9047	8.73813	10.0435	10.0053	0
			mean ± SD			13.2 ± 0.3	0.0 ± 0.0	6.1 ± 5.4	3.2 ± 5.5	0.0 ± 0.0	10.9 ± 0.7	8.4 ± 0.9	0.0 ± 0.0	10.2 ± 2.1	6.2 ± 5.4	6.4 ± 5.6	13.8 ± 0.2	13.0 ± 0.4	5.7 ± 4.9	12.2 ± 0.2	9.5 ± 1.2	0.0 ± 0.0	9.1 ± 0.7	3.3 ± 5.7	9.0 ± 0.7	12.0 ± 0.8	6.3 ± 5.5	6.1 ± 5.3	6.0 ± 5.2	6.4 ± 5.6	10.3 ± 0.4	2.9 ± 5.0	13.2 ± 0.4	9.1 ± 1.1	9.7 ± 0.6	6.7 ± 5.9	6.2 ± 5.5	9.3 ± 0.7	9.4 ± 1.0	0.0 ± 0.0	0.0 ± 0.0	13.0 ± 0.4	6.5 ± 5.7	11.5 ± 0.7	11.1 ± 0.1	5.8 ± 5.0	10.6 ± 0.4	10.3 ± 0.3	0.0 ± 0.0
Cohousing	cSI-I	Non-cohoused	m_1A_03	Jejunum	18	13.3535	0	0	0	0	11.1598	0	0	8.24575	0	9.14758	13.8276	13.2006	8.48444	12.5622	9.08284	0	9.48966	0	0	10.4222	0	0	0	0	10.6266	0	13.3478	8.49023	0	9.04685	0	8.98057	10.3125	0	0	10.8537	8.93139	11.655	11.0123	0	9.69001	10.2762	0
			m_1A_16	Jejunum	18	13.4942	0	9.37256	8.76602	0	12.8216	8.29401	0	10.2761	0	9.55559	14.0079	13.2739	8.76858	12.2099	9.80554	0	8.9945	0	8.92552	10.7264	0	8.75824	0	0	10.6642	9.00943	13.5763	9.07469	8.87259	9.80741	8.95809	8.78611	11.4272	0	9.24143	11.1214	9.5154	12.1801	10.9787	0	9.63988	10.2126	0
			m_1A_17	Jejunum	18	13.2971	0	0	0	0	11.5435	7.78215	0	9.48905	0	8.43819	13.5656	13.2923	8.55315	11.2887	8.72489	0	8.95597	0	0	10.3891	0	0	0	9.00144	10.7524	0	12.9085	0	8.83349	9.11518	8.44194	0	9.95465	8.69367	0	10.8117	0	9.71665	10.424	8.9301	9.52851	10.0847	0
			m_1B_01	Jejunum	18	13.1432	0	8.62448	0	0	12.0756	0	0	8.62448	0	9.74882	13.8646	12.8041	0	11.6193	9.4627	0	9.69322	0	0	10.8506	0	9.1566	0	10.0913	9.96482	0	13.3028	9.17102	0	10.1258	0	10.9044	10.023	0	0	11.2685	9.53269	11.0651	11.1061	0	12.5499	10.5309	9.04526
			m_1B_05	Jejunum	18	12.5187	0	0	0	0	10.9853	7.67518	0	8.50668	8.48083	0	13.7584	12.0534	8.44618	11.0569	8.98631	0	8.84899	0	0	10.2212	0	0	8.08155	0	9.51845	0	13.0461	9.70694	8.72652	0	0	10.0777	10.3214	0	0	11.4442	9.49472	10.5777	10.6168	0	11.8431	9.91416	8.02451
			m_1B_12	Jejunum	18	13.8407	0	0	0	0	11.3407	0	0	10.8037	0	8.69751	14.0021	13.5318	8.81184	10.9934	9.41009	0	0	0	9.14661	10.4218	0	0	0	0	10.9387	0	13.3031	0	8.91589	0	0	11.3387	9.49339	9.25341	0	10.7807	8.95715	10.8715	10.7167	9.41057	12.0439	9.95552	0
			mean ± SD			13.3 ± 0.4	0.0 ± 0.0	3.0 ± 4.7	1.5 ± 3.6	0.0 ± 0.0	11.7 ± 0.7	4.0 ± 4.3	0.0 ± 0.0	9.3 ± 1.0	1.4 ± 3.5	7.6 ± 3.8	13.8 ± 0.2	13.0 ± 0.5	7.2 ± 3.5	11.6 ± 0.6	9.2 ± 0.4	0.0 ± 0.0	7.7 ± 3.8	0.0 ± 0.0	3.0 ± 4.7	10.5 ± 0.2	0.0 ± 0.0	3.0 ± 4.6	1.3 ± 3.3	3.2 ± 4.9	10.4 ± 0.5	1.5 ± 3.7	13.2 ± 0.2	6.1 ± 4.7	5.9 ± 4.6	6.3 ± 4.9	2.9 ± 4.5	8.3 ± 4.2	10.3 ± 0.6	3.0 ± 4.6	1.5 ± 3.8	11.0 ± 0.3	7.7 ± 3.8	11.0 ± 0.9	10.8 ± 0.3	3.1 ± 4.7	10.9 ± 1.4	10.2 ± 0.2	2.8 ± 4.4
		Subsequently Cohoused with cSI-N	m_1C_05	Jejunum	18	12.7441	0	0	0	0	11.8331	0	0	9.72147	0	8.8052	14.0312	12.3992	0	11.7093	9.39347	0	9.62411	0	0	10.4553	0	8.61063	0	0	9.77069	0	13.3465	0	9.02433	0	0	9.78404	8.99999	0	0	12.7559	9.19091	10.8303	11.0615	0	10.6277	10.3648	0
			m_1C_06	Jejunum	18	13.9931	0	8.32944	0	0	11.2352	0	0	0	0	0	14.0967	13.6268	8.87572	11.6988	9.34767	0	9.49929	0	0	10.6036	0	8.56353	0	0	11.0333	0	13.3325	0	0	0	8.7631	11.0962	8.95417	0	0	12.6648	8.54504	10.7967	11.0915	8.77438	10.7009	9.90902	0
			m_1C_10	Jejunum	18	13.9105	0	9.17081	0	0	11.0694	0	0	11.5721	0	9.05283	13.9742	13.7165	8.86887	11.5546	9.79319	0	9.63838	0	0	10.351	0	0	0	8.83851	11.1705	9.28511	13.1061	9.27155	8.97269	0	8.75657	0	9.12353	0	0	11.6753	9.01263	9.82535	10.9468	8.76828	12.3886	10.0113	0
			mean ± SD			13.5 ± 0.7	0.0 ± 0.0	5.8 ± 5.1	0.0 ± 0.0	0.0 ± 0.0	11.4 ± 0.4	0.0 ± 0.0	0.0 ± 0.0	7.1 ± 6.2	0.0 ± 0.0	6.0 ± 5.2	14.0 ± 0.1	13.2 ± 0.7	5.9 ± 5.1	11.7 ± 0.1	9.5 ± 0.2	0.0 ± 0.0	9.6 ± 0.1	0.0 ± 0.0	0.0 ± 0.0	10.5 ± 0.1	0.0 ± 0.0	5.7 ± 5.0	0.0 ± 0.0	2.9 ± 5.1	10.7 ± 0.8	3.1 ± 5.4	13.3 ± 0.1	3.1 ± 5.4	6.0 ± 5.2	0.0 ± 0.0	5.8 ± 5.1	7.0 ± 6.1	9.0 ± 0.1	0.0 ± 0.0	0.0 ± 0.0	12.4 ± 0.6	8.9 ± 0.3	10.5 ± 0.6	11.0 ± 0.1	5.8 ± 5.1	11.2 ± 1.0	10.1 ± 0.2	0.0 ± 0.0
Cohousing	cSI-N	Non-cohoused	m_2B_06	Jejunum	18	13.1299	0	7.73092	7.97274	0	10.5065	0	0	9.5119	0	8.16007	13.712	12.6347	7.97274	11.343	8.81504	0	8.89957	0	8.43329	10.6144	0	7.96287	7.90984	8.24607	9.88703	0	13.1105	0	8.68041	0	0	8.29287	9.13259	8.41605	0	12.5301	8.41955	10.9415	10.3908	8.17564	9.1942	9.76514	7.85586
			m_2B_11	Jejunum	18	14.309	0	9.01015	0	0	11.0774	8.30479	0	12.0688	0	8.95979	14.2601	14.0838	0	12.0887	9.55012	0	9.30318	0	0	10.829	8.87343	8.76552	0	0	11.4668	9.01644	13.7712	8.78191	9.57844	9.03778	8.96333	8.79251	9.15673	9.8189	0	13.4912	8.74266	11.9881	11.2682	9.45321	9.48727	10.6807	8.95621
			m_2B_13	Jejunum	18	13.7675	0	0	0	0	10.5726	0	0	9.73565	0	0	13.9611	13.5257	0	11.4466	8.60867	0	9.14131	0	0	9.87949	0	8.30197	0	0	10.9844	8.55469	13.3748	0	9.32043	0	0	0	9.17012	0	0	12.8126	8.75961	10.5188	10.8356	8.81385	9.11223	10.2012	0
			m_2C_07	Jejunum	18	13.531	0	8.18326	0	0	10.8553	0	0	10.4615	0	0	13.4217	13.1843	0	11.3116	9.322	0	8.65	0	8.88223	10.9043	8.52194	8.81185	0	8.39543	10.6287	8.36276	12.9341	8.72977	8.82842	8.38265	0	8.14016	8.80291	8.86408	0	12.9139	9.0456	10.3117	10.5741	0	9.42385	10.2032	0
			m_2C_08	Jejunum	18	12.8886	0	8.89818	0	0	10.5191	7.41187	0	11.6359	0	0	13.1923	12.5303	8.18452	10.6951	9.45962	0	9.01352	8.59068	8.88708	10.1952	7.98206	8.35224	7.81793	0	9.88716	8.12535	12.6515	8.58851	8.89117	0	8.77217	8.74754	8.74144	8.62611	0	12.7779	9.2334	12.3739	10.4814	0	9.33193	9.86542	0
			m_2C_15	Jejunum	18	13.2092	0	8.57662	0	0	10.7347	0	0	11.1654	0	8.30328	13.7161	12.7242	8.41918	11.083	9.26091	0	9.12321	0	0	10.4765	8.51843	8.80843	8.0551	8.39089	10.2134	0	13.0917	8.60175	9.22297	0	8.78464	8.13729	8.19668	8.55997	0	13.0724	8.3888	10.41	10.7182	0	9.21896	10.3331	0
			mean ± SD			13.5 ± 0.5	0.0 ± 0.0	7.1 ± 3.5	1.3 ± 3.3	0.0 ± 0.0	10.7 ± 0.2	2.6 ± 4.1	0.0 ± 0.0	10.8 ± 1.0	0.0 ± 0.0	4.2 ± 4.6	13.7 ± 0.4	13.1 ± 0.6	4.1 ± 4.5	11.3 ± 0.5	9.2 ± 0.4	0.0 ± 0.0	9.0 ± 0.2	1.4 ± 3.5	4.4 ± 4.8	10.5 ± 0.4	5.6 ± 4.4	8.5 ± 0.3	4.0 ± 4.3	4.2 ± 4.6	10.5 ± 0.6	5.7 ± 4.4	13.2 ± 0.4	5.8 ± 4.5	9.1 ± 0.3	2.9 ± 4.5	4.4 ± 4.8	7.0 ± 3.5	8.9 ± 0.4	7.4 ± 3.7	0.0 ± 0.0	12.9 ± 0.3	8.8 ± 0.3	11.1 ± 0.9	10.7 ± 0.3	4.4 ± 4.8	9.3 ± 0.1	10.2 ± 0.3	2.8 ± 4.4
		Subsequently Cohoused with cSI-I	m_2A_13	Jejunum	18	12.6569	0	8.66033	0	0	11.2311	0	0	11.4071	0	8.78527	13.3754	12.3933	0	11.647	10.1401	0	9.82655	8.82994	9.05924	10.7735	0	8.89173	8.53539	0	9.75141	9.14199	12.774	9.08267	9.54932	0	9.63432	9.31764	9.5824	0	0	12.5563	9.7154	11.931	10.7143	0	10.2501	10.2663	8.47939
			m_2A_14	Jejunum	18	13.576	0	7.95519	0	0	10.727	0	0	10.3925	0	8.38598	13.6898	13.0012	0	10.978	8.97416	0	9.20439	0	8.35929	11.4103	8.7752	8.79246	8.43745	0	10.4461	0	13.1599	0	9.48	0	0	8.91712	9.12398	8.64157	0	13.198	8.86787	10.3985	10.7101	8.40013	10.1672	10.4143	8.08206
			mean ± SD			13.1 ± 0.6	0.0 ± 0.0	8.3 ± 0.5	0.0 ± 0.0	0.0 ± 0.0	11.0 ± 0.4	0.0 ± 0.0	0.0 ± 0.0	10.9 ± 0.7	0.0 ± 0.0	8.6 ± 0.3	13.5 ± 0.2	12.7 ± 0.4	0.0 ± 0.0	11.3 ± 0.5	9.6 ± 0.8	0.0 ± 0.0	9.5 ± 0.4	4.4 ± 6.2	8.7 ± 0.5	11.1 ± 0.5	4.4 ± 6.2	8.8 ± 0.1	8.5 ± 0.1	0.0 ± 0.0	10.1 ± 0.5	4.6 ± 6.5	13.0 ± 0.3	4.5 ± 6.4	9.5 ± 0.0	0.0 ± 0.0	4.8 ± 6.8	9.1 ± 0.3	9.4 ± 0.3	4.3 ± 6.1	0.0 ± 0.0	12.9 ± 0.5	9.3 ± 0.6	11.2 ± 1.1	10.7 ± 0.0	4.2 ± 5.9	10.2 ± 0.1	10.3 ± 0.1	8.3 ± 0.3
Cohousing	cSI-I	Non-cohoused	m_1A_03	Ileum	18	11.4146	0	6.33853	0	0	8.80161	0	0	6.51666	0	6.94212	11.6665	11.2697	6.75679	10.3767	6.97441	0	0	0	0	7.65988	0	0	6.21563	7.25108	8.71742	0	11.1125	0	0	6.54035	0	6.29683	8.70541	0	0	8.73263	6.2507	8.99091	8.62681	6.78174	7.67111	8.21709	0
			m_1A_16	Ileum	18	11.3167	6.53573	6.07587	6.31648	0	10.02	5.84259	0	6.98107	0	6.50325	11.767	11.176	0	9.54902	7.21754	0	0	0	0	7.95898	6.41727	0	0	6.59078	8.51559	0	11.1457	0	6.42237	6.58031	6.80847	0	8.81609	6.75992	0	8.84786	6.58905	9.31451	8.42024	7.12134	7.73912	8.56455	0
			m_1A_17	Ileum	18	11.0627	0	6.35149	0	0	9.61784	0	0	6.57399	0	6.60157	11.0876	10.9557	6.11462	9.2945	6.58862	0	0	0	0	7.68166	0	0	0	6.68878	8.35772	0	10.41	0	6.22002	0	0	0	7.9799	6.55682	0	8.47962	0	8.72939	8.07155	6.31547	7.19535	7.98569	0
			m_1B_01	Ileum	18	11.2813	0	5.89139	0	0	9.09006	0	0	6.79612	0	6.79612	11.7182	10.9317	6.73555	9.02417	6.12875	0	6.35965	0	0	7.9357	0	0	0	6.4063	8.36809	0	10.8247	7.09304	0	6.69613	0	8.90194	7.94523	0	0	8.6554	6.5797	9.4178	8.50852	0	9.79079	7.85418	0
			m_1B_05	Ileum	18	11.0642	0	0	0	0	9.78809	5.87879	0	6.58731	0	6.53733	11.9679	10.6189	6.65209	9.47333	6.82437	0	0	0	0	8.09698	0	0	0	0	8.03963	0	11.1673	7.35656	6.9323	7.21458	0	8.01325	8.76693	7.26973	0	8.75511	7.3204	9.52348	8.68542	0	10.276	8.85839	0
			m_1B_12	Ileum	18	11.7382	0	6.91164	0	0	9.8808	5.98073	0	9.95775	0	0	12.0733	11.4864	0	9.08007	7.29496	0	0	0	0	8.17205	0	0	0	0	8.98136	0	11.2616	0	0	0	6.64237	9.50991	8.93108	6.89485	0	8.69251	7.12227	9.53328	8.58323	6.95575	10.0168	8.32425	6.63394
			mean ± SD			11.3 ± 0.3	1.1 ± 2.7	5.3 ± 2.6	1.1 ± 2.6	0.0 ± 0.0	9.5 ± 0.5	3.0 ± 3.2	0.0 ± 0.0	7.2 ± 1.3	0.0 ± 0.0	5.6 ± 2.7	11.7 ± 0.3	11.1 ± 0.3	4.4 ± 3.4	9.5 ± 0.5	6.8 ± 0.4	0.0 ± 0.0	1.1 ± 2.6	0.0 ± 0.0	0.0 ± 0.0	7.9 ± 0.2	1.1 ± 2.6	0.0 ± 0.0	1.0 ± 2.5	4.5 ± 3.5	8.5 ± 0.3	0.0 ± 0.0	11.0 ± 0.3	2.4 ± 3.7	3.3 ± 3.6	4.5 ± 3.5	2.2 ± 3.5	5.5 ± 4.4	8.5 ± 0.4	4.6 ± 3.6	0.0 ± 0.0	8.7 ± 0.1	5.6 ± 2.8	9.3 ± 0.3	8.5 ± 0.2	4.5 ± 3.5	8.8 ± 1.4	8.3 ± 0.4	1.1 ± 2.7
		Subsequently Cohoused with cSI-N	m_1C_05	Ileum	18	11.2215	0	0	0	0	9.5145	6.19506	0	6.72705	0	7.02808	11.9242	10.9062	0	9.54892	6.9636	0	0	0	0	7.99759	0	6.35778	0	0	8.28706	0	11.0536	6.36968	6.46893	0	0	7.42576	6.92206	7.10791	0	10.3159	6.33614	8.96164	8.60947	0	8.76507	8.33299	0
			m_1C_06	Ileum	18	11.786	0	6.56434	0	0	8.90988	6.45727	0	6.56434	0	7.35802	11.3684	11.433	0	9.52323	0	0	0	0	0	8.14137	0	0	0	6.90125	8.84907	0	10.582	0	0	7.43401	6.51614	8.69851	6.40787	6.76868	0	9.76827	6.29835	8.85669	8.20119	7.13026	8.08561	8.40894	0
			m_1C_10	Ileum	18	9.79594	0	5.96055	0	0	8.08188	0	0	8.87927	0	6.38689	10.4193	9.55961	5.5995	8.58569	6.82597	0	0	6.13036	6.35963	7.53244	0	6.06748	5.83599	6.57101	6.87581	0	9.30179	6.50803	5.70336	6.81502	6.48767	6.2202	0	6.04106	0	8.79535	6.47187	7.70313	7.20802	5.8	8.7104	7.41194	0
			mean ± SD			10.9 ± 1.0	0.0 ± 0.0	4.2 ± 3.6	0.0 ± 0.0	0.0 ± 0.0	8.8 ± 0.7	4.2 ± 3.7	0.0 ± 0.0	7.4 ± 1.3	0.0 ± 0.0	6.9 ± 0.5	11.2 ± 0.8	10.6 ± 1.0	1.9 ± 3.2	9.2 ± 0.5	4.6 ± 4.0	0.0 ± 0.0	0.0 ± 0.0	2.0 ± 3.5	2.1 ± 3.7	7.9 ± 0.3	0.0 ± 0.0	4.1 ± 3.6	1.9 ± 3.4	4.5 ± 3.9	8.0 ± 1.0	0.0 ± 0.0	10.3 ± 0.9	4.3 ± 3.7	4.1 ± 3.5	4.7 ± 4.1	4.3 ± 3.8	7.4 ± 1.2	4.4 ± 3.9	6.6 ± 0.5	0.0 ± 0.0	9.6 ± 0.8	6.4 ± 0.1	8.5 ± 0.7	8.0 ± 0.7	4.3 ± 3.8	8.5 ± 0.4	8.1 ± 0.6	0.0 ± 0.0
Cohousing	cSI-N	Non-cohoused	m_2B_06	Ileum	18	11.8106	0	5.84311	6.0795	0	8.87169	0	0	9.1413	0	6.86998	11.362	11.3645	0	9.34244	6.38053	0	0	0	0	8.4451	0	0	0	6.35571	8.73744	0	10.6919	0	6.48698	6.3442	0	0	6.16224	6.5232	0	10.1244	6.05183	8.95221	7.75501	6.58431	7.25523	8.39217	0
			m_2B_11	Ileum	18	12.4268	0	0	0	0	8.96845	0	0	8.93379	0	7.16143	11.4804	12.3442	0	9.9129	0	0	0	0	0	8.61718	0	0	0	0	9.76323	0	10.8541	0	0	7.23782	0	6.6953	6.756	7.11649	0	10.2286	0	8.93263	7.78697	7.65434	7.47526	8.39633	0
			m_2B_13	Ileum	18	11.5763	0	6.89361	0	0	8.28146	0	0	10.0582	0	6.34265	10.6166	11.409	0	9.09349	0	0	0	0	0	7.28018	0	0	0	0	8.826	0	9.87712	5.85877	6.56181	0	0	0	6.88934	0	0	9.21864	0	9.43269	7.78933	6.83461	6.39175	7.19109	0
			m_2C_07	Ileum	18	11.8665	0	0	0	0	8.61673	0	0	7.26344	0	7.21229	11.4942	11.5442	0	10.2589	6.84672	0	6.77656	0	6.40528	8.02663	0	0	0	0	8.96556	0	10.9745	0	6.6535	0	0	0	0	0	0	10.648	6.51846	8.4509	8.25109	6.9265	7.2616	8.10052	0
			m_2C_08	Ileum	18	11.3487	0	6.08541	5.84805	0	8.41447	5.37093	0	8.33225	0	0	11.1451	10.9939	6.15127	9.2001	6.44681	0	6.85372	0	6.30878	8.05376	5.94584	0	0	0	8.4172	0	10.5045	5.85242	6.79838	0	6.03711	0	0	0	0	10.7459	5.81621	8.41009	8.18697	6.04832	6.88584	8.07956	0
			m_2C_15	Ileum	18	11.4894	0	6.41408	0	0	8.97488	0	0	7.33611	0	6.66435	11.3328	11.0978	0	9.51323	0	0	7.5511	0	6.33553	8.3443	6.27617	0	0	7.05286	8.4474	0	10.795	0	7.1278	7.28464	0	0	0	7.09678	0	10.3825	0	8.57181	7.963	6.68021	7.41344	8.41678	0
			mean ± SD			11.8 ± 0.4	0.0 ± 0.0	4.2 ± 3.3	2.0 ± 3.1	0.0 ± 0.0	8.7 ± 0.3	0.9 ± 2.2	0.0 ± 0.0	8.5 ± 1.1	0.0 ± 0.0	5.7 ± 2.8	11.2 ± 0.3	11.5 ± 0.5	1.0 ± 2.5	9.6 ± 0.4	3.3 ± 3.6	0.0 ± 0.0	3.5 ± 3.9	0.0 ± 0.0	3.2 ± 3.5	8.1 ± 0.5	2.0 ± 3.2	0.0 ± 0.0	0.0 ± 0.0	2.2 ± 3.5	8.9 ± 0.5	0.0 ± 0.0	10.6 ± 0.4	2.0 ± 3.0	5.6 ± 2.8	3.5 ± 3.8	1.0 ± 2.5	1.1 ± 2.7	3.3 ± 3.6	3.5 ± 3.8	0.0 ± 0.0	10.2 ± 0.5	3.1 ± 3.4	8.8 ± 0.4	8.0 ± 0.2	6.8 ± 0.5	7.1 ± 0.4	8.1 ± 0.5	0.0 ± 0.0
		Subsequently Cohoused with cSI-I	m_2A_02	Ileum	18	11.5825	0	6.98752	0	0	9.33751	0	0	7.78392	0	6.81083	11.9435	11.3524	0	9.6834	6.62113	0	7.15358	0	7.26155	8.90943	0	6.61835	6.56195	7.19974	8.6867	0	11.4162	0	7.6334	7.36475	0	6.64534	0	7.36872	0	11.3784	6.59549	9.27394	8.90727	7.12766	9.01664	8.99727	0
			m_2A_13	Ileum	18	12.1209	0	6.50036	6.73706	0	9.04049	0	0	7.27641	0	0	12.0635	11.3152	0	10.3979	7.03626	0	6.96471	0	0	9.35733	0	7.20682	0	0	8.55903	6.97958	11.3599	0	7.74609	0	0	7.23439	6.81685	0	0	11.7043	7.18526	8.8681	9.06355	6.94027	8.8507	8.78517	0
			m_2A_14	Ileum	18	11.1151	0	6.54708	0	0	8.45301	5.71632	0	9.17008	0	6.37172	11.1937	10.6261	0	9.01357	7.15994	0	6.11228	0	6.04368	9.60407	0	6.65436	0	0	7.92109	6.42697	10.7096	0	7.03071	6.44761	0	6.38036	6.26599	6.80365	0	10.739	6.89569	8.29526	8.18462	0	7.51228	8.08289	0
			mean ± SD			11.6 ± 0.5	0.0 ± 0.0	6.7 ± 0.3	2.2 ± 3.9	0.0 ± 0.0	8.9 ± 0.5	1.9 ± 3.3	0.0 ± 0.0	8.1 ± 1.0	0.0 ± 0.0	4.4 ± 3.8	11.7 ± 0.5	11.1 ± 0.4	0.0 ± 0.0	9.7 ± 0.7	6.9 ± 0.3	0.0 ± 0.0	6.7 ± 0.6	0.0 ± 0.0	4.4 ± 3.9	9.3 ± 0.4	0.0 ± 0.0	6.8 ± 0.3	2.2 ± 3.8	2.4 ± 4.2	8.4 ± 0.4	4.5 ± 3.9	11.2 ± 0.4	0.0 ± 0.0	7.5 ± 0.4	4.6 ± 4.0	0.0 ± 0.0	6.8 ± 0.4	4.4 ± 3.8	4.7 ± 4.1	0.0 ± 0.0	11.3 ± 0.5	6.9 ± 0.3	8.8 ± 0.5	8.7 ± 0.5	4.7 ± 4.1	8.5 ± 0.8	8.6 ± 0.5	0.0 ± 0.0
Cohousing	cSI-I	Non-cohoused	m_1A_03	Cecum	18	9.82529	4.54812	5.34604	0	0	7.69199	4.15944	0	4.69358	0	0	9.84045	9.81655	0	9.71693	0	0	0	0	0	6.0841	0	0	0	0	7.24974	0	9.27058	0	0	0	0	0	8.22982	0	0	6.4975	4.60083	7.15328	6.78239	4.83249	5.64596	5.59999	0
			m_1A_16	Cecum	18	10.189	0	5.28026	5.74239	0	9.74111	4.74775	0	5.61745	0	0	9.97904	10.1162	0	8.93174	5.03982	0	0	0	0	6.48259	0	0	0	0	7.57609	0	9.37509	0	0	0	0	4.76084	8.29526	0	5.03982	7.20864	0	7.31901	6.77296	5.5461	5.82359	5.93261	0
			m_1A_17	Cecum	18	9.96663	0	5.46183	5.43315	0	9.42725	4.81665	0	5.04709	0	0	9.81818	10.0057	4.59052	8.94952	0	0	0	0	0	6.30718	0	0	0	0	7.47002	0	9.18177	0	0	4.85102	0	0	8.15214	5.03024	5.36289	6.58384	0	7.37204	6.59142	5.39169	6.00016	6.25523	0
			m_1B_01	Cecum	18	9.97806	0	4.40713	5.04328	0	9.42508	4.3522	0	5.93809	0	0	9.41149	9.61549	4.64584	8.46995	4.34233	0	0	0	0	5.88078	0	0	0	4.61765	7.04945	0	8.75337	4.82768	0	0	4.53635	5.56863	7.83591	0	4.94313	6.12732	4.31663	6.70862	6.2247	4.54582	7.82539	5.53505	0
			m_1B_05	Cecum	18	9.8307	0	5.01596	0	0	8.55851	4.00328	0	6.00929	0	0	9.84281	9.60816	4.48037	9.22598	4.77548	0	0	0	0	5.61573	0	0	0	0	7.04123	0	9.16024	4.48426	0	0	0	5.75247	7.86242	0	4.47247	6.26837	4.44788	6.76854	6.47709	4.98034	8.04374	0	0
			m_1B_12	Cecum	18	10.1694	0	5.21503	4.54931	0	9.64989	4.68218	0	6.39888	0	4.7389	9.61733	9.66795	0	8.54425	4.54931	0	0	0	0	6.50688	0	0	0	4.82444	7.06586	0	9.02208	0	0	0	0	6.64698	8.04386	0	5.39375	6.40357	0	6.91065	6.17102	0	7.81297	5.94596	0
			m_3.01	Cecum	18	10.1511	0	7.47732	0	0	8.48536	6.21443	0	5.19979	0	0	10.0562	10.0108	4.66113	9.73698	5.50237	0	4.88936	0	0	6.87987	0	0	0	4.93448	7.28338	4.90186	9.22741	0	4.76548	0	0	0	8.16656	5.10288	0	7.73675	0	7.2369	7.03296	4.86323	8.35486	6.56655	0
			m_3.04	Cecum	18	9.97097	0	7.63744	4.54128	0	7.74893	6.37123	0	5.38141	0	0	9.90166	9.75866	4.54128	9.60234	5.14086	0	0	0	0	6.47525	0	0	0	0	7.21805	0	9.33018	0	0	0	0	4.56059	8.11233	0	0	7.17955	4.51061	7.37737	6.96072	5.34498	8.31618	5.7316	0
			m_3.09	Cecum	18	10.054	0	7.19386	0	0	8.41011	6.47451	0	4.99286	0	0	9.5355	9.99112	4.83374	9.63143	4.83123	0	4.7605	0	0	6.2066	0	0	4.46826	0	7.38563	0	9.04833	0	0	0	0	0	8.31104	0	0	7.00541	0	6.8986	6.48516	4.73307	8.18798	5.80162	0
			m_3.10	Cecum	18	10.0249	0	7.15107	0	0	7.30428	5.97954	0	4.38615	0	0	10.0131	9.87949	0	9.50332	5.39964	0	5.15271	0	0	6.89098	0	0	0	0	7.32244	0	9.1997	0	5.03166	0	0	4.64311	8.22647	0	0	7.34625	4.59406	7.35658	6.85784	5.67126	8.13289	6.19504	0
			m_6.02	Cecum	18	10.1992	0	8.32407	0	0	7.35638	5.75101	0	6.39459	0	0	9.91239	9.91117	0	9.65163	5.02851	0	5.56025	0	0	9.13911	0	0	0	0	7.38821	0	9.3313	0	5.87743	0	0	6.00552	4.81259	0	0	7.56435	5.17846	6.53429	7.08413	5.77733	8.47586	6.26328	0
			m_6.03	Cecum	18	10.0571	0	8.33172	5.81348	0	9.60458	5.97912	0	6.19404	0	0	10.1009	9.9662	4.73501	9.10362	4.73077	0	5.66068	0	0	7.46898	0	0	0	0	7.39337	0	9.32689	0	8.01271	0	0	5.0546	5.65968	5.47804	5.20789	7.88541	4.70444	7.04776	7.10693	5.53774	8.71065	6.65691	0
			m_6.05	Cecum	18	10.1288	0	7.89665	4.59057	0	7.75468	7.62439	0	5.78143	0	4.77493	9.47799	9.98613	4.89159	9.49701	0	0	5.41862	0	0	9.00758	0	0	0	0	7.45943	0	8.86878	0	5.89842	0	0	5.45377	4.96973	0	0	7.40466	0	6.11759	6.34768	5.26813	8.03423	6.08044	0
			m_6.14	Cecum	18	10.2077	0	8.51036	0	0	7.22889	6.83609	0	6.22362	0	5.00586	9.56526	9.90008	0	9.55959	0	0	5.22329	0	0	9.43151	0	0	0	0	7.40583	0	8.90386	0	5.90225	4.78033	0	5.01493	6.39108	0	0	7.42749	4.78948	6.64672	6.53749	5.32219	8.0962	6.08884	0
			mean ± SD			10.1 ± 0.1	0.3 ± 1.2	6.7 ± 1.5	2.6 ± 2.7	0.0 ± 0.0	8.5 ± 1.0	5.6 ± 1.1	0.0 ± 0.0	5.6 ± 0.7	0.0 ± 0.0	1.0 ± 2.1	9.8 ± 0.2	9.9 ± 0.2	2.7 ± 2.4	9.3 ± 0.4	3.5 ± 2.3	0.0 ± 0.0	2.6 ± 2.7	0.0 ± 0.0	0.0 ± 0.0	7.0 ± 1.3	0.0 ± 0.0	0.0 ± 0.0	0.3 ± 1.2	1.0 ± 2.0	7.3 ± 0.2	0.4 ± 1.3	9.1 ± 0.2	0.7 ± 1.7	2.5 ± 3.1	0.7 ± 1.7	0.3 ± 1.2	3.8 ± 2.6	7.4 ± 1.3	1.1 ± 2.2	2.2 ± 2.6	7.0 ± 0.6	2.7 ± 2.4	7.0 ± 0.4	6.7 ± 0.3	4.8 ± 1.4	7.7 ± 1.0	5.6 ± 1.6	0.0 ± 0.0
		Subsequently Cohoused with cSI-N	m_1C_05	Cecum	18	9.91695	0	5.30749	5.19529	0	9.21741	0	0	6.21171	0	0	9.98278	9.7351	0	9.07602	0	0	0	0	0	6.59566	0	0	0	0	7.18612	0	9.12979	0	5.30059	0	0	5.31203	4.9741	5.03657	0	8.08459	5.34184	7.19969	6.76641	5.09616	6.63122	6.44649	0
			m_1C_06	Cecum	18	10.1072	0	5.34083	4.54025	0	8.75775	0	0	6.52584	0	4.72609	9.84208	9.7986	4.84127	9.22028	0	0	0	0	5.00059	9.14632	0	0	0	4.81324	7.23064	0	9.01822	0	4.64498	0	0	6.28373	5.09682	4.98136	0	8.38857	4.50958	7.37986	6.66115	5.219	6.4322	6.65422	0
			m_1C_10	Cecum	18	10.4247	0	5.7527	4.9115	0	9.07623	4.44775	0	6.38208	0	0	10.1466	10.246	0	9.89571	4.9115	0	0	0	0	6.8432	0	0	0	0	7.70507	0	9.13566	0	5.01913	0	0	0	5.29471	0	0	7.43194	5.1845	7.37728	6.96249	5.71739	8.56467	6.63534	0
			m_1.04	Cecum	18	10.2481	0	7.53497	4.64131	0	9.18182	0	0	6.04462	0	0	9.89207	9.88486	0	9.57827	4.63563	0	6.34509	0	0	9.16462	0	0	0	0	7.31568	0	9.23554	0	0	0	0	5.83616	6.30049	0	4.63563	8.42075	5.08725	7.21697	6.94295	5.31948	6.39499	6.67571	0
			m_1.17	Cecum	18	10.5222	0	8.50164	5.78678	0	9.78573	0	0	5.90673	0	0	10.174	10.3431	4.94462	9.01048	0	0	6.31557	0	0	9.60023	0	0	0	5.21659	7.82212	0	9.52494	0	5.04862	0	0	7.20949	5.4995	0	5.84192	8.48488	4.91283	8.28478	7.13833	5.98878	8.4988	6.54693	5.12241
			m_1.05	Cecum	18	10.1434	0	6.63122	5.87088	0	9.81083	0	0	5.87509	0	4.85279	9.47212	10.0741	0	9.39802	4.6648	0	0	0	0	9.13178	0	0	0	4.9402	7.51255	0	8.85053	0	0	0	0	5.98765	8.39699	0	5.50859	8.35668	0	5.98463	6.54691	5.16966	6.951	6.06128	0
			m_1.13	Cecum	18	9.70247	0	6.5854	5.47178	0	9.58094	4.05257	0	5.93187	0	4.70437	9.785	9.72151	0	8.5059	0	0	5.2228	0	4.97829	9.16004	0	0	0	0	7.18286	0	9.23917	0	4.62242	0	0	5.44043	6.58942	0	4.99134	8.94902	4.4862	6.45732	6.76947	5.02035	8.17808	6.18516	0
			mean ± SD			10.2 ± 0.3	0.0 ± 0.0	6.5 ± 1.2	5.2 ± 0.5	0.0 ± 0.0	9.3 ± 0.4	1.2 ± 2.1	0.0 ± 0.0	6.1 ± 0.3	0.0 ± 0.0	2.0 ± 2.5	9.9 ± 0.2	10.0 ± 0.3	1.4 ± 2.4	9.2 ± 0.4	2.0 ± 2.5	0.0 ± 0.0	2.6 ± 3.2	0.0 ± 0.0	1.4 ± 2.4	8.5 ± 1.2	0.0 ± 0.0	0.0 ± 0.0	0.0 ± 0.0	2.1 ± 2.7	7.4 ± 0.3	0.0 ± 0.0	9.2 ± 0.2	0.0 ± 0.0	3.5 ± 2.4	0.0 ± 0.0	0.0 ± 0.0	5.2 ± 2.4	6.0 ± 1.2	1.4 ± 2.4	3.0 ± 2.8	8.3 ± 0.5	4.2 ± 1.9	7.1 ± 0.7	6.8 ± 0.2	5.4 ± 0.4	7.4 ± 1.0	6.5 ± 0.2	0.7 ± 1.9
Cohousing	cSI-N	Non-cohoused	m_2B_06	Cecum	18	9.74493	0	5.07433	0	0	6.6537	0	0	5.81927	0	4.45882	9.69855	9.45906	4.27297	9.10692	0	0	0	0	0	8.67434	0	0	0	0	6.84606	0	9.09071	0	4.8561	4.53531	0	0	4.8309	0	4.74678	8.53157	4.24231	6.73972	6.37912	4.95172	5.11094	6.10684	0
			m_2B_11	Cecum	18	10.2743	0	5.22718	0	0	7.16871	4.14525	0	6.65484	0	0	9.84027	9.89636	0	9.68103	0	0	0	0	0	8.80258	4.72148	0	4.55633	0	7.385	0	9.32261	0	5.0291	0	0	0	4.70338	0	0	8.97524	5.19414	7.11399	6.78136	5.1247	5.49517	6.41446	0
			m_2B_13	Cecum	18	10.2128	0	5.15352	0	0	7.40297	4.21736	0	6.75821	0	0	9.94491	10.0873	0	9.64482	4.68961	0	6.09777	0	0	6.752	0	4.68471	0	0	7.55322	0	9.35146	0	5.27678	0	0	0	0	0	0	8.86773	0	6.63041	6.88817	5.49761	5.81503	6.13972	0
			m_2C_07	Cecum	18	10.1236	0	5.29079	4.57827	0	7.56073	4.11164	0	5.98063	0	0	9.92898	9.9138	0	9.52438	4.57295	0	6.40592	0	0	7.17767	0	0	0	0	7.39142	0	9.50671	0	5.15861	4.83764	0	0	4.65568	5.01856	0	8.96295	4.54527	6.86721	6.92435	5.55599	5.96872	6.57267	0
			m_2C_08	Cecum	18	10.1143	0	4.72074	0	0	7.12709	0	0	6.45828	0	4.66843	9.57538	9.67595	0	9.54136	4.78103	0	5.82412	0	5.24361	8.96583	4.58012	0	4.72074	0	7.10891	0	9.03809	0	5.06427	0	0	0	4.56275	4.92562	0	9.24357	0	6.57376	6.76047	5.16146	5.58393	6.46522	0
			m_2C_15	Cecum	18	10.1817	0	5.10864	0	0	7.13874	0	0	6.15534	0	0	9.40914	9.84805	0	9.48674	4.3944	0	5.98378	0	0	8.93951	0	0	0	0	7.28904	0	9.0259	0	0	0	0	0	4.47681	0	0	8.51834	0	5.93938	6.4678	5.07346	5.60052	6.33293	4.2759
			m_4.03	Cecum	18	10.1857	0	5.47593	4.4596	0	7.19001	4.58993	0	6.64959	0	0	9.85661	9.51131	0	9.67875	4.4596	0	5.46606	4.69005	4.62097	8.72235	0	5.05435	0	0	6.94208	4.70264	9.44169	0	5.4106	4.72284	4.64993	0	5.24015	0	4.75699	9.4944	4.42964	6.85622	6.82639	5.13932	5.91848	6.77793	0
			m_4.06	Cecum	18	10.219	0	5.17821	0	0	6.90671	0	0	6.67487	0	0	9.89196	9.47589	0	9.50895	4.56982	0	5.70438	0	5.03397	8.9192	5.1506	0	4.50816	0	6.91478	0	9.60395	4.58241	5.95767	0	0	0	4.95479	5.71502	4.56982	9.76835	4.54349	6.85579	6.82522	4.77473	5.73029	6.82069	0
			m_4.07	Cecum	18	9.97333	0	5.24425	4.57971	0	6.64567	4.58485	0	6.16179	0	0	9.9601	9.91378	0	9.57569	4.57971	0	5.11027	0	0	8.95261	0	4.87553	0	4.85408	7.3582	0	9.39386	0	5.28889	0	4.7727	4.59991	4.65975	0	0	9.23883	4.55306	6.78822	6.94016	5.48214	5.75544	6.18651	0
			m_4.11	Cecum	18	9.98863	0	5.2509	5.49108	0	6.76143	4.3673	0	6.13659	0	0	9.9346	9.67633	0	9.52854	0	0	5.06473	0	0	9.06631	4.93775	0	0	0	7.14156	0	9.42079	0	5.24387	4.79894	0	0	0	4.97877	0	9.05378	0	6.87559	6.94542	4.73852	5.65752	6.2585	0
			m_5.02	Cecum	18	9.94125	0	4.67378	0	0	6.07526	0	0	6.47653	0	0	9.31167	10.0084	0	9.50254	4.43545	0	5.26629	0	0	8.73131	0	0	0	0	7.45922	0	9.05009	4.44469	0	0	0	0	0	0	4.43545	8.25103	0	7.31788	6.34748	5.48357	5.30956	5.83131	0
			m_5.06	Cecum	18	9.77015	0	4.56247	4.50199	0	6.09585	0	0	6.47674	0	0	9.92004	9.73955	0	9.60035	5.10028	0	5.33035	0	0	8.9314	4.59989	4.79291	0	0	7.19615	0	9.46988	0	5.0836	0	4.6928	0	0	5.2446	4.49697	9.23853	4.47095	8.0106	6.9627	5.00337	5.49034	6.46944	0
			m_5.10	Cecum	18	9.84734	0	4.24623	0	0	6.03462	0	0	6.61626	0	0	9.81519	9.82486	0	9.35277	4.48573	0	5.19311	0	4.64579	8.7564	4.5864	4.95651	4.90215	0	7.24377	0	9.31169	0	5.29205	0	0	0	4.56727	4.93018	0	9.22485	4.45645	8.11493	6.88554	5.29205	5.09248	6.34108	0
			m_5.12	Cecum	18	9.92405	4.38467	0	0	0	5.96238	4.47767	0	6.44331	0	0	9.85287	9.90515	0	9.43878	0	0	5.47608	0	0	8.88457	0	0	0	0	7.38193	4.71087	9.30013	0	5.17767	0	4.9617	0	4.54981	0	0	8.86115	0	8.73173	6.92632	5.62602	5.27038	6.1656	0
			mean ± SD			10.0 ± 0.2	0.3 ± 1.2	4.7 ± 1.4	1.7 ± 2.4	0.0 ± 0.0	6.8 ± 0.5	2.2 ± 2.3	0.0 ± 0.0	6.4 ± 0.3	0.0 ± 0.0	0.7 ± 1.7	9.8 ± 0.2	9.8 ± 0.2	0.3 ± 1.1	9.5 ± 0.1	3.3 ± 2.2	0.0 ± 0.0	4.8 ± 2.1	0.3 ± 1.3	1.4 ± 2.3	8.6 ± 0.7	2.0 ± 2.5	1.7 ± 2.4	1.3 ± 2.2	0.3 ± 1.3	7.2 ± 0.2	0.7 ± 1.7	9.3 ± 0.2	0.6 ± 1.6	4.5 ± 1.9	1.3 ± 2.2	1.4 ± 2.2	0.3 ± 1.2	3.4 ± 2.2	2.2 ± 2.6	1.6 ± 2.3	9.0 ± 0.4	2.6 ± 2.3	7.1 ± 0.7	6.8 ± 0.2	5.2 ± 0.3	5.6 ± 0.3	6.3 ± 0.3	0.3 ± 1.1
		Subsequently Cohoused with cSI-I	m_2A_02	Cecum	18	9.74315	0	5.35027	0	0	7.03074	0	0	6.3593	0	0	9.70086	9.58953	0	9.25641	4.85978	0	0	0	0	9.01996	0	4.85505	0	0	6.95366	0	9.18307	0	5.39456	0	0	4.40408	4.76755	5.12994	0	9.07082	4.95888	7.11089	6.67665	4.58756	6.53967	6.4457	0
			m_2A_13	Cecum	18	10.4388	0	5.80655	0	0	7.68182	0	0	7.60902	0	0	9.99106	9.42149	5.18289	9.79351	5.00122	0	5.23305	0	5.34088	9.5193	0	5.17393	4.63882	0	6.93147	0	9.33642	0	5.9851	0	0	4.72314	0	5.62382	0	9.68695	4.67597	7.55889	7.01242	5.38339	6.99692	7.21218	0
			m_2A_14	Cecum	18	9.7978	0	5.13544	0	0	6.85558	4.38161	0	6.3235	0	0	9.55196	9.50738	0	9.19793	0	0	0	4.90756	0	9.0716	0	4.3681	0	0	6.87866	0	9.06872	0	4.48028	0	4.56647	4.3947	4.45484	5.59584	0	9.09781	4.34462	6.98619	6.31433	4.57789	5.88991	6.44616	4.55769
			m_2.01	Cecum	18	10.0565	0	7.41958	0	0	7.46194	0	0	5.54899	0	4.82732	9.86979	9.96349	0	9.58024	5.11652	0	5.71482	0	0	8.94749	0	0	0	0	7.41077	0	9.27491	0	0	0	0	5.74084	5.32437	0	4.6409	8.60057	4.9142	7.13569	6.74169	5.54287	5.81609	6.4343	4.52337
			m_2.08	Cecum	18	10.1969	0	8.09226	4.66498	0	7.45181	0	0	5.87096	0	0	9.90544	9.85287	4.66498	9.56804	5.13708	0	6.16934	0	0	9.4192	4.76289	0	0	0	7.31444	0	9.31254	4.66995	4.76686	0	0	5.98361	4.7425	0	0	9.20273	4.63395	7.31609	6.7904	5.86471	6.05546	6.55211	0
			m_2.09	Cecum	18	10.0083	0	8.43404	4.51995	0	7.9293	4.0469	0	6.28133	0	5.00776	9.46216	9.83158	0	9.26111	4.51588	0	4.74824	0	0	9.21831	0	0	0	4.79376	7.30186	0	9.0396	0	4.62729	0	0	5.0169	6.16907	4.96332	0	8.47165	0	6.0733	6.27894	5.19898	6.46979	5.71067	4.39906
			m_2.16	Cecum	18	10.0772	0	6.57177	0	0	7.72813	4.06044	0	6.42596	0	0	9.44878	10.0306	0	9.60495	5.00242	0	0	0	0	9.24185	0	0	0	0	7.44505	0	9.01023	0	5.4119	0	0	4.54776	7.81745	4.97119	0	8.84898	4.49975	6.03105	6.50306	5.20764	7.08738	6.09883	0
			mean ± SD			10.0 ± 0.2	0.0 ± 0.0	6.7 ± 1.3	1.3 ± 2.2	0.0 ± 0.0	7.4 ± 0.4	1.8 ± 2.2	0.0 ± 0.0	6.3 ± 0.6	0.0 ± 0.0	1.4 ± 2.4	9.7 ± 0.2	9.7 ± 0.2	1.4 ± 2.4	9.5 ± 0.2	4.2 ± 1.9	0.0 ± 0.0	3.1 ± 3.0	0.7 ± 1.9	0.8 ± 2.0	9.2 ± 0.2	0.7 ± 1.8	2.1 ± 2.6	0.7 ± 1.8	0.7 ± 1.8	7.2 ± 0.2	0.0 ± 0.0	9.2 ± 0.1	0.7 ± 1.8	4.4 ± 2.0	0.0 ± 0.0	0.7 ± 1.7	5.0 ± 0.6	4.8 ± 2.4	3.8 ± 2.6	0.7 ± 1.8	9.0 ± 0.4	4.0 ± 1.8	6.9 ± 0.6	6.6 ± 0.3	5.2 ± 0.5	6.4 ± 0.5	6.4 ± 0.5	1.9 ± 2.4
Cohousing	cSI-I	Non-cohoused	m_1A_03	Colon	18	9.79295	0	5.21879	0	0	7.78167	0	0	5.21983	0	4.74168	9.95519	9.74361	4.85873	9.63003	4.55291	0	5.86229	0	0	7.22104	0	4.54806	0	0	7.12841	0	9.43448	0	4.65936	0	4.74479	4.57639	8.08223	0	4.55291	7.50852	4.82655	6.73337	7.00014	5.45599	5.93771	6.46168	0
			m_1A_16	Colon	18	9.85863	0	5.02231	5.04023	0	9.49584	0	0	5.32334	0	0	9.94872	9.75058	4.86414	8.68918	5.03729	0	5.56877	0	4.72281	7.02702	0	0	0	0	7.23379	0	9.44452	0	0	4.82515	0	4.88344	8.04771	0	5.03729	7.40025	0	6.6133	6.92688	5.06578	5.70196	6.23022	4.44254
			m_1A_17	Colon	18	10.1365	4.77023	4.91426	5.45532	0	9.67227	4.37716	0	5.45933	0	0	10.1567	10.1211	5.33138	9.15974	4.85023	0	5.77988	0	0	7.19207	0	0	4.78933	5.12619	7.566	0	9.56373	0	0	0	0	4.87392	8.28194	0	5.32734	7.58257	0	6.55779	7.17921	5.65716	6.13068	6.38586	0
			m_1B_01	Colon	18	10.1517	0	0	5.32293	0	9.6819	0	0	6.34473	0	0	10.1426	9.79499	5.02307	8.72651	5.19527	0	5.24953	0	0	6.82483	0	0	0	0	7.28798	0	9.40956	5.42608	0	0	0	6.39349	8.07418	0	5.49552	7.29364	5.53584	6.98629	7.0669	0	8.54908	6.29105	0
			m_1B_05	Colon	18	10.173	0	5.14257	4.9032	0	8.95035	0	0	6.54119	0	0	10.3669	9.95848	5.50844	9.57147	5.3789	0	5.43367	0	0	7.08719	0	0	0	0	7.37526	0	9.6996	5.75673	5.31124	5.16644	0	6.22602	8.26185	0	4.9032	7.43717	5.65351	6.81804	7.16581	0	8.77632	6.24153	0
			m_1B_12	Colon	18	12.7947	0	7.44665	8.38518	0	12.1843	0	0	9.22545	0	0	12.8224	12.3583	0	11.1158	0	0	7.61314	0	7.54498	9.69412	0	0	0	0	9.8089	0	12.1299	0	0	0	0	10.0836	10.6063	7.82715	7.98457	10.0452	7.65695	9.61445	9.44842	7.58817	11.0024	8.72183	0
			mean ± SD			10.5 ± 1.1	0.8 ± 1.9	4.6 ± 2.5	4.9 ± 2.7	0.0 ± 0.0	9.6 ± 1.4	0.7 ± 1.8	0.0 ± 0.0	6.4 ± 1.5	0.0 ± 0.0	0.8 ± 1.9	10.6 ± 1.1	10.3 ± 1.0	4.3 ± 2.1	9.5 ± 0.9	4.2 ± 2.1	0.0 ± 0.0	5.9 ± 0.9	0.0 ± 0.0	2.0 ± 3.3	7.5 ± 1.1	0.0 ± 0.0	0.8 ± 1.9	0.8 ± 2.0	0.9 ± 2.1	7.7 ± 1.0	0.0 ± 0.0	9.9 ± 1.1	1.9 ± 2.9	1.7 ± 2.6	1.7 ± 2.6	0.8 ± 1.9	6.2 ± 2.1	8.6 ± 1.0	1.3 ± 3.2	5.6 ± 1.2	7.9 ± 1.1	3.9 ± 3.2	7.2 ± 1.2	7.5 ± 1.0	4.0 ± 3.2	7.7 ± 2.1	6.7 ± 1.0	0.7 ± 1.8
		Subsequently Cohoused with cSI-N	m_1C_05	Colon	18	11.7778	0	0	0	0	10.2023	0	0	0	0	0	12.7655	11.337	0	10.3226	7.54632	0	7.95324	0	0	9.57358	0	0	7.18563	0	8.70215	0	11.9381	0	7.35371	0	0	8.56942	8.02817	0	0	11.1655	7.69614	9.40938	9.56112	7.45103	9.74404	8.78132	0
			m_1C_06	Colon	18	12.6705	0	7.95567	0	0	11.3557	7.02261	0	9.02804	0	7.85876	12.5118	12.2776	7.49766	11.8566	0	0	8.02509	0	0	11.6903	0	0	0	7.46977	9.74177	0	11.7495	0	0	0	0	9.08423	7.7527	0	0	11.086	7.6429	8.65115	9.45586	7.87387	9.20466	8.16384	0
			m_1C_10	Colon	18	12.5372	0	7.70403	7.70081	0	11.2855	6.62698	0	8.6152	0	0	12.4251	12.3348	0	12.1135	0	0	8.02492	0	0	9.68374	0	0	0	0	9.84198	0	11.4724	0	0	0	0	7.11669	7.95704	0	0	10.1563	7.06863	7.51214	9.36126	7.77765	10.9438	8.19172	0
			mean ± SD			12.3 ± 0.5	0.0 ± 0.0	5.2 ± 4.5	2.6 ± 4.4	0.0 ± 0.0	10.9 ± 0.6	4.5 ± 3.9	0.0 ± 0.0	5.9 ± 5.1	0.0 ± 0.0	2.6 ± 4.5	12.6 ± 0.2	12.0 ± 0.6	2.5 ± 4.3	11.4 ± 1.0	2.5 ± 4.4	0.0 ± 0.0	8.0 ± 0.0	0.0 ± 0.0	0.0 ± 0.0	10.3 ± 1.2	0.0 ± 0.0	0.0 ± 0.0	2.4 ± 4.1	2.5 ± 4.3	9.4 ± 0.6	0.0 ± 0.0	11.7 ± 0.2	0.0 ± 0.0	2.5 ± 4.2	0.0 ± 0.0	0.0 ± 0.0	8.3 ± 1.0	7.9 ± 0.1	0.0 ± 0.0	0.0 ± 0.0	10.8 ± 0.6	7.5 ± 0.3	8.5 ± 1.0	9.5 ± 0.1	7.7 ± 0.2	10.0 ± 0.9	8.4 ± 0.3	0.0 ± 0.0
Cohousing	cSI-N	Non-cohoused	m_2B_06	Colon	18	12.6338	0	7.53321	7.17282	0	8.74327	0	0	8.70365	0	7.35903	12.5374	12.2788	0	11.9113	0	0	7.70093	7.40249	7.33252	11.7101	0	7.16395	0	0	9.63493	0	11.998	7.17718	0	0	0	0	7.25273	7.91517	0	11.468	0	8.88738	9.45817	7.85112	8.01033	8.77706	7.35327
			m_2B_11	Colon	18	12.7103	0	6.92749	0	0	9.66613	0	0	9.28979	0	0	12.5307	12.4077	0	12.1935	0	0	7.99471	7.39507	0	11.4473	7.26473	0	0	0	9.84209	0	12.0617	0	8.04864	7.42909	0	0	8.02364	7.90917	7.16236	11.7847	7.61304	9.24492	9.77588	8.06614	8.07023	9.14794	7.34752
			m_2B_13	Colon	18	12.5534	0	0	0	0	9.6661	6.65262	0	9.23064	0	0	12.5674	12.4246	0	12.0592	7.11502	0	8.0459	0	7.58033	9.46682	0	0	7.05631	7.39298	9.89292	7.36019	12.0273	0	7.70184	0	0	0	8.10287	7.5611	7.11502	11.5833	7.08931	9.30302	9.73205	8.01997	8.05459	8.75688	0
			m_2C_07	Colon	18	12.6946	0	0	0	0	9.50845	0	6.93969	8.77709	0	7.83479	12.6035	12.4455	0	12.1684	7.16693	0	8.00117	0	7.33033	9.92466	0	7.16154	0	7.74558	9.91956	0	12.196	0	7.87858	7.73412	0	0	7.72827	7.61447	0	11.6273	7.44314	9.52887	9.63418	7.67342	8.07601	9.04263	0
			m_2C_08	Colon	18	13.2704	0	0	0	0	9.57883	6.70694	0	9.67261	0	7.34679	12.6809	12.7902	0	12.5122	7.15691	0	8.16524	0	8.01773	12.1897	0	0	0	7.73374	10.2269	0	12.2414	0	8.54292	7.72245	0	7.18406	7.84164	7.60005	0	12.3551	7.60507	9.71488	9.85341	7.83874	7.96002	9.41366	0
			m_2C_15	Colon	18	12.3977	0	6.83972	6.78094	0	9.33827	0	0	8.43764	0	0	12.2874	12.0452	0	11.8112	7.07563	0	7.60861	0	0	11.4275	6.87659	6.76817	0	0	9.46728	7.02127	11.7895	0	7.72955	0	0	6.79942	7.33654	7.22085	0	11.4908	7.22765	8.97892	9.408	7.58257	7.86012	8.71756	6.95913
			mean ± SD			12.7 ± 0.3	0.0 ± 0.0	3.6 ± 3.9	2.3 ± 3.6	0.0 ± 0.0	9.4 ± 0.4	2.2 ± 3.4	1.2 ± 2.8	9.0 ± 0.5	0.0 ± 0.0	3.8 ± 4.1	12.5 ± 0.1	12.4 ± 0.2	0.0 ± 0.0	12.1 ± 0.2	4.8 ± 3.7	0.0 ± 0.0	7.9 ± 0.2	2.5 ± 3.8	5.0 ± 3.9	11.0 ± 1.1	2.4 ± 3.7	3.5 ± 3.9	1.2 ± 2.9	3.8 ± 4.2	9.8 ± 0.3	2.4 ± 3.7	12.1 ± 0.2	1.2 ± 2.9	6.7 ± 3.3	3.8 ± 4.2	0.0 ± 0.0	2.3 ± 3.6	7.7 ± 0.4	7.6 ± 0.3	2.4 ± 3.7	11.7 ± 0.3	6.2 ± 3.0	9.3 ± 0.3	9.6 ± 0.2	7.8 ± 0.2	8.0 ± 0.1	9.0 ± 0.3	3.6 ± 4.0
		Subsequently Cohoused with cSI-I	m_2A_02	Colon	18	12.5214	0	7.98264	7.31921	0	9.30729	0	0	9.05766	0	0	12.6088	12.3702	0	12.0713	7.61634	0	8.24542	0	7.77919	12.0123	0	0	0	7.59221	9.78208	0	12.1879	0	8.37855	0	0	0	7.69974	8.06238	7.31531	12.1486	7.59013	9.51352	9.80238	7.52041	9.71255	9.28748	7.19941
			m_2A_13	Colon	18	13.2264	0	8.50507	0	0	9.71007	0	0	9.8796	0	8.19116	12.9434	12.3376	8.00552	12.4797	0	0	8.53371	0	7.86161	12.4706	8.10465	7.69776	0	0	9.76528	0	12.3594	0	8.80891	0	0	8.4222	8.0847	0	0	12.5512	7.67453	9.16941	10.0591	0	10.0745	9.7265	7.58472
			m_2A_14	Colon	18	13.3302	0	8.1711	7.93471	0	9.93931	0	0	9.91394	0	0	13.1955	13.03	0	12.7309	8.2311	0	8.63736	0	0	12.7696	0	7.92537	0	0	10.3159	0	12.7653	0	8.99259	8.19458	0	8.25384	0	0	0	12.8351	8.20462	10.2639	10.1847	8.61189	9.76749	9.83924	7.81284
			mean ± SD			13.0 ± 0.4	0.0 ± 0.0	8.2 ± 0.3	5.1 ± 4.4	0.0 ± 0.0	9.7 ± 0.3	0.0 ± 0.0	0.0 ± 0.0	9.6 ± 0.5	0.0 ± 0.0	2.7 ± 4.7	12.9 ± 0.3	12.6 ± 0.4	2.7 ± 4.6	12.4 ± 0.3	5.3 ± 4.6	0.0 ± 0.0	8.5 ± 0.2	0.0 ± 0.0	5.2 ± 4.5	12.4 ± 0.4	2.7 ± 4.7	5.2 ± 4.5	0.0 ± 0.0	2.5 ± 4.4	10.0 ± 0.3	0.0 ± 0.0	12.4 ± 0.3	0.0 ± 0.0	8.7 ± 0.3	2.7 ± 4.7	0.0 ± 0.0	5.6 ± 4.8	5.3 ± 4.6	2.7 ± 4.7	2.4 ± 4.2	12.5 ± 0.3	7.8 ± 0.3	9.6 ± 0.6	10.0 ± 0.2	5.4 ± 4.7	9.9 ± 0.2	9.6 ± 0.3	7.5 ± 0.3
Cohousing	cSI-I	Non-cohoused	m_1A_03	Feces	7	13.6849	8.30513	8.44877	8.08328	0	10.6875	7.60616	8.15761	9.69181	0	0	13.3004	13.312	0	13.2	8.38431	0	0	0	8.72144	10.6086	0	0	0	0	10.7892	0	13.1928	9.17154	8.49152	0	0	10.0247	11.4851	8.52837	8.38431	10.9313	8.83456	10.3296	10.2849	9.06555	8.44627	0	0
			m_1A_16	Feces	7	13.5004	0	8.21314	8.38754	0	12.1407	7.61108	0	10.0398	0	0	13.2572	12.9432	7.91211	12.8205	8.08141	0	8.95027	0	0	10.4852	0	0	7.84684	0	10.4046	0	12.8145	0	8.1898	0	0	9.02644	11.3679	8.35236	7.60086	9.86836	8.18173	10.0772	9.99643	8.28724	9.25978	10.0638	0
			m_1A_17	Feces	7	12.5989	0	7.5976	7.23414	0	10.9635	0	6.70551	8.83189	0	0	12.3216	11.8451	6.93311	12.0562	7.40832	0	8.55988	0	7.39472	9.95573	0	0	0	0	9.36551	7.17615	11.9153	0	7.51619	0	0	9.05442	10.5236	7.37658	0	9.18273	6.90356	9.03452	9.15084	0	8.7902	9.61871	6.81572
			m_1B_01	Feces	7	13.8233	9.23028	9.30933	8.35749	9.30099	12.7451	8.19054	9.48057	9.14125	9.09419	9.64236	13.4327	12.9077	9.92851	12.8045	8.65697	8.95955	10.3068	9.83296	9.66433	11.0697	9.51939	9.75752	8.94863	9.50756	10.4054	9.73123	12.956	9.60863	10.0498	8.7971	9.28961	9.802	11.6251	9.50052	9.20082	10.3894	9.55987	10.5797	10.5644	9.03757	11.4125	10.7507	9.26096
			m_1B_05	Feces	7	13.124	7.52137	7.54236	7.78187	0	11.7685	7.53408	0	7.66627	0	0	12.7384	12.05	7.90799	12.2283	7.90444	0	9.10048	0	0	10.4306	0	0	7.71845	0	9.53625	0	12.312	8.08876	8.55607	0	7.49477	9.89255	10.8887	8.59223	7.60341	9.57801	8.2752	10.1944	9.97745	7.50828	9.31404	10.0463	0
			m_1B_12	Feces	7	14.2721	0	9.60678	9.08632	8.42476	13.5076	8.48874	0	9.19945	0	8.97177	13.5288	13.7455	9.3896	13.4429	0	0	10.2439	8.71532	8.64245	11.5364	8.88549	9.07874	8.42476	0	11.1814	0	12.9935	10.4456	9.86895	8.74599	8.67464	10.2036	12.1812	0	9.38509	10.7689	9.96027	10.2111	10.5748	9.38584	10.4141	11.2167	0
			mean ± SD			13.5 ± 0.6	4.2 ± 4.6	8.5 ± 0.9	8.2 ± 0.6	3.0 ± 4.6	12.0 ± 1.1	6.6 ± 3.2	4.1 ± 4.5	9.1 ± 0.8	1.5 ± 3.7	3.1 ± 4.8	13.1 ± 0.5	12.8 ± 0.7	7.0 ± 3.6	12.8 ± 0.5	6.7 ± 3.3	1.5 ± 3.7	7.9 ± 3.9	3.1 ± 4.8	5.7 ± 4.5	10.7 ± 0.6	3.1 ± 4.8	3.1 ± 4.9	5.5 ± 4.3	1.6 ± 3.9	10.3 ± 0.7	2.8 ± 4.4	12.7 ± 0.5	6.2 ± 4.9	8.8 ± 1.0	2.9 ± 4.5	4.2 ± 4.7	9.7 ± 0.5	11.3 ± 0.6	7.1 ± 3.5	7.0 ± 3.5	10.1 ± 0.7	8.6 ± 1.1	10.1 ± 0.5	10.1 ± 0.5	7.2 ± 3.6	9.6 ± 1.1	8.6 ± 4.3	2.7 ± 4.2
		Subsequently Cohoused with cSI-N	m_1C_05	Feces	7	13.7108	7.81881	9.01966	7.89799	8.31574	11.9147	8.02833	8.44412	8.56075	0	8.7826	13.353	12.8089	9.01305	12.9983	8.19539	0	9.5876	8.90659	8.65892	10.9253	8.29882	8.58819	8.31017	8.87035	10.2805	8.74206	12.8745	8.50545	9.57101	8.46029	8.69038	9.34875	11.1939	9.1181	0	10.1763	8.90942	10.4002	10.3062	0	9.86609	10.5094	7.7826
			mean ± SD			13.7108	7.81881	9.01966	7.89799	8.31574	11.9147	8.02833	8.44412	8.56075	0	8.7826	13.353	12.8089	9.01305	12.9983	8.19539	0	9.5876	8.90659	8.65892	10.9253	8.29882	8.58819	8.31017	8.87035	10.2805	8.74206	12.8745	8.50545	9.57101	8.46029	8.69038	9.34875	11.1939	9.1181	0	10.1763	8.90942	10.4002	10.3062	0	9.86609	10.5094	7.7826
Cohousing	cSI-N	Non-cohoused	m_2B_06	Feces	7	13.706	0	0	0	0	10.2833	0	0	9.62084	0	0	14.0192	13.6404	8.46314	13.1995	9.30409	0	9.46794	0	8.9222	11.493	8.56198	9.15334	0	0	11.1012	8.7048	13.5631	0	9.56733	0	0	0	8.54232	0	0	13.3686	8.9103	10.9804	10.9265	9.14136	9.33498	10.5968	0
			m_2B_11	Feces	7	13.8415	0	8.13622	0	8.31785	10.1811	7.89734	0	9.88262	0	0	13.587	13.7266	0	13.3905	0	0	9.55535	0	8.53416	12.5882	0	0	0	0	11.1898	0	13.2616	0	9.08109	0	0	8.39335	8.45364	0	0	12.7518	8.82162	10.5734	10.426	9.05268	9.33667	10.2266	0
			m_2B_13	Feces	7	14.0011	0	9.0102	0	0	10.0708	0	0	10.5156	0	0	13.8724	13.8766	0	13.4034	8.849	0	9.73244	0	8.70917	10.9842	0	8.54307	0	0	11.3497	8.79171	13.492	0	9.50113	0	0	8.87042	8.63201	9.59509	0	13.2561	0	10.5857	10.9592	9.35446	9.38887	10.5603	0
			m_2C_07	Feces	7	13.3093	0	8.19456	7.83328	0	9.64027	7.35616	0	9.76094	0	0	13.1815	13.1859	0	12.8238	8.30694	0	8.96362	0	7.99179	10.238	8.41006	8.3017	0	0	10.5836	0	12.8894	0	7.93839	0	0	0	8.21436	8.57646	7.82808	12.6262	8.40455	10.0379	10.0216	8.03286	8.59205	9.72198	0
			m_2C_08	Feces	7	13.8617	0	8.34612	0	0	9.6011	0	0	10.1565	0	0	13.7399	13.6899	0	13.3453	8.98055	0	9.11468	0	0	12.4486	0	8.27917	0	0	11.1296	8.52564	13.0845	0	8.99238	0	0	0	0	8.72719	0	12.9199	8.55538	9.86085	10.5816	9.26507	8.8887	10.1566	0
			m_2C_15	Feces	7	14.2633	0	8.49571	0	0	10.3725	0	0	10.4295	0	0	13.9648	14.119	8.73742	13.6019	8.7321	0	9.80679	0	0	13.2199	9.13536	8.7267	0	0	11.5409	0	13.7132	0	9.53878	0	0	8.75303	0	9.17579	0	13.4193	0	10.9064	10.7794	9.71403	9.33816	10.5871	0
			mean ± SD			13.8 ± 0.3	0.0 ± 0.0	7.0 ± 3.5	1.3 ± 3.2	1.4 ± 3.4	10.0 ± 0.3	2.5 ± 3.9	0.0 ± 0.0	10.1 ± 0.4	0.0 ± 0.0	0.0 ± 0.0	13.7 ± 0.3	13.7 ± 0.3	2.9 ± 4.4	13.3 ± 0.3	7.4 ± 3.6	0.0 ± 0.0	9.4 ± 0.3	0.0 ± 0.0	5.7 ± 4.4	11.8 ± 1.1	4.4 ± 4.8	7.2 ± 3.5	0.0 ± 0.0	0.0 ± 0.0	11.1 ± 0.3	4.3 ± 4.8	13.3 ± 0.3	0.0 ± 0.0	9.1 ± 0.6	0.0 ± 0.0	0.0 ± 0.0	4.3 ± 4.8	5.6 ± 4.4	6.0 ± 4.7	1.3 ± 3.2	13.1 ± 0.3	5.8 ± 4.5	10.5 ± 0.5	10.6 ± 0.4	9.1 ± 0.6	9.1 ± 0.3	10.3 ± 0.3	0.0 ± 0.0
		Subsequently Cohoused with cSI-I	m_2A_02	Feces	7	12.7681	0	7.81606	0	0	10.8564	0	0	9.36161	0	0	13.0012	12.698	0	12.1764	7.75287	0	8.79616	0	0	11.1413	7.85498	7.44657	0	0	10.1484	8.29843	12.5971	7.76321	8.4632	0	0	7.95106	8.13699	8.85145	0	12.4031	8.26995	9.05246	9.78813	8.13373	9.0061	10.0104	0
			m_2A_13	Feces	7	13.8543	0	8.58663	0	0	9.96787	0	0	10.4254	0	0	13.5394	13.8759	0	13.3385	8.82431	0	9.4815	0	0	12.642	0	0	0	0	11.327	0	13.1518	0	8.93326	0	8.54087	8.36992	0	8.79268	0	12.9885	8.79843	9.27682	10.5472	9.45544	8.95505	10.1642	0
			m_2A_14	Feces	7	13.9061	0	8.15507	8.39243	0	10.2764	0	0	10.5761	0	0	13.5795	13.7672	0	13.4778	8.86572	0	9.66114	0	8.85206	12.2412	0	8.38668	0	0	11.2186	0	13.3101	0	9.45163	0	0	0	8.47066	8.83383	0	13.3784	8.83999	9.5846	10.7026	8.5944	9.1049	10.5645	0
			mean ± SD			13.5 ± 0.6	0.0 ± 0.0	8.2 ± 0.4	2.8 ± 4.8	0.0 ± 0.0	10.4 ± 0.5	0.0 ± 0.0	0.0 ± 0.0	10.1 ± 0.7	0.0 ± 0.0	0.0 ± 0.0	13.4 ± 0.3	13.4 ± 0.7	0.0 ± 0.0	13.0 ± 0.7	8.5 ± 0.6	0.0 ± 0.0	9.3 ± 0.5	0.0 ± 0.0	3.0 ± 5.1	12.0 ± 0.8	2.6 ± 4.5	5.3 ± 4.6	0.0 ± 0.0	0.0 ± 0.0	10.9 ± 0.7	2.8 ± 4.8	13.0 ± 0.4	2.6 ± 4.5	8.9 ± 0.5	0.0 ± 0.0	2.8 ± 4.9	5.4 ± 4.7	5.5 ± 4.8	8.8 ± 0.0	0.0 ± 0.0	12.9 ± 0.5	8.6 ± 0.3	9.3 ± 0.3	10.3 ± 0.5	8.7 ± 0.7	9.0 ± 0.1	10.2 ± 0.3	0.0 ± 0.0
Cohousing	cSI-I	Non-cohoused	m_1A_03	Feces	9	13.0972	0	9.84198	7.67353	0	10.1136	7.20126	0	9.54846	0	0	12.9466	12.9628	8.15228	12.6462	8.27314	0	0	0	0	9.89988	0	0	0	0	10.464	0	12.7329	0	0	0	8.16505	8.89762	11.2452	0	8.14739	10.7376	8.24658	10.3918	10.2207	7.87643	8.84767	8.64217	0
			m_1A_16	Feces	9	13.1155	0	9.81617	8.00754	0	12.076	0	0	9.66167	0	0	12.911	12.7188	0	12.388	8.00395	0	7.75866	0	0	9.81395	0	0	7.46703	0	10.1544	0	12.4757	7.53575	8.11189	0	0	8.66333	11.044	0	7.52503	10.6555	7.80091	10.1497	9.8303	8.03187	7.98742	0	0
			m_1A_17	Feces	9	13.2419	0	9.78824	7.52832	0	11.3881	0	0	9.36626	7.86762	0	12.8242	12.7561	7.8322	12.4645	7.52832	0	7.7581	0	0	9.87036	0	0	0	0	10.2372	0	12.3798	0	0	0	0	8.59101	11.159	0	7.52832	10.659	7.49877	10.0041	9.80557	8.20861	7.76478	8.32237	0
			m_1B_01	Feces	9	13.7763	0	10.3707	8.76268	0	12.9348	0	7.75715	8.8241	0	0	13.3289	12.8516	8.83073	12.7758	8.826	0	8.99021	0	0	10.418	0	8.27668	7.92196	0	10.316	0	12.6828	10.2918	9.23576	0	0	10.7234	11.1806	0	8.28336	11.2736	9.9459	11.0474	10.3288	8.18728	10.04	9.17469	0
			m_1B_05	Feces	9	13.7343	0	10.3629	8.67825	0	12.8525	0	0	8.68258	0	0	13.5373	13.0927	8.55476	12.5907	8.67533	0	8.30295	0	8.236	10.4713	0	0	0	0	10.5488	0	12.9335	8.78236	8.7835	0	0	9.66437	11.8149	0	0	11.3355	9.16066	10.8157	10.7156	8.27812	12.0483	8.86909	0
			m_1B_12	Feces	9	13.4624	0	10.2731	8.86055	8.19975	12.9251	0	8.50525	8.83287	0	8.44492	13.3966	13.2143	9.03838	12.704	7.95746	0	9.03049	8.49017	8.59469	10.3421	8.35853	8.25057	8.19675	8.23151	10.7549	8.9779	12.7175	9.63652	9.29366	8.69735	0	9.79059	11.4984	8.87723	8.73299	11.1224	9.40537	10.6419	10.1793	8.63717	9.20835	9.44916	8.74167
			mean ± SD			13.4 ± 0.3	0.0 ± 0.0	10.1 ± 0.3	8.3 ± 0.6	1.4 ± 3.3	12.0 ± 1.1	1.2 ± 2.9	2.7 ± 4.2	9.2 ± 0.4	1.3 ± 3.2	1.4 ± 3.4	13.2 ± 0.3	12.9 ± 0.2	7.1 ± 3.5	12.6 ± 0.1	8.2 ± 0.5	0.0 ± 0.0	7.0 ± 3.5	1.4 ± 3.5	2.8 ± 4.3	10.1 ± 0.3	1.4 ± 3.4	2.8 ± 4.3	3.9 ± 4.3	1.4 ± 3.4	10.4 ± 0.2	1.5 ± 3.7	12.7 ± 0.2	6.0 ± 4.8	5.9 ± 4.6	1.4 ± 3.6	1.4 ± 3.3	9.4 ± 0.8	11.3 ± 0.3	1.5 ± 3.6	6.7 ± 3.3	11.0 ± 0.3	8.7 ± 1.0	10.5 ± 0.4	10.2 ± 0.3	8.2 ± 0.3	9.3 ± 1.6	7.4 ± 3.7	1.5 ± 3.6
		Subsequently Cohoused with cSI-N	m_1C_05	Feces	9	13.6946	7.85929	9.99067	8.42212	8.18711	11.8078	7.95143	8.19081	8.00542	0	0	13.3816	13.0566	8.64527	12.9279	8.78731	0	8.47303	8.47686	0	9.98284	0	7.93847	8.35948	0	10.5143	8.66423	12.8061	7.95143	9.16425	8.20883	8.13596	9.30729	10.6619	0	0	10.8225	8.99457	10.5209	10.4401	0	8.60748	9.13512	8.42856
			m_1C_06	Feces	9	13.8617	0	10.0461	7.96284	0	12.2391	0	0	8.93077	0	0	13.3924	12.7222	8.66621	12.8105	8.74099	0	8.67056	0	8.82445	10.1093	8.76486	8.26018	7.89956	8.71704	10.1553	8.50796	12.5955	8.8173	8.37097	0	0	9.79176	10.6653	0	8.43996	10.8921	8.89009	10.4227	10.5842	8.46845	8.62815	8.45681	0
			m_1C_10	Feces	9	13.1903	7.40259	8.50094	0	0	10.5797	0	0	7.23986	7.82172	7.67074	13.0451	12.766	7.78953	12.6579	8.32773	0	8.82686	0	0	8.85072	0	0	0	0	10.2338	0	12.5436	0	8.0677	0	0	8.20422	10.2479	0	0	9.84199	8.05781	9.56264	10.1911	7.98852	8.8465	7.97662	0
			mean ± SD			13.6 ± 0.3	5.1 ± 4.4	9.5 ± 0.9	5.5 ± 4.7	2.7 ± 4.7	11.5 ± 0.9	2.7 ± 4.6	2.7 ± 4.7	8.1 ± 0.8	2.6 ± 4.5	2.6 ± 4.4	13.3 ± 0.2	12.8 ± 0.2	8.4 ± 0.5	12.8 ± 0.1	8.6 ± 0.3	0.0 ± 0.0	8.7 ± 0.2	2.8 ± 4.9	2.9 ± 5.1	9.6 ± 0.7	2.9 ± 5.1	5.4 ± 4.7	5.4 ± 4.7	2.9 ± 5.0	10.3 ± 0.2	5.7 ± 5.0	12.6 ± 0.1	5.6 ± 4.9	8.5 ± 0.6	2.7 ± 4.7	2.7 ± 4.7	9.1 ± 0.8	10.5 ± 0.2	0.0 ± 0.0	2.8 ± 4.9	10.5 ± 0.6	8.6 ± 0.5	10.2 ± 0.5	10.4 ± 0.2	5.5 ± 4.8	8.7 ± 0.1	8.5 ± 0.6	2.8 ± 4.9
Cohousing	cSI-N	Non-cohoused	m_2B_06	Feces	9	12.5878	0	6.69744	0	0	9.73765	0	0	8.50961	0	0	12.463	12.4802	7.41529	11.9768	7.23455	0	8.61051	0	0	11.5252	0	6.92646	0	0	9.9735	7.17856	11.9511	6.94047	7.64356	0	0	6.95405	8.8487	7.37918	0	11.3036	0	9.2396	9.16677	8.04041	7.5975	8.46849	6.81323
			m_2B_11	Feces	9	12.8062	0	0	7.20704	0	9.69344	7.03758	0	9.06539	0	0	12.6828	12.6475	7.50807	12.3656	7.50134	0	8.68705	0	7.36261	11.3906	0	0	0	0	10.1347	0	12.3491	7.5114	7.78682	7.46601	0	0	8.53995	7.94801	0	11.6993	0	9.40751	9.58356	7.70588	7.43945	8.69537	0
			m_2B_13	Feces	9	13.0442	0	7.09474	0	0	9.58546	0	0	9.21141	0	7.52561	12.8078	12.9817	0	12.5133	7.63692	0	8.41255	0	0	8.47823	7.43955	0	0	0	10.4297	7.58054	12.4211	0	7.74648	0	0	7.65901	8.72142	0	0	11.6224	0	9.51783	9.68445	8.6554	7.79894	8.52998	7.21968
			m_2C_07	Feces	9	13.5115	7.65564	7.49804	0	0	10.1432	7.57267	0	9.8404	0	7.9223	13.0211	13.4572	0	12.9102	8.03428	0	8.74262	0	0	9.16256	0	0	0	0	10.9015	0	12.7243	7.74107	7.84414	0	0	0	9.15991	0	8.03428	12.157	0	10.3284	9.52932	8.71716	7.97516	9.00656	0
			m_2C_15	Feces	9	14.8936	0	0	9.68973	0	11.296	0	0	10.9821	0	0	14.5932	14.7478	0	14.2085	9.38385	0	0	9.61915	0	13.6074	0	0	0	0	12.2618	0	14.3381	0	10.1934	0	9.88006	0	9.94634	0	0	13.986	9.65977	11.6468	11.3843	10.3685	9.75043	11.2603	0
			mean ± SD			13.4 ± 0.9	1.5 ± 3.4	4.3 ± 3.9	3.4 ± 4.7	0.0 ± 0.0	10.1 ± 0.7	2.9 ± 4.0	0.0 ± 0.0	9.5 ± 0.9	0.0 ± 0.0	3.1 ± 4.2	13.1 ± 0.9	13.3 ± 0.9	3.0 ± 4.1	12.8 ± 0.9	8.0 ± 0.8	0.0 ± 0.0	6.9 ± 3.9	1.9 ± 4.3	1.5 ± 3.3	10.8 ± 2.1	1.5 ± 3.3	1.4 ± 3.1	0.0 ± 0.0	0.0 ± 0.0	10.7 ± 0.9	3.0 ± 4.0	12.8 ± 0.9	4.4 ± 4.1	8.2 ± 1.1	1.5 ± 3.3	2.0 ± 4.4	2.9 ± 4.0	9.0 ± 0.6	3.1 ± 4.2	1.6 ± 3.6	12.2 ± 1.1	1.9 ± 4.3	10.0 ± 1.0	9.9 ± 0.9	8.7 ± 1.0	8.1 ± 0.9	9.2 ± 1.2	2.8 ± 3.8
		Subsequently Cohoused with cSI-I	m_2A_02	Feces	9	13.2837	0	0	0	0	10.5257	0	7.70792	9.64291	0	7.82642	13.3469	13.2946	7.93987	12.7678	7.93485	0	9.34376	0	7.79969	11.7039	0	8.23335	0	0	10.6685	0	12.9703	7.6438	9.04528	0	0	0	9.54553	0	7.93485	12.6182	8.21254	9.69452	10.0539	8.31841	8.30138	9.72142	0
			m_2A_13	Feces	9	12.5307	0	7.29703	0	0	9.55931	6.58851	0	9.08416	0	0	12.2741	12.5739	0	12.0948	7.05478	0	8.58706	0	7.21785	11.2153	7.45818	7.04924	0	7.33324	9.99468	0	11.9498	7.06563	8.16361	0	0	7.37986	8.83785	7.97801	7.05478	11.8861	7.33033	8.69698	9.58572	7.73693	7.29387	9.02691	0
			m_2A_14	Feces	9	13.4081	0	8.03807	8.27678	0	10.3833	0	0	9.95533	0	0	13.172	13.375	7.8046	12.9772	8.39923	0	9.25802	0	8.43687	11.8763	0	8.09444	0	0	10.7487	0	12.8963	0	9.0512	0	7.98799	0	9.34274	8.71949	0	12.6557	8.24859	9.5315	10.2133	8.70026	8.51375	9.75366	0
			mean ± SD			13.1 ± 0.5	0.0 ± 0.0	5.1 ± 4.4	2.8 ± 4.8	0.0 ± 0.0	10.2 ± 0.5	2.2 ± 3.8	2.6 ± 4.5	9.6 ± 0.4	0.0 ± 0.0	2.6 ± 4.5	12.9 ± 0.6	13.1 ± 0.4	5.2 ± 4.5	12.6 ± 0.5	7.8 ± 0.7	0.0 ± 0.0	9.1 ± 0.4	0.0 ± 0.0	7.8 ± 0.6	11.6 ± 0.3	2.5 ± 4.3	7.8 ± 0.6	0.0 ± 0.0	2.4 ± 4.2	10.5 ± 0.4	0.0 ± 0.0	12.6 ± 0.6	4.9 ± 4.3	8.8 ± 0.5	0.0 ± 0.0	2.7 ± 4.6	2.5 ± 4.3	9.2 ± 0.4	5.6 ± 4.8	5.0 ± 4.3	12.4 ± 0.4	7.9 ± 0.5	9.3 ± 0.5	10.0 ± 0.3	8.3 ± 0.5	8.0 ± 0.7	9.5 ± 0.4	0.0 ± 0.0
Cohousing	cSI-I	Non-cohoused	m_1A_16	Feces	11	13.0611	0	7.948	7.70824	0	12.0874	7.2424	0	8.47088	0	0	13.0019	12.7997	0	12.085	8.40568	0	7.93689	0	0	9.5191	0	7.70055	0	0	10.1707	0	12.537	0	8.11672	7.97148	0	7.73052	10.8511	0	7.70824	10.5655	8.15784	9.73993	9.95716	7.91141	8.4689	8.20156	0
			m_1A_17	Feces	11	13.4605	0	0	7.98268	0	12.1394	0	0	8.4426	0	0	13.2922	13.1	0	12.7687	8.2816	0	0	0	0	9.66507	0	0	7.91924	0	10.5876	0	12.6772	0	8.3898	0	0	8.00327	11.4365	0	0	10.6009	0	9.57342	10.498	8.48572	8.04173	8.77535	0
			m_1B_01	Feces	11	13.7317	8.09231	8.23669	8.95454	0	13.1431	0	0	10.0611	0	0	13.5585	13.044	8.65435	12.6948	8.77508	0	8.4054	0	0	10.0025	0	0	0	0	10.5145	8.41714	12.9487	10.4234	0	0	8.36816	10.5993	11.6124	0	8.77508	10.9305	10.2331	10.5854	10.7616	8.37777	11.6975	8.96859	0
			m_1B_05	Feces	11	13.5986	0	0	8.3143	0	12.7346	0	0	10.2794	0	0	13.4759	13.0882	8.49125	12.3304	0	0	0	0	0	10.1377	0	8.0055	0	0	10.544	0	12.8323	9.13369	0	0	0	9.28836	11.4709	0	8.61276	10.8653	9.02494	10.5756	10.5512	8.69172	11.8896	9.10678	0
			m_1B_12	Feces	11	13.284	0	0	8.41434	0	12.7048	0	0	9.93443	0	0	13.6165	13.1927	8.59163	12.1585	8.71177	0	8.34015	0	0	10.0011	0	0	0	0	10.6495	0	12.8907	9.76284	0	0	0	9.97144	11.3004	0	8.10971	10.565	9.60165	9.97059	10.4234	8.7917	10.5033	0	0
			mean ± SD			13.4 ± 0.3	1.6 ± 3.6	3.2 ± 4.4	8.3 ± 0.5	0.0 ± 0.0	12.6 ± 0.4	1.4 ± 3.2	0.0 ± 0.0	9.4 ± 0.9	0.0 ± 0.0	0.0 ± 0.0	13.4 ± 0.2	13.0 ± 0.1	5.1 ± 4.7	12.4 ± 0.3	6.8 ± 3.8	0.0 ± 0.0	4.9 ± 4.5	0.0 ± 0.0	0.0 ± 0.0	9.9 ± 0.3	0.0 ± 0.0	3.1 ± 4.3	1.6 ± 3.5	0.0 ± 0.0	10.5 ± 0.2	1.7 ± 3.8	12.8 ± 0.2	5.9 ± 5.4	3.3 ± 4.5	1.6 ± 3.6	1.7 ± 3.7	9.1 ± 1.2	11.3 ± 0.3	0.0 ± 0.0	6.6 ± 3.7	10.7 ± 0.2	7.4 ± 4.2	10.1 ± 0.5	10.4 ± 0.3	8.5 ± 0.3	10.1 ± 1.8	7.0 ± 3.9	0.0 ± 0.0
		Subsequently Cohoused with cSI-N	m_1C_05	Feces	11	13.1638	0	8.38426	7.66791	0	11.5813	0	0	9.3446	0	0	13.0311	12.8043	7.97115	12.5154	8.51238	0	0	0	0	9.01891	0	0	0	0	10.2712	7.91221	12.3504	0	0	0	0	0	9.49846	0	7.96672	10.8073	0	9.72536	9.94566	8.57045	7.90713	9.00629	0
			m_1C_06	Feces	11	13.8788	0	8.8456	8.43215	0	12.7746	0	0	10.9074	0	0	13.4343	12.9415	8.43215	12.7892	8.13112	0	0	0	0	9.58368	0	0	0	0	10.2537	0	12.7432	0	0	0	0	9.97046	10.0441	0	8.60446	11.2866	8.10196	10.1558	10.6237	8.33453	8.79363	9.4676	0
			m_1C_10	Feces	11	13.5805	0	8.93669	8.39772	0	11.0932	7.62397	0	9.61439	0	0	13.4594	13.2267	0	13.0623	8.69652	0	8.6266	0	0	9.78751	0	0	0	0	10.7125	0	12.7608	8.40431	8.20237	0	0	8.7193	9.88563	0	8.39549	10.4122	8.36791	9.34149	10.577	8.99811	10.1489	9.73507	0
			mean ± SD			13.5 ± 0.4	0.0 ± 0.0	8.7 ± 0.3	8.2 ± 0.4	0.0 ± 0.0	11.8 ± 0.9	2.5 ± 4.4	0.0 ± 0.0	10.0 ± 0.8	0.0 ± 0.0	0.0 ± 0.0	13.3 ± 0.2	13.0 ± 0.2	5.5 ± 4.7	12.8 ± 0.3	8.4 ± 0.3	0.0 ± 0.0	2.9 ± 5.0	0.0 ± 0.0	0.0 ± 0.0	9.5 ± 0.4	0.0 ± 0.0	0.0 ± 0.0	0.0 ± 0.0	0.0 ± 0.0	10.4 ± 0.3	2.6 ± 4.6	12.6 ± 0.2	2.8 ± 4.9	2.7 ± 4.7	0.0 ± 0.0	0.0 ± 0.0	6.2 ± 5.4	9.8 ± 0.3	0.0 ± 0.0	8.3 ± 0.3	10.8 ± 0.4	5.5 ± 4.8	9.7 ± 0.4	10.4 ± 0.4	8.6 ± 0.3	8.9 ± 1.1	9.4 ± 0.4	0.0 ± 0.0
Cohousing	cSI-N	Non-cohoused	m_2B_06	Feces	11	13.3582	0	0	0	0	10.8251	0	0	9.23857	0	0	13.612	13.261	0	12.5472	8.3273	0	8.73479	0	0	12.4921	0	8.02373	0	0	10.685	0	13.1548	8.03879	8.91385	0	8.22141	8.04855	8.11134	0	0	12.5141	0	10.4372	10.4808	8.53364	9.29461	9.96885	0
			m_2B_11	Feces	11	13.5553	0	8.10989	8.52795	0	10.427	7.58551	0	9.81973	0	0	13.4407	13.3684	0	13.1211	0	0	8.75456	0	0	12.1094	0	8.04219	0	0	10.8059	0	12.9708	0	8.15654	0	8.24039	0	0	0	0	12.2526	8.32177	10.0854	10.2905	8.95113	8.85066	9.49584	7.9293
			m_2B_13	Feces	11	13.5774	0	0	0	0	10.5282	0	0	10.0236	0	8.44848	13.7849	13.55	0	12.966	8.95872	0	8.48904	0	8.42347	9.95258	0	0	0	0	10.9847	0	13.3534	8.5696	8.36869	0	8.4515	8.28437	8.64339	0	8.26162	12.492	0	10.3629	10.9028	8.9415	9.10068	9.70828	0
			m_2C_07	Feces	11	13.2484	0	0	0	0	10.2461	0	0	9.87469	0	0	13.3008	13.2155	0	12.7341	7.87576	0	0	0	0	9.49601	0	8.17437	0	0	10.7225	0	13.0002	0	0	0	8.07073	0	7.96291	8.32292	0	12.4561	0	10.1943	10.3425	8.68494	8.81583	9.62738	0
			m_2C_08	Feces	11	13.642	0	0	8.36171	0	10.3208	0	0	10.0412	0	0	13.245	13.4868	0	13.0962	8.05514	0	8.58956	0	8.21995	12.1716	8.15868	8.35338	0	0	10.9314	0	12.5782	0	9.0683	0	8.24941	0	8.61789	8.50349	0	13.1038	8.03228	10.0713	10.4544	9.10704	8.81915	10.083	7.9412
			m_2C_15	Feces	11	13.3385	0	0	0	0	10.432	0	0	9.82157	0	0	13.1733	13.1447	0	12.7308	8.37704	0	8.8499	0	0	12.1847	0	8.07175	7.71598	0	10.5999	0	12.7853	0	8.35973	0	7.96909	7.79839	8.76089	0	0	12.2329	8.04827	9.78847	10.0899	8.58099	9.08052	9.41482	7.95809
			mean ± SD			13.5 ± 0.2	0.0 ± 0.0	1.4 ± 3.3	2.8 ± 4.4	0.0 ± 0.0	10.5 ± 0.2	1.3 ± 3.1	0.0 ± 0.0	9.8 ± 0.3	0.0 ± 0.0	1.4 ± 3.4	13.4 ± 0.2	13.3 ± 0.2	0.0 ± 0.0	12.9 ± 0.2	6.9 ± 3.4	0.0 ± 0.0	7.2 ± 3.5	0.0 ± 0.0	2.8 ± 4.3	11.4 ± 1.3	1.4 ± 3.3	6.8 ± 3.3	1.3 ± 3.2	0.0 ± 0.0	10.8 ± 0.1	0.0 ± 0.0	13.0 ± 0.3	2.8 ± 4.3	7.1 ± 3.5	0.0 ± 0.0	8.2 ± 0.2	4.0 ± 4.4	7.0 ± 3.5	2.8 ± 4.3	1.4 ± 3.4	12.5 ± 0.3	4.1 ± 4.5	10.2 ± 0.2	10.4 ± 0.3	8.8 ± 0.2	9.0 ± 0.2	9.7 ± 0.3	4.0 ± 4.4
		Subsequently Cohoused with cSI-I	m_2A_02	Feces	11	12.8415	0	7.90426	0	0	10.3184	0	0	9.41948	0	0	12.9633	12.8686	0	12.4337	7.83862	0	8.61409	0	8.00234	11.4732	0	0	0	0	10.2239	0	12.5837	7.54664	8.12335	0	0	7.86306	7.62056	0	7.83862	11.9236	7.81272	9.36665	9.99322	8.21978	8.68044	9.07401	0
			m_2A_13	Feces	11	13.5263	0	7.94748	8.18217	0	10.5414	7.7134	0	10.0203	0	0	13.3591	13.6254	0	12.9193	8.18217	0	8.41237	0	9.04207	11.9603	0	8.6522	0	0	11.0606	0	12.8447	0	9.13406	0	0	0	8.74104	0	0	13.0449	8.45489	8.99605	10.6271	8.38681	8.78842	10.1522	0
			m_2A_14	Feces	11	13.204	0	8.58377	0	0	10.4309	0	0	9.69083	0	0	13.2663	13.1638	8.47296	12.7605	8.16844	0	8.9419	0	0	12.1834	0	8.33826	7.80741	0	10.5223	0	12.7542	8.35224	8.57653	0	0	8.73398	0	8.31223	7.86741	12.3755	8.74278	9.76804	10.4943	8.07211	9.24095	9.77549	0
			mean ± SD			13.2 ± 0.3	0.0 ± 0.0	8.1 ± 0.4	2.7 ± 4.7	0.0 ± 0.0	10.4 ± 0.1	2.6 ± 4.5	0.0 ± 0.0	9.7 ± 0.3	0.0 ± 0.0	0.0 ± 0.0	13.2 ± 0.2	13.2 ± 0.4	2.8 ± 4.9	12.7 ± 0.2	8.1 ± 0.2	0.0 ± 0.0	8.7 ± 0.3	0.0 ± 0.0	5.7 ± 4.9	11.9 ± 0.4	0.0 ± 0.0	5.7 ± 4.9	2.6 ± 4.5	0.0 ± 0.0	10.6 ± 0.4	0.0 ± 0.0	12.7 ± 0.1	5.3 ± 4.6	8.6 ± 0.5	0.0 ± 0.0	0.0 ± 0.0	5.5 ± 4.8	5.5 ± 4.8	2.8 ± 4.8	5.2 ± 4.5	12.4 ± 0.6	8.3 ± 0.5	9.4 ± 0.4	10.4 ± 0.3	8.2 ± 0.2	8.9 ± 0.3	9.7 ± 0.5	0.0 ± 0.0
Cohousing	cSI-I	Non-cohoused	m_1A_16	Feces	14	13.9424	0	8.31903	9.46516	0	13.5945	0	0	9.27764	0	8.74893	13.8907	13.7946	9.04107	12.9242	9.2581	0	9.09055	0	0	10.2958	0	0	0	0	11.2603	0	13.3919	0	0	0	0	9.18397	11.9225	9.00518	9.55913	10.9888	8.83394	10.4787	10.7046	9.24143	9.36257	9.83176	0
			m_1A_17	Feces	14	14.1531	0	8.71025	9.12557	0	13.7206	0	0	10.9571	0	0	14.0997	13.9218	0	12.7352	0	0	9.17691	0	0	10.5067	0	8.94174	0	0	11.4101	8.88929	13.2436	9.50007	0	0	0	10.4316	11.8428	0	9.42318	11.071	9.57333	10.6939	10.5831	9.62805	10.1634	9.61666	0
			m_1B_01	Feces	14	13.9839	0	0	9.16833	0	13.4158	0	0	10.0845	0	0	13.7805	13.4201	0	12.6791	9.02029	0	9.55113	0	0	10.4725	0	8.31272	0	0	10.8141	0	12.9609	10.0936	8.73008	0	0	10.3563	11.5675	0	9.2235	10.9868	9.7253	10.4902	10.6182	9.00292	11.9753	9.96108	0
			m_1B_05	Feces	14	13.685	0	8.43315	9.19687	0	12.9424	7.72558	0	10.0817	0	0	13.7044	13.3343	8.89682	12.1774	8.19294	0	8.90167	0	0	9.72209	0	0	0	0	10.7195	8.43879	12.9057	9.75981	8.77994	0	0	10.0091	11.8231	0	8.79623	10.3428	9.54753	10.2373	10.4791	8.70025	12.1297	9.53334	0
			m_1B_12	Feces	14	13.8355	0	8.76806	9.34368	0	13.1698	0	0	9.33328	0	0	13.2755	13.6995	0	13.1185	8.52799	0	8.93412	0	0	9.84501	0	0	0	0	11.1862	0	12.5675	0	0	0	0	8.24716	11.892	0	9.1294	10.3092	8.2003	8.94514	10.213	9.33449	8.94316	8.72098	0
			mean ± SD			13.9 ± 0.2	0.0 ± 0.0	6.8 ± 3.8	9.3 ± 0.1	0.0 ± 0.0	13.4 ± 0.3	1.5 ± 3.5	0.0 ± 0.0	9.9 ± 0.7	0.0 ± 0.0	1.7 ± 3.9	13.8 ± 0.3	13.6 ± 0.2	3.6 ± 4.9	12.7 ± 0.4	7.0 ± 3.9	0.0 ± 0.0	9.1 ± 0.3	0.0 ± 0.0	0.0 ± 0.0	10.2 ± 0.4	0.0 ± 0.0	3.5 ± 4.7	0.0 ± 0.0	0.0 ± 0.0	11.1 ± 0.3	3.5 ± 4.7	13.0 ± 0.3	5.9 ± 5.4	3.5 ± 4.8	0.0 ± 0.0	0.0 ± 0.0	9.6 ± 0.9	11.8 ± 0.1	1.8 ± 4.0	9.2 ± 0.3	10.7 ± 0.4	9.2 ± 0.6	10.2 ± 0.7	10.5 ± 0.2	9.2 ± 0.3	10.5 ± 1.5	9.5 ± 0.5	0.0 ± 0.0
		Subsequently Cohoused with cSI-N	m_1C_05	Feces	14	13.5848	0	8.69568	8.63433	0	12.5439	0	0	9.86759	0	0	13.5913	13.3664	8.45974	12.8208	8.9993	0	0	0	0	9.59649	0	0	0	0	10.8104	0	12.8978	0	8.26184	0	0	9.02197	9.08309	0	8.75627	10.8867	0	10.3371	10.55	8.83658	8.95798	9.49374	0
			m_1C_06	Feces	14	14.0699	0	8.67006	9.15209	0	13.1707	0	0	10.7425	0	0	13.5021	13.3944	0	12.7163	8.78058	0	9.13636	0	0	12.0706	0	0	0	0	10.8082	0	12.5393	0	0	0	0	10.5333	8.68937	0	8.78058	11.2553	0	10.1104	10.3298	9.11029	9.57099	9.70124	0
			m_1C_10	Feces	14	13.1099	0	8.25082	7.53561	0	11.1473	0	0	9.07538	0	0	12.9168	12.7877	8.01445	12.6062	7.53561	0	8.7182	0	0	10.1098	0	0	0	0	10.2116	8.07968	12.1096	0	7.64072	0	7.72528	0	8.69591	0	0	10.871	0	8.79603	9.77195	8.03947	9.91128	9.32859	0
			mean ± SD			13.6 ± 0.5	0.0 ± 0.0	8.5 ± 0.2	8.4 ± 0.8	0.0 ± 0.0	12.3 ± 1.0	0.0 ± 0.0	0.0 ± 0.0	9.9 ± 0.8	0.0 ± 0.0	0.0 ± 0.0	13.3 ± 0.4	13.2 ± 0.3	5.5 ± 4.8	12.7 ± 0.1	8.4 ± 0.8	0.0 ± 0.0	6.0 ± 5.2	0.0 ± 0.0	0.0 ± 0.0	10.6 ± 1.3	0.0 ± 0.0	0.0 ± 0.0	0.0 ± 0.0	0.0 ± 0.0	10.6 ± 0.3	2.7 ± 4.7	12.5 ± 0.4	0.0 ± 0.0	5.3 ± 4.6	0.0 ± 0.0	2.6 ± 4.5	6.5 ± 5.7	8.8 ± 0.2	0.0 ± 0.0	5.8 ± 5.1	11.0 ± 0.2	0.0 ± 0.0	9.7 ± 0.8	10.2 ± 0.4	8.7 ± 0.6	9.5 ± 0.5	9.5 ± 0.2	0.0 ± 0.0
Cohousing	cSI-N	Non-cohoused	m_2B_06	Feces	14	13.3218	0	0	7.90601	0	10.3432	0	0	9.37485	0	0	13.4933	13.1628	0	12.8208	8.20441	0	8.61121	0	0	12.4791	8.00812	7.90074	0	8.18005	10.6002	0	12.8248	0	8.31326	0	0	7.92645	8.58899	0	0	12.1515	0	10.2504	10.1736	8.1075	8.84184	9.43918	0
			m_2B_11	Feces	14	14.3714	0	0	0	0	11.0793	0	0	10.8899	0	9.00892	14.1693	14.1256	0	13.8866	0	0	9.35166	0	9.28471	12.8574	0	0	8.76059	0	11.5456	0	13.5814	0	8.92833	0	0	0	8.90227	0	0	13.0878	8.79631	10.8122	10.6531	9.80367	9.58295	10.315	0
			m_2B_13	Feces	14	13.9364	0	8.28431	8.52622	0	10.916	0	0	10.6581	0	0	13.9077	13.8965	0	13.3575	9.00183	0	8.75613	0	0	10.6173	0	0	0	8.80163	11.3037	0	13.3181	8.53517	8.63385	0	9.01962	0	8.90944	0	0	12.4727	0	10.6769	10.7271	9.57495	9.28667	10.0606	0
			m_2C_07	Feces	14	13.9626	0	8.3661	0	0	10.1295	0	0	9.90166	0	0	13.9757	13.8941	0	13.3987	0	0	0	0	0	10.8104	8.70781	8.60018	0	0	11.3377	0	13.5519	0	9.01585	0	0	0	0	0	0	13.0836	0	10.7095	10.7955	9.51	9.44721	10.2145	0
			m_2C_08	Feces	14	13.7296	0	8.57492	8.21418	0	10.0862	0	0	9.79421	0	0	13.2638	13.603	0	13.2159	8.51292	0	8.91861	0	0	11.9502	8.31201	8.20494	0	0	11.0052	0	12.3893	0	9.0974	0	0	8.53531	8.89638	8.65642	0	12.969	0	10.1905	10.2554	9.11441	8.92666	10.1821	0
			m_2C_15	Feces	14	13.2875	0	8.25476	0	0	9.209	0	0	9.74009	0	0	13.211	13.0464	0	12.8706	7.88977	0	0	0	0	12.0597	0	0	0	0	10.4838	0	12.6317	0	8.29925	0	0	8.21318	0	0	8.36689	12.3934	8.165	10.0517	9.96282	8.09546	8.65161	9.58824	0
			mean ± SD			13.8 ± 0.4	0.0 ± 0.0	5.6 ± 4.3	4.1 ± 4.5	0.0 ± 0.0	10.3 ± 0.7	0.0 ± 0.0	0.0 ± 0.0	10.1 ± 0.6	0.0 ± 0.0	1.5 ± 3.7	13.7 ± 0.4	13.6 ± 0.4	0.0 ± 0.0	13.3 ± 0.4	5.6 ± 4.4	0.0 ± 0.0	5.9 ± 4.6	0.0 ± 0.0	1.5 ± 3.8	11.8 ± 0.9	4.2 ± 4.6	4.1 ± 4.5	1.5 ± 3.6	2.8 ± 4.4	11.0 ± 0.4	0.0 ± 0.0	13.0 ± 0.5	1.4 ± 3.5	8.7 ± 0.4	0.0 ± 0.0	1.5 ± 3.7	4.1 ± 4.5	5.9 ± 4.6	1.4 ± 3.5	1.4 ± 3.4	12.7 ± 0.4	2.8 ± 4.4	10.4 ± 0.3	10.4 ± 0.3	9.0 ± 0.8	9.1 ± 0.4	10.0 ± 0.4	0.0 ± 0.0
		Subsequently Cohoused with cSI-I	m_2A_02	Feces	14	12.8259	0	8.21772	7.61274	0	10.1692	7.13562	0	9.28716	0	0	13.0342	12.8175	0	12.4468	7.90984	0	8.31715	0	7.77154	11.6414	0	7.60484	0	0	10.229	0	12.5351	0	7.71664	0	7.80295	8.77827	8.39154	0	7.60881	11.6728	0	9.56165	9.98172	7.81539	8.57559	9.14514	0
			m_2A_13	Feces	14	13.3177	0	8.66372	7.82443	0	10.3908	0	0	10.0637	0	0	13.1136	13.1671	8.52441	12.825	0	0	8.35233	0	8.28439	12.3262	7.92336	0	0	0	10.6125	0	12.4816	0	8.92974	0	0	7.84418	8.3813	0	0	12.5945	7.79302	9.11395	10.3063	0	9.4466	9.74696	0
			m_2A_14	Feces	14	12.7275	0	8.00237	0	0	10.2675	0	0	9.43896	0	0	12.7028	12.6399	7.34027	12.23	0	0	8.56714	7.57013	0	12.0644	0	7.33005	0	0	9.98499	0	12.1647	0	8.14376	0	0	7.96087	8.19817	7.78235	0	12.0949	7.78779	9.53944	9.80545	8.4444	8.68975	9.45414	0
			mean ± SD			13.0 ± 0.3	0.0 ± 0.0	8.3 ± 0.3	5.1 ± 4.5	0.0 ± 0.0	10.3 ± 0.1	2.4 ± 4.1	0.0 ± 0.0	9.6 ± 0.4	0.0 ± 0.0	0.0 ± 0.0	13.0 ± 0.2	12.9 ± 0.3	5.3 ± 4.6	12.5 ± 0.3	2.6 ± 4.6	0.0 ± 0.0	8.4 ± 0.1	2.5 ± 4.4	5.4 ± 4.6	12.0 ± 0.3	2.6 ± 4.6	5.0 ± 4.3	0.0 ± 0.0	0.0 ± 0.0	10.3 ± 0.3	0.0 ± 0.0	12.4 ± 0.2	0.0 ± 0.0	8.3 ± 0.6	0.0 ± 0.0	2.6 ± 4.5	8.2 ± 0.5	8.3 ± 0.1	2.6 ± 4.5	2.5 ± 4.4	12.1 ± 0.5	5.2 ± 4.5	9.4 ± 0.3	10.0 ± 0.3	5.4 ± 4.7	8.9 ± 0.5	9.4 ± 0.3	0.0 ± 0.0
Cohousing	cSI-I	Non-cohoused	m_1A_03	Feces	18	12.8305	0	7.27496	7.81458	0	10.6608	0	0	8.17708	0	0	12.7431	12.8038	7.51355	12.716	7.50905	0	8.44006	0	0	9.95397	0	0	0	0	10.2787	0	12.2086	7.518	0	0	0	0	11.2741	0	7.50905	10.3862	0	9.37901	9.78923	8.01673	8.31353	9.11873	0
			m_1A_16	Feces	18	13.229	0	8.00187	8.78739	0	12.8555	0	0	8.48146	0	0	13.3379	13.1149	7.94229	12.0456	8.78433	0	0	0	0	10.1457	8.0409	0	0	0	10.5504	0	12.8496	0	0	0	0	0	11.4021	0	8.41656	10.577	8.21472	9.92783	10.4067	8.44557	8.81507	9.43351	0
			m_1A_17	Feces	18	13.57	0	8.78139	8.72045	0	13.0284	0	0	8.90663	0	8.90663	13.5543	13.5385	0	12.5273	8.71766	0	8.47181	0	0	10.4465	0	0	0	0	10.8914	0	12.9602	0	0	0	0	0	11.7039	0	9.01799	10.8905	0	9.90052	10.6715	9.0465	9.0432	9.81345	0
			m_1B_01	Feces	18	13.2252	0	7.45764	8.81175	0	12.842	0	0	9.43668	0	0	13.1586	12.8735	0	11.8848	8.29719	0	9.15623	0	0	9.97257	7.79565	0	0	0	10.2837	0	12.4332	8.60789	0	0	7.88721	9.47375	11.1239	0	8.69485	9.90141	8.74743	9.94191	10.236	7.90134	11.6993	9.41985	0
			m_1B_05	Feces	18	12.9276	0	7.80923	0	0	11.8003	0	0	9.15298	0	0	13.0245	12.6906	8.27314	12.4079	8.04736	0	9.05546	7.80432	0	9.8776	0	0	0	0	10.1634	0	12.3326	8.18102	0	0	0	8.93466	11.0231	0	0	9.82664	8.1454	9.45688	9.79393	8.25166	11.4322	9.51097	0
			m_1B_12	Feces	18	13.2227	0	0	8.58087	0	12.6996	0	0	9.30987	0	0	13.1638	12.8708	0	11.6307	7.73118	0	8.91792	0	0	9.93726	0	0	0	0	10.2826	0	12.5128	0	7.84084	0	0	10.3011	10.9879	0	8.03451	9.91659	0	9.96347	9.83893	0	11.2557	9.40347	0
			mean ± SD			13.2 ± 0.3	0.0 ± 0.0	6.6 ± 3.3	7.1 ± 3.5	0.0 ± 0.0	12.3 ± 0.9	0.0 ± 0.0	0.0 ± 0.0	8.9 ± 0.5	0.0 ± 0.0	1.5 ± 3.6	13.2 ± 0.3	13.0 ± 0.3	4.0 ± 4.3	12.2 ± 0.4	8.2 ± 0.5	0.0 ± 0.0	7.3 ± 3.6	1.3 ± 3.2	0.0 ± 0.0	10.1 ± 0.2	2.6 ± 4.1	0.0 ± 0.0	0.0 ± 0.0	0.0 ± 0.0	10.4 ± 0.3	0.0 ± 0.0	12.5 ± 0.3	4.1 ± 4.5	1.3 ± 3.2	0.0 ± 0.0	1.3 ± 3.2	4.8 ± 5.3	11.3 ± 0.3	0.0 ± 0.0	6.9 ± 3.4	10.2 ± 0.4	4.2 ± 4.6	9.8 ± 0.3	10.1 ± 0.4	6.9 ± 3.4	10.1 ± 1.5	9.4 ± 0.2	0.0 ± 0.0
		Subsequently Cohoused with cSI-N	m_1C_05	Feces	18	12.9384	0	8.0653	7.90852	0	12.1799	0	0	9.1159	0	7.79394	13.0891	12.7243	0	12.1105	7.9043	0	8.83459	0	0	10.1331	0	0	0	7.88035	10.1611	0	12.3807	0	0	0	0	8.74053	8.16425	0	0	11.3216	7.8781	9.83596	10.1019	8.28539	10.0942	9.56056	0
			m_1C_06	Feces	18	13.2555	0	7.99247	7.93231	0	11.988	0	0	9.70358	0	0	12.8575	12.8537	0	12.5128	8.2296	0	8.85865	7.86246	0	12.2981	0	0	0	0	10.2573	0	12.1022	7.63866	0	0	0	9.34093	0	0	7.92982	11.2796	0	9.10608	9.88264	7.83228	9.58585	9.58464	0
			m_1C_10	Feces	18	13.2764	0	8.09643	7.63734	0	11.983	7.17068	0	9.2108	0	0	12.7619	13.0478	8.11622	12.8251	0	0	9.01065	0	0	10.0119	0	0	0	0	10.4757	0	11.848	0	0	0	0	0	8.41637	8.07955	8.11091	10.1878	0	7.74883	9.74612	8.3157	11.3525	9.40702	0
			mean ± SD			13.2 ± 0.2	0.0 ± 0.0	8.1 ± 0.1	7.8 ± 0.2	0.0 ± 0.0	12.1 ± 0.1	2.4 ± 4.1	0.0 ± 0.0	9.3 ± 0.3	0.0 ± 0.0	2.6 ± 4.5	12.9 ± 0.2	12.9 ± 0.2	2.7 ± 4.7	12.5 ± 0.4	5.4 ± 4.7	0.0 ± 0.0	8.9 ± 0.1	2.6 ± 4.5	0.0 ± 0.0	10.8 ± 1.3	0.0 ± 0.0	0.0 ± 0.0	0.0 ± 0.0	2.6 ± 4.5	10.3 ± 0.2	0.0 ± 0.0	12.1 ± 0.3	2.5 ± 4.4	0.0 ± 0.0	0.0 ± 0.0	0.0 ± 0.0	6.0 ± 5.2	5.5 ± 4.8	2.7 ± 4.7	5.3 ± 4.6	10.9 ± 0.6	2.6 ± 4.5	8.9 ± 1.1	9.9 ± 0.2	8.1 ± 0.3	10.3 ± 0.9	9.5 ± 0.1	0.0 ± 0.0
Cohousing	cSI-N	Non-cohoused	m_2B_06	Feces	18	12.9988	0	0	0	0	9.13996	0	0	9.13145	0	7.64949	13.0579	12.6454	0	12.381	7.93647	0	7.69088	0	0	12.1324	0	0	0	0	10.0387	0	12.5055	7.76946	7.56714	0	7.65342	0	0	7.90476	0	12.0023	7.43417	9.60087	10.0597	7.96412	7.52191	9.15747	7.34049
			m_2B_11	Feces	18	13.2754	0	7.96032	0	0	10.0574	0	0	7.96355	0	0	13.1338	13.2594	0	12.8056	0	0	8.25317	0	0	12.0746	0	0	0	0	10.7134	0	10.4886	7.73084	0	0	0	0	8.80449	0	0	10.7829	0	8.87893	10.1675	8.40259	7.96032	8.81774	0
			m_2B_13	Feces	18	13.0434	0	7.42948	0	0	9.23815	0	0	9.79591	0	0	13.0114	12.9192	0	12.5829	7.66417	0	7.89437	0	7.52639	10.2824	0	0	7.30455	0	10.3556	7.60558	12.4797	0	8.31597	0	0	0	7.44372	7.80667	0	12.0151	0	9.69798	10.2419	7.86882	7.72688	9.21871	0
			m_2C_07	Feces	18	13.0679	0	7.26113	0	0	9.60105	0	0	9.11774	0	0	12.9971	12.8319	0	12.5629	7.49521	0	8.2049	0	7.9601	10.5131	0	0	0	0	10.2776	0	12.5617	0	8.08192	0	0	7.51869	7.58236	0	7.79624	11.9947	7.47038	9.88373	10.028	8.54636	8.29969	9.2213	0
			m_2C_08	Feces	18	14.4399	0	8.26743	0	0	9.9744	7.2974	0	10.7535	0	0	13.6722	14.0289	7.82028	13.8246	7.82028	0	8.33879	0	8.45374	13.4732	8.21822	8.28267	7.72337	8.68951	11.4519	0	13.2212	0	9.39546	8.67761	0	0	0	9.03246	8.59113	13.2528	8.26743	10.5575	10.8587	9.33747	8.182	10.3129	8.59843
			m_2C_15	Feces	18	13.6262	0	7.52156	8.23538	0	9.55217	0	0	9.74776	0	8.42228	13.5005	13.2667	0	13.044	7.75089	0	7.9859	0	0	12.6682	7.8588	8.35295	0	0	10.7339	0	12.985	0	8.90568	8.62372	0	0	8.1421	8.50225	7.75089	12.6619	0	10.3204	10.6166	8.43858	8.11887	9.84134	7.63695
			mean ± SD			13.4 ± 0.6	0.0 ± 0.0	6.4 ± 3.2	1.4 ± 3.4	0.0 ± 0.0	9.6 ± 0.4	1.2 ± 3.0	0.0 ± 0.0	9.4 ± 0.9	0.0 ± 0.0	2.7 ± 4.2	13.2 ± 0.3	13.2 ± 0.5	1.3 ± 3.2	12.9 ± 0.5	6.4 ± 3.2	0.0 ± 0.0	8.1 ± 0.2	0.0 ± 0.0	4.0 ± 4.4	11.9 ± 1.2	2.7 ± 4.2	2.8 ± 4.3	2.5 ± 3.9	1.4 ± 3.5	10.6 ± 0.5	1.3 ± 3.1	12.4 ± 1.0	2.6 ± 4.0	7.0 ± 3.5	2.9 ± 4.5	1.3 ± 3.1	1.3 ± 3.1	5.3 ± 4.2	5.5 ± 4.3	4.0 ± 4.4	12.1 ± 0.8	3.9 ± 4.2	9.8 ± 0.6	10.3 ± 0.3	8.4 ± 0.5	8.0 ± 0.3	9.4 ± 0.5	3.9 ± 4.3
		Subsequently Cohoused with cSI-I	m_2A_02	Feces	18	12.9811	0	8.36963	0	0	9.82875	0	0	9.63523	0	0	12.9572	12.8596	0	12.6195	7.60603	0	8.68226	0	8.06947	12.4444	0	0	0	0	10.1769	0	12.5066	0	8.41347	0	0	8.1061	0	0	0	12.3983	0	9.86912	10.0767	7.81141	9.94601	9.70286	0
			m_2A_13	Feces	18	13.6686	0	8.64333	8.10573	0	10.3563	7.62861	0	10.3349	0	0	13.4008	12.7741	8.10573	12.974	8.40425	0	8.81065	0	8.56588	12.9592	0	8.57445	0	0	10.1847	0	12.8133	8.11069	9.32487	0	0	8.9034	8.48635	9.02535	0	12.9757	8.07469	9.56153	10.5064	8.30609	10.4827	10.2872	8.28678
			m_2A_14	Feces	18	13.5869	7.57135	8.56323	8.13121	0	9.67994	0	0	10.0826	0	8.14431	13.205	13.3417	8.13562	13.0963	8.25393	0	7.88035	0	8.11771	13.1164	0	7.64513	7.58714	7.93238	10.7051	0	12.7943	0	8.76116	7.91814	0	8.79029	0	8.57615	7.6585	12.7985	0	10.1323	10.2935	8.81208	9.74969	9.76023	7.53792
			mean ± SD			13.4 ± 0.4	2.5 ± 4.4	8.5 ± 0.1	5.4 ± 4.7	0.0 ± 0.0	10.0 ± 0.4	2.5 ± 4.4	0.0 ± 0.0	10.0 ± 0.4	0.0 ± 0.0	2.7 ± 4.7	13.2 ± 0.2	13.0 ± 0.3	5.4 ± 4.7	12.9 ± 0.2	8.1 ± 0.4	0.0 ± 0.0	8.5 ± 0.5	0.0 ± 0.0	8.3 ± 0.3	12.8 ± 0.4	0.0 ± 0.0	5.4 ± 4.7	2.5 ± 4.4	2.6 ± 4.6	10.4 ± 0.3	0.0 ± 0.0	12.7 ± 0.2	2.7 ± 4.7	8.8 ± 0.5	2.6 ± 4.6	0.0 ± 0.0	8.6 ± 0.4	2.8 ± 4.9	5.9 ± 5.1	2.6 ± 4.4	12.7 ± 0.3	2.7 ± 4.7	9.9 ± 0.3	10.3 ± 0.2	8.3 ± 0.5	10.1 ± 0.4	9.9 ± 0.3	5.3 ± 4.6
Wilcoxon rank-sum test		cSI-I vs cSI-N		Duodenum		0.739474	1	0.715	1	0.726562	0.715	0.715	0.726562	0.455833	0.6175	0.6175	0.88	0.715	0.739474	0.715	0.6175	NA	0.577778	0.577778	0.6175	0.455833	0.715	0.739474	0.6175	0.715	0.715	0.6175	0.715	0.6175	0.577778	0.782927	0.954167	0.909574	0.10825	0.6175	0.782927	0.10825	0.782927	0.88	0.6175	0.909574	0.739474	0.6175	0.6175
by Microbial Community				Jejunum		1	NA	0.732115	1	NA	0.040702	0.993065	NA	0.241462	0.732115	0.36472	0.732115	1	0.228957	0.995545	1	NA	1	0.732115	1	1	0.222467	0.520133	0.77637	1	1	0.531687	1	0.920552	0.443143	0.443143	0.893	0.36472	0.02538	0.658	0.732115	0.02538	0.625842	1	0.922767	1	0.02538	1	1
				Ileum		0.13975	0.561774	0.812351	0.830231	NA	0.108933	0.301	NA	0.15695	NA	0.678879	0.15695	0.270286	0.2107	0.812351	0.15695	NA	0.301	NA	0.2107	0.382222	0.830231	NA	0.561774	0.410036	0.301	NA	0.2107	0.833125	0.277545	0.937	0.620812	0.2107	0.06837	0.812351	NA	0.04644	0.167038	0.199336	0.093095	0.727206	0.13975	0.857902	0.561774
				Cecum		0.972045	1	0.005546	0.444821	NA	1.7625e-05	0.001081	NA	0.00158037	NA	0.66975	0.955302	0.444821	0.0155527	0.6204	0.40984	NA	0.0444933	0.515576	0.0989611	0.0444933	0.0309417	0.0517	0.267045	0.515576	0.444821	0.782128	0.0857059	0.991087	0.310609	0.6204	0.267045	0.00274689	0.000132383	0.515576	0.515576	7.81767e-07	0.782128	0.955302	0.687216	0.955302	3.1396e-05	0.0383231	0.515576
				Colon		0.09864	0.462857	1	0.456	NA	0.762545	0.515721	0.462857	0.0561231	NA	0.281806	0.1416	0.046176	0.046176	0.03464	0.393333	NA	0.03464	0.281806	0.3	0.03464	0.281806	0.281806	1	0.281806	0.046176	0.281806	0.078	0.8032	0.078	0.422919	0.462857	0.309943	0.0561231	0.078	0.309943	0.03464	0.309943	0.09864	0.03464	0.046176	1	0.03464	0.281806
		Cohoused vs cSI-I		Duodenum		0.927297	0.737313	0.945222	0.945222	NA	0.306882	0.945222	NA	0.499172	0.342056	0.945222	0.186825	1	0.927297	0.945222	0.306882	NA	0.306882	0.562484	0.186825	0.229629	0.410739	0.306882	0.499172	0.945222	0.945222	0.499172	0.271318	0.229629	0.229629	1	0.499172	0.499172	0.271318	0.562484	0.47	0.186825	0.40185	0.306882	0.186825	0.945222	0.405909	0.271318	NA
				Jejunum		0.972313	NA	0.950217	0.950217	NA	0.950217	0.814667	NA	0.950217	0.950217	0.950217	0.994477	0.994477	0.994477	1	0.972313	NA	0.77362	0.950217	1	0.950217	0.950217	0.950217	0.950217	0.972313	0.994477	0.950217	0.972313	0.972313	0.77362	0.698733	0.950217	0.994477	0.20351	0.972313	0.950217	0.20351	0.994477	0.972313	0.994477	0.994477	0.994477	0.994477	0.994477
				Ileum		1	1	1	1	NA	0.4255	1	NA	1	NA	1	1	1	0.4255	1	1	NA	0.895231	1	0.4255	0.69	1	0.147507	1	1	1	0.69	1	1	0.6532	1	1	1	0.115	1	NA	0.115	1	0.37812	1	1	1	1	1
				Cecum		0.915194	0.873211	1	0.915194	NA	1	0.00083425	NA	0.124886	NA	0.915194	1	0.915194	0.915194	1	0.915194	NA	0.915194	0.873211	0.339682	0.0075905	0.873211	0.339682	1	0.915194	0.932769	0.873211	1	0.915194	0.915194	0.553929	1	0.873211	0.046154	0.553929	0.932769	1.6403e-05	0.311767	0.915194	0.932769	0.915194	0.536583	0.071675	0.222663
				Colon		0.0615789	0.552273	0.110864	0.933214	NA	0.282414	0.561892	NA	0.282414	NA	0.561892	0.0615789	0.0615789	0.664342	0.03897	0.933214	NA	0.0324	NA	0.871875	0.03897	0.552273	0.561892	1	0.561892	0.0615789	NA	0.057	0.282414	0.1872	0.868846	0.552273	0.465	0.057	1	0.085275	0.0324	0.0615789	0.0880714	0.03897	0.1695	0.126978	0.03897	0.282414
		Cohoused vs cSI-N		Duodenum		0.897059	0.897059	0.897059	0.929268	0.897059	1	0.897059	0.897059	0.897059	0.929268	0.897059	0.897059	0.897059	0.897059	0.897059	0.897059	NA	0.897059	0.938636	0.929268	0.897059	0.929268	0.897059	0.970213	0.897059	0.897059	0.970213	0.897059	0.897059	0.897059	0.970213	0.897059	0.897059	1	0.929268	0.897059	0.897059	0.938636	0.897059	0.897059	0.938636	0.897059	0.897059	0.897059
				Jejunum		1	NA	1	1	NA	0.38925	0.855	NA	1	NA	0.855	1	1	1	0.870882	0.855	NA	0.1299	1	1	1	0.870882	1	1	1	1	1	1	1	1	0.855	1	0.585	1	0.585	NA	0.855	0.870882	1	0.870882	1	0.097425	1	1
				Ileum		0.682	0.682	0.682	0.946629	NA	0.711333	0.533867	NA	0.682	NA	1	0.711333	0.533867	1	1	0.458857	NA	1	0.711333	1	0.711333	0.533867	0.141093	0.533867	0.755097	0.533867	0.533867	0.711333	0.947222	1	0.711333	0.711333	0.17072	0.771375	0.711333	NA	0.904588	0.17072	0.972757	0.533867	0.904588	0.04752	0.711333	NA
				Cecum		0.809368	NA	0.0955429	0.654824	NA	0.654824	1	NA	0.798667	NA	0.849538	0.654824	0.685385	0.752889	0.809368	0.809368	NA	0.28556	0.685385	0.798667	0.685385	0.595692	0.654824	0.798667	0.685385	0.762143	NA	0.809368	NA	0.798667	0.595692	0.685385	0.0705467	0.685385	0.20845	0.685385	0.877854	0.3616	0.0705467	0.981619	0.877854	0.04763	0.28556	1
				Colon		1	NA	0.270086	0.9315	NA	0.270086	1	0.9315	1	NA	1	0.9315	0.97	0.622769	1	1	NA	0.6072	0.622769	1	0.97	1	1	1	1	1	0.622769	1	0.9315	1	0.97	NA	0.270086	1	0.32315	1	1	0.475844	1	1	0.9315	0.02484	1	1
[truncated: 7 more columns]

## Sheet: Table 1d(iv)
Supplementary Table 1d - Abundances of MAGs from gnotobiotic animal experiments
(iv) Isolate add-in experiment
Experiment	Gavage 1	Gavage 2	Mouse ID	Collection Site	Experimental Day	E. coli	MAG001	MAG002	MAG003	MAG004	MAG005	MAG006	MAG007	MAG008	MAG009	MAG010	MAG011	MAG012	MAG013	MAG014	MAG015	MAG016	MAG017	MAG018	MAG019	MAG020	MAG021	MAG022	MAG023	MAG024	MAG025	MAG026	MAG027	MAG028	MAG029	MAG030	MAG031	MAG032	MAG033	MAG034	MAG035	MAG036	MAG037	MAG038	MAG039	MAG040	MAG041	MAG042	MAG043
							Rothia sp902373285	Acinetobacter ursingii	Veillonella atypica	Neisseria sicca C	Veillonella parvula A	Agrobacterium pusense	Prevotella melaninogenica	Acinetobacter junii	Streptococcus gordonii	Streptococcus	Enterococcus B hirae	Escherichia flexneri	Streptococcus	Veillonella parvula A	Limosilactobacillus vaginalis A	Porphyromonas	Streptococcus gordonii	Streptococcus	Streptococcus pseudopneumoniae O	Fusobacterium vincentii	Streptococcus pneumoniae	Streptococcus cristatus C	Streptococcus sanguinis	Neisseria flavescens	Neisseria sp000186165	Streptococcus	Streptococcus agalactiae	Streptococcus vestibularis	Streptococcus anginosus	Neisseria flavescens	Streptococcus oralis G	Streptococcus parasanguinis D	Haemophilus D parainfluenzae	Streptococcus constellatus	Veillonella	Streptococcus constellatus A	Streptococcus sp000187445	Staphylococcus aureus	Streptococcus mutans	Neisseria sp000186165	Actinomyces naeslundii	Streptococcus constellatus	Fusobacterium periodonticum
Isolate Add-In	cSI-I	mock	m_1.10	Duodenum	18	11.8701	0	6.71321	7.49522	0	9.15971	7.3258	8.08262	0	0	0	12.2895	10.965	7.12937	10.4495	7.42592	6.55048	7.35507	0	0	8.86091	6.75035	6.64171	7.06366	0	8.75716	0	11.8522	6.65521	7.79721	7.3899	0	6.66831	8.40293	7.39396	0	9.73615	7.2227	9.57584	9.5761	6.85151	6.8867	7.44286	7.22984
			m_1.15	Duodenum	18	11.0342	0	7.18282	7.95766	0	9.11381	6.88459	7.93801	0	0	7.80536	11.3043	10.7646	0	9.72922	7.27365	0	0	0	0	9.0085	0	6.56956	0	8.12987	8.7052	0	10.648	0	0	8.45267	6.76788	0	8.33007	0	0	9.71122	6.54803	9.71717	8.26797	0	0	0	8.29701
			m_1.17	Duodenum	18	11.0081	0	8.15031	7.98612	0	9.1489	0	6.42333	0	0	7.31726	10.8496	10.6908	0	9.6629	7.04879	0	0	0	0	8.49895	0	0	0	7.70549	8.16375	0	10.5278	6.3593	6.75918	7.65647	0	0	7.86454	0	0	9.477	6.32336	8.69284	8.69364	0	0	0	7.40945
			m_1.19	Duodenum	18	11.0853	0	7.59634	7.88186	0	0	7.36513	0	0	0	7.84653	10.7365	10.5939	0	9.88846	7.18011	0	0	0	0	9.36252	0	0	6.81839	8.47775	8.65997	0	10.0267	0	0	8.48671	0	0	7.80746	0	6.87887	10.2498	6.85222	9.14313	7.62625	0	0	0	8.23968
			m_1.7	Duodenum	18	11.8353	0	7.39848	6.85984	0	8.74442	6.38807	6.62928	0	0	7.04622	11.6876	11.4633	0	9.58971	7.63529	0	0	0	0	8.74349	0	6.85223	0	8.17502	8.9504	0	10.6626	0	0	8.26855	0	0	6.94027	0	0	9.73757	0	7.99474	8.08151	0	0	0	7.6437
			mean ± SD			tabl	0.0 ± 0.0	7.4 ± 0.5	7.6 ± 0.5	0.0 ± 0.0	7.2 ± 4.0	5.6 ± 3.2	5.8 ± 3.3	0.0 ± 0.0	0.0 ± 0.0	6.0 ± 3.4	11.4 ± 0.6	10.9 ± 0.3	1.4 ± 3.2	9.9 ± 0.3	7.3 ± 0.2	1.3 ± 2.9	1.5 ± 3.3	0.0 ± 0.0	0.0 ± 0.0	8.9 ± 0.3	1.4 ± 3.0	4.0 ± 3.7	2.8 ± 3.8	6.5 ± 3.6	8.6 ± 0.3	0.0 ± 0.0	10.7 ± 0.7	2.6 ± 3.6	2.9 ± 4.0	8.1 ± 0.5	1.4 ± 3.0	1.3 ± 3.0	7.9 ± 0.6	1.5 ± 3.3	1.4 ± 3.1	9.8 ± 0.3	5.4 ± 3.0	9.0 ± 0.7	8.4 ± 0.7	1.4 ± 3.1	1.4 ± 3.1	1.5 ± 3.3	7.8 ± 0.5
Isolate Add-In	cSI-N	mock	m_2.10	Duodenum	18	11.1854	0	7.27621	7.10598	0	7.83231	6.56793	7.42824	6.02233	0	7.7026	11.31	10.7258	6.26177	9.96076	7.10301	6.46329	0	0	6.41955	8.33792	0	6.85495	0	7.81321	8.3622	0	10.8067	6.26793	7.14421	7.82423	0	0	6.34095	0	0	10.8752	6.53283	8.24945	8.27627	0	0	7.83136	8.04458
			m_2.14	Duodenum	18	10.682	0	7.59559	7.89752	0	7.94076	6.25009	6.79204	0	0	7.72086	11.1712	10.599	0	9.98721	6.41722	0	0	0	6.88073	8.43369	0	0	0	8.05578	8.09584	0	10.7561	0	7.00289	8.14522	0	0	6.8021	0	0	10.9743	0	8.91238	9.51697	0	0	8.08789	8.1644
			m_2.16	Duodenum	18	10.3553	0	8.6234	8.12036	0	7.88568	6.44528	0	0	0	8.12393	10.5878	10.1581	0	9.45057	6.61239	0	0	0	0	8.75343	0	0	0	8.16762	7.95964	0	10.1197	0	6.72051	8.32478	0	0	0	0	6.61221	10.4954	0	9.10628	7.75754	0	0	7.40761	8.14911
			m_2.20	Duodenum	18	11.8691	0	9.45614	7.68896	0	7.16019	6.84886	6.61527	6.60321	0	7.0307	11.9453	11.4265	6.84537	10.6115	7.31779	0	7.07209	7.07417	7.84851	8.88876	7.42126	7.68137	0	7.8959	8.98684	0	11.655	6.85232	8.27164	7.40709	7.03525	0	7.76981	7.76394	0	12.2955	7.11556	11.0832	9.22022	7.04641	0	9.35247	7.50323
			m_2.8	Duodenum	18	11.3892	6.3732	8.01384	7.56828	0	8.59006	6.82839	6.92287	0	0	6.94194	11.7641	11.2464	0	10.478	6.92841	0	7.38103	0	7.21547	8.70435	6.85523	7.04886	0	7.57298	8.69001	6.99692	11.4376	6.76116	8.06481	7.97192	0	0	7.53491	7.49876	0	11.8931	6.72538	9.09869	9.61916	6.95764	0	8.90944	7.23828
			mean ± SD			11.1 ± 0.6	1.3 ± 2.9	8.2 ± 0.9	7.7 ± 0.4	0.0 ± 0.0	7.9 ± 0.5	6.6 ± 0.3	5.6 ± 3.1	2.5 ± 3.5	0.0 ± 0.0	7.5 ± 0.5	11.4 ± 0.5	10.8 ± 0.5	2.6 ± 3.6	10.1 ± 0.5	6.9 ± 0.4	1.3 ± 2.9	2.9 ± 4.0	1.4 ± 3.2	5.7 ± 3.2	8.6 ± 0.2	2.9 ± 3.9	4.3 ± 4.0	0.0 ± 0.0	7.9 ± 0.2	8.4 ± 0.4	1.4 ± 3.1	11.0 ± 0.6	4.0 ± 3.6	7.4 ± 0.7	7.9 ± 0.3	1.4 ± 3.1	0.0 ± 0.0	5.7 ± 3.2	3.1 ± 4.2	1.3 ± 3.0	11.3 ± 0.8	4.1 ± 3.7	9.3 ± 1.1	8.9 ± 0.8	2.8 ± 3.8	0.0 ± 0.0	8.3 ± 0.8	7.8 ± 0.4
Isolate Add-In	cSI-N	cSI-I	m_3.3	Duodenum	18	11.9873	0	8.45394	9.87282	0	8.56682	7.28846	7.96014	0	0	7.5476	12.0681	11.6899	7.06075	10.7173	7.23402	6.96173	7.6859	0	7.69676	11.0341	7.16018	7.05223	0	8.03289	9.22937	0	11.6802	6.76392	8.09499	8.1008	0	6.78031	8.16186	7.97988	6.75548	12.0412	7.50806	8.97317	9.43217	7.26143	6.51774	9.10793	8.184
			m_3.4	Duodenum	18	11.1104	0	11.2724	7.93451	0	7.74563	6.73634	0	7.60537	0	7.82	11.1426	10.96	0	9.65068	7.3297	0	0	0	0	9.71721	7.13116	0	6.96794	8.3465	8.57217	0	10.7505	0	0	8.4078	6.92068	0	7.89007	7.1729	0	10.8361	7.17806	8.65017	8.70096	7.23326	0	7.99994	7.95352
			m_3.5	Duodenum	18	11.3412	0	8.0386	6.92961	0	7.54675	6.5839	0	6.21289	0	7.241	11.1024	11.0805	6.93063	9.88919	6.75044	0	7.28219	0	0	10.6917	0	6.92134	0	8.04821	8.67183	0	10.8333	6.45858	7.15966	7.91889	6.9437	6.94911	6.83385	0	0	11.1595	7.3258	8.16252	8.5325	6.65391	0	8.28614	8.04902
			m_3.6	Duodenum	18	11.6489	6.84146	10.0866	7.87928	0	7.54256	7.15304	0	6.9881	0	7.11113	12.2906	11.1954	7.62551	10.054	8.15252	0	7.45407	0	7.56128	10.1757	7.32565	7.39459	7.5606	7.4994	8.80451	7.16672	11.9384	7.23222	8.59852	7.8864	7.41597	7.72312	7.00552	7.66839	0	12.0813	8.40053	10.8805	9.48889	0	6.98555	9.23589	7.10729
			m_3.9	Duodenum	18	11.1318	6.45951	7.44839	7.24088	0	8.30537	6.67275	0	0	0	7.84241	11.2053	10.8629	6.54383	9.73138	0	0	0	6.77265	6.70107	9.61941	0	6.53415	0	8.43888	8.4563	0	10.8988	6.84963	7.49248	8.30955	0	6.56156	7.32145	7.46171	0	11.2365	6.81342	10.1499	8.72569	6.74408	6.77827	8.37578	8.03544
			mean ± SD			11.4 ± 0.4	2.7 ± 3.6	9.1 ± 1.6	8.0 ± 1.1	0.0 ± 0.0	7.9 ± 0.5	6.9 ± 0.3	1.6 ± 3.6	4.2 ± 3.8	0.0 ± 0.0	7.5 ± 0.3	11.6 ± 0.6	11.2 ± 0.3	5.6 ± 3.2	10.0 ± 0.4	5.9 ± 3.3	1.4 ± 3.1	4.5 ± 4.1	1.4 ± 3.0	4.4 ± 4.0	10.2 ± 0.6	4.3 ± 3.9	5.6 ± 3.1	2.9 ± 4.0	8.1 ± 0.4	8.7 ± 0.3	1.4 ± 3.2	11.2 ± 0.5	5.5 ± 3.1	6.3 ± 3.5	8.1 ± 0.2	4.3 ± 3.9	5.6 ± 3.2	7.4 ± 0.6	6.1 ± 3.4	1.4 ± 3.0	11.5 ± 0.6	7.4 ± 0.6	9.4 ± 1.1	9.0 ± 0.4	5.6 ± 3.1	4.1 ± 3.7	8.6 ± 0.5	7.9 ± 0.4
Isolate Add-In	cSI-N	A naeslundii,	m_7.11	Duodenum	18	11.3743	0	8.63017	9.33108	0	7.80129	6.06082	7.3547	5.81709	0	7.47063	10.8265	10.8217	6.05522	9.87129	0	5.95406	6.281	6.28434	6.21209	9.6347	6.15326	6.04668	5.99155	7.70755	8.41637	0	10.4942	6.53702	7.23821	8.10852	0	0	6.61121	6.97355	6.04954	11.131	6.02303	9.48702	8.68269	0	5.81218	8.13616	8.14659
		A odontolyticus,	m_7.16	Duodenum	18	10.9106	0	10.4025	8.74224	0	7.82963	6.44037	6.55568	6.97329	0	7.19475	11.3422	10.6914	0	9.36019	7.15153	0	0	0	0	8.96271	0	6.3008	6.24613	8.06006	8.3205	0	10.4803	0	7.11353	7.77581	0	6.32905	6.86698	6.75186	6.78333	10.7397	6.27926	8.65074	8.77243	0	7.27246	7.80066	7.8527
		and C concisus	m_7.17	Duodenum	18	12.1823	0	10.1377	10.155	0	7.69269	7.00308	7.38874	7.23478	0	7.80602	11.5072	11.8022	0	10.1358	0	0	0	0	0	10.3267	0	7.06747	6.7126	8.08946	9.32108	0	11.0941	0	7.783	8.2922	0	0	6.85373	7.21666	7.67449	11.7318	0	8.69761	8.51883	6.97552	0	8.82216	8.16025
		isolates	m_7.3	Duodenum	18	11.3124	0	8.22177	8.63604	0	7.11962	6.03309	0	0	0	7.53406	11.319	10.7495	0	9.87112	6.50023	0	0	0	6.66148	9.36552	0	0	6.43886	8.34437	8.30287	0	10.834	0	7.51104	8.30898	0	0	6.8838	0	0	11.5173	6.47243	8.35248	9.13338	0	0	8.6471	7.91469
			m_7.6	Duodenum	18	11.4454	0	9.0568	8.6728	0	8.45232	6.91165	6.97602	6.365	6.94178	7.96719	10.481	10.9876	0	10.1046	0	0	0	0	0	9.60542	0	0	0	8.46933	8.61584	0	10.3732	0	7.18716	8.31419	0	0	6.98603	0	0	10.8484	0	7.96124	7.80132	7.50537	0	8.05024	8.22566
			m_7.9	Duodenum	18	10.4661	0	9.44281	8.21843	0	7.30421	6.21603	7.05849	0	0	7.95263	9.94926	10.3135	6.68838	9.15768	0	0	0	0	0	8.67796	0	0	0	8.58386	7.88526	0	9.42218	0	6.79235	8.42649	0	0	6.76749	0	0	9.78342	0	8.82379	8.62631	7.36589	0	7.47937	8.24888
			mean ± SD			11.3 ± 0.6	0.0 ± 0.0	9.3 ± 0.8	9.0 ± 0.7	0.0 ± 0.0	7.7 ± 0.5	6.4 ± 0.4	5.9 ± 2.9	4.4 ± 3.4	1.2 ± 2.8	7.7 ± 0.3	10.9 ± 0.6	10.9 ± 0.5	2.1 ± 3.3	9.8 ± 0.4	2.3 ± 3.5	1.0 ± 2.4	1.0 ± 2.6	1.0 ± 2.6	2.1 ± 3.3	9.4 ± 0.6	1.0 ± 2.5	3.2 ± 3.6	4.2 ± 3.3	8.2 ± 0.3	8.5 ± 0.5	0.0 ± 0.0	10.4 ± 0.6	1.1 ± 2.7	7.3 ± 0.3	8.2 ± 0.2	0.0 ± 0.0	1.1 ± 2.6	6.8 ± 0.1	3.5 ± 3.8	3.4 ± 3.8	11.0 ± 0.7	3.1 ± 3.4	8.7 ± 0.5	8.6 ± 0.4	3.6 ± 4.0	2.2 ± 3.4	8.2 ± 0.5	8.1 ± 0.2
Isolate Add-In	cSI-N	A naeslundii	m_4.1	Duodenum	18	11.0998	0	7.74194	7.28709	0	7.80748	6.69095	7.54795	5.74743	0	7.71665	11.2039	11.0291	0	10.5531	5.98284	6.48972	0	0	6.14537	10.0621	0	6.27922	5.92352	7.94096	8.64378	0	10.7575	5.99198	7.13291	8.1623	0	0	6.54373	7.03062	0	10.8722	5.95747	8.58679	8.40101	6.48876	6.78641	8.03376	8.4431
		isolates	m_4.12	Duodenum	18	10.8159	0	9.59239	8.24832	0	7.5945	6.32974	6.87173	0	0	7.68663	11.2879	10.5392	0	9.45651	7.87754	0	0	0	0	8.91425	6.901	0	0	8.66589	8.17557	0	10.7533	0	7.20755	8.46152	0	0	7.18274	0	0	10.5761	6.77169	9.80823	8.4576	0	6.56019	7.5936	8.36309
			m_4.15	Duodenum	18	11.03	0	8.78508	6.88277	0	6.59679	5.80902	0	0	0	6.94437	11.4915	10.4904	0	9.6749	7.39169	0	0	0	7.04175	8.82106	6.38088	0	6.21847	7.33242	8.14164	0	11.0488	6.28614	7.4273	7.3212	6.77182	0	6.96295	6.72331	0	11.1985	6.72802	8.63595	8.67656	0	6.73882	8.13367	7.11552
			m_4.5	Duodenum	18	11.6633	0	7.1805	6.64197	0	8.28062	6.1718	6.41187	0	0	7.90782	11.6137	11.5335	6.64372	10.0931	6.64022	0	0	0	6.8014	8.68687	0	0	0	8.40718	8.98661	0	11.0739	0	7.04824	8.36698	0	0	7.32489	7.38582	6.63846	11.1096	0	8.94327	8.55779	0	0	8.38881	7.90304
			m_4.7	Duodenum	18	10.1058	0	9.49577	7.40972	0	8.57106	6.63771	0	6.56865	0	7.89725	10.1212	9.98623	0	9.55687	7.64995	0	0	0	6.96694	8.98232	0	0	6.7443	8.51269	7.96022	0	9.64567	0	0	8.58859	0	0	7.58714	0	0	9.94401	7.07915	8.71364	9.15229	0	0	7.90111	8.3318
			mean ± SD			10.9 ± 0.6	0.0 ± 0.0	8.6 ± 1.1	7.3 ± 0.6	0.0 ± 0.0	7.8 ± 0.8	6.3 ± 0.4	4.2 ± 3.8	2.5 ± 3.4	0.0 ± 0.0	7.6 ± 0.4	11.1 ± 0.6	10.7 ± 0.6	1.3 ± 3.0	9.9 ± 0.5	7.1 ± 0.8	1.3 ± 2.9	0.0 ± 0.0	0.0 ± 0.0	5.4 ± 3.0	9.1 ± 0.6	2.7 ± 3.6	1.3 ± 2.8	3.8 ± 3.5	8.2 ± 0.5	8.4 ± 0.4	0.0 ± 0.0	10.7 ± 0.6	2.5 ± 3.4	5.8 ± 3.2	8.2 ± 0.5	1.4 ± 3.0	0.0 ± 0.0	7.1 ± 0.4	4.2 ± 3.9	1.3 ± 3.0	10.7 ± 0.5	5.3 ± 3.0	8.9 ± 0.5	8.6 ± 0.3	1.3 ± 2.9	4.0 ± 3.7	8.0 ± 0.3	8.0 ± 0.6
Isolate Add-In	cSI-N	A odontolyticus	m_5.11	Duodenum	18	11.4471	0	7.55396	7.15272	0	8.23802	6.4777	7.36165	0	0	7.61226	11.2236	11.0729	0	9.90874	6.72382	0	0	0	6.88583	9.63173	0	6.84353	6.18491	8.00048	8.72216	0	10.8343	6.25696	7.39652	8.00346	6.74139	0	6.33057	6.99353	0	11.3624	6.69755	8.51095	8.40061	6.45199	0	8.38452	8.15156
		isolate	m_5.13	Duodenum	18	11.4422	0	8.46128	8.24937	0	7.99421	6.64199	6.40764	0	0	7.3003	11.5137	10.9622	0	10.0947	7.41205	0	6.8642	0	6.79596	9.81696	7.03733	0	6.57411	8.23248	8.66743	0	11.0169	6.64383	7.85593	8.10317	0	0	7.31936	7.7781	0	11.7695	7.0845	9.04904	8.82294	0	0	8.86835	7.77253
			m_5.14	Duodenum	18	10.3827	0	7.54435	6.76055	0	6.1221	6.11378	0	0	6.14391	0	10.8642	10.3032	0	8.71553	7.12585	0	6.03364	0	5.96501	7.89586	6.20732	5.79811	0	7.03436	7.5958	0	10.2968	5.81275	6.95319	6.54586	6.47363	0	0	6.72622	0	10.879	6.25404	10.2461	8.04448	0	0	7.92105	6.3863
			m_5.18	Duodenum	18	11.0279	0	9.41225	6.73045	0	8.14376	5.95934	6.49993	6.66747	0	7.69527	10.599	10.6813	0	10.3082	6.90392	0	6.95824	0	6.88992	10.0483	0	0	0	8.16563	8.37608	0	10.3162	0	7.01201	8.08993	6.62008	0	7.11219	0	0	10.9381	6.7011	9.78271	8.02927	6.63148	0	7.61993	7.87847
			m_5.2	Duodenum	18	10.7516	0	8.86134	7.3597	0	7.49985	6.0136	6.55519	0	0	7.06908	10.2526	10.6787	6.48608	8.85063	7.62796	0	0	6.41464	0	8.48133	0	6.47666	6.12043	7.83749	8.39896	0	9.61992	6.19027	6.28879	7.74707	6.37397	6.20332	6.86617	0	0	10.0997	0	8.19756	7.49228	0	0	6.97603	7.74555
			mean ± SD			11.0 ± 0.5	0.0 ± 0.0	8.4 ± 0.8	7.3 ± 0.6	0.0 ± 0.0	7.6 ± 0.9	6.2 ± 0.3	5.4 ± 3.0	1.3 ± 3.0	1.2 ± 2.7	5.9 ± 3.3	10.9 ± 0.5	10.7 ± 0.3	1.3 ± 2.9	9.6 ± 0.7	7.2 ± 0.4	0.0 ± 0.0	4.0 ± 3.6	1.3 ± 2.9	5.3 ± 3.0	9.2 ± 0.9	2.6 ± 3.6	3.8 ± 3.5	3.8 ± 3.5	7.9 ± 0.5	8.4 ± 0.5	0.0 ± 0.0	10.4 ± 0.5	5.0 ± 2.8	7.1 ± 0.6	7.7 ± 0.7	5.2 ± 2.9	1.2 ± 2.8	5.5 ± 3.1	4.3 ± 3.9	0.0 ± 0.0	11.0 ± 0.6	5.3 ± 3.0	9.2 ± 0.9	8.2 ± 0.5	2.6 ± 3.6	0.0 ± 0.0	8.0 ± 0.7	7.6 ± 0.7
Isolate Add-In	cSI-N	A naeslundii and	m_6.1	Duodenum	18	10.5485	0	7.72231	7.77754	0	8.40741	7.19002	7.85439	0	0	7.75479	11.0331	10.1399	6.24745	9.81946	7.08841	6.1476	0	0	0	8.87478	6.34615	6.23834	6.18245	8.02488	8.45298	0	10.5872	6.55385	6.65254	8.21606	6.43656	0	6.8037	6.68858	6.24292	10.7174	0	8.69007	8.61884	0	6.00531	7.91354	8.37227
		A odontolyticus	m_6.12	Duodenum	18	10.8387	0	8.44488	7.62125	0	7.90531	6.00356	6.84655	0	0	7.56474	10.6739	10.6678	0	9.47029	6.47263	0	0	0	0	9.11254	0	0	0	8.16377	8.16481	0	10.1371	0	7.05764	8.18472	0	0	6.85673	0	0	10.5072	0	8.87316	7.8393	0	0	7.66551	7.71757
		isolates	m_6.13	Duodenum	18	11.7442	0	7.87692	7.57842	0	7.1542	6.91102	0	0	0	7.20068	11.2941	11.4724	0	10.201	7.13598	0	0	0	7.39524	9.72946	0	6.52983	6.47485	8.04103	9.01173	0	10.8204	6.54369	7.78848	8.05463	7.02833	0	7.21931	0	0	11.4963	6.80797	8.33627	8.71269	7.04009	0	8.5724	7.90897
			m_6.4	Duodenum	18	10.8351	6.74959	8.42813	7.30932	0	8.33878	6.36149	6.60154	0	0	7.75908	10.4809	10.2997	0	9.4487	7.30657	6.43264	0	0	6.69028	9.17372	6.631	0	0	8.38464	7.90558	0	10.3755	0	6.9376	8.28497	0	0	7.08887	6.97385	0	11.0238	0	9.95163	8.31697	0	0	8.13652	8.02466
			m_6.8	Duodenum	18	12.016	0	9.6756	8.08416	0	7.55542	0	6.83262	6.82418	0	7.24908	11.7656	11.3788	6.76334	9.77295	7.66233	0	6.98974	0	0	10.3928	0	7.53214	0	8.03552	8.89469	0	11.6487	6.76982	8.16828	8.0242	0	6.78251	6.84361	7.80651	0	12.0385	7.03394	9.60136	9.33556	7.2648	0	9.0728	7.75643
			mean ± SD			11.2 ± 0.6	1.3 ± 3.0	8.4 ± 0.8	7.7 ± 0.3	0.0 ± 0.0	7.9 ± 0.5	5.3 ± 3.0	5.6 ± 3.2	1.4 ± 3.1	0.0 ± 0.0	7.5 ± 0.3	11.0 ± 0.5	10.8 ± 0.6	2.6 ± 3.6	9.7 ± 0.3	7.1 ± 0.4	2.5 ± 3.4	1.4 ± 3.1	0.0 ± 0.0	2.8 ± 3.9	9.5 ± 0.6	2.6 ± 3.6	4.1 ± 3.7	2.5 ± 3.5	8.1 ± 0.2	8.5 ± 0.5	0.0 ± 0.0	10.7 ± 0.6	4.0 ± 3.6	7.3 ± 0.6	8.2 ± 0.1	2.7 ± 3.7	1.4 ± 3.0	7.0 ± 0.2	4.3 ± 3.9	1.2 ± 2.8	11.2 ± 0.6	2.8 ± 3.8	9.1 ± 0.7	8.6 ± 0.5	2.9 ± 3.9	1.2 ± 2.7	8.3 ± 0.6	8.0 ± 0.3
Isolate Add-In	cSI-I	mock	m_1.10	Jejunum	18	11.5477	0	7.51639	8.35834	0	9.0797	6.5058	7.22468	0	0	7.16434	12.2877	10.5944	0	10.1897	6.97571	0	7.20584	0	0	8.86648	0	0	0	7.25149	8.25561	7.22056	11.7428	7.28574	7.68545	7.24077	0	6.99872	8.73073	0	0	9.96231	7.6477	9.85998	9.4315	0	7.03822	7.7705	7.46064
			m_1.15	Jejunum	18	11.28	0	7.11314	6.95483	0	8.53847	0	0	0	0	6.84022	12.0529	10.8548	6.95673	8.99287	7.73044	0	7.18253	0	0	8.23158	0	0	6.59158	7.40483	8.31473	0	11.299	6.6604	0	6.91609	7.14556	0	8.98495	0	0	9.60152	6.92534	10.2687	8.89441	0	0	7.14556	7.1369
			m_1.17	Jejunum	18	11.7575	0	7.09095	7.33024	0	9.04439	0	0	0	0	7.21589	12.0788	11.4625	0	9.64934	7.3275	0	0	0	0	8.39464	0	0	0	8.34424	9.02683	0	11.4982	7.33703	7.43542	8.37076	0	0	8.43191	0	0	10.1655	7.60155	9.57089	9.44257	0	0	0	7.90985
			m_1.19	Jejunum	18	11.6853	0	7.54473	8.26161	0	8.60588	0	0	0	0	7.27205	11.1439	10.9918	0	9.96137	7.55983	0	0	0	0	8.91726	0	0	0	7.35909	8.58486	0	10.217	0	0	7.649	0	7.10549	8.12028	0	0	9.99419	0	9.32459	8.09315	7.58842	0	7.57697	7.26714
			m_1.7	Jejunum	18	12.1363	0	7.76023	8.15836	0	8.44981	0	0	0	7.24059	7.391	12.1982	11.6144	0	9.51496	7.20147	0	0	7.13396	0	9.0205	6.7022	0	0	7.95487	9.1247	0	11.2672	0	0	7.94369	0	0	7.28499	0	6.59713	9.74904	0	8.19275	8.6097	7.6492	0	7.09363	7.95985
			mean ± SD			11.7 ± 0.3	0.0 ± 0.0	7.4 ± 0.3	7.8 ± 0.6	0.0 ± 0.0	8.7 ± 0.3	1.3 ± 2.9	1.4 ± 3.2	0.0 ± 0.0	1.4 ± 3.2	7.2 ± 0.2	12.0 ± 0.5	11.1 ± 0.4	1.4 ± 3.1	9.7 ± 0.5	7.4 ± 0.3	0.0 ± 0.0	2.9 ± 3.9	1.4 ± 3.2	0.0 ± 0.0	8.7 ± 0.3	1.3 ± 3.0	0.0 ± 0.0	1.3 ± 2.9	7.7 ± 0.5	8.7 ± 0.4	1.4 ± 3.2	11.2 ± 0.6	4.3 ± 3.9	3.0 ± 4.1	7.6 ± 0.6	1.4 ± 3.2	2.8 ± 3.9	8.3 ± 0.7	0.0 ± 0.0	1.3 ± 3.0	9.9 ± 0.2	4.4 ± 4.1	9.4 ± 0.8	8.9 ± 0.6	3.0 ± 4.2	1.4 ± 3.1	5.9 ± 3.3	7.5 ± 0.4
Isolate Add-In	cSI-N	mock	m_2.10	Jejunum	18	10.9087	0	7.1925	8.05204	0	7.51443	6.78522	7.23651	0	0	7.14154	11.1604	10.4481	6.35435	9.62827	6.95227	0	6.88181	0	6.51253	8.5882	0	6.64595	0	8.15821	8.11959	0	10.6716	7.05855	6.75925	8.09261	0	0	6.43334	0	0	10.8255	6.62471	7.88161	8.22239	0	0	7.9584	7.98962
			m_2.14	Jejunum	18	11.259	0	6.84352	6.78273	0	7.57563	0	0	0	0	7.26949	12.0935	11.2238	0	10.1025	7.08037	0	7.01039	0	6.94121	8.20771	0	0	0	8.16982	8.64333	0	11.4899	0	7.79075	7.99891	0	0	0	7.22471	0	11.6506	0	9.77552	8.87234	7.28534	0	8.55239	7.74219
			m_2.16	Jejunum	18	11.3002	0	8.79113	6.70851	0	6.8991	0	0	0	0	6.89404	12.0031	10.8857	6.80594	10.2081	7.27959	0	7.11214	6.33706	7.44149	7.55878	6.98411	7.13997	6.82025	7.07908	8.39434	0	11.5258	6.71368	8.17996	7.14666	6.8991	0	6.18477	7.96364	0	11.9672	7.07686	9.19282	9.0528	6.60965	0	9.01579	7.38452
			m_2.20	Jejunum	18	11.7201	0	8.20895	7.94811	0	8.33127	0	0	0	0	0	12.1454	11.0376	6.87068	10.4188	7.34311	0	0	0	7.87313	8.90679	7.27002	7.94012	0	7.98758	8.51437	0	11.8002	0	8.37221	7.83034	0	0	7.4266	7.91367	0	12.2953	7.44096	9.55767	9.20805	0	0	9.34706	7.86362
			m_2.8	Jejunum	18	11.0567	0	9.60233	8.01853	0	7.64845	0	0	0	0	7.62783	11.9755	10.8866	6.9658	10.1198	7.32925	0	7.31686	0	6.64516	8.91391	6.8882	7.25714	0	7.36261	8.27643	0	11.4559	6.97029	7.99036	8.18085	6.97804	6.50745	0	7.40688	6.48415	11.6457	6.75874	9.74145	9.32717	6.68784	0	8.6774	7.93592
			mean ± SD			11.2 ± 0.3	0.0 ± 0.0	8.1 ± 1.1	7.5 ± 0.7	0.0 ± 0.0	7.6 ± 0.5	1.4 ± 3.0	1.4 ± 3.2	0.0 ± 0.0	0.0 ± 0.0	5.8 ± 3.2	11.9 ± 0.4	10.9 ± 0.3	5.4 ± 3.0	10.1 ± 0.3	7.2 ± 0.2	0.0 ± 0.0	5.7 ± 3.2	1.3 ± 2.8	7.1 ± 0.6	8.4 ± 0.6	4.2 ± 3.9	5.8 ± 3.3	1.4 ± 3.1	7.8 ± 0.5	8.4 ± 0.2	0.0 ± 0.0	11.4 ± 0.4	4.1 ± 3.8	7.8 ± 0.6	7.8 ± 0.4	2.8 ± 3.8	1.3 ± 2.9	4.0 ± 3.7	6.1 ± 3.4	1.3 ± 2.9	11.7 ± 0.5	5.6 ± 3.1	9.2 ± 0.8	8.9 ± 0.4	4.1 ± 3.8	0.0 ± 0.0	8.7 ± 0.5	7.8 ± 0.2
Isolate Add-In	cSI-N	cSI-I	m_3.3	Jejunum	18	11.4202	0	7.7311	8.94984	0	7.78649	6.2194	7.1604	0	0	7.8329	11.7625	10.9137	7.29563	9.96001	6.68862	0	0	7.40016	7.45363	9.98459	7.39392	7.38319	7.10604	8.28803	8.32186	0	11.3336	6.69847	7.9115	8.27682	0	7.31395	7.24999	7.13478	0	11.7336	7.36174	8.66005	9.06152	0	6.45054	8.89112	8.10436
			m_3.4	Jejunum	18	12.1333	7.00188	10.181	7.93109	0	0	0	0	6.84746	0	7.97143	12.3832	11.9334	0	10.1097	7.92827	0	7.61491	0	7.24638	10.3085	7.18588	7.55513	0	8.13787	9.3708	0	11.8718	0	8.1458	8.39	7.5775	7.1049	8.31271	7.5285	0	11.9736	7.35747	9.69317	9.68381	7.58915	0	9.15731	7.66597
			m_3.5	Jejunum	18	11.344	0	9.62058	7.11176	0	0	0	0	6.87352	0	0	11.8665	10.9608	0	8.88855	7.9105	0	7.56121	6.86603	7.09537	9.83816	6.73475	7.52961	6.87166	6.90743	8.52305	0	11.5777	6.64103	8.01872	0	6.82445	7.4327	0	7.37821	0	12.0551	7.86033	9.24712	9.28472	0	6.87166	9.09905	6.81606
			m_3.6	Jejunum	18	11.8606	0	9.2542	8.50533	0	8.752	0	0	0	0	0	12.5237	11.373	7.85359	10.331	7.9743	0	7.77918	7.3056	7.53418	10.0367	7.7756	7.54285	8.1245	7.34796	8.87437	7.31607	12.1057	7.55733	8.69791	7.6373	0	7.99688	7.99946	8.21552	0	12.3619	8.27488	10.7784	9.65935	0	7.13373	9.48449	7.73263
			m_3.9	Jejunum	18	11.7265	6.85402	8.20934	8.32639	0	8.18293	0	0	0	0	7.42458	11.8542	11.5729	7.115	10.1965	7.23591	0	7.70897	0	7.49429	10.3511	7.03681	0	6.87381	7.75485	9.02205	0	11.5686	6.64401	8.37505	8.26034	0	7.55924	7.62	7.98193	0	11.924	7.30565	10.7548	9.31762	0	6.39453	9.05702	7.91481
			mean ± SD			11.7 ± 0.3	2.8 ± 3.8	9.0 ± 1.0	8.2 ± 0.7	0.0 ± 0.0	4.9 ± 4.5	1.2 ± 2.8	1.4 ± 3.2	2.7 ± 3.8	0.0 ± 0.0	4.6 ± 4.2	12.1 ± 0.3	11.4 ± 0.4	4.5 ± 4.1	9.9 ± 0.6	7.5 ± 0.6	0.0 ± 0.0	6.1 ± 3.4	4.3 ± 3.9	7.4 ± 0.2	10.1 ± 0.2	7.2 ± 0.4	6.0 ± 3.4	5.8 ± 3.3	7.7 ± 0.6	8.8 ± 0.4	1.5 ± 3.3	11.7 ± 0.3	5.5 ± 3.1	8.2 ± 0.3	6.5 ± 3.7	2.9 ± 4.0	7.5 ± 0.3	6.2 ± 3.5	7.6 ± 0.4	0.0 ± 0.0	12.0 ± 0.2	7.6 ± 0.4	9.8 ± 0.9	9.4 ± 0.3	1.5 ± 3.4	5.4 ± 3.0	9.1 ± 0.2	7.6 ± 0.5
Isolate Add-In	cSI-N	A naeslundii,	m_7.11	Jejunum	18	10.9918	0	6.9558	7.86055	0	0	5.82279	0	0	0	6.95609	11.3383	10.5197	0	9.348	6.59077	0	0	0	6.45118	8.19493	0	0	0	7.94622	8.12412	0	10.7586	0	6.39789	7.87697	0	0	0	6.73483	0	10.777	0	8.99755	8.4078	6.49437	0	7.68683	7.60441
		A odontolyticus,	m_7.16	Jejunum	18	11.8782	0	8.97912	9.72716	0	0	0	0	0	0	0	12.0588	11.5798	0	9.51956	7.05536	0	0	0	7.04072	8.5013	6.68035	0	0	7.15539	9.12508	0	11.2665	0	7.76492	7.54197	7.07204	0	0	7.02277	7.27616	11.6592	0	8.78918	8.95995	7.25931	7.71976	8.67388	7.06313
		and C concisus	m_7.17	Jejunum	18	12.59	0	10.3807	9.07208	0	8.37134	6.71344	0	6.94329	0	0	12.1524	12.1433	6.87931	9.94059	7.87585	0	7.10527	0	7.63987	9.92932	7.45654	7.17339	6.81236	7.6302	9.57968	0	11.7008	7.18718	8.44676	7.14067	7.54684	0	7.86244	8.36282	0	12.364	7.54832	10.0934	9.31794	7.07997	0	9.45312	6.76121
		isolates	m_7.3	Jejunum	18	11.8204	0	9.3392	8.74234	0	7.94267	0	0	0	0	7.05999	11.754	11.2351	6.39676	10.1111	7.0925	0	6.92444	0	7.5965	9.3191	7.27361	7.3881	6.8105	7.27147	8.73102	0	11.2967	6.40209	8.04542	7.13566	0	0	0	7.5375	6.39137	11.9204	7.06577	8.72838	9.58364	0	6.15104	8.9208	7.27645
			m_7.6	Jejunum	18	10.9439	0	9.29935	9.183	0	7.23678	5.54346	0	6.25559	0	6.98219	10.9777	10.2182	6.31938	9.55046	6.01385	0	6.2451	0	6.17615	8.40945	6.11794	0	5.95327	7.5699	7.6137	6.25947	10.5683	0	7.0771	7.18295	0	0	6.39894	0	6.31488	11.0809	6.46535	9.46951	8.14805	6.2191	0	8.24124	7.51094
			m_7.9	Jejunum	18	10.4077	0	10.4339	7.8685	0	7.2218	5.69492	5.63347	6.92616	0	6.89582	10.356	10.1711	6.71062	9.06911	7.84814	0	0	6.39629	6.62558	8.43376	6.26491	6.33348	6.57893	6.83682	7.66455	0	9.87594	7.01692	6.44665	7.27271	7.1337	5.88389	6.54664	6.6077	0	10.4211	6.87601	9.6941	9.48526	7.61005	0	7.61084	7.35764
			mean ± SD			11.4 ± 0.8	0.0 ± 0.0	9.2 ± 1.3	8.7 ± 0.8	0.0 ± 0.0	5.1 ± 4.0	4.0 ± 3.1	0.9 ± 2.3	3.4 ± 3.7	0.0 ± 0.0	4.6 ± 3.6	11.4 ± 0.7	11.0 ± 0.8	4.4 ± 3.4	9.6 ± 0.4	7.1 ± 0.7	0.0 ± 0.0	3.4 ± 3.7	1.1 ± 2.6	6.9 ± 0.6	8.8 ± 0.7	5.6 ± 2.8	3.5 ± 3.8	4.4 ± 3.4	7.4 ± 0.4	8.5 ± 0.8	1.0 ± 2.6	10.9 ± 0.6	3.4 ± 3.8	7.4 ± 0.9	7.4 ± 0.3	3.6 ± 4.0	1.0 ± 2.4	3.5 ± 3.8	6.0 ± 3.0	3.3 ± 3.7	11.4 ± 0.7	4.7 ± 3.6	9.3 ± 0.5	9.0 ± 0.6	5.8 ± 2.9	2.3 ± 3.6	8.4 ± 0.7	7.3 ± 0.3
Isolate Add-In	cSI-N	A naeslundii	m_4.1	Jejunum	18	11.341	0	7.29579	8.07933	0	6.949	6.16316	6.40174	0	0	7.29579	12.0268	11.2619	0	10.485	7.23121	0	0	0	0	9.03022	7.03302	6.62449	0	8.01985	8.80825	0	11.4666	6.63769	7.6408	7.89469	0	0	0	7.07489	0	11.5509	6.90352	8.89656	8.9186	6.83327	7.53752	8.6918	7.79173
		isolates	m_4.12	Jejunum	18	10.9727	0	9.43169	7.13215	0	7.44847	0	0	6.49579	0	7.09685	11.8669	10.5553	6.4355	9.98221	7.60648	0	0	0	0	7.76524	6.53241	0	6.37085	7.60989	8.13663	0	11.2307	0	7.38353	7.47373	6.92477	0	0	0	0	11.0785	6.40438	8.5741	9.01745	0	6.66919	7.92454	7.3553
			m_4.15	Jejunum	18	11.7483	0	7.85837	7.35754	0	0	0	0	0	0	6.76669	12.0438	10.6338	6.57939	10.072	7.65608	0	6.80632	0	7.21622	8.41676	0	7.04936	0	7.15399	8.22507	0	11.4809	7.18779	8.04661	6.84263	7.07048	0	6.6607	7.62426	0	11.8134	6.85183	9.08759	9.09356	7.08268	0	8.93427	7.23825
			m_4.5	Jejunum	18	12.003	0	7.26254	7.87077	0	8.3832	0	0	0	0	7.38851	12.076	11.8476	0	10.3917	7.42064	0	6.95208	0	6.88336	8.62241	0	0	0	7.29929	9.20387	0	11.5256	0	7.73304	7.58922	6.91448	7.04516	0	0	0	11.5791	6.99635	10.0966	9.06367	6.92588	6.96047	8.66308	7.38305
			m_4.7	Jejunum	18	10.3456	0	10.2332	7.9711	0	7.74694	0	0	6.73939	0	7.38676	10.6934	10.1471	6.9798	9.39506	8.17517	0	0	6.4311	0	8.97258	0	6.89123	6.43796	7.5153	7.6996	0	10.0451	7.05195	6.90767	7.7637	7.43199	6.22008	7.05891	0	0	10.1806	7.40117	9.40392	9.67096	0	7.35729	6.69162	7.64914
			mean ± SD			11.3 ± 0.7	0.0 ± 0.0	8.4 ± 1.3	7.7 ± 0.4	0.0 ± 0.0	6.1 ± 3.5	1.2 ± 2.8	1.3 ± 2.9	2.6 ± 3.6	0.0 ± 0.0	7.2 ± 0.3	11.7 ± 0.6	10.9 ± 0.7	4.0 ± 3.7	10.1 ± 0.4	7.6 ± 0.4	0.0 ± 0.0	2.8 ± 3.8	1.3 ± 2.9	2.8 ± 3.9	8.6 ± 0.5	2.7 ± 3.7	4.1 ± 3.8	2.6 ± 3.5	7.5 ± 0.3	8.4 ± 0.6	0.0 ± 0.0	11.1 ± 0.6	4.2 ± 3.8	7.5 ± 0.4	7.5 ± 0.4	5.7 ± 3.2	2.7 ± 3.6	2.7 ± 3.8	2.9 ± 4.0	0.0 ± 0.0	11.2 ± 0.6	6.9 ± 0.4	9.2 ± 0.6	9.2 ± 0.3	4.2 ± 3.8	5.7 ± 3.2	8.2 ± 0.9	7.5 ± 0.2
Isolate Add-In	cSI-N	A odontolyticus	m_5.11	Jejunum	18	11.2698	0	8.28831	7.02336	0	7.33926	0	0	0	0	7.6075	11.8763	10.9499	0	9.95142	7.02011	0	6.94934	0	6.88153	8.7564	0	7.01463	0	8.45799	8.53301	0	11.3522	0	8.08255	8.44673	0	0	6.80295	7.64159	0	11.8615	6.69329	9.89771	8.88406	6.92429	0	8.83656	8.12114
		isolate	m_5.13	Jejunum	18	11.8628	0	9.03042	7.11608	0	7.13198	0	0	0	0	7.47877	12.026	11.1005	0	10.2788	7.59074	0	7.64496	0	6.97464	9.47617	7.21563	6.80763	6.75347	8.20292	8.73793	0	11.5105	0	7.87492	8.03204	7.0061	6.83659	0	7.7351	0	12.0392	7.3882	9.48341	9.15264	7.31836	0	9.13924	7.92638
			m_5.14	Jejunum	18	11.2528	0	7.43404	6.94675	0	7.26294	0	0	0	0	6.65548	11.9685	10.9727	0	10.0072	7.24469	0	7.174	0	7.10608	7.85077	0	6.93803	0	7.52144	8.41603	0	11.3196	0	7.65403	7.03267	6.66028	0	0	7.38922	0	11.7059	7.21844	8.84077	8.88753	6.97192	0	8.76708	7.1954
			m_5.18	Jejunum	18	11.9923	0	9.16989	8.08088	0	8.58624	0	0	0	0	7.62378	11.8452	11.3562	0	9.88154	7.81503	0	7.44319	0	7.49967	9.57461	6.8381	7.20781	7.15259	7.61422	8.91454	0	11.4619	0	8.18628	8.11493	0	0	6.81949	7.78314	0	12.1457	7.18656	9.34274	9.10784	0	0	9.20301	7.8745
			m_5.2	Jejunum	18	11.5617	0	10.1799	8.16148	0	8.58038	0	0	6.44559	0	7.71595	10.6726	11.5203	0	9.77488	7.28358	0	0	0	0	9.22592	0	0	0	8.18848	9.00325	0	10.1603	0	0	8.17723	7.17584	0	7.71912	0	0	10.4639	0	8.64613	8.04853	6.88595	0	7.47674	8.38459
			mean ± SD			11.6 ± 0.3	0.0 ± 0.0	8.8 ± 1.0	7.5 ± 0.6	0.0 ± 0.0	7.8 ± 0.7	0.0 ± 0.0	0.0 ± 0.0	1.3 ± 2.9	0.0 ± 0.0	7.4 ± 0.4	11.7 ± 0.6	11.2 ± 0.2	0.0 ± 0.0	10.0 ± 0.2	7.4 ± 0.3	0.0 ± 0.0	5.8 ± 3.3	0.0 ± 0.0	5.7 ± 3.2	9.0 ± 0.7	2.8 ± 3.9	5.6 ± 3.1	2.8 ± 3.8	8.0 ± 0.4	8.7 ± 0.2	0.0 ± 0.0	11.2 ± 0.6	0.0 ± 0.0	6.4 ± 3.6	8.0 ± 0.5	4.2 ± 3.8	1.4 ± 3.1	4.3 ± 3.9	6.1 ± 3.4	0.0 ± 0.0	11.6 ± 0.7	5.7 ± 3.2	9.2 ± 0.5	8.8 ± 0.4	5.6 ± 3.1	0.0 ± 0.0	8.7 ± 0.7	7.9 ± 0.4
Isolate Add-In	cSI-N	A naeslundii and	m_6.1	Jejunum	18	11.5666	0	7.36985	7.00743	0	7.02322	0	0	0	0	7.37032	11.8871	10.5482	0	10.2232	7.54888	0	6.934	0	7.16713	9.19829	0	6.99985	0	8.25911	8.13541	0	11.3444	6.71384	7.5109	8.11522	0	0	6.78736	7.14893	0	11.5535	0	9.83415	8.67724	6.90783	0	8.64521	7.62888
		A odontolyticus	m_6.12	Jejunum	18	11.4214	0	9.17495	6.85845	0	7.87366	0	0	0	0	7.34555	12.3797	11.2551	0	10.0145	7.33219	0	7.56343	0	7.92075	8.6314	7.43538	7.32764	0	8.17355	8.73797	0	11.6336	0	8.3062	7.81974	7.04889	0	6.93819	7.77805	0	12.0556	7.52817	9.3504	9.41348	0	7.31606	9.08221	8.11929
		isolates	m_6.13	Jejunum	18	11.6181	0	8.88452	6.80804	0	7.42575	0	0	0	0	7.69386	11.752	11.1347	6.81003	9.23273	7.70863	0	0	0	7.44455	9.24075	6.90733	7.10103	6.74604	8.1959	8.38688	0	11.368	6.81397	7.75872	8.24686	7.47562	0	0	7.85304	0	11.9617	7.73298	8.55537	9.20593	7.00991	0	9.07058	8.05074
			m_6.4	Jejunum	18	10.6553	0	9.24116	7.79074	0	8.24168	0	0	0	0	7.8901	10.8391	9.99846	0	9.6742	7.74655	0	0	0	7.20962	8.99096	0	7.21841	0	8.48541	7.24863	0	10.5875	0	7.45682	8.37349	7.24072	0	7.43187	0	0	11.2672	0	10.1266	8.6294	0	6.80965	8.38686	8.34605
			m_6.8	Jejunum	18	11.0646	0	9.8737	7.59807	0	7.52152	5.50245	0	6.21344	6.31242	8.09583	10.882	10.6653	0	9.22155	7.65328	0	0	0	0	9.23507	6.07495	6.4438	0	8.24849	8.21057	0	10.6407	6.93578	7.42262	8.29415	6.64254	6.77269	6.83364	7.11634	5.97188	11.1251	6.98662	8.83505	8.68379	6.17632	5.73334	8.12897	8.59903
			mean ± SD			11.3 ± 0.4	0.0 ± 0.0	8.9 ± 0.9	7.2 ± 0.5	0.0 ± 0.0	7.6 ± 0.5	1.1 ± 2.5	0.0 ± 0.0	1.2 ± 2.8	1.3 ± 2.8	7.7 ± 0.3	11.5 ± 0.7	10.7 ± 0.5	1.4 ± 3.0	9.7 ± 0.5	7.6 ± 0.2	0.0 ± 0.0	2.9 ± 4.0	0.0 ± 0.0	5.9 ± 3.3	9.1 ± 0.3	4.1 ± 3.8	7.0 ± 0.3	1.3 ± 3.0	8.3 ± 0.1	8.1 ± 0.6	0.0 ± 0.0	11.1 ± 0.5	4.1 ± 3.7	7.7 ± 0.4	8.2 ± 0.2	5.7 ± 3.2	1.4 ± 3.0	5.6 ± 3.1	6.0 ± 3.4	1.2 ± 2.7	11.6 ± 0.4	4.4 ± 4.1	9.3 ± 0.7	8.9 ± 0.4	4.0 ± 3.7	4.0 ± 3.7	8.7 ± 0.4	8.1 ± 0.4
Isolate Add-In	cSI-I	mock	m_1.10	Ileum	18	11.3697	0	0	6.65015	0	8.60975	0	0	0	0	0	12.107	10.3219	6.95245	9.9501	7.42531	0	6.87758	0	0	8.61761	6.75011	0	6.88805	6.92349	7.75153	0	11.5668	0	7.35772	0	6.83966	7.27218	7.63375	0	0	9.45711	7.39879	9.14657	9.10202	0	0	7.44254	6.53029
			m_1.15	Ileum	18	11.9659	0	0	7.38409	0	9.91206	0	0	0	0	7.39488	12.3902	11.5099	7.20936	9.99606	7.50697	0	0	7.13854	0	9.07195	7.0066	0	0	0	9.10572	0	11.5014	0	7.01306	7.64708	0	6.92828	7.89111	0	0	9.81607	0	8.93214	8.81814	7.41057	0	7.69988	7.69099
			m_1.17	Ileum	18	11.6498	0	7.39195	7.0873	0	10.0974	0	0	0	0	7.44987	12.1816	11.3881	0	10.4622	7.73781	0	7.01342	0	0	8.66003	0	6.77893	0	7.53731	8.67493	0	11.4778	0	7.36911	7.74773	0	0	9.43158	0	0	9.77994	7.35884	9.01226	9.09704	0	0	0	7.57004
			m_1.19	Ileum	18	11.8649	0	7.9406	8.5783	0	7.35054	0	0	0	0	7.52188	11.7272	11.1558	7.03596	10.1339	7.8095	0	0	0	7.19361	9.04388	0	7.02608	0	8.00685	8.7766	0	11.0785	0	7.13974	8.14177	0	0	8.31886	0	7.0315	10.4567	7.60672	9.77158	8.82653	0	0	7.52563	8.09102
			m_1.7	Ileum	18	12.3514	0	7.12483	8.06352	0	9.42894	0	0	0	0	7.55097	11.5943	11.8555	0	9.97448	7.53802	0	0	0	0	8.86682	0	0	0	7.9391	9.39213	0	10.6348	7.06975	7.16881	8.02485	0	0	8.22321	0	0	9.96011	7.33537	8.32321	8.02979	0	0	0	7.24532
			mean ± SD			11.8 ± 0.4	0.0 ± 0.0	4.5 ± 4.1	7.6 ± 0.8	0.0 ± 0.0	9.1 ± 1.1	0.0 ± 0.0	0.0 ± 0.0	0.0 ± 0.0	0.0 ± 0.0	6.0 ± 3.3	12.0 ± 0.3	11.2 ± 0.6	4.2 ± 3.9	10.1 ± 0.2	7.6 ± 0.2	0.0 ± 0.0	2.8 ± 3.8	1.4 ± 3.2	1.4 ± 3.2	8.9 ± 0.2	2.8 ± 3.8	2.8 ± 3.8	1.4 ± 3.1	6.1 ± 3.4	8.7 ± 0.6	0.0 ± 0.0	11.3 ± 0.4	1.4 ± 3.2	7.2 ± 0.2	6.3 ± 3.5	1.4 ± 3.1	2.8 ± 3.9	8.3 ± 0.7	0.0 ± 0.0	1.4 ± 3.1	9.9 ± 0.4	5.9 ± 3.3	9.0 ± 0.5	8.8 ± 0.4	1.5 ± 3.3	0.0 ± 0.0	4.5 ± 4.1	7.4 ± 0.6
Isolate Add-In	cSI-N	mock	m_2.10	Ileum	18	12.2814	0	8.52105	7.45988	0	0	0	0	0	0	7.77103	12.323	12.2195	0	10.2655	7.28174	0	7.21031	0	7.14214	9.03402	0	6.97449	6.92124	7.85837	9.65077	0	11.7672	0	8.23414	8.09003	0	0	7.06466	7.4258	0	11.9827	7.43021	10.177	9.10723	7.18534	0	9.06507	7.86325
			m_2.14	Ileum	18	11.9288	0	8.43806	6.7039	0	8.57728	0	0	0	0	0	12.1272	11.8922	6.70822	9.86555	7.40113	0	0	0	6.86526	8.45177	0	6.99836	6.64342	6.97805	9.2778	0	11.5061	0	8.01417	7.87033	6.89423	0	7.38694	7.62454	0	11.8308	7.37414	9.90699	8.97201	0	0	8.88631	7.43062
			m_2.16	Ileum	18	11.5037	0	8.2345	6.71745	0	8.63669	0	0	0	0	7.38221	11.9624	11.2959	0	10.2689	6.71525	0	0	0	6.87715	8.85115	7.11889	0	0	8.31427	8.8032	0	11.2911	0	7.52288	8.15694	0	0	7.40079	7.46218	0	11.6983	0	9.1469	8.52972	0	0	8.75385	8.0462
			m_2.20	Ileum	18	12.2377	0	8.54895	8.14887	0	0	0	0	0	0	6.9933	11.8884	12.2331	0	10.3404	7.50261	0	7.63599	0	7.26675	8.59184	7.50877	7.49741	6.74268	8.08021	9.71238	0	11.5552	0	8.19069	7.54588	0	0	6.88796	7.55053	0	12.2259	7.25411	9.24333	8.92193	7.48574	0	9.3313	7.46482
			m_2.8	Ileum	18	11.2669	6.49087	8.77668	8.05114	0	8.93553	0	7.0419	0	0	7.06106	11.9787	11.0674	6.57615	9.99606	7.61262	0	7.27914	6.80402	7.21064	8.89548	6.97476	6.56593	0	7.84758	8.45354	0	11.5389	6.57951	7.88353	7.9155	7.46339	0	7.55758	7.49373	0	11.8152	7.1468	9.06139	9.29912	0	6.33479	8.8362	7.65869
			mean ± SD			11.8 ± 0.4	1.3 ± 2.9	8.5 ± 0.2	7.4 ± 0.7	0.0 ± 0.0	5.2 ± 4.8	0.0 ± 0.0	1.4 ± 3.1	0.0 ± 0.0	0.0 ± 0.0	5.8 ± 3.3	12.1 ± 0.2	11.7 ± 0.5	2.7 ± 3.6	10.1 ± 0.2	7.3 ± 0.4	0.0 ± 0.0	4.4 ± 4.0	1.4 ± 3.0	7.1 ± 0.2	8.8 ± 0.2	4.3 ± 3.9	5.6 ± 3.2	4.1 ± 3.7	7.8 ± 0.5	9.2 ± 0.5	0.0 ± 0.0	11.5 ± 0.2	1.3 ± 2.9	8.0 ± 0.3	7.9 ± 0.2	2.9 ± 3.9	0.0 ± 0.0	7.3 ± 0.3	7.5 ± 0.1	0.0 ± 0.0	11.9 ± 0.2	5.8 ± 3.3	9.5 ± 0.5	9.0 ± 0.3	2.9 ± 4.0	1.3 ± 2.8	9.0 ± 0.2	7.7 ± 0.3
Isolate Add-In	cSI-N	cSI-I	m_3.3	Ileum	18	12.0061	0	7.87966	9.9574	0	7.45832	0	0	0	0	7.50427	12.2024	11.7514	0	10.0453	7.68326	0	0	0	7.3012	9.64647	0	7.53214	7.07889	7.59166	9.09981	0	11.6734	7.44951	8.06014	7.5801	0	0	7.6997	7.58447	7.13948	12.0321	7.65646	10.5299	9.22367	0	0	9.09561	7.19798
			m_3.4	Ileum	18	12.3159	6.95335	9.20762	7.94069	0	8.76872	0	0	0	0	0	12.3711	11.9419	0	10.4367	7.81248	0	7.86753	0	7.19568	10.5558	7.73893	7.3298	7.45158	7.78835	9.45063	0	11.9177	7.34425	8.44391	0	7.22868	7.35822	9.57888	8.08202	0	12.266	7.48512	10.5053	9.65981	7.23914	0	9.30702	0
			m_3.5	Ileum	18	11.4276	0	8.81022	7.8913	0	7.46734	0	0	0	0	7.43455	11.8744	11.0094	6.85045	9.49245	7.50053	0	6.77607	0	7.82221	9.36953	6.64954	7.31877	6.96316	7.42448	8.45482	6.79016	11.5435	0	8.15945	7.1126	6.73872	6.87011	0	7.94575	0	12.0367	7.42233	10.1597	9.14458	0	6.30839	9.08172	7.50899
			m_3.6	Ileum	18	11.415	6.61667	7.99123	8.0419	0	7.01546	0	0	0	0	7.48806	12.064	10.8532	7.00178	10.1674	7.95195	0	7.83044	0	7.46117	9.6569	7.10077	7.53682	7.23831	7.81841	8.37498	7.41875	11.6569	7.40524	8.32342	7.43889	0	7.32151	0	7.74403	0	12.0603	7.71138	10.2214	9.26347	0	6.46117	9.12542	7.18247
			m_3.9	Ileum	18	12.2486	0	7.44053	8.0875	0	8.76621	0	0	0	0	7.38981	12.1174	10.8009	7.204	10.2309	7.50108	0	7.55509	0	7.83916	9.20386	7.30209	7.67185	7.26444	7.30052	8.00325	7.26954	11.7287	0	8.41081	0	7.39363	7.44394	8.12842	8.01342	0	12.17	7.54085	9.0393	9.36123	0	6.78389	9.30343	7.08232
			mean ± SD			11.9 ± 0.4	2.7 ± 3.7	8.3 ± 0.7	8.4 ± 0.9	0.0 ± 0.0	7.9 ± 0.8	0.0 ± 0.0	0.0 ± 0.0	0.0 ± 0.0	0.0 ± 0.0	6.0 ± 3.3	12.1 ± 0.2	11.3 ± 0.5	4.2 ± 3.8	10.1 ± 0.4	7.7 ± 0.2	0.0 ± 0.0	6.0 ± 3.4	0.0 ± 0.0	7.5 ± 0.3	9.7 ± 0.5	5.8 ± 3.2	7.5 ± 0.2	7.2 ± 0.2	7.6 ± 0.2	8.7 ± 0.6	4.3 ± 3.9	11.7 ± 0.1	4.4 ± 4.1	8.3 ± 0.2	4.4 ± 4.0	4.3 ± 3.9	5.8 ± 3.2	5.1 ± 4.7	7.9 ± 0.2	1.4 ± 3.2	12.1 ± 0.1	7.6 ± 0.1	10.1 ± 0.6	9.3 ± 0.2	1.4 ± 3.2	3.9 ± 3.6	9.2 ± 0.1	5.8 ± 3.2
Isolate Add-In	cSI-N	A naeslundii,	m_7.11	Ileum	18	11.6313	0	6.77072	7.76078	0	6.72497	0	0	0	0	6.99303	11.5661	11.1048	0	9.67893	6.10475	0	6.63654	0	6.26649	8.56932	0	6.40046	0	7.33551	8.53635	0	10.9543	0	7.21296	7.36992	0	0	6.48979	7.32829	0	11.097	6.55455	8.7377	8.49869	6.6109	6.71208	8.11749	7.40313
		A odontolyticus,	m_7.16	Ileum	18	11.6719	0	10.061	8.59204	0	8.59947	0	0	6.42571	0	7.15271	11.9458	11.3514	6.36584	9.37225	6.83789	0	0	0	0	8.77248	6.4635	6.65732	0	7.41606	8.80052	0	10.8051	0	7.07155	7.58091	0	0	7.14336	7.40894	0	11.126	0	8.59832	8.60222	0	6.42571	8.23573	7.6066
		and C concisus	m_7.17	Ileum	18	11.7647	0	9.96012	9.06782	0	7.83883	0	0	0	0	7.36665	11.4848	11.352	6.48242	9.53351	7.6246	0	6.70945	7.01304	6.94181	9.6344	0	0	6.41692	7.83409	8.72095	6.72297	10.9647	6.48817	7.28542	7.69797	7.44965	6.50223	6.5616	7.4008	0	11.5801	6.92854	8.76362	8.56141	6.98393	0	8.81148	7.476
		isolates	m_7.3	Ileum	18	11.8425	0	10.2727	8.51601	0	7.17882	0	0	6.44924	0	0	11.5532	11.3558	6.3863	9.82395	7.70509	0	6.61369	0	6.54477	9.22397	0	6.67928	0	7.73857	8.81953	6.62762	10.9897	0	7.7216	7.55109	6.57676	6.40578	0	0	0	11.6318	7.20135	9.37722	9.63703	0	6.9229	8.69663	6.26795
			m_7.6	Ileum	18	11.3889	0	8.6839	9.05536	0	7.97083	5.54904	0	5.78513	0	6.90655	11.1293	10.9251	6.02212	9.73828	6.01805	0	6.55025	0	6.87923	8.98055	0	6.48967	0	7.33615	8.39264	0	10.8358	6.02616	7.48828	7.45961	0	0	6.7037	6.94066	6.01805	11.3172	6.59371	9.19124	8.32382	0	6.25756	8.34504	7.61785
			m_7.9	Ileum	18	11.3598	6.21298	10.2628	8.74114	0	7.38995	5.82261	0	6.35817	0	6.78336	11.1125	11.1453	0	9.46108	7.73988	0	6.52372	0	6.45446	8.87211	6.39557	6.28704	6.23219	7.77333	8.57664	0	10.5103	6.60344	7.48009	7.6719	6.96296	0	6.97821	7.03928	6.29253	11.0504	6.74343	9.81592	9.63871	7.34243	0	8.0422	7.07937
			mean ± SD			11.6 ± 0.2	1.0 ± 2.5	9.3 ± 1.4	8.6 ± 0.5	0.0 ± 0.0	7.6 ± 0.7	1.9 ± 2.9	0.0 ± 0.0	4.2 ± 3.2	0.0 ± 0.0	5.9 ± 2.9	11.5 ± 0.3	11.2 ± 0.2	4.2 ± 3.3	9.6 ± 0.2	7.0 ± 0.8	0.0 ± 0.0	5.5 ± 2.7	1.2 ± 2.9	5.5 ± 2.7	9.0 ± 0.4	2.1 ± 3.3	5.4 ± 2.7	2.1 ± 3.3	7.6 ± 0.2	8.6 ± 0.2	2.2 ± 3.4	10.8 ± 0.2	3.2 ± 3.5	7.4 ± 0.2	7.6 ± 0.1	3.5 ± 3.8	2.2 ± 3.3	5.6 ± 2.8	6.0 ± 3.0	2.1 ± 3.2	11.3 ± 0.3	5.7 ± 2.8	9.1 ± 0.5	8.9 ± 0.6	3.5 ± 3.8	4.4 ± 3.4	8.4 ± 0.3	7.2 ± 0.5
Isolate Add-In	cSI-N	A naeslundii	m_4.1	Ileum	18	12.1648	0	8.47769	7.51342	0	0	0	0	0	0	6.85503	11.9333	12.1166	0	9.7391	7.51067	0	0	0	0	8.93074	6.76892	7.1369	0	6.94247	9.57585	0	11.4707	0	7.94981	7.93055	7.15918	0	7.22524	0	0	11.6316	6.6363	8.87351	9.41265	7.56935	8.29066	8.78291	7.66287
		isolates	m_4.12	Ileum	18	11.3377	0	7.77193	6.99079	0	8.13606	0	0	0	0	6.57582	11.9151	10.9345	6.38959	9.93382	7.08443	0	0	0	0	8.28635	0	6.68198	0	7.13948	8.48439	0	11.266	6.39637	7.53523	7.12777	6.57804	0	7.42314	7.13212	0	11.195	0	9.7457	8.91935	6.59114	6.44715	8.22225	7.34837
			m_4.15	Ileum	18	11.3327	0	6.9963	7.47005	0	6.70769	0	0	0	0	0	11.7603	10.2413	0	9.59013	7.29141	0	0	0	6.54998	8.36646	6.79201	6.38318	6.80525	7.9199	7.7654	0	11.1881	0	7.67233	7.79948	7.05878	0	0	7.43571	0	11.576	6.83911	8.85575	8.78043	0	6.75263	8.47339	7.41762
			m_4.5	Ileum	18	11.8937	0	8.05557	7.70051	0	8.20254	0	0	0	0	0	12.1477	11.5604	0	10.4097	7.12368	0	7.35436	0	7.16147	8.74869	6.62435	6.51521	0	7.64324	8.94557	0	11.5417	0	7.67119	7.82847	0	0	7.20688	6.9675	0	11.4252	0	8.95828	8.70827	6.72765	6.28112	8.44729	7.51932
			m_4.7	Ileum	18	10.414	6.42804	9.0639	7.55234	0	8.1282	0	0	0	0	7.24151	11.0053	10.2648	0	9.26014	7.43756	0	0	0	6.36927	8.56396	0	6.50296	0	7.82598	7.68698	0	9.78772	6.69359	7.01425	7.72759	6.40037	6.53072	6.98941	6.95354	0	10.5994	6.48141	10.1722	9.21077	6.41184	6.44627	7.00231	7.58195
			mean ± SD			11.4 ± 0.7	1.3 ± 2.9	8.1 ± 0.8	7.4 ± 0.3	0.0 ± 0.0	6.2 ± 3.5	0.0 ± 0.0	0.0 ± 0.0	0.0 ± 0.0	0.0 ± 0.0	4.1 ± 3.8	11.8 ± 0.4	11.0 ± 0.8	1.3 ± 2.9	9.8 ± 0.4	7.3 ± 0.2	0.0 ± 0.0	1.5 ± 3.3	0.0 ± 0.0	4.0 ± 3.7	8.6 ± 0.3	4.0 ± 3.7	6.6 ± 0.3	1.4 ± 3.0	7.5 ± 0.4	8.5 ± 0.8	0.0 ± 0.0	11.1 ± 0.7	2.6 ± 3.6	7.6 ± 0.3	7.7 ± 0.3	5.4 ± 3.1	1.3 ± 2.9	5.8 ± 3.2	5.7 ± 3.2	0.0 ± 0.0	11.3 ± 0.4	4.0 ± 3.6	9.3 ± 0.6	9.0 ± 0.3	5.5 ± 3.1	6.8 ± 0.8	8.2 ± 0.7	7.5 ± 0.1
Isolate Add-In	cSI-N	A odontolyticus	m_5.11	Ileum	18	12.329	0	8.55992	7.4303	0	7.04687	0	0	0	0	7.21955	11.6985	12.0409	0	10.3074	6.7271	0	6.95904	0	7.19125	9.16394	0	7.20137	0	7.60724	9.47142	6.97377	11.2031	0	7.79111	7.99404	0	0	0	7.17486	0	11.6179	0	8.40145	8.7431	7.23437	0	8.62088	7.91329
		isolate	m_5.13	Ileum	18	11.9916	0	7.65893	7.17141	0	8.59064	0	0	0	0	6.88078	12.068	11.2056	6.69729	9.93874	7.64602	0	7.39982	6.92536	6.85353	9.27415	7.39626	7.53203	0	7.92244	8.5919	0	11.4761	0	8.14236	6.95603	0	0	7.47394	7.91545	0	12.1114	7.44291	9.49261	9.04287	6.89521	0	9.11543	7.35298
			m_5.14	Ileum	18	11.5849	0	7.62849	7.78896	0	0	0	0	0	0	7.27676	12.0058	11.3716	0	9.89563	7.08702	0	0	0	7.1248	8.21446	6.58801	6.48174	0	7.4606	8.80353	0	11.3208	6.49446	7.82377	7.44916	0	0	0	0	0	11.647	6.75846	10.5223	8.6769	0	0	8.71969	7.06737
			m_5.18	Ileum	18	11.9779	0	8.88126	7.66995	0	8.48114	0	0	6.52382	0	6.95196	12.1911	11.0556	6.76933	10.1256	7.84314	0	7.59644	0	7.70452	9.08126	7.34337	7.45832	7.40234	0	8.60868	7.00954	11.6852	6.77424	8.31942	7.02897	0	0	7.14913	7.68639	0	12.2592	7.7376	9.13095	9.28217	6.96787	0	9.29972	7.42582
			m_5.2	Ileum	18	12.0091	6.5594	9.53476	8.30569	0	7.86225	6.17452	0	0	0	7.13055	11.1366	11.9003	6.64352	9.42109	7.87059	0	6.87026	0	7.27908	8.83948	6.74316	0	0	8.03051	9.38281	0	11.05	6.94998	7.35061	7.94673	0	0	6.72316	7.38661	0	11.536	6.61239	9.064	8.79668	0	0	8.62565	7.66976
			mean ± SD			12.0 ± 0.3	1.3 ± 2.9	8.5 ± 0.8	7.7 ± 0.4	0.0 ± 0.0	6.4 ± 3.6	1.2 ± 2.8	0.0 ± 0.0	1.3 ± 2.9	0.0 ± 0.0	7.1 ± 0.2	11.8 ± 0.4	11.5 ± 0.4	4.0 ± 3.7	9.9 ± 0.3	7.4 ± 0.5	0.0 ± 0.0	5.8 ± 3.2	1.4 ± 3.1	7.2 ± 0.3	8.9 ± 0.4	5.6 ± 3.2	5.7 ± 3.2	1.5 ± 3.3	6.2 ± 3.5	9.0 ± 0.4	2.8 ± 3.8	11.3 ± 0.2	4.0 ± 3.7	7.9 ± 0.4	7.5 ± 0.5	0.0 ± 0.0	0.0 ± 0.0	4.3 ± 3.9	6.0 ± 3.4	0.0 ± 0.0	11.8 ± 0.3	5.7 ± 3.2	9.3 ± 0.8	8.9 ± 0.3	4.2 ± 3.9	0.0 ± 0.0	8.9 ± 0.3	7.5 ± 0.3
Isolate Add-In	cSI-N	A naeslundii and	m_6.1	Ileum	18	11.9113	0	8.07541	7.63393	0	6.95047	0	0	0	0	6.82128	12.1823	10.8665	0	10.3241	7.40944	0	0	0	7.57118	9.24742	7.21024	7.22802	6.56874	7.38493	8.23016	0	11.7127	0	7.91531	7.74155	7.12572	0	7.6173	7.37739	0	11.9867	7.30294	8.87941	9.08584	0	6.38958	9.08906	7.29267
		A odontolyticus	m_6.12	Ileum	18	12.1198	0	9.00444	6.97836	0	8.65502	0	0	0	0	7.46406	12.4349	11.8545	0	10.0613	7.75216	0	0	0	7.43781	9.18528	7.07749	6.97087	6.9145	7.94959	9.37399	0	11.6318	0	7.92763	8.14241	7.16786	0	7.83549	8.02177	0	12.0657	7.42472	9.07061	9.25076	7.65603	7.03728	9.17598	7.63609
		isolates	m_6.13	Ileum	18	11.715	0	8.04188	8.19568	0	7.00745	0	0	0	0	6.87668	11.9393	11.104	0	10.69	7.38676	0	6.91861	6.92127	7.32656	9.49334	7.26752	7.38128	0	7.56616	8.51213	0	11.5855	0	8.4772	7.65189	7.3577	0	0	8.24713	0	12.3142	7.43882	8.54059	9.41346	0	6.44679	9.41243	7.41654
			m_6.4	Ileum	18	11.6882	0	9.75016	8.29094	0	8.54192	0	0	6.41918	0	0	11.7802	10.4681	6.95988	9.61219	7.8852	0	7.18643	0	7.29424	9.18156	0	7.25151	6.89434	7.70921	8.03196	0	11.5423	7.14101	8.25427	7.87423	7.14874	0	7.34023	7.57729	0	12.0782	7.10504	9.69897	9.42924	0	0	9.13567	7.79348
			m_6.8	Ileum	18	11.7218	0	9.33965	7.99541	0	7.70948	0	0	0	0	6.80126	11.7624	10.903	6.91763	9.67416	7.31109	0	0	0	7.2517	9.03924	7.41411	7.30581	0	7.36598	8.44697	0	11.4931	6.92316	8.27684	7.57657	0	0	6.69454	7.9029	6.61287	12.0842	7.36399	8.89459	10.0182	0	6.37448	9.12775	7.09741
			mean ± SD			11.8 ± 0.2	0.0 ± 0.0	8.8 ± 0.8	7.8 ± 0.5	0.0 ± 0.0	7.8 ± 0.8	0.0 ± 0.0	0.0 ± 0.0	1.3 ± 2.9	0.0 ± 0.0	5.6 ± 3.1	12.0 ± 0.3	11.0 ± 0.5	2.8 ± 3.8	10.1 ± 0.5	7.5 ± 0.3	0.0 ± 0.0	2.8 ± 3.9	1.4 ± 3.1	7.4 ± 0.1	9.2 ± 0.2	5.8 ± 3.2	7.2 ± 0.2	4.1 ± 3.7	7.6 ± 0.2	8.5 ± 0.5	0.0 ± 0.0	11.6 ± 0.1	2.8 ± 3.9	8.2 ± 0.2	7.8 ± 0.2	5.8 ± 3.2	0.0 ± 0.0	5.9 ± 3.3	7.8 ± 0.3	1.3 ± 3.0	12.1 ± 0.1	7.3 ± 0.1	9.0 ± 0.4	9.4 ± 0.4	1.5 ± 3.4	5.2 ± 2.9	9.2 ± 0.1	7.4 ± 0.3
Isolate Add-In	cSI-I	mock	m_1.10	Cecum	18	10.3951	0	5.88597	5.08513	0	8.89294	4.61551	0	0	0	0	10.4271	9.57596	0	10.1381	0	0	0	0	0	5.97285	0	0	0	0	7.00725	0	9.8911	0	5.18879	0	0	0	8.22697	0	5.08134	7.36351	5.05382	6.78928	7.48384	0	0	5.57588	0
			m_1.15	Cecum	18	10.7878	0	5.56959	6.02074	0	9.97089	0	0	0	0	0	9.96314	10.5091	0	9.93905	0	0	0	0	0	7.20631	0	0	0	5.18121	7.98868	0	9.18569	0	0	0	0	0	8.3941	0	5.8063	7.12871	4.87586	6.19642	6.792	5.95359	0	0	0
			m_1.17	Cecum	18	10.7066	0	5.68921	6.27143	0	9.90397	0	0	0	0	0	9.95233	10.6631	0	10.2505	0	0	0	0	0	6.62651	0	0	0	0	8.10767	0	9.45666	0	0	0	0	0	8.9247	0	5.70445	7.01263	0	6.45737	7.03501	5.4311	0	0	0
			m_1.19	Cecum	18	10.6449	0	5.46104	6.002	0	8.08336	4.92903	5.94712	0	0	0	10.5188	10.574	0	10.4856	5.99886	0	0	0	0	7.32511	0	0	0	0	8.04524	0	9.88824	0	0	0	0	5.41829	9.00454	0	0	7.79073	0	6.61026	7.32026	6.07844	0	5.8914	0
			m_1.7	Cecum	18	10.6125	0	5.49599	6.61989	0	10.4369	0	0	0	0	0	10.0915	10.4985	0	10.0865	5.25503	0	0	0	0	7.2216	0	0	0	0	7.93065	0	9.56385	0	0	0	0	0	9.08759	0	6.25503	7.28858	0	5.37175	6.78061	5.76131	0	0	0
			mean ± SD			10.6 ± 0.1	0.0 ± 0.0	5.6 ± 0.2	6.0 ± 0.6	0.0 ± 0.0	9.5 ± 1.0	1.9 ± 2.6	1.2 ± 2.7	0.0 ± 0.0	0.0 ± 0.0	0.0 ± 0.0	10.2 ± 0.3	10.4 ± 0.4	0.0 ± 0.0	10.2 ± 0.2	2.3 ± 3.1	0.0 ± 0.0	0.0 ± 0.0	0.0 ± 0.0	0.0 ± 0.0	6.9 ± 0.6	0.0 ± 0.0	0.0 ± 0.0	0.0 ± 0.0	1.0 ± 2.3	7.8 ± 0.5	0.0 ± 0.0	9.6 ± 0.3	0.0 ± 0.0	1.0 ± 2.3	0.0 ± 0.0	0.0 ± 0.0	1.1 ± 2.4	8.7 ± 0.4	0.0 ± 0.0	4.6 ± 2.6	7.3 ± 0.3	2.0 ± 2.7	6.3 ± 0.6	7.1 ± 0.3	4.6 ± 2.6	0.0 ± 0.0	2.3 ± 3.1	0.0 ± 0.0
Isolate Add-In	cSI-N	mock	m_2.10	Cecum	18	10.4424	0	6.88384	5.01778	0	5.81017	0	5.08781	0	0	0	10.3781	10.1721	0	10.0879	5.49126	0	0	0	5.6525	6.36559	5.59325	0	4.95354	0	7.62296	0	9.97343	0	5.96716	0	0	0	5.09696	6.06114	0	9.96787	0	7.20554	7.60589	5.82055	0	6.99914	0
			m_2.14	Cecum	18	10.095	0	6.53297	5.28093	0	5.89863	0	0	0	0	0	10.2231	10.2291	4.98183	9.74763	5.279	0	5.2075	0	0	5.61359	5.38053	4.97407	0	0	7.69721	0	9.77293	0	6.12713	0	0	0	0	5.4229	0	9.8972	5.42843	7.2715	7.37313	6.02739	0	7.02808	0
			m_2.16	Cecum	18	10.6288	0	7.24297	6.1742	0	7.16367	0	0	0	0	0	9.81072	10.4422	0	10.2861	0	0	0	0	5.18648	6.4671	0	5.0192	0	5.30151	7.93292	0	9.55118	0	5.7356	0	0	0	6.14972	5.47118	5.32543	9.71358	0	6.35899	6.85147	5.7065	0	6.8415	0
			m_2.20	Cecum	18	10.7542	0	7.2649	5.95891	0	6.45083	0	0	0	0	0	9.99413	10.3059	0	10.4076	5.17902	5.07949	0	0	5.94208	7.00657	0	5.77449	0	0	7.83049	0	9.90145	0	5.58628	5.44178	0	0	5.95978	5.92364	5.17902	10.149	5.15204	7.20244	7.23297	5.68319	0	7.21587	0
			m_2.8	Cecum	18	10.3133	0	7.07054	0	0	6.92996	0	5.11483	0	0	0	10.1938	10.2994	0	10.034	5.51994	0	5.57451	0	5.20444	6.54786	5.14399	0	0	0	7.8073	0	9.83196	0	5.62764	0	0	0	5.72805	0	0	9.48087	0	6.8537	7.28126	5.2465	0	6.44005	4.92495
			mean ± SD			10.4 ± 0.3	0.0 ± 0.0	7.0 ± 0.3	4.5 ± 2.6	0.0 ± 0.0	6.5 ± 0.6	0.0 ± 0.0	2.0 ± 2.8	0.0 ± 0.0	0.0 ± 0.0	0.0 ± 0.0	10.1 ± 0.2	10.3 ± 0.1	1.0 ± 2.2	10.1 ± 0.3	4.3 ± 2.4	1.0 ± 2.3	2.2 ± 3.0	0.0 ± 0.0	4.4 ± 2.5	6.4 ± 0.5	3.2 ± 2.9	3.2 ± 2.9	1.0 ± 2.2	1.1 ± 2.4	7.8 ± 0.1	0.0 ± 0.0	9.8 ± 0.2	0.0 ± 0.0	5.8 ± 0.2	1.1 ± 2.4	0.0 ± 0.0	0.0 ± 0.0	4.6 ± 2.6	4.6 ± 2.6	2.1 ± 2.9	9.8 ± 0.3	2.1 ± 2.9	7.0 ± 0.4	7.3 ± 0.3	5.7 ± 0.3	0.0 ± 0.0	6.9 ± 0.3	1.0 ± 2.2
Isolate Add-In	cSI-N	cSI-I	m_3.3	Cecum	18	10.2225	0	6.73816	9.39844	0	5.9847	0	0	0	0	0	10.3219	10.209	5.57346	9.85864	5.66565	0	5.49837	0	5.12748	9.68093	5.07066	5.43863	5.20598	0	7.72871	0	9.92081	4.97724	6.18853	0	0	5.28969	7.62498	5.4118	6.78576	10.2415	5.84253	7.35935	7.64986	5.87007	4.72543	7.324	0
			m_3.4	Cecum	18	10.4091	0	7.42111	5.58425	0	6.72424	0	0	6.07212	0	0	10.2097	10.3668	5.10964	9.83414	5.10588	0	0	0	5.26528	9.69968	5.68366	0	0	0	7.82646	0	9.7359	5.11336	5.99064	0	0	0	8.08514	0	0	9.85727	5.55438	7.40387	7.33331	6.15408	0	6.92064	4.98966
			m_3.5	Cecum	18	10.0899	0	6.51945	5.57555	0	5.98934	0	0	4.7325	0	0	10.0774	9.84085	4.97655	9.81148	0	0	0	0	5.13186	9.62287	5.3753	5.44271	0	0	7.29936	0	9.72557	0	6.42167	0	5.16465	0	6.46948	5.71728	0	10.3293	5.64352	7.17032	7.29811	5.47736	0	7.41472	4.85565
			m_3.6	Cecum	18	10.4712	5.63261	6.73984	6.19196	0	7.01331	0	0	4.77925	0	0	9.87264	10.3761	5.01748	10.233	5.01263	0	5.72029	0	0	10.0257	0	5.30875	0	5.59087	7.8216	0	9.6516	5.02228	6.02418	0	5.20625	5.03637	6.61481	0	0	9.44478	5.28855	6.92531	6.98638	5.91633	0	6.68327	0
			m_3.9	Cecum	18	10.8601	0	7.25074	6.95717	0	6.45202	0	5.00315	0	0	0	10.0185	10.0259	5.23643	10.4109	5.23075	0	0	0	5.69236	10.106	5.33221	5.52602	5.47051	5.50527	7.48808	0	9.806	0	6.18308	0	0	0	8.01319	0	0	10.0139	5.20119	6.9485	7.36642	0	0	7.22937	0
			mean ± SD			10.4 ± 0.3	1.1 ± 2.5	6.9 ± 0.4	6.7 ± 1.6	0.0 ± 0.0	6.4 ± 0.5	0.0 ± 0.0	1.0 ± 2.2	3.1 ± 2.9	0.0 ± 0.0	0.0 ± 0.0	10.1 ± 0.2	10.2 ± 0.2	5.2 ± 0.2	10.0 ± 0.3	4.2 ± 2.4	0.0 ± 0.0	2.2 ± 3.1	0.0 ± 0.0	4.2 ± 2.4	9.8 ± 0.2	4.3 ± 2.4	4.3 ± 2.4	2.1 ± 2.9	2.2 ± 3.0	7.6 ± 0.2	0.0 ± 0.0	9.8 ± 0.1	3.0 ± 2.8	6.2 ± 0.2	0.0 ± 0.0	2.1 ± 2.8	2.1 ± 2.8	7.4 ± 0.8	2.2 ± 3.0	1.4 ± 3.0	10.0 ± 0.4	5.5 ± 0.3	7.2 ± 0.2	7.3 ± 0.2	4.7 ± 2.6	0.9 ± 2.1	7.1 ± 0.3	2.0 ± 2.7
Isolate Add-In	cSI-N	A naeslundii,	m_7.11	Cecum	18	10.9324	0	7.19654	7.74299	0	6.61549	0	0	0	0	0	9.75959	10.6879	0	10.3328	0	0	0	5.38392	5.61258	9.75552	0	0	0	5.42739	8.17743	0	9.66256	0	5.56001	0	0	0	0	5.59653	5.45087	9.23747	0	6.96119	7.08774	6.05374	4.90681	6.64445	5.03459
		A odontolyticus,	m_7.16	Cecum	18	10.791	0	7.84807	9.77149	0	6.46247	0	4.913	0	0	0	9.68096	10.453	0	9.45535	0	0	0	0	0	9.63302	0	0	0	5.41957	7.98014	0	9.40083	0	5.55332	0	0	0	5.22531	5.58849	7.08279	9.68547	0	6.72238	6.89072	5.95021	0	6.67917	0
		and C concisus	m_7.17	Cecum	18	10.6519	0	6.80757	9.46608	0	6.03733	4.84844	0	0	0	0	9.9762	10.1921	0	9.47625	5.62063	0	5.72644	0	5.78355	9.71225	5.12203	5.49068	5.25861	5.59599	7.72684	0	9.52496	0	6.50751	0	0	5.03905	0	6.16342	6.85144	10.3528	5.69099	7.13778	7.20309	5.52559	0	7.43249	4.90643
		isolates	m_7.3	Cecum	18	10.8339	0	7.7111	8.92047	0	6.52988	0	4.87279	0	0	0	9.4712	10.3505	0	10.2513	5.09832	0	0	0	0	9.75039	5.20069	5.09279	0	5.37388	7.78081	0	9.43253	0	5.68213	0	0	0	5.17842	5.54311	5.99934	9.64069	0	6.21311	6.84404	6.00072	0	6.63238	0
			m_7.6	Cecum	18	10.4679	0	7.22669	8.02219	0	6.05226	0	0	0	0	0	10.0074	10.2289	5.13605	9.94986	5.83025	0	0	0	5.59434	9.40042	5.83581	0	0	0	7.71255	0	9.91809	5.13998	6.46977	0	0	0	0	6.0537	5.13208	10.3703	5.10326	7.33573	7.31773	0	0	7.43159	5.01374
			m_7.9	Cecum	18	10.886	0	7.37801	9.51599	0	6.01465	4.74889	0	0	0	0	10.2872	9.82697	5.22018	9.88116	5.22018	0	0	0	5.68136	9.59692	5.31943	5.5153	5.15713	0	7.30068	0	9.98912	0	6.50293	0	5.41164	0	0	6.26634	6.92613	10.5117	5.1898	7.51985	7.55701	6.02581	0	7.54546	0
			mean ± SD			10.8 ± 0.2	0.0 ± 0.0	7.4 ± 0.4	8.9 ± 0.8	0.0 ± 0.0	6.3 ± 0.3	1.6 ± 2.5	1.6 ± 2.5	0.0 ± 0.0	0.0 ± 0.0	0.0 ± 0.0	9.9 ± 0.3	10.3 ± 0.3	1.7 ± 2.7	9.9 ± 0.4	3.6 ± 2.8	0.0 ± 0.0	1.0 ± 2.3	0.9 ± 2.2	3.8 ± 2.9	9.6 ± 0.1	3.6 ± 2.8	2.7 ± 2.9	1.7 ± 2.7	3.6 ± 2.8	7.8 ± 0.3	0.0 ± 0.0	9.7 ± 0.2	0.9 ± 2.1	6.0 ± 0.5	0.0 ± 0.0	0.9 ± 2.2	0.8 ± 2.1	1.7 ± 2.7	5.9 ± 0.3	6.2 ± 0.8	10.0 ± 0.5	2.7 ± 2.9	7.0 ± 0.5	7.2 ± 0.3	4.9 ± 2.4	0.8 ± 2.0	7.1 ± 0.5	2.5 ± 2.7
Isolate Add-In	cSI-N	A naeslundii	m_4.1	Cecum	18	10.1702	0	6.7568	6.10636	0	6.03715	0	0	0	0	0	10.3228	10.2384	0	9.82898	5.17449	0	5.10485	0	5.03538	9.43234	5.67458	5.34518	0	0	7.71383	0	9.98929	0	6.36159	0	0	0	4.95797	6.16374	4.87023	10.2107	5.32291	7.50217	7.6423	5.85573	5.81131	7.23664	0
		isolates	m_4.12	Cecum	18	10.2887	0	7.01885	5.67721	0	5.51631	0	4.66703	0	0	0	10.2081	10.0731	0	9.71146	4.89618	0	0	0	5.05754	8.74085	0	4.89181	0	5.47367	7.52847	0	9.70164	0	5.90732	0	0	0	0	5.34178	0	9.48931	4.86931	7.17075	7.38616	5.1003	5.25979	6.56623	0
			m_4.15	Cecum	18	10.4505	0	6.98233	0	0	0	0	4.74233	0	0	0	10.1818	9.57505	0	9.77587	5.26829	0	5.19826	0	5.12767	9.23126	5.37071	4.96262	0	0	7.03679	0	9.72016	4.97641	5.77373	0	0	0	0	5.41244	0	10.0253	5.23965	7.33569	7.41404	0	4.72653	6.85858	0
			m_4.5	Cecum	18	10.3108	0	7.09983	5.66937	0	6.08297	0	0	0	0	0	10.3352	10.216	0	9.91513	5.36551	0	5.59596	0	0	8.0998	0	5.36172	0	0	7.60849	0	9.83494	0	5.77537	0	0	0	5.44939	5.51029	0	9.86635	0	7.4402	7.32844	5.26861	4.82987	6.70527	0
			m_4.7	Cecum	18	10.5888	5.02324	7.06166	5.10543	0	6.46323	4.62831	0	0	0	0	10.1226	10.6144	5.10543	10.2503	0	0	0	0	0	9.92735	5.20333	0	0	0	8.09625	0	9.03373	5.11039	5.81329	0	0	0	0	0	0	9.65878	0	6.9309	7.23014	6.00664	5.46694	6.71084	0
			mean ± SD			10.4 ± 0.2	1.0 ± 2.2	7.0 ± 0.1	4.5 ± 2.5	0.0 ± 0.0	4.8 ± 2.7	0.9 ± 2.1	1.9 ± 2.6	0.0 ± 0.0	0.0 ± 0.0	0.0 ± 0.0	10.2 ± 0.1	10.1 ± 0.4	1.0 ± 2.3	9.9 ± 0.2	4.1 ± 2.3	0.0 ± 0.0	3.2 ± 2.9	0.0 ± 0.0	3.0 ± 2.8	9.1 ± 0.7	3.2 ± 3.0	4.1 ± 2.3	0.0 ± 0.0	1.1 ± 2.4	7.6 ± 0.4	0.0 ± 0.0	9.7 ± 0.4	2.0 ± 2.8	5.9 ± 0.2	0.0 ± 0.0	0.0 ± 0.0	0.0 ± 0.0	2.1 ± 2.9	4.5 ± 2.5	1.0 ± 2.2	9.9 ± 0.3	3.1 ± 2.8	7.3 ± 0.2	7.4 ± 0.2	4.4 ± 2.5	5.2 ± 0.4	6.8 ± 0.3	0.0 ± 0.0
Isolate Add-In	cSI-N	A odontolyticus	m_5.11	Cecum	18	10.4154	0	7.2459	5.99321	0	7.23453	4.44413	0	0	0	0	9.58802	10.3198	0	10.4002	0	0	0	0	0	9.67509	5.01276	0	0	0	7.77693	0	9.41832	0	5.71862	0	0	0	6.07383	5.35715	4.91039	9.68629	5.18594	6.75587	7.11827	5.41759	0	6.6358	0
		isolate	m_5.13	Cecum	18	10.4896	0	6.82566	5.73854	0	5.7537	4.66643	0	0	0	0	10.1726	9.59979	0	9.8933	5.73497	0	5.36258	0	5.77276	9.64748	5.23576	5.1293	5.07269	0	7.05855	0	9.85346	5.14355	6.6216	0	0	0	5.21645	5.87921	0	10.6002	5.88433	7.27897	7.57498	5.63895	0	7.64856	0
			m_5.14	Cecum	18	10.3799	0	6.84529	5.34563	0	5.35994	0	0	0	0	0	10.2599	10.3238	0	9.77118	5.34145	0	0	0	5.80508	7.72442	5.44378	5.51262	0	0	7.84621	0	9.72725	0	6.10321	0	0	0	5.12585	5.78741	5.04252	9.96991	5.01226	7.35038	7.3621	5.24559	4.80364	6.91529	0
			m_5.18	Cecum	18	10.5135	0	6.55515	0	0	5.96513	0	0	0	0	0	10.1869	9.93793	0	10.0864	5.64668	0	0	0	5.80757	9.41557	5.7482	5.76618	5.10646	0	7.43069	0	9.83414	0	6.3911	0	5.36233	0	5.25105	6.09118	0	10.4921	0	7.39586	7.51083	0	0	7.53231	0
			m_5.2	Cecum	18	10.5251	0	6.75959	0	0	6.41257	0	0	0	0	0	10.2271	10.1027	0	9.9114	5.1382	0	0	0	5.90322	9.58421	0	5.43402	0	0	7.49875	5.38418	9.77157	0	6.47779	0	0	0	5.52355	6.06149	0	10.5228	5.59049	6.84668	7.38934	5.82137	0	7.5311	0
			mean ± SD			10.5 ± 0.1	0.0 ± 0.0	6.8 ± 0.3	3.4 ± 3.1	0.0 ± 0.0	6.1 ± 0.7	1.8 ± 2.5	0.0 ± 0.0	0.0 ± 0.0	0.0 ± 0.0	0.0 ± 0.0	10.1 ± 0.3	10.1 ± 0.3	0.0 ± 0.0	10.0 ± 0.2	4.4 ± 2.5	0.0 ± 0.0	1.1 ± 2.4	0.0 ± 0.0	4.7 ± 2.6	9.2 ± 0.8	4.3 ± 2.4	4.4 ± 2.5	2.0 ± 2.8	0.0 ± 0.0	7.5 ± 0.3	1.1 ± 2.4	9.7 ± 0.2	1.0 ± 2.3	6.3 ± 0.4	0.0 ± 0.0	1.1 ± 2.4	0.0 ± 0.0	5.4 ± 0.4	5.8 ± 0.3	2.0 ± 2.7	10.3 ± 0.4	4.3 ± 2.4	7.1 ± 0.3	7.4 ± 0.2	4.4 ± 2.5	1.0 ± 2.1	7.3 ± 0.4	0.0 ± 0.0
Isolate Add-In	cSI-N	A naeslundii and	m_6.1	Cecum	18	10.8183	0	7.32265	5.04752	0	6.32109	4.57648	5.42157	0	0	0	9.8815	10.1997	0	10.3215	0	0	0	0	5.2091	9.53336	5.1505	0	0	0	7.68976	0	9.66991	0	5.45633	0	0	0	5.13076	0	0	9.39049	0	6.62649	7.03378	0	0	6.58329	0
		A odontolyticus	m_6.12	Cecum	18	10.5293	0	7.76915	5.0109	0	6.22878	0	0	0	0	0	9.92759	10.4228	0	9.88565	0	0	0	0	5.16755	9.72822	0	5.00204	0	0	7.89699	0	9.4751	0	0	0	0	0	5.09081	5.75325	0	9.5353	0	6.31324	6.92498	5.91013	0	6.823	0
		isolates	m_6.13	Cecum	18	10.3405	0	7.35843	5.08614	0	5.40338	0	0	0	0	5.27157	10.1044	9.84649	0	10.0153	5.5601	0	0	0	5.54723	9.6256	5.96433	5.07659	0	0	7.27141	0	9.82448	0	6.63888	0	0	0	0	5.82992	5.08139	10.5129	5.35788	6.6623	7.6266	5.2867	0	7.52711	0
			m_6.4	Cecum	18	10.3846	0	6.75462	5.16284	0	5.77869	0	0	0	0	0	10.1554	9.49205	0	9.99147	5.15815	0	6.08867	0	5.92352	9.59867	5.26254	6.05708	0	0	6.96233	0	10.0034	0	6.89054	0	5.35272	0	5.24358	6.64599	0	10.6903	5.60933	7.33054	7.69873	0	0	7.74676	0
			m_6.8	Cecum	18	10.2296	0	6.89835	5.67301	0	6.06803	0	0	0	0	0	10.0982	9.6432	0	9.88295	5.44803	0	0	0	5.73488	9.26219	5.67508	5.44277	4.90917	0	6.99819	0	9.91407	0	6.58433	0	0	0	0	6.41638	4.97091	10.4951	5.24496	7.23658	7.70939	0	0	7.53706	0
			mean ± SD			10.5 ± 0.2	0.0 ± 0.0	7.2 ± 0.4	5.2 ± 0.3	0.0 ± 0.0	6.0 ± 0.4	0.9 ± 2.0	1.1 ± 2.4	0.0 ± 0.0	0.0 ± 0.0	1.1 ± 2.4	10.0 ± 0.1	9.9 ± 0.4	0.0 ± 0.0	10.0 ± 0.2	3.2 ± 3.0	0.0 ± 0.0	1.2 ± 2.7	0.0 ± 0.0	5.5 ± 0.3	9.5 ± 0.2	4.4 ± 2.5	4.3 ± 2.4	1.0 ± 2.2	0.0 ± 0.0	7.4 ± 0.4	0.0 ± 0.0	9.8 ± 0.2	0.0 ± 0.0	5.1 ± 2.9	0.0 ± 0.0	1.1 ± 2.4	0.0 ± 0.0	3.1 ± 2.8	4.9 ± 2.8	2.0 ± 2.8	10.1 ± 0.6	3.2 ± 3.0	6.8 ± 0.4	7.4 ± 0.4	2.2 ± 3.1	0.0 ± 0.0	7.2 ± 0.5	0.0 ± 0.0
Isolate Add-In	cSI-I	mock	m_1.10	Colon	18	10.2854	0	5.81154	6.33758	0	8.56703	0	0	0	0	5.06062	10.0957	9.40801	0	9.7967	4.87074	0	5.10365	0	0	6.77304	0	0	0	5.14838	6.8728	0	9.63955	4.88112	4.98144	0	0	0	8.10608	0	0	7.65192	4.84551	6.62216	7.08191	5.07617	0	0	0
			m_1.15	Colon	18	10.3036	0	5.25028	5.49037	0	9.41938	0	0	0	0	5.07576	10.1998	9.90535	0	9.43333	5.584	0	0	0	0	7.42649	0	4.87913	0	0	7.40454	0	9.46716	0	4.99279	0	0	0	7.9747	0	0	8.10221	0	6.87969	7.16827	5.56682	4.6498	0	0
			m_1.17	Colon	18	10.281	0	5.4348	6.27656	0	9.32849	0	0	0	0	0	10.1627	10.1355	0	9.73246	4.97368	0	0	0	0	7.32466	0	0	0	5.2487	7.59551	0	9.58587	0	0	0	0	0	8.52088	0	0	7.93492	0	6.95546	7.2385	5.47799	0	0	0
			m_1.19	Colon	18	10.1555	0	5.45154	6.02695	0	7.40541	0	0	0	0	0	10.1657	9.98434	0	9.89055	4.91076	0	0	0	0	7.30507	0	0	0	0	7.46933	0	9.57821	0	5.01735	0	0	0	8.5052	0	0	8.21148	0	6.62329	6.99327	5.11528	0	0	0
			m_1.7	Colon	18	10.1876	0	5.1613	6.44228	0	9.90555	0	0	0	0	0	10.2105	9.95004	4.92431	9.48677	5.22182	0	0	0	0	6.80727	0	0	0	0	7.40767	0	9.70767	0	5.02954	5.18691	0	0	8.56408	0	5.22182	7.50236	4.89534	5.85041	7.04535	0	0	0	4.80401
			mean ± SD			10.2 ± 0.1	0.0 ± 0.0	5.4 ± 0.3	6.1 ± 0.4	0.0 ± 0.0	8.9 ± 1.0	0.0 ± 0.0	0.0 ± 0.0	0.0 ± 0.0	0.0 ± 0.0	2.0 ± 2.8	10.2 ± 0.0	9.9 ± 0.3	1.0 ± 2.2	9.7 ± 0.2	5.1 ± 0.3	0.0 ± 0.0	1.0 ± 2.3	0.0 ± 0.0	0.0 ± 0.0	7.1 ± 0.3	0.0 ± 0.0	1.0 ± 2.2	0.0 ± 0.0	2.1 ± 2.8	7.3 ± 0.3	0.0 ± 0.0	9.6 ± 0.1	1.0 ± 2.2	4.0 ± 2.2	1.0 ± 2.3	0.0 ± 0.0	0.0 ± 0.0	8.3 ± 0.3	0.0 ± 0.0	1.0 ± 2.3	7.9 ± 0.3	1.9 ± 2.7	6.6 ± 0.4	7.1 ± 0.1	4.2 ± 2.4	0.9 ± 2.1	0.0 ± 0.0	1.0 ± 2.1
Isolate Add-In	cSI-N	mock	m_2.10	Colon	18	10.2738	0	6.85659	6.69166	0	6.44924	0	0	0	0	0	10.068	10.0822	0	9.75477	5.10854	0	5.33926	0	4.97082	7.2206	0	0	0	0	7.54695	0	9.7155	0	5.81915	5.07417	0	0	5.66979	5.55468	0	9.62559	0	7.05312	7.23037	0	0	6.68244	4.99294
			m_2.14	Colon	18	10.1883	0	7.05263	5.6862	0	6.34472	0	0	0	0	0	10.2005	10.2504	0	9.88924	4.98575	0	0	0	0	7.34931	0	0	0	0	7.72572	0	9.74546	0	5.99565	0	5.17763	0	5.36935	0	0	9.80686	0	7.23579	7.49488	5.79088	0	6.84018	4.86696
			m_2.16	Colon	18	10.3908	0	7.17326	6.25613	0	7.28637	0	0	0	0	0	10.2117	10.1775	0	10.1102	5.02414	0	5.25381	0	5.66197	7.35245	0	5.31854	0	5.30034	7.68784	0	9.80406	0	6.27721	0	0	0	5.10768	6.07029	0	10.2216	5.47254	6.96852	7.49838	0	0	7.39209	4.90357
			m_2.20	Colon	18	10.5633	0	7.08061	6.39701	0	6.08988	0	0	0	0	0	10.027	10.2941	0	10.1063	5.07105	0	5.30266	5.30554	5.7109	7.62496	5.47487	0	0	5.34928	7.83192	0	9.7945	0	6.38448	0	5.26645	0	5.15595	5.99462	0	10.3117	5.04565	7.22393	7.50203	0	0	7.44711	0
			m_2.8	Colon	18	10.0095	0	6.80358	5.9827	0	6.14404	0	0	0	0	0	9.99857	9.94067	0	9.60746	4.68016	0	0	0	5.14255	6.81987	4.78053	4.67579	0	0	7.3851	0	9.58377	0	5.56495	0	0	0	0	5.1242	5.15582	9.48515	5.12886	6.60479	7.15302	0	0	6.60438	0
			mean ± SD			10.3 ± 0.2	0.0 ± 0.0	7.0 ± 0.2	6.2 ± 0.4	0.0 ± 0.0	6.5 ± 0.5	0.0 ± 0.0	0.0 ± 0.0	0.0 ± 0.0	0.0 ± 0.0	0.0 ± 0.0	10.1 ± 0.1	10.1 ± 0.1	0.0 ± 0.0	9.9 ± 0.2	5.0 ± 0.2	0.0 ± 0.0	3.2 ± 2.9	1.1 ± 2.4	4.3 ± 2.4	7.3 ± 0.3	2.1 ± 2.8	2.0 ± 2.7	0.0 ± 0.0	2.1 ± 2.9	7.6 ± 0.2	0.0 ± 0.0	9.7 ± 0.1	0.0 ± 0.0	6.0 ± 0.3	1.0 ± 2.3	2.1 ± 2.9	0.0 ± 0.0	4.3 ± 2.4	4.5 ± 2.6	1.0 ± 2.3	9.9 ± 0.4	3.1 ± 2.9	7.0 ± 0.3	7.4 ± 0.2	1.2 ± 2.6	0.0 ± 0.0	7.0 ± 0.4	3.0 ± 2.7
Isolate Add-In	cSI-N	cSI-I	m_3.3	Colon	18	10.0989	0	6.57115	9.10167	0	6.25205	0	0	0	0	0	10.0043	9.8953	4.78966	9.47	5.38947	0	5.31876	0	4.94901	9.47572	5.19027	5.08164	4.72717	5.06295	7.40963	0	9.62089	0	5.7404	0	0	4.81149	7.05774	6.18652	6.55006	9.91207	5.23745	6.90328	7.43808	4.9904	0	6.97129	0
			m_3.4	Colon	18	10.3873	0	7.43949	5.95998	0	6.65639	0	4.72865	4.7211	0	0	10.1147	10.2611	0	9.7576	0	0	5.18794	0	5.12056	9.71739	0	4.95199	0	5.23473	7.75043	0	9.69878	0	5.84374	0	0	0	7.99805	5.70321	0	9.73485	5.23239	7.27218	7.29539	5.16112	0	6.8663	0
			m_3.5	Colon	18	10.0616	0	6.38922	6.1586	0	6.70054	0	0	0	0	0	9.88196	9.72173	0	9.57218	4.81441	0	5.34542	0	4.97591	9.54167	4.91521	4.80651	4.75136	5.08923	7.22396	0	9.57873	0	6.06772	0	0	4.83727	6.42814	5.25904	0	10.0391	5.38818	7.11723	7.09622	5.31931	4.57527	7.13358	4.69851
			m_3.6	Colon	18	10.1378	5.18765	6.28558	6.27016	0	5.58632	0	0	0	0	0	9.97339	9.95901	0	9.7014	5.0921	0	5.71955	0	4.95095	9.72439	4.89386	4.7842	5.20727	0	7.4369	5.03379	9.70587	5.10111	5.9775	0	0	5.11427	5.98745	0	0	9.75252	5.60834	7.39794	7.2246	4.99576	4.55144	6.85258	0
			m_3.9	Colon	18	10.4649	4.82067	7.1321	6.66839	0	6.66839	0	0	0	0	0	9.96627	9.82465	0	9.8809	5.50492	0	5.4341	5.13467	5.36474	9.75209	0	5.19703	0	0	7.28229	0	9.66795	4.90961	6.39065	5.16844	0	0	7.34724	6.04645	0	10.0685	5.35331	7.15053	7.50268	0	0	7.06849	4.78646
			mean ± SD			10.2 ± 0.2	2.0 ± 2.7	6.8 ± 0.5	6.8 ± 1.3	0.0 ± 0.0	6.4 ± 0.5	0.0 ± 0.0	0.9 ± 2.1	0.9 ± 2.1	0.0 ± 0.0	0.0 ± 0.0	10.0 ± 0.1	9.9 ± 0.2	1.0 ± 2.1	9.7 ± 0.2	4.2 ± 2.3	0.0 ± 0.0	5.4 ± 0.2	1.0 ± 2.3	5.1 ± 0.2	9.6 ± 0.1	3.0 ± 2.7	5.0 ± 0.2	2.9 ± 2.7	3.1 ± 2.8	7.4 ± 0.2	1.0 ± 2.3	9.7 ± 0.1	2.0 ± 2.7	6.0 ± 0.2	1.0 ± 2.3	0.0 ± 0.0	3.0 ± 2.7	7.0 ± 0.8	4.6 ± 2.6	1.3 ± 2.9	9.9 ± 0.2	5.4 ± 0.2	7.2 ± 0.2	7.3 ± 0.2	4.1 ± 2.3	1.8 ± 2.5	7.0 ± 0.1	1.9 ± 2.6
Isolate Add-In	cSI-N	A naeslundii,	m_7.11	Colon	18	10.3431	0	6.65179	6.87997	0	6.05394	0	0	0	0	5.62326	9.80543	10.0793	0	9.5854	0	0	0	0	0	9.31279	0	0	0	6.14971	7.50862	0	9.61069	0	5.54169	5.69922	5.02517	0	5.51696	5.27751	0	9.21523	0	6.88523	7.05129	5.51355	0	6.17111	5.31689
		A odontolyticus,	m_7.16	Colon	18	10.2281	0	7.49766	9.05942	0	6.47246	0	0	0	0	4.83843	9.71546	9.83711	0	8.67883	4.64993	0	0	0	4.80999	9.08467	5.05163	0	0	5.40214	7.34216	0	9.34437	0	5.60153	5.39029	5.1425	0	5.33352	5.87168	6.37232	9.72754	4.92167	6.96057	6.86283	5.15448	4.88754	6.78592	5.2302
		and C concisus	m_7.17	Colon	18	10.5596	0	7.06666	9.35853	0	6.53161	0	0	4.59163	0	0	9.71203	10.0695	0	9.36283	5.30881	0	5.36457	0	4.99368	9.536	4.93685	5.12673	0	5.10825	7.50032	0	9.35442	0	6.01952	0	0	0	5.39325	5.278	6.71857	9.98854	5.10509	6.99207	6.93811	5.51368	0	7.08241	0
		isolates	m_7.3	Colon	18	10.5186	0	7.29949	8.59464	0	5.89951	0	0	0	0	0	9.77479	10.0181	0	9.87484	4.8036	0	5.03404	0	4.96282	9.49798	4.90298	5.27446	0	0	7.46897	0	9.56003	4.80976	6.16586	5.06908	0	0	5.18638	5.7249	5.97844	10.0152	5.47437	6.84056	7.24281	5.48483	5.04128	7.11619	4.68278
			m_7.6	Colon	18	10.2274	0	6.88946	7.64484	0	5.44206	0	0	0	4.8609	0	9.41379	9.79728	0	9.34432	4.82239	0	4.75063	0	4.68481	9.06234	0	4.51848	0	0	7.29744	0	9.48082	0	5.74309	5.26355	0	0	4.90587	5.26769	4.82239	9.58196	4.97179	6.78674	6.75501	5.20332	4.28688	6.66855	4.40685
			m_7.9	Colon	18	10.421	0	6.86804	8.97703	0	6.11464	0	0	0	0	5.02951	9.62666	9.35279	0	9.28556	0	0	5.07286	4.77615	0	9.10689	4.94502	5.01238	0	5.11818	6.77889	0	9.43539	0	6.06342	0	0	0	4.62309	0	6.25613	9.75607	4.81322	7.18757	6.93097	4.74496	0	6.85407	4.42505
			mean ± SD			10.4 ± 0.1	0.0 ± 0.0	7.0 ± 0.3	8.4 ± 1.0	0.0 ± 0.0	6.1 ± 0.4	0.0 ± 0.0	0.0 ± 0.0	0.8 ± 1.9	0.8 ± 2.0	2.6 ± 2.8	9.7 ± 0.1	9.9 ± 0.3	0.0 ± 0.0	9.4 ± 0.4	3.3 ± 2.5	0.0 ± 0.0	3.4 ± 2.6	0.8 ± 1.9	3.2 ± 2.5	9.3 ± 0.2	3.3 ± 2.6	3.3 ± 2.6	0.0 ± 0.0	3.6 ± 2.8	7.3 ± 0.3	0.0 ± 0.0	9.5 ± 0.1	0.8 ± 2.0	5.9 ± 0.3	3.6 ± 2.8	1.7 ± 2.6	0.0 ± 0.0	5.2 ± 0.3	4.6 ± 2.3	5.0 ± 2.5	9.7 ± 0.3	4.2 ± 2.1	6.9 ± 0.1	7.0 ± 0.2	5.3 ± 0.3	2.4 ± 2.6	6.8 ± 0.3	4.0 ± 2.0
Isolate Add-In	cSI-N	A naeslundii	m_4.1	Colon	18	9.89854	0	6.55354	6.24564	0	6.14439	0	0	4.47789	0	0	10.0101	9.8757	0	9.56308	4.71257	0	4.94276	0	4.87291	9.06751	4.81367	5.1826	4.64912	4.98753	7.35652	0	9.72113	4.72092	5.96572	0	0	0	0	5.45788	0	9.82315	5.38367	7.08901	7.22694	5.69404	5.77417	6.80761	0
		isolates	m_4.12	Colon	18	10.2294	4.53106	6.88159	5.09061	0	6.04372	0	0	0	0	0	10.0319	9.94263	0	9.58401	5.45568	0	4.84299	0	4.77304	8.62182	5.01547	0	4.5526	0	7.39729	0	9.52376	0	5.41821	0	0	0	5.17182	0	4.61146	9.28219	0	6.99075	7.19148	5.76965	4.67402	6.38365	0
			m_4.15	Colon	18	10.3975	0	6.83984	6.17654	0	6.95861	0	0	0	0	0	9.96067	9.75063	4.76298	9.66151	5.05874	0	4.99003	0	5.39778	9.20293	5.16196	4.75239	0	5.03423	7.16127	0	9.63809	0	5.46921	0	0	0	6.01825	5.20373	0	9.70539	5.20939	7.10174	7.30413	5.74152	0	6.73005	4.64325
			m_4.5	Colon	18	10.1964	0	6.96795	5.74154	0	5.8536	0	0	0	0	0	9.9667	10.0454	0	9.71013	4.53743	0	0	0	0	8.16401	4.93816	4.8314	4.77442	0	7.48477	0	9.56123	4.54438	5.64266	4.79812	0	0	4.6201	0	4.53743	9.35657	0	6.91235	7.0034	5.34163	0	6.28411	0
			m_4.7	Colon	18	9.97835	0	6.64335	6.20777	0	6.51107	0	0	0	0	0	9.95946	9.89935	0	9.61797	0	0	0	0	5.13723	9.38442	0	4.66749	0	0	7.39837	0	8.73557	0	5.62657	0	0	0	0	5.119	0	9.68891	4.64498	6.98162	7.04048	0	5.51445	6.79093	4.55834
			mean ± SD			10.1 ± 0.2	0.9 ± 2.0	6.8 ± 0.2	5.9 ± 0.5	0.0 ± 0.0	6.3 ± 0.4	0.0 ± 0.0	0.0 ± 0.0	0.9 ± 2.0	0.0 ± 0.0	0.0 ± 0.0	10.0 ± 0.0	9.9 ± 0.1	1.0 ± 2.1	9.6 ± 0.1	4.0 ± 2.2	0.0 ± 0.0	3.0 ± 2.7	0.0 ± 0.0	4.0 ± 2.3	8.9 ± 0.5	4.0 ± 2.2	3.9 ± 2.2	2.8 ± 2.6	2.0 ± 2.7	7.4 ± 0.1	0.0 ± 0.0	9.4 ± 0.4	1.9 ± 2.5	5.6 ± 0.2	1.0 ± 2.1	0.0 ± 0.0	0.0 ± 0.0	3.2 ± 2.9	3.2 ± 2.9	1.8 ± 2.5	9.6 ± 0.2	3.0 ± 2.8	7.0 ± 0.1	7.2 ± 0.1	4.5 ± 2.5	3.2 ± 2.9	6.6 ± 0.2	1.8 ± 2.5
Isolate Add-In	cSI-N	A odontolyticus	m_5.11	Colon	18	10.0896	0	6.70694	4.73183	0	6.25227	0	0	0	0	5.2187	9.82418	9.82358	0	9.77139	0	0	4.96053	0	5.19217	9.3543	5.13173	5.20064	0	0	7.20434	0	9.61249	0	6.06769	4.99417	0	0	5.71522	6.12877	4.72687	10.0282	5.48019	6.92463	7.23594	0	0	7.14755	0
		isolate	m_5.13	Colon	18	10.5281	0	6.65631	5.60623	0	6.22327	0	0	0	0	0	10.1344	9.89486	0	9.89431	0	0	0	0	5.76506	9.53837	5.40465	5.84085	0	5.27633	7.31957	0	9.72184	5.31276	6.36469	5.56775	5.19278	0	5.08505	6.2248	0	10.3377	4.9753	7.16095	7.49004	5.20575	0	7.49101	5.18615
			m_5.14	Colon	18	10.263	0	6.65071	6.05515	0	6.64907	0	0	0	0	4.96235	10.0273	10.1286	0	9.62115	5.55226	0	0	0	5.23705	7.7814	5.17712	4.76833	0	5.04892	7.61432	0	9.52727	0	5.78498	0	4.96553	0	0	5.21975	0	9.68406	0	7.39457	7.18991	4.97803	0	6.81198	4.65489
			m_5.18	Colon	18	10.1956	0	6.029	6.05095	0	5.21073	0	0	0	0	0	9.62579	9.28652	4.71983	9.42311	0	0	0	0	5.27573	9.03526	5.11916	4.88647	0	0	6.77119	0	9.2721	4.42575	5.77807	0	4.60868	0	5.27573	5.16169	0	9.6609	4.86445	6.78642	6.63665	4.61763	0	6.81743	4.59954
			m_5.2	Colon	18	10.3014	0	6.74947	5.86925	0	6.14421	0	0	0	0	0	9.8843	9.79592	0	9.59198	5.60311	0	5.05504	0	5.28747	9.21825	4.92822	4.82176	4.76515	0	7.18457	0	9.44528	0	5.88746	0	5.01674	0	4.90891	5.74776	4.82656	10.0793	5.10051	6.81071	6.94641	0	0	7.20009	0
			mean ± SD			10.3 ± 0.2	0.0 ± 0.0	6.6 ± 0.3	5.7 ± 0.6	0.0 ± 0.0	6.1 ± 0.5	0.0 ± 0.0	0.0 ± 0.0	0.0 ± 0.0	0.0 ± 0.0	2.0 ± 2.8	9.9 ± 0.2	9.8 ± 0.3	0.9 ± 2.1	9.7 ± 0.2	2.2 ± 3.1	0.0 ± 0.0	2.0 ± 2.7	0.0 ± 0.0	5.4 ± 0.2	9.0 ± 0.7	5.2 ± 0.2	5.1 ± 0.4	1.0 ± 2.1	2.1 ± 2.8	7.2 ± 0.3	0.0 ± 0.0	9.5 ± 0.2	1.9 ± 2.7	6.0 ± 0.2	2.1 ± 2.9	4.0 ± 2.2	0.0 ± 0.0	4.2 ± 2.4	5.7 ± 0.5	1.9 ± 2.6	10.0 ± 0.3	4.1 ± 2.3	7.0 ± 0.3	7.1 ± 0.3	3.0 ± 2.7	0.0 ± 0.0	7.1 ± 0.3	2.9 ± 2.6
Isolate Add-In	cSI-N	A naeslundii and	m_6.1	Colon	18	10.1485	0	6.77883	5.19313	0	5.73067	0	0	0	0	0	9.9988	9.54755	4.71601	9.46252	4.7116	0	4.94309	0	5.35181	9.04747	4.8138	4.70715	0	0	6.96682	0	9.62695	4.72038	5.77498	0	0	0	4.79592	5.85709	5.01263	9.70805	5.38501	7.00942	7.00799	0	4.47626	6.84028	4.59544
		A odontolyticus	m_6.12	Colon	18	10.2082	0	7.49248	5.69812	0	6.37355	0	0	0	0	0	10.1248	9.95519	0	9.43095	5.62825	0	0	0	5.48944	9.40029	0	5.14702	0	5.60367	7.47308	0	9.52711	0	5.95865	5.41697	0	0	5.53576	0	0	9.85893	0	6.77633	7.39573	0	5.31194	6.90085	4.73329
		isolates	m_6.13	Colon	18	10.4193	0	7.27278	6.19451	0	6.71485	0	0	0	0	5.07923	9.77348	9.90896	0	9.81375	0	0	5.59862	0	5.05236	9.5482	4.99305	4.88542	0	5.64429	7.36129	0	9.53058	0	5.95313	5.156	0	0	5.27421	5.81323	0	9.97232	5.16559	6.27421	7.32805	0	0	7.06609	5.67693
			m_6.4	Colon	18	10.1668	0	6.49613	5.92634	0	0	0	0	0	0	0	9.69162	9.10009	4.62615	9.55492	4.92439	0	4.85463	0	5.56271	9.33879	4.72528	5.4624	4.86439	0	6.65615	0	9.54085	0	6.14567	0	0	4.64254	4.70719	5.36853	0	10.0543	0	6.87562	7.11529	4.82748	0	7.04099	4.98203
			m_6.8	Colon	18	10.0829	0	6.57661	6.51845	0	6.91283	0	0	0	0	0	9.8395	9.36623	0	9.51876	5.14166	0	5.4973	0	5.6716	9.11322	5.068	5.43744	0	4.93962	6.81974	0	9.65595	4.67314	6.34075	0	4.85766	0	5.52619	6.01276	0	10.0791	5.41581	6.89637	7.59483	4.86757	0	7.14084	4.54991
			mean ± SD			10.2 ± 0.1	0.0 ± 0.0	6.9 ± 0.4	5.9 ± 0.5	0.0 ± 0.0	5.1 ± 2.9	0.0 ± 0.0	0.0 ± 0.0	0.0 ± 0.0	0.0 ± 0.0	1.0 ± 2.3	9.9 ± 0.2	9.6 ± 0.4	1.9 ± 2.6	9.6 ± 0.2	4.1 ± 2.3	0.0 ± 0.0	4.2 ± 2.4	0.0 ± 0.0	5.4 ± 0.2	9.3 ± 0.2	3.9 ± 2.2	5.1 ± 0.3	1.0 ± 2.2	3.2 ± 3.0	7.1 ± 0.4	0.0 ± 0.0	9.6 ± 0.1	1.9 ± 2.6	6.0 ± 0.2	2.1 ± 2.9	1.0 ± 2.2	0.9 ± 2.1	5.2 ± 0.4	4.6 ± 2.6	1.0 ± 2.2	9.9 ± 0.2	3.2 ± 2.9	6.8 ± 0.3	7.3 ± 0.2	1.9 ± 2.7	2.0 ± 2.7	7.0 ± 0.1	4.9 ± 0.5
Isolate Add-In	cSI-I	mock	m_1.10	Feces	9	11.3677	0	6.59433	6.93067	0	9.6311	0	0	5.51374	0	0	10.8024	10.9441	0	11.1062	0	0	0	0	0	7.75687	0	0	0	0	8.44567	0	10.0118	0	0	0	0	0	9.05989	0	0	8.72653	0	7.24833	7.66035	6.25795	0	0	0
			m_1.15	Feces	9	11.3621	0	6.35187	7.45362	0	10.5516	0	0	0	0	0	10.8471	11.0265	0	11.0116	0	0	0	0	0	8.25539	0	0	0	0	8.49464	0	10.0999	0	0	0	5.93562	0	9.03261	0	6.58809	9.19316	0	7.30683	7.91373	0	0	6.23831	0
			m_1.17	Feces	9	11.3202	0	0	7.02722	0	9.47882	0	0	0	0	0	10.8307	11.0931	0	11.0916	0	0	0	0	0	7.90183	0	0	0	0	8.55897	0	10.1183	5.77763	5.87639	0	0	0	9.29793	0	5.76829	8.83193	0	7.34783	7.77943	6.75194	0	0	0
			m_1.19	Feces	9	11.4694	0	6.34102	7.2348	0	8.56524	0	0	0	0	0	11.2364	11.2069	6.28132	11.1267	6.82145	0	0	0	0	8.1784	0	0	0	0	8.66775	0	10.515	5.98484	0	0	0	0	9.34306	0	0	9.07838	5.95196	8.17584	8.39132	6.95969	0	6.77194	0
			m_1.7	Feces	9	11.3037	0	5.78711	7.00408	0	10.3522	0	0	0	0	0	10.7522	11.0081	0	11.039	6.20011	0	0	0	0	7.7385	0	0	0	0	8.48938	0	10.1154	0	0	0	0	0	9.32908	0	6.19846	8.59943	0	7.30858	7.76335	6.77194	0	6.21626	0
			mean ± SD			11.4 ± 0.1	0.0 ± 0.0	5.0 ± 2.8	7.1 ± 0.2	0.0 ± 0.0	9.7 ± 0.8	0.0 ± 0.0	0.0 ± 0.0	1.1 ± 2.5	0.0 ± 0.0	0.0 ± 0.0	10.9 ± 0.2	11.1 ± 0.1	1.3 ± 2.8	11.1 ± 0.0	2.6 ± 3.6	0.0 ± 0.0	0.0 ± 0.0	0.0 ± 0.0	0.0 ± 0.0	8.0 ± 0.2	0.0 ± 0.0	0.0 ± 0.0	0.0 ± 0.0	0.0 ± 0.0	8.5 ± 0.1	0.0 ± 0.0	10.2 ± 0.2	2.4 ± 3.2	1.2 ± 2.6	0.0 ± 0.0	1.2 ± 2.7	0.0 ± 0.0	9.2 ± 0.2	0.0 ± 0.0	3.7 ± 3.4	8.9 ± 0.2	1.2 ± 2.7	7.5 ± 0.4	7.9 ± 0.3	5.3 ± 3.0	0.0 ± 0.0	3.8 ± 3.5	0.0 ± 0.0
Isolate Add-In	cSI-N	mock	m_2.10	Feces	9	10.9404	0	7.8296	7.13085	0	0	0	0	0	0	0	10.9705	10.9753	0	10.6618	6.52594	0	0	5.9136	5.84317	7.64725	0	6.27747	0	0	8.43717	0	10.6157	0	6.74319	0	0	0	0	6.42728	0	10.706	5.9557	7.38276	8.29639	6.18643	0	7.70662	0
			m_2.14	Feces	9	10.9994	0	7.45855	6.98716	0	7.02253	0	0	0	0	0	10.6516	11.0361	0	10.677	6.36149	0	6.37005	0	6.52326	7.59464	5.76326	0	0	0	8.49466	0	10.2411	0	7.00082	0	5.85557	0	5.74378	6.80638	0	10.9691	5.63577	6.81996	8.43459	6.16725	0	8.03711	0
			m_2.16	Feces	9	10.8082	0	7.48784	6.92408	0	7.01854	0	0	0	5.86278	0	10.589	10.7905	0	10.5941	6.22209	0	5.75298	0	6.16266	7.67252	5.92708	6.36314	5.76472	0	8.31338	5.7676	10.458	5.83414	7.17566	0	0	0	5.90877	6.81393	5.52312	10.966	5.97423	7.27829	8.13394	5.7285	0	7.97667	0
			m_2.20	Feces	9	11.1194	0	7.26497	6.48856	0	6.80491	0	0	0	0	0	10.3647	11.1856	0	10.7877	0	0	0	0	5.74451	7.44402	0	0	0	0	8.6903	0	9.66735	0	5.99141	0	0	0	5.66669	0	0	10.0032	5.55638	6.74076	7.37146	6.5657	0	7.25315	0
			m_2.8	Feces	9	11.0175	0	7.35115	7.22417	0	7.27151	0	0	0	0	0	10.5678	11.0573	0	10.6941	5.80577	0	0	5.73968	0	7.84707	0	0	0	0	8.52796	0	10.0209	0	6.31252	0	0	0	5.58816	5.95007	5.50474	9.86277	5.47841	7.01085	7.34359	6.48808	0	6.69852	0
			mean ± SD			11.0 ± 0.1	0.0 ± 0.0	7.5 ± 0.2	7.0 ± 0.3	0.0 ± 0.0	5.6 ± 3.1	0.0 ± 0.0	0.0 ± 0.0	0.0 ± 0.0	1.2 ± 2.6	0.0 ± 0.0	10.6 ± 0.2	11.0 ± 0.1	0.0 ± 0.0	10.7 ± 0.1	5.0 ± 2.8	0.0 ± 0.0	2.4 ± 3.3	2.3 ± 3.2	4.9 ± 2.7	7.6 ± 0.1	2.3 ± 3.2	2.5 ± 3.5	1.2 ± 2.6	0.0 ± 0.0	8.5 ± 0.1	1.2 ± 2.6	10.2 ± 0.4	1.2 ± 2.6	6.6 ± 0.5	0.0 ± 0.0	1.2 ± 2.6	0.0 ± 0.0	4.6 ± 2.6	5.2 ± 2.9	2.2 ± 3.0	10.5 ± 0.5	5.7 ± 0.2	7.0 ± 0.3	7.9 ± 0.5	6.2 ± 0.3	0.0 ± 0.0	7.5 ± 0.6	0.0 ± 0.0
Isolate Add-In	cSI-N	cSI-I	m_3.3	Feces	9	10.9765	0	7.39515	8.108	0	6.87192	0	0	0	0	0	10.5299	11.0128	0	10.5515	5.77481	0	0	0	0	7.48983	0	0	0	0	8.49178	0	9.97645	0	5.88233	0	0	0	6.15887	5.91885	0	10.0091	0	6.61147	7.27529	6.15584	0	7.17207	0
			m_3.4	Feces	9	10.8155	0	7.4989	6.9499	0	6.73798	0	0	0	0	0	10.8643	10.7799	0	10.1445	5.99236	0	0	0	5.97871	10.1257	5.61837	0	0	5.79328	8.27681	0	10.3464	0	6.46898	0	0	0	0	0	0	10.4363	5.48751	7.32677	8.30305	6.19778	0	7.48708	5.70165
			m_3.5	Feces	9	10.6284	0	7.66467	5.24323	0	6.40517	0	0	5.00435	0	0	10.9383	10.6889	0	10.3895	6.19468	0	0	0	6.24821	6.68286	5.6445	5.83686	5.48147	0	8.18067	0	10.5272	5.55253	6.69128	0	0	0	0	6.68619	5.24323	10.587	5.91283	7.17995	8.39479	6.04705	0	7.63805	0
			m_3.6	Feces	9	10.6993	0	6.95415	5.3889	0	6.18098	0	0	0	0	0	10.7763	10.6773	5.3889	10.2533	6.3851	0	0	0	5.84835	10.0685	0	0	0	0	8.12139	0	10.2831	0	6.09535	0	5.87843	5.40738	0	0	0	10.1345	5.9604	7.50353	7.96255	5.58946	0	7.05523	5.27021
			m_3.9	Feces	9	10.7643	0	7.49809	5.48267	5.4229	6.401	0	0	0	0	5.671	10.9046	10.8406	5.48267	10.6528	5.78059	0	6.01048	0	0	7.44205	6.05917	5.77429	0	0	8.34743	0	10.5036	0	6.70203	0	0	0	0	6.40249	5.47642	10.643	5.45049	6.91838	8.13099	5.68289	0	7.75215	0
			mean ± SD			10.8 ± 0.1	0.0 ± 0.0	7.4 ± 0.3	6.2 ± 1.3	1.1 ± 2.4	6.5 ± 0.3	0.0 ± 0.0	0.0 ± 0.0	1.0 ± 2.2	0.0 ± 0.0	1.1 ± 2.5	10.8 ± 0.2	10.8 ± 0.1	2.2 ± 3.0	10.4 ± 0.2	6.0 ± 0.3	0.0 ± 0.0	1.2 ± 2.7	0.0 ± 0.0	3.6 ± 3.3	8.4 ± 1.6	3.5 ± 3.2	2.3 ± 3.2	1.1 ± 2.5	1.2 ± 2.6	8.3 ± 0.1	0.0 ± 0.0	10.3 ± 0.2	1.1 ± 2.5	6.4 ± 0.4	0.0 ± 0.0	1.2 ± 2.6	1.1 ± 2.4	1.2 ± 2.8	3.8 ± 3.5	2.1 ± 2.9	10.4 ± 0.3	4.6 ± 2.6	7.1 ± 0.4	8.0 ± 0.4	5.9 ± 0.3	0.0 ± 0.0	7.4 ± 0.3	2.2 ± 3.0
Isolate Add-In	cSI-N	A naeslundii,	m_7.11	Feces	9	10.7171	0	5.71366	6.12951	0	0	0	0	0	0	0	10.5045	10.6738	0	10.2279	0	0	0	0	0	9.801	0	5.94568	5.29023	5.62524	8.20224	0	10.1129	0	6.49843	0	0	0	0	6.27113	0	10.3711	5.32421	7.31956	7.8217	5.85404	0	7.33441	0
		A odontolyticus,	m_7.16	Feces	9	10.8718	0	6.92726	8.85708	0	5.77481	0	0	0	0	0	10.517	10.796	5.45984	10.3497	6.05835	0	5.98881	0	5.61991	10.1217	6.25798	5.4503	0	0	8.32525	0	10.0923	0	6.7109	0	0	0	0	5.90259	5.7585	10.6441	5.90767	7.52246	8.27144	5.66041	0	7.67514	0
		and C concisus	m_7.17	Feces	9	11.0172	0	6.43129	9.04269	0	6.28826	0	5.44316	0	5.70862	0	10.1832	10.7207	0	10.2729	5.84402	0	5.59758	0	6.22857	10.0446	0	5.66404	0	5.64299	8.21002	0	9.40282	0	6.83738	0	5.56196	0	0	6.51164	6.32114	10.7131	5.64299	6.93105	7.79131	6.2712	5.12724	7.84838	5.55068
		isolates	m_7.3	Feces	9	10.5626	0	7.03496	5.3044	0	5.92333	0	0	0	0	0	10.644	10.5955	0	10.0794	6.00251	0	0	0	0	9.24231	5.40729	5.30008	0	5.57884	8.0855	0	9.9841	0	6.18994	0	0	0	0	5.74879	0	10.217	5.27781	6.77196	7.88949	5.80928	0	7.26003	0
			m_7.6	Feces	9	10.6541	0	6.65604	6.51565	0	6.13273	0	0	0	0	0	10.6519	10.6336	5.64238	10.3394	5.63788	0	0	0	6.10121	8.47865	5.91687	5.80943	0	0	8.14215	5.58247	9.81295	5.34581	6.39912	0	0	5.3589	0	6.08293	5.33685	10.3755	5.78755	7.56881	8.01511	6.24051	0	7.48421	0
			m_7.9	Feces	9	10.7789	0	6.63764	6.32477	0	6.49476	0	0	0	0	0	10.7836	10.7299	0	10.4013	6.079	0	5.70716	0	6.11583	9.48905	5.57818	0	0	0	8.22797	0	10.5855	5.48832	6.84017	0	0	0	0	5.92171	0	10.7488	5.45189	8.29199	8.18444	6.15839	0	7.81592	0
			mean ± SD			10.8 ± 0.2	0.0 ± 0.0	6.6 ± 0.5	7.0 ± 1.5	0.0 ± 0.0	5.1 ± 2.5	0.0 ± 0.0	0.9 ± 2.2	0.0 ± 0.0	1.0 ± 2.3	0.0 ± 0.0	10.5 ± 0.2	10.7 ± 0.1	1.9 ± 2.9	10.3 ± 0.1	4.9 ± 2.4	0.0 ± 0.0	2.9 ± 3.2	0.0 ± 0.0	4.0 ± 3.1	9.5 ± 0.6	3.9 ± 3.0	4.7 ± 2.3	0.9 ± 2.2	2.8 ± 3.1	8.2 ± 0.1	0.9 ± 2.3	10.0 ± 0.4	1.8 ± 2.8	6.6 ± 0.3	0.0 ± 0.0	0.9 ± 2.3	0.9 ± 2.2	0.0 ± 0.0	6.1 ± 0.3	2.9 ± 3.2	10.5 ± 0.2	5.6 ± 0.3	7.4 ± 0.5	8.0 ± 0.2	6.0 ± 0.3	0.9 ± 2.1	7.6 ± 0.2	0.9 ± 2.3
Isolate Add-In	cSI-N	A naeslundii	m_4.1	Feces	9	10.9232	0	7.60254	5.90068	0	6.74023	0	0	0	0	0	10.8676	10.8696	0	10.5816	6.19929	0	6.25394	0	6.06038	6.96012	0	5.71729	0	0	8.34085	0	10.5974	0	6.64323	0	0	0	0	6.71174	0	10.6914	5.69463	7.19084	7.95964	6.32484	0	7.77876	0
		isolates	m_4.12	Feces	9	10.9385	0	7.47842	0	0	6.22132	0	0	0	0	0	10.6729	10.8325	0	10.3671	5.72692	0	0	0	5.8879	7.77728	5.82826	5.72132	0	5.70111	8.32634	0	10.1349	5.43689	6.61261	0	0	0	0	6.56962	0	10.598	5.70111	6.87424	8.13399	6.10667	0	7.73248	0
			m_4.15	Feces	9	10.9007	0	7.71324	0	0	6.64736	4.91257	0	0	0	0	10.6911	10.8433	0	10.5814	6.15186	0	5.60276	0	6.01293	9.49498	0	5.66844	0	0	8.27311	0	10.593	5.38239	6.62815	0	0	0	0	6.66423	0	10.6915	5.94999	7.36243	8.14089	6.27711	0	7.83656	0
			m_4.5	Feces	9	10.7409	0	7.51786	0	0	6.45337	0	0	0	0	0	10.8638	10.7689	0	10.3967	5.76699	0	5.51976	0	0	7.47189	5.86865	5.76219	0	0	8.22377	0	10.4169	5.60034	6.35202	0	0	0	0	6.33687	5.29225	10.3925	0	6.71751	7.97615	5.97082	0	7.43685	0
			m_4.7	Feces	9	10.8109	0	7.50014	0	0	6.36351	0	0	0	0	0	10.8211	10.7015	5.74809	10.4078	5.74263	0	5.6743	0	6.08179	9.71789	0	5.43606	0	0	8.21665	0	10.3481	0	6.66487	0	0	0	0	6.58694	5.4416	10.7256	5.89227	6.33706	8.26173	0	0	7.81191	5.3293
			mean ± SD			10.9 ± 0.1	0.0 ± 0.0	7.6 ± 0.1	1.2 ± 2.6	0.0 ± 0.0	6.5 ± 0.2	1.0 ± 2.2	0.0 ± 0.0	0.0 ± 0.0	0.0 ± 0.0	0.0 ± 0.0	10.8 ± 0.1	10.8 ± 0.1	1.1 ± 2.6	10.5 ± 0.1	5.9 ± 0.2	0.0 ± 0.0	4.6 ± 2.6	0.0 ± 0.0	4.8 ± 2.7	8.3 ± 1.2	2.3 ± 3.2	5.7 ± 0.1	0.0 ± 0.0	1.1 ± 2.5	8.3 ± 0.1	0.0 ± 0.0	10.4 ± 0.2	3.3 ± 3.0	6.6 ± 0.1	0.0 ± 0.0	0.0 ± 0.0	0.0 ± 0.0	0.0 ± 0.0	6.6 ± 0.1	2.1 ± 2.9	10.6 ± 0.1	4.6 ± 2.6	6.9 ± 0.4	8.1 ± 0.1	4.9 ± 2.8	0.0 ± 0.0	7.7 ± 0.2	1.1 ± 2.4
Isolate Add-In	cSI-N	A odontolyticus	m_5.11	Feces	9	11.0642	0	8.08846	0	0	6.44622	0	0	0	0	0	11.0368	10.8711	0	10.7709	5.64973	0	0	0	5.81021	9.46011	0	5.94562	0	0	8.34072	0	10.4277	0	6.60283	0	5.84416	0	0	6.39609	0	10.5416	0	5.94302	8.53409	6.4567	0	7.54175	0
		isolate	m_5.13	Feces	9	10.804	0	7.47424	0	0	6.34026	0	0	0	0	0	10.6623	10.7756	0	10.6387	5.84561	0	5.77353	0	6.4844	6.68483	5.64455	6.01657	0	0	8.25018	0	10.4857	5.55469	7.11444	0	0	0	0	5.98991	0	10.9107	5.51826	7.60723	8.28674	6.04973	0	8.05093	0
			m_5.14	Feces	9	11.003	0	8.63228	0	0	0	0	0	0	0	0	10.8233	10.9838	0	10.3479	6.07284	0	6.30311	0	0	6.81127	5.69926	5.89063	0	0	8.50425	0	10.551	0	6.40252	0	0	0	0	0	0	10.4398	0	7.94748	8.14324	6.27734	0	7.43219	0
			m_5.18	Feces	9	10.8106	0	7.55822	5.55371	0	6.34861	0	0	0	0	0	10.7203	10.7828	0	10.6374	5.85229	0	0	0	0	9.00081	5.9565	6.02427	0	0	8.1814	0	10.4409	0	7.10742	0	0	0	0	6.29892	0	10.8705	6.00226	7.67287	8.21929	0	0	7.90967	0
			m_5.2	Feces	9	11.0641	0	7.85503	0	0	6.72995	0	0	0	0	0	10.946	10.9071	0	10.5766	6.41109	0	0	0	5.79506	9.76323	0	5.6256	0	0	8.46416	0	10.3031	0	6.21768	0	0	0	0	6.37922	5.63051	10.4272	5.6054	7.5751	8.46616	6.53603	0	7.40556	0
			mean ± SD			10.9 ± 0.1	0.0 ± 0.0	7.9 ± 0.5	1.1 ± 2.5	0.0 ± 0.0	5.2 ± 2.9	0.0 ± 0.0	0.0 ± 0.0	0.0 ± 0.0	0.0 ± 0.0	0.0 ± 0.0	10.8 ± 0.2	10.9 ± 0.1	0.0 ± 0.0	10.6 ± 0.2	6.0 ± 0.3	0.0 ± 0.0	2.4 ± 3.3	0.0 ± 0.0	3.6 ± 3.3	8.3 ± 1.5	3.5 ± 3.2	5.9 ± 0.2	0.0 ± 0.0	0.0 ± 0.0	8.3 ± 0.1	0.0 ± 0.0	10.4 ± 0.1	1.1 ± 2.5	6.7 ± 0.4	0.0 ± 0.0	1.2 ± 2.6	0.0 ± 0.0	0.0 ± 0.0	5.0 ± 2.8	1.1 ± 2.5	10.6 ± 0.2	3.4 ± 3.1	7.3 ± 0.8	8.3 ± 0.2	5.1 ± 2.8	0.0 ± 0.0	7.7 ± 0.3	0.0 ± 0.0
Isolate Add-In	cSI-N	A naeslundii and	m_6.1	Feces	9	10.7346	0	7.12446	0	0	5.85347	0	0	0	0	0	10.9304	10.777	0	10.3745	5.83537	0	0	0	5.99897	8.59151	0	5.5297	5.47503	0	8.21647	0	10.4413	0	6.64364	0	0	0	0	6.28138	0	10.5601	0	7.64515	7.98582	6.21731	0	7.74554	0
		A odontolyticus	m_6.12	Feces	9	10.9221	0	7.16301	0	0	6.16832	0	0	0	0	0	10.5959	10.8933	0	10.4132	6.4516	0	6.3812	0	6.31291	7.04194	5.95204	5.84514	0	0	8.38833	0	10.3566	5.55901	6.86101	0	6.04258	0	0	6.69312	5.85016	10.8249	5.8218	7.55998	8.31433	6.23079	0	7.75047	0
		isolates	m_6.13	Feces	9	11.158	0	7.67147	0	0	6.65949	0	0	0	0	0	11.0457	11.1225	0	10.8042	6.46498	0	6.09276	0	6.32639	10.0845	5.96418	5.85712	0	0	8.6348	0	10.6693	5.87091	7.01282	0	0	0	0	0	0	10.9494	5.83803	6.58148	8.51341	6.06761	0	8.00077	0
			m_6.4	Feces	9	10.8438	0	7.20654	6.07896	0	6.21891	0	0	0	0	0	10.6596	10.8634	0	10.6559	6.20059	0	6.43133	0	6.06213	7.75281	5.7004	6.07063	0	5.87385	8.32717	0	10.5525	0	6.66074	0	5.79255	0	0	6.99806	5.59853	10.9342	5.57282	7.12986	8.19688	6.40486	0	7.93772	0
			m_6.8	Feces	9	10.6864	0	6.74398	5.41435	0	6.50979	0	0	0	0	0	10.6814	10.7474	0	10.4594	6.0151	0	5.64449	0	5.87548	7.16263	5.81542	6.18546	0	0	8.20496	0	10.1951	0	6.93586	0	0	0	0	6.5571	0	10.6558	6.23087	6.98396	7.92835	6.21954	0	7.62296	0
			mean ± SD			10.9 ± 0.2	0.0 ± 0.0	7.2 ± 0.3	2.3 ± 3.2	0.0 ± 0.0	6.3 ± 0.3	0.0 ± 0.0	0.0 ± 0.0	0.0 ± 0.0	0.0 ± 0.0	0.0 ± 0.0	10.8 ± 0.2	10.9 ± 0.1	0.0 ± 0.0	10.5 ± 0.2	6.2 ± 0.3	0.0 ± 0.0	4.9 ± 2.8	0.0 ± 0.0	6.1 ± 0.2	8.1 ± 1.3	4.7 ± 2.6	5.9 ± 0.3	1.1 ± 2.4	1.2 ± 2.6	8.4 ± 0.2	0.0 ± 0.0	10.4 ± 0.2	2.3 ± 3.1	6.8 ± 0.2	0.0 ± 0.0	2.4 ± 3.2	0.0 ± 0.0	0.0 ± 0.0	5.3 ± 3.0	2.3 ± 3.1	10.8 ± 0.2	4.7 ± 2.6	7.2 ± 0.4	8.2 ± 0.2	6.2 ± 0.1	0.0 ± 0.0	7.8 ± 0.2	0.0 ± 0.0
Isolate Add-In	cSI-I	mock	m_1.10	Feces	14	11.0873	0	6.34228	0	0	8.88961	0	0	0	0	0	11.0054	10.5133	6.05999	10.5178	6.05705	0	0	0	0	5.51812	0	0	5.81915	5.85587	7.95656	0	10.3683	0	0	0	5.77339	0	8.7933	0	0	7.82491	5.55249	7.43212	8.01968	6.08563	0	0	0
			m_1.15	Feces	14	11.058	0	5.44169	5.98306	0	10.2735	0	0	5.44169	0	0	11.0283	10.8218	5.68203	9.85589	6.15551	0	0	0	0	0	0	0	0	0	8.27051	0	10.1921	0	0	0	0	0	8.76436	0	6.15551	8.0008	5.65206	7.6897	7.80886	6.18377	0	0	0
			m_1.17	Feces	14	10.9542	0	5.37521	6.39403	0	9.81419	0	0	0	0	0	10.9965	10.7111	5.61647	10.1795	6.31187	0	0	0	0	0	0	0	0	0	8.18533	0	10.335	0	5.72044	0	0	0	8.92791	0	5.6129	7.97042	5.58702	7.5715	7.90232	6.41997	0	0	0
			m_1.19	Feces	14	11.079	0	5.41972	0	0	8.16378	0	0	0	0	0	10.9653	10.7799	5.65969	10.6803	6.13407	0	6.48991	0	0	5.89446	0	5.65142	0	0	8.26657	0	10.3076	6.14359	0	0	0	0	9.02787	0	5.65558	8.21384	5.93105	7.47254	8.1408	6.33854	0	6.6287	0
			m_1.7	Feces	14	10.8063	0	0	6.28608	0	10.271	0	0	0	0	0	10.9687	10.4683	6.06542	10.3005	5.58354	0	0	0	0	5.82297	0	0	0	5.86059	7.97025	0	10.4398	0	6.17007	0	5.77721	0	8.38291	0	6.06185	7.82419	5.85869	6.47893	8.19196	5.78855	0	0	0
			mean ± SD			11.0 ± 0.1	0.0 ± 0.0	4.5 ± 2.6	3.7 ± 3.4	0.0 ± 0.0	9.5 ± 0.9	0.0 ± 0.0	0.0 ± 0.0	1.1 ± 2.4	0.0 ± 0.0	0.0 ± 0.0	11.0 ± 0.0	10.7 ± 0.2	5.8 ± 0.2	10.3 ± 0.3	6.0 ± 0.3	0.0 ± 0.0	1.3 ± 2.9	0.0 ± 0.0	0.0 ± 0.0	3.4 ± 3.1	0.0 ± 0.0	1.1 ± 2.5	1.2 ± 2.6	2.3 ± 3.2	8.1 ± 0.2	0.0 ± 0.0	10.3 ± 0.1	1.2 ± 2.7	2.4 ± 3.3	0.0 ± 0.0	2.3 ± 3.2	0.0 ± 0.0	8.8 ± 0.2	0.0 ± 0.0	4.7 ± 2.6	8.0 ± 0.2	5.7 ± 0.2	7.3 ± 0.5	8.0 ± 0.2	6.2 ± 0.2	0.0 ± 0.0	1.3 ± 3.0	0.0 ± 0.0
Isolate Add-In	cSI-N	mock	m_2.10	Feces	14	10.865	5.47789	8.42578	0	0	7.68484	0	0	0	0	0	10.8944	10.882	0	10.4565	6.03719	0	0	0	0	5.49907	5.96396	5.55252	0	0	8.3507	0	10.5465	0	6.51281	0	0	5.58339	6.64298	6.48221	0	10.5045	5.53384	7.53336	7.99702	6.36648	0	7.45176	0
			m_2.14	Feces	14	10.8873	0	7.54431	0	0	7.44427	0	0	0	0	5.78427	10.7523	10.8895	0	10.3987	6.29282	0	0	0	5.75451	5.52957	5.6952	0	0	0	8.37465	0	10.4454	5.60529	6.90611	5.85815	0	0	5.9782	6.64112	0	10.8159	6.16877	7.91832	8.32471	6.40048	0	7.8588	5.47453
			m_2.16	Feces	14	10.7143	0	7.72163	5.76327	0	7.10012	0	0	0	0	0	10.497	10.6262	5.46454	10.3489	6.06084	0	6.16624	0	0	5.69633	5.56236	6.15239	5.40063	0	8.08328	0	10.4223	0	6.74329	0	0	0	6.14387	6.50634	0	10.8694	6.21027	7.55983	8.05223	5.96393	0	7.89759	0
			m_2.20	Feces	14	10.9391	0	7.86568	0	0	6.19732	0	0	0	0	0	10.5332	10.9329	5.58189	10.5548	5.87796	0	0	0	6.51765	6.96169	5.6788	6.04903	0	0	8.44244	0	10.3902	5.5868	7.11713	5.84153	0	0	5.96169	6.62508	0	10.9743	5.85225	8.37115	8.21876	6.08302	0	8.12103	0
			m_2.8	Feces	14	8.66818	0	5.35471	0	0	4.64194	0	0	0	0	0	8.78149	8.62127	3.48237	8.29978	3.95535	0	0	0	0	4.9198	0	3.47425	0	0	6.11022	4.20011	8.39475	0	4.58585	0	0	0	0	3.92307	0	8.28464	3.75207	5.61739	6.00549	4.15979	0	5.14803	0
			mean ± SD			10.4 ± 1.0	1.1 ± 2.4	7.4 ± 1.2	1.2 ± 2.6	0.0 ± 0.0	6.6 ± 1.2	0.0 ± 0.0	0.0 ± 0.0	0.0 ± 0.0	0.0 ± 0.0	1.2 ± 2.6	10.3 ± 0.9	10.4 ± 1.0	2.9 ± 2.8	10.0 ± 1.0	5.6 ± 1.0	0.0 ± 0.0	1.2 ± 2.8	0.0 ± 0.0	2.5 ± 3.4	5.7 ± 0.8	4.6 ± 2.6	4.2 ± 2.6	1.1 ± 2.4	0.0 ± 0.0	7.9 ± 1.0	0.8 ± 1.9	10.0 ± 0.9	2.2 ± 3.1	6.4 ± 1.0	2.3 ± 3.2	0.0 ± 0.0	1.1 ± 2.5	4.9 ± 2.8	6.0 ± 1.2	0.0 ± 0.0	10.3 ± 1.1	5.5 ± 1.0	7.4 ± 1.1	7.7 ± 1.0	5.8 ± 0.9	0.0 ± 0.0	7.3 ± 1.2	1.1 ± 2.4
Isolate Add-In	cSI-N	cSI-I	m_3.3	Feces	14	10.7195	5.46991	7.16437	8.41445	0	6.34597	0	0	5.61318	0	0	10.8852	10.6852	5.85468	10.5164	5.55158	0	5.78081	0	5.71224	8.93604	0	5.54323	5.79046	0	8.12963	0	10.3886	5.55978	6.73749	0	0	5.57179	7.64627	5.99578	0	10.2131	6.66964	7.28976	8.20219	6.45364	5.61318	7.44224	0
			m_3.4	Feces	14	10.7622	5.43348	7.55729	5.51751	0	6.4364	5.34741	0	0	0	0	10.8374	10.6904	5.82055	10.1917	5.81653	0	6.22287	5.74891	0	10.1965	0	0	5.75593	0	8.18349	5.76055	10.3813	6.12655	6.32294	0	0	5.53717	8.67872	0	0	10.0441	6.53019	7.91178	8.44691	6.32231	5.57751	7.00965	0
			m_3.5	Feces	14	10.7107	5.49545	7.13594	0	0	5.89239	5.1	0	5.63871	0	0	10.9712	10.6997	6.05561	10.4352	6.27277	0	6.28102	0	6.03737	7.76094	6.15362	6.34692	6.29153	0	8.22189	5.81838	10.5348	5.88431	7.02427	0	0	6.07312	7.39729	6.62113	0	10.5259	6.54671	7.38459	8.37898	6.47709	5.63511	7.73991	0
			m_3.6	Feces	14	10.6808	6.06444	6.93222	5.44821	0	6.36601	0	0	5.20518	0	0	10.8475	10.5414	6.40344	10.232	6.14362	0	6.52032	0	5.60621	10.0106	7.1385	5.91638	6.33837	0	8.04913	6.53472	10.4808	6.56825	6.83173	0	5.63883	6.3708	6.4315	6.19098	0	10.2636	6.84951	7.71813	8.27784	6.1263	6.20672	7.37043	0
			m_3.9	Feces	14	10.9308	0	7.22718	5.64261	0	6.43404	0	0	0	0	0	10.8741	10.9084	5.94364	10.5316	5.93936	0	6.5675	0	5.80133	7.1982	0	5.63401	0	5.91504	8.33613	5.88198	10.4274	5.64685	6.78752	0	0	5.65931	8.57447	0	0	10.5374	6.69053	7.40765	8.40646	6.14321	0	7.67635	0
			mean ± SD			10.8 ± 0.1	4.5 ± 2.5	7.2 ± 0.2	5.0 ± 3.1	0.0 ± 0.0	6.3 ± 0.2	2.1 ± 2.9	0.0 ± 0.0	3.3 ± 3.0	0.0 ± 0.0	0.0 ± 0.0	10.9 ± 0.1	10.7 ± 0.1	6.0 ± 0.2	10.4 ± 0.2	5.9 ± 0.3	0.0 ± 0.0	6.3 ± 0.3	1.1 ± 2.6	4.6 ± 2.6	8.8 ± 1.3	2.7 ± 3.7	4.7 ± 2.6	4.8 ± 2.7	1.2 ± 2.6	8.2 ± 0.1	4.8 ± 2.7	10.4 ± 0.1	6.0 ± 0.4	6.7 ± 0.3	0.0 ± 0.0	1.1 ± 2.5	5.8 ± 0.4	7.7 ± 0.9	3.8 ± 3.4	0.0 ± 0.0	10.3 ± 0.2	6.7 ± 0.1	7.5 ± 0.3	8.3 ± 0.1	6.3 ± 0.2	4.6 ± 2.6	7.4 ± 0.3	0.0 ± 0.0
Isolate Add-In	cSI-N	A naeslundii,	m_7.11	Feces	14	11.1988	0	7.31802	7.22587	0	6.23425	0	0	0	0	0	10.549	11.1391	0	10.5288	0	0	5.66797	0	0	10.2469	0	0	0	0	8.60634	0	10.355	0	0	0	0	0	0	5.88357	5.44017	9.87902	0	7.73448	7.8585	6.59634	5.67674	6.8351	5.3202
		A odontolyticus,	m_7.16	Feces	14	10.8968	0	7.85808	9.25246	0	6.4815	0	0	0	0	0	10.3177	10.7212	5.26303	10.2718	5.73651	0	0	0	5.42063	9.91568	0	0	0	0	8.20321	0	9.7134	0	5.36854	0	0	0	0	5.70433	6.69055	9.68771	0	7.40915	7.56286	0	5.49982	6.59873	5.14527
		and C concisus	m_7.17	Feces	14	11.1192	0	7.00163	9.87591	0	6.14254	0	0	0	0	0	10.3517	10.8543	5.52831	9.85693	0	0	0	0	0	10.1774	5.62522	6.11913	0	5.79868	8.33541	0	10.0362	0	6.77696	0	0	0	0	6.44537	7.27047	10.7035	0	7.29699	7.84763	6.42644	5.58383	7.70696	5.40338
		isolates	m_7.3	Feces	14	10.765	0	7.65241	6.86329	0	0	0	0	0	0	0	10.6034	10.6465	0	10.0504	5.65668	5.25874	0	0	0	9.97455	5.4577	6.04943	5.59634	6.10884	8.17972	0	10.3039	0	6.54271	5.61996	0	0	0	0	0	10.3877	5.32903	7.00954	7.80583	5.55977	0	7.39362	5.24077
			m_7.6	Feces	14	10.9884	0	7.44574	6.97472	0	5.82859	0	0	0	0	0	10.6239	10.8198	5.81487	10.2306	5.8102	0	0	0	5.97278	10.0322	0	5.98078	5.45152	0	8.29044	0	10.3211	5.52076	6.82179	0	0	0	0	6.43177	0	10.5792	5.48255	7.90809	8.05606	6.31609	5.74986	7.4951	0
			m_7.9	Feces	14	11.1323	0	8.20411	9.15809	0	6.45543	5.19029	0	0	0	0	10.9862	10.8643	5.66239	10.5869	6.13613	0	6.19029	0	6.12234	10.0112	6.06234	5.65217	0	6.23709	8.34332	0	10.6447	0	6.67039	0	0	5.68213	0	6.58159	6.61325	10.7349	5.63098	7.59524	7.9901	0	5.41809	7.87778	0
			mean ± SD			11.0 ± 0.2	0.0 ± 0.0	7.6 ± 0.4	8.2 ± 1.3	0.0 ± 0.0	5.2 ± 2.6	0.9 ± 2.1	0.0 ± 0.0	0.0 ± 0.0	0.0 ± 0.0	0.0 ± 0.0	10.6 ± 0.2	10.8 ± 0.2	3.7 ± 2.9	10.3 ± 0.3	3.9 ± 3.0	0.9 ± 2.1	2.0 ± 3.1	0.0 ± 0.0	2.9 ± 3.2	10.1 ± 0.1	2.9 ± 3.1	4.0 ± 3.1	1.8 ± 2.9	3.0 ± 3.3	8.3 ± 0.2	0.0 ± 0.0	10.2 ± 0.3	0.9 ± 2.3	5.4 ± 2.7	0.9 ± 2.3	0.0 ± 0.0	0.9 ± 2.3	0.0 ± 0.0	5.2 ± 2.6	4.3 ± 3.4	10.3 ± 0.4	2.7 ± 3.0	7.5 ± 0.3	7.9 ± 0.2	4.1 ± 3.2	4.7 ± 2.3	7.3 ± 0.5	3.5 ± 2.7
Isolate Add-In	cSI-N	A naeslundii	m_4.1	Feces	14	10.8158	0	7.72508	5.92429	0	5.93923	0	0	5.38669	0	0	10.9931	10.7706	0	10.5861	6.09748	0	6.15089	0	6.25875	7.443	5.72363	0	0	0	8.23237	5.86381	10.6604	5.62758	6.63101	0	0	0	5.70244	6.66702	0	10.5863	5.59175	8.05721	8.23014	6.12569	6.99433	7.8214	0
		isolates	m_4.12	Feces	14	11.067	0	7.66592	0	0	6.37268	0	0	0	0	0	10.9035	10.8461	0	10.5939	6.05406	0	0	0	5.73913	7.73093	5.67861	0	5.51845	0	8.38619	0	10.5274	5.88727	6.4628	0	5.7698	0	0	0	0	10.2767	0	7.3004	8.39989	6.08219	6.45268	7.32601	0
			m_4.15	Feces	14	11.0637	0	7.63796	0	0	6.00922	0	0	0	0	0	10.8649	10.9361	0	10.6111	6.38926	0	0	0	5.85253	9.83991	6.39445	6.16245	0	0	8.3013	0	10.5211	5.69976	6.70146	0	5.88429	0	0	6.61285	5.69116	10.5861	0	7.95276	8.18174	6.19631	0	7.71593	0
			m_4.5	Feces	14	10.8182	0	7.25226	5.89576	0	5.90993	0	0	0	0	0	11.0311	10.7886	0	10.3531	6.2908	0	0	0	5.75332	8.17101	5.69532	5.58851	0	0	8.2127	0	10.4894	5.60086	6.30225	0	0	0	0	6.33789	0	10.4714	5.86594	7.51758	7.98063	0	5.3568	7.42826	0
			m_4.7	Feces	14	10.949	5.6557	7.50894	5.73488	0	6.05146	0	0	0	0	0	10.9958	10.8692	0	10.6966	6.03364	0	6.26449	0	0	10.1902	6.13642	6.50619	0	0	8.37982	0	10.7246	0	7.01742	0	0	0	0	0	0	10.9408	0	7.45693	8.5491	5.9373	5.49297	8.09062	5.61593
			mean ± SD			10.9 ± 0.1	1.1 ± 2.5	7.6 ± 0.2	3.5 ± 3.2	0.0 ± 0.0	6.1 ± 0.2	0.0 ± 0.0	0.0 ± 0.0	1.1 ± 2.4	0.0 ± 0.0	0.0 ± 0.0	11.0 ± 0.1	10.8 ± 0.1	0.0 ± 0.0	10.6 ± 0.1	6.2 ± 0.2	0.0 ± 0.0	2.5 ± 3.4	0.0 ± 0.0	4.7 ± 2.6	8.7 ± 1.3	5.9 ± 0.3	3.7 ± 3.3	1.1 ± 2.5	0.0 ± 0.0	8.3 ± 0.1	1.2 ± 2.6	10.6 ± 0.1	4.6 ± 2.6	6.6 ± 0.3	0.0 ± 0.0	2.3 ± 3.2	0.0 ± 0.0	1.1 ± 2.6	3.9 ± 3.6	1.1 ± 2.5	10.6 ± 0.2	2.3 ± 3.1	7.7 ± 0.3	8.3 ± 0.2	4.9 ± 2.7	4.9 ± 2.8	7.7 ± 0.3	1.1 ± 2.5
Isolate Add-In	cSI-N	A odontolyticus	m_5.11	Feces	14	10.979	0	7.66054	0	0	6.41024	0	0	0	0	0	10.6846	10.8054	0	10.5451	5.91633	0	5.84547	0	6.47548	9.82105	6.01788	5.90927	5.5553	0	8.29678	0	10.4389	0	7.02339	0	0	0	0	6.66176	0	10.8973	6.06512	6.92097	8.50077	6.11957	0	7.87184	0
		isolate	m_5.13	Feces	14	10.8883	0	7.52441	0	0	6.7608	0	0	0	0	0	10.6558	10.6564	0	10.5646	6.2373	0	5.76939	0	6.00144	9.76228	5.94243	6.01025	0	0	8.13424	0	10.431	0	7.09406	0	5.73133	0	0	6.58626	0	10.9415	5.81271	7.69047	7.94546	0	0	8.13322	0
			m_5.14	Feces	14	10.9224	0	8.10208	5.5503	0	5.8647	0	0	0	0	0	10.9128	10.8817	0	10.3264	6.02288	0	0	0	0	7.328	6.12554	0	5.48711	0	8.35561	0	10.4925	0	6.25645	0	5.73829	0	0	6.29231	0	10.2674	0	8.19764	8.32725	6.52898	0	7.4715	0
			m_5.18	Feces	14	10.8076	0	7.83764	0	0	5.86185	0	0	0	0	0	10.6204	10.701	0	10.3633	5.84403	0	0	5.77784	0	9.98108	6.1229	6.31581	5.48207	0	8.25879	0	10.2889	5.85303	6.92998	0	0	0	0	6.76657	0	10.8955	5.81827	7.79938	8.11531	6.52584	0	8.00111	0
			m_5.2	Feces	14	10.8137	0	7.1799	5.92122	0	5.93634	4.83861	0	0	0	0	10.6931	10.5286	0	10.3022	6.01607	0	6.02424	0	6.08105	10.0318	0	5.6133	0	0	7.98596	0	10.2689	0	6.8226	0	0	0	0	6.46087	5.31573	10.659	5.59194	7.31937	8.19881	5.82174	0	7.674	0
			mean ± SD			10.9 ± 0.1	0.0 ± 0.0	7.7 ± 0.3	2.3 ± 3.1	0.0 ± 0.0	6.2 ± 0.4	1.0 ± 2.2	0.0 ± 0.0	0.0 ± 0.0	0.0 ± 0.0	0.0 ± 0.0	10.7 ± 0.1	10.7 ± 0.1	0.0 ± 0.0	10.4 ± 0.1	6.0 ± 0.1	0.0 ± 0.0	3.5 ± 3.2	1.2 ± 2.6	3.7 ± 3.4	9.4 ± 1.2	4.8 ± 2.7	4.8 ± 2.7	3.3 ± 3.0	0.0 ± 0.0	8.2 ± 0.1	0.0 ± 0.0	10.4 ± 0.1	1.2 ± 2.6	6.8 ± 0.3	0.0 ± 0.0	2.3 ± 3.1	0.0 ± 0.0	0.0 ± 0.0	6.6 ± 0.2	1.1 ± 2.4	10.7 ± 0.3	4.7 ± 2.6	7.6 ± 0.5	8.2 ± 0.2	5.0 ± 2.8	0.0 ± 0.0	7.8 ± 0.3	0.0 ± 0.0
Isolate Add-In	cSI-N	A naeslundii and	m_6.1	Feces	14	10.5476	0	7.06773	5.98095	0	5.59822	0	0	0	0	0	10.7645	10.3345	0	9.95822	5.88138	0	0	0	0	9.75648	5.38179	5.27319	0	0	7.819	0	10.2921	0	6.2906	0	5.47172	0	0	5.72491	0	10.2436	0	7.54193	7.99198	5.48405	5.04472	7.38641	5.46543
		A odontolyticus	m_6.12	Feces	14	10.9464	0	7.79087	6.00438	0	5.84276	0	0	0	0	0	10.9604	10.8716	0	10.3423	6.36889	0	5.75393	0	0	9.96867	5.92693	5.81955	5.46204	0	8.38794	0	10.3222	5.53413	6.23412	0	0	5.54919	0	0	0	10.3037	5.49681	7.72502	8.28968	6.50671	5.58698	7.41622	5.41089
		isolates	m_6.13	Feces	14	10.9442	0	7.77284	6.32789	0	6.71163	0	0	0	0	0	10.7513	10.8019	5.55277	10.5052	6.14875	0	5.77822	0	6.31138	10.2559	6.49477	6.01972	0	0	8.24957	0	10.5399	5.8568	7.03588	0	5.74076	0	0	6.69194	0	10.983	5.99863	6.76064	8.45093	6.22946	0	8.05019	0
			m_6.4	Feces	14	11.1418	0	7.57373	5.82482	0	6.68486	0	0	0	0	0	10.6495	10.7432	0	10.8367	6.12297	0	0	0	0	10.0575	0	0	0	5.79813	8.21592	0	10.3479	0	6.40702	0	0	0	0	6.56805	0	10.4373	5.97013	7.52632	8.01342	5.72503	5.9823	7.49193	0
			m_6.8	Feces	14	10.7824	0	7.11076	6.54294	0	6.05772	0	0	0	0	0	10.4385	10.7231	0	10.4781	5.56298	0	5.96935	0	5.72464	7.8831	5.84069	5.55727	0	0	8.16143	0	10.0835	5.27038	6.14767	0	0	0	0	6.0077	5.2591	10.2234	5.23562	6.9798	7.8836	6.24398	0	7.50374	0
			mean ± SD			10.9 ± 0.2	0.0 ± 0.0	7.5 ± 0.4	6.1 ± 0.3	0.0 ± 0.0	6.2 ± 0.5	0.0 ± 0.0	0.0 ± 0.0	0.0 ± 0.0	0.0 ± 0.0	0.0 ± 0.0	10.7 ± 0.2	10.7 ± 0.2	1.1 ± 2.5	10.4 ± 0.3	6.0 ± 0.3	0.0 ± 0.0	3.5 ± 3.2	0.0 ± 0.0	2.4 ± 3.3	9.6 ± 1.0	4.7 ± 2.7	4.5 ± 2.6	1.1 ± 2.4	1.2 ± 2.6	8.2 ± 0.2	0.0 ± 0.0	10.3 ± 0.2	3.3 ± 3.0	6.4 ± 0.4	0.0 ± 0.0	2.2 ± 3.1	1.1 ± 2.5	0.0 ± 0.0	5.0 ± 2.8	1.1 ± 2.4	10.4 ± 0.3	4.5 ± 2.6	7.3 ± 0.4	8.1 ± 0.2	6.0 ± 0.4	3.3 ± 3.1	7.6 ± 0.3	2.2 ± 3.0
Isolate Add-In	cSI-I	mock	m_1.10	Feces	18	11.1225	0	6.41041	5.95088	0	9.41261	0	0	0	0	0	10.9676	10.2979	5.95294	10.6108	5.9488	0	0	0	5.8105	7.50349	0	0	5.5877	0	7.71785	0	10.5078	5.65804	6.35782	0	0	5.97108	8.96355	0	5.64569	7.97466	6.09848	7.65038	8.08043	6.1537	5.40681	6.4429	0
			m_1.15	Feces	18	11.2596	0	6.29196	6.79541	0	10.3903	0	0	0	0	0	10.6758	10.9168	6.05615	10.3978	6.22819	0	0	0	0	7.75252	0	0	0	0	8.41164	0	10.0189	0	0	6.01631	0	5.77375	9.02617	0	6.05268	8.15506	6.02569	7.11056	7.67919	6.43318	0	0	5.6342
			m_1.17	Feces	18	11.2818	0	5.75649	7.36845	0	10.3381	0	0	0	0	0	10.6059	11.1162	0	10.7476	6.17082	0	0	0	5.85673	7.95888	0	0	0	0	8.58667	0	10.1138	0	0	0	0	0	9.52158	0	5.6937	8.47656	0	7.20795	7.82399	6.50063	0	0	5.5783
			m_1.19	Feces	18	10.2848	0	5.84742	6.84786	0	7.62467	0	0	0	0	0	9.75176	10.1116	0	10.0281	0	0	0	0	0	7.63273	0	0	0	5.1306	7.59151	0	9.26793	0	0	0	0	0	8.65323	0	4.85223	8.27954	0	5.99147	6.53047	5.75761	0	5.64899	0
			m_1.7	Feces	18	11.0366	0	5.45599	6.69456	0	10.7082	0	0	0	0	0	10.5687	10.8063	5.69672	10.2897	5.69052	0	0	0	0	8.18496	0	0	0	5.96746	8.30449	0	10.1219	0	0	5.95743	0	0	9.40293	0	6.16868	8.70175	0	5.98366	7.49331	5.89581	0	0	0
			mean ± SD			11.0 ± 0.4	0.0 ± 0.0	6.0 ± 0.4	6.7 ± 0.5	0.0 ± 0.0	9.7 ± 1.3	0.0 ± 0.0	0.0 ± 0.0	0.0 ± 0.0	0.0 ± 0.0	0.0 ± 0.0	10.5 ± 0.5	10.6 ± 0.4	3.5 ± 3.2	10.4 ± 0.3	4.8 ± 2.7	0.0 ± 0.0	0.0 ± 0.0	0.0 ± 0.0	2.3 ± 3.2	7.8 ± 0.3	0.0 ± 0.0	0.0 ± 0.0	1.1 ± 2.5	2.2 ± 3.1	8.1 ± 0.4	0.0 ± 0.0	10.0 ± 0.5	1.1 ± 2.5	1.3 ± 2.8	2.4 ± 3.3	0.0 ± 0.0	2.3 ± 3.2	9.1 ± 0.4	0.0 ± 0.0	5.7 ± 0.5	8.3 ± 0.3	2.4 ± 3.3	6.8 ± 0.8	7.5 ± 0.6	6.1 ± 0.3	1.1 ± 2.4	2.4 ± 3.3	2.2 ± 3.1
Isolate Add-In	cSI-N	mock	m_2.10	Feces	18	11.085	0	7.68693	6.62082	0	6.93704	0	0	0	0	0	10.9468	10.9502	0	10.5943	5.96411	0	0	0	6.30302	7.57385	0	5.65853	0	0	8.44127	0	10.5562	5.67203	6.47109	0	0	0	6.04816	0	0	10.4945	0	7.8701	8.21831	6.47039	0	7.71431	0
			m_2.14	Feces	18	10.6608	0	7.46194	6.94841	0	7.17076	0	0	0	0	0	10.8036	10.7001	0	10.3792	0	0	5.92029	0	6.15385	7.62725	0	5.86185	0	0	8.12571	0	10.3463	5.40052	6.49743	0	5.58345	5.41074	6.17173	6.43671	0	10.5407	5.96479	7.92729	8.27898	6.29315	0	7.62386	0
			m_2.16	Feces	18	11.1514	0	7.9926	7.0675	0	7.63757	0	0	0	0	0	10.6364	10.9508	0	10.8775	0	0	0	0	0	7.86458	5.93734	6.13022	0	0	8.452	0	10.1931	0	6.41987	0	0	0	6.69558	6.45599	5.53115	10.4724	5.98379	7.16806	7.7989	6.51601	0	7.74341	0
			m_2.20	Feces	18	11.3954	0	8.08333	7.24008	0	7.12277	0	0	0	0	0	10.3951	11.1847	0	10.8789	0	0	5.88756	0	6.12164	8.00945	5.76262	0	0	0	8.73258	0	10.1412	5.66441	6.71972	0	0	0	6.43931	6.40419	0	10.4496	0	7.50635	7.8334	5.86364	0	7.59891	0
			m_2.8	Feces	18	10.7943	0	7.40423	6.31484	0	7.68553	0	0	0	0	0	10.9565	10.7121	5.53753	10.4917	5.53245	0	6.24152	0	5.99749	8.49944	5.63646	5.52731	5.47227	0	8.18379	0	10.5462	0	6.84632	0	0	0	6.69646	6.28064	0	10.6625	5.50613	7.91042	8.34374	6.43745	0	7.76055	0
			mean ± SD			11.0 ± 0.3	0.0 ± 0.0	7.7 ± 0.3	6.8 ± 0.4	0.0 ± 0.0	7.3 ± 0.3	0.0 ± 0.0	0.0 ± 0.0	0.0 ± 0.0	0.0 ± 0.0	0.0 ± 0.0	10.7 ± 0.2	10.9 ± 0.2	1.1 ± 2.5	10.6 ± 0.2	2.3 ± 3.2	0.0 ± 0.0	3.6 ± 3.3	0.0 ± 0.0	4.9 ± 2.7	7.9 ± 0.4	3.5 ± 3.2	4.6 ± 2.6	1.1 ± 2.4	0.0 ± 0.0	8.4 ± 0.2	0.0 ± 0.0	10.4 ± 0.2	3.3 ± 3.1	6.6 ± 0.2	0.0 ± 0.0	1.1 ± 2.5	1.1 ± 2.4	6.4 ± 0.3	5.1 ± 2.9	1.1 ± 2.5	10.5 ± 0.1	3.5 ± 3.2	7.7 ± 0.3	8.1 ± 0.3	6.3 ± 0.3	0.0 ± 0.0	7.7 ± 0.1	0.0 ± 0.0
Isolate Add-In	cSI-N	cSI-I	m_3.3	Feces	18	10.8305	0	7.42691	9.85485	0	7.12356	0	0	0	0	0	10.8254	10.6774	0	10.1921	6.27261	0	6.28148	0	6.43506	10.1857	6.1539	5.56914	0	5.84932	8.06068	0	10.4032	0	6.76122	0	0	5.59547	7.78116	6.71849	7.14197	10.753	6.14916	7.59076	8.29816	5.78	0	7.74944	0
			m_3.4	Feces	18	11.0575	5.84308	8.16923	7.22782	0	7.53309	0	0	5.86384	0	0	10.8674	10.9367	5.92829	10.4768	6.32222	0	5.8521	0	5.78466	10.4404	0	6.09428	0	6.20096	8.42072	5.86672	10.4728	5.93326	6.43047	0	5.81485	6.12231	8.67105	0	0	10.5621	5.59623	8.04904	8.1248	6.30474	0	7.396	0
			m_3.5	Feces	18	10.8707	0	7.26811	7.46818	0	6.9625	0	0	0	0	0	10.7175	10.6003	0	10.4342	5.60417	0	6.43465	0	6.36601	10.4142	5.70562	6.0736	5.84129	6.48075	8.0887	0	10.4488	5.912	7.07189	5.86699	0	5.92529	7.27636	6.95052	0	10.9758	6.05295	7.90734	8.15313	0	0	8.05046	5.78781
			m_3.6	Feces	18	11.302	0	7.58412	7.3398	0	7.18928	0	0	0	0	0	10.414	11.1331	5.73073	10.8507	5.72565	0	0	0	0	10.8991	6.12867	5.72051	0	6.00035	8.63456	0	10.1979	5.73575	6.67761	0	0	6.3489	6.95369	0	5.72565	10.1358	5.99763	7.23855	7.65223	6.40582	0	7.17262	6.20953
			m_3.9	Feces	18	11.3364	0	7.97047	7.65373	0	7.51825	0	0	5.76878	0	0	10.361	10.6382	0	10.8	0	0	5.75594	0	5.69044	10.6573	5.63101	5.82413	0	0	8.09929	0	10.1243	0	6.23739	0	0	0	8.27032	6.27314	5.82783	10.3336	6.1023	7.45975	7.72657	0	0	7.48373	0
			mean ± SD			11.1 ± 0.2	1.2 ± 2.6	7.7 ± 0.4	7.9 ± 1.1	0.0 ± 0.0	7.3 ± 0.3	0.0 ± 0.0	0.0 ± 0.0	2.3 ± 3.2	0.0 ± 0.0	0.0 ± 0.0	10.6 ± 0.2	10.8 ± 0.2	2.3 ± 3.2	10.6 ± 0.3	4.8 ± 2.7	0.0 ± 0.0	4.9 ± 2.7	0.0 ± 0.0	4.9 ± 2.7	10.5 ± 0.3	4.7 ± 2.7	5.9 ± 0.2	1.2 ± 2.6	4.9 ± 2.8	8.3 ± 0.3	1.2 ± 2.6	10.3 ± 0.2	3.5 ± 3.2	6.6 ± 0.3	1.2 ± 2.6	1.2 ± 2.6	4.8 ± 2.7	7.8 ± 0.7	4.0 ± 3.6	3.7 ± 3.5	10.6 ± 0.3	6.0 ± 0.2	7.6 ± 0.3	8.0 ± 0.3	3.7 ± 3.4	0.0 ± 0.0	7.6 ± 0.3	2.4 ± 3.3
Isolate Add-In	cSI-N	A naeslundii,	m_7.11	Feces	18	11.3319	0	7.69546	8.05914	0	7.21005	0	0	0	0	0	10.3663	11.0324	0	10.707	0	0	0	0	0	10.2819	0	0	0	5.89006	8.47711	0	10.2275	0	6.02222	0	5.80678	0	5.99563	6.05732	0	9.79324	0	7.60082	7.74864	6.29436	5.37009	6.88448	0
		A odontolyticus,	m_7.16	Feces	18	11.0947	0	8.1265	10.0463	0	7.62735	0	0	0	0	0	10.2126	10.7478	0	9.65034	5.25175	0	0	0	5.41774	10.1776	5.35756	0	0	5.53365	8.18553	0	9.97243	0	6.14154	0	0	0	6.68089	6.00154	7.45088	10.2462	0	7.08766	7.51876	6.36281	0	7.30576	5.91646
		and C concisus	m_7.17	Feces	18	11.145	0	7.24774	9.96388	0	7.87405	0	0	0	0	0	10.4253	10.704	0	9.99094	6.0025	0	0	0	6.2902	10.1087	5.9282	0	0	5.80118	8.13159	0	10.0341	6.01289	6.86429	0	5.71864	0	6.68796	0	7.33159	10.7421	5.97541	7.73545	7.67935	5.72863	0	7.91192	0
		isolates	m_7.3	Feces	18	11.5516	0	8.36493	9.61627	0	7.27261	0	0	0	0	0	10.254	11.1034	0	10.866	5.8091	0	0	0	0	10.4509	0	5.80371	0	6.08246	8.59173	0	10.1786	0	6.51762	6.0738	0	0	6.36748	6.2528	7.01121	10.4746	0	6.92387	7.79764	6.01121	5.57272	7.58041	0
			m_7.6	Feces	18	11.2513	0	7.92628	8.72123	0	7.34017	0	0	0	0	0	10.4681	10.8304	0	10.3658	0	0	5.75948	5.76291	5.99356	10.0184	5.63224	0	0	5.80524	8.30028	0	10.4361	0	6.78394	0	0	0	6.69213	6.75323	5.82937	10.6119	5.80524	8.01908	7.83728	6.21178	5.29258	7.72293	5.41499
			m_7.9	Feces	18	11.0952	0	7.83055	9.81903	0	7.71282	0	0	0	0	5.65216	10.6032	10.3362	0	10.0927	6.066	0	0	0	5.92663	9.88835	0	6.06172	0	0	7.78276	0	10.3825	0	6.77673	0	0	0	6.32613	6.68782	6.98271	10.7628	0	8.14719	8.07489	0	5.52966	7.83937	5.35113
			mean ± SD			11.2 ± 0.2	0.0 ± 0.0	7.9 ± 0.4	9.4 ± 0.8	0.0 ± 0.0	7.5 ± 0.3	0.0 ± 0.0	0.0 ± 0.0	0.0 ± 0.0	0.0 ± 0.0	0.9 ± 2.3	10.4 ± 0.1	10.8 ± 0.3	0.0 ± 0.0	10.3 ± 0.5	3.9 ± 3.0	0.0 ± 0.0	1.0 ± 2.4	1.0 ± 2.4	3.9 ± 3.1	10.2 ± 0.2	2.8 ± 3.1	2.0 ± 3.1	0.0 ± 0.0	4.9 ± 2.4	8.2 ± 0.3	0.0 ± 0.0	10.2 ± 0.2	1.0 ± 2.5	6.5 ± 0.4	1.0 ± 2.5	1.9 ± 3.0	0.0 ± 0.0	6.5 ± 0.3	5.3 ± 2.6	5.8 ± 2.9	10.4 ± 0.4	2.0 ± 3.0	7.6 ± 0.5	7.8 ± 0.2	5.1 ± 2.5	3.6 ± 2.8	7.5 ± 0.4	2.8 ± 3.1
Isolate Add-In	cSI-N	A naeslundii	m_4.1	Feces	18	10.5476	0	7.40115	6.61173	0	7.09292	0	0	0	0	0	10.8577	10.5297	0	10.4282	5.79519	0	5.72618	0	6.13461	9.78054	6.20008	0	0	0	7.975	0	10.5079	0	6.90436	5.76095	0	0	5.87915	6.54242	0	10.6682	5.46655	7.989	8.13719	5.6988	6.40338	7.69689	0
		isolates	m_4.12	Feces	18	11.0921	0	7.95972	6.94999	0	7.35895	0	0	5.39272	0	0	11.052	10.8372	0	10.5543	0	0	0	0	5.78717	9.58724	6.0282	6.09687	0	0	8.34462	0	10.5273	0	6.90912	0	5.8176	5.64799	6.55349	0	0	10.3866	5.90057	8.04564	8.4096	6.5288	6.23157	7.3979	0
			m_4.15	Feces	18	11.1754	0	7.7371	7.13982	0	6.80985	0	0	0	0	0	10.8963	10.7655	0	10.4373	5.94653	0	5.87745	0	6.10878	9.95587	0	0	0	0	8.23061	0	10.542	0	6.79526	5.91198	0	0	6.02995	6.56795	5.6455	10.7366	0	8.11037	8.35032	6.15065	0	7.78334	5.52899
			m_4.5	Feces	18	8.06974	0	4.93481	4.32967	0	5.60012	0	0	0	0	0	7.84913	8.03394	0	7.36919	0	0	0	0	0	6.47991	0	0	0	0	5.26826	0	7.34076	0	0	0	0	0	4.41033	0	0	7.53383	3.99744	4.98738	4.47198	0	4.08974	0	0
			m_4.7	Feces	18	10.9525	0	7.86903	6.00775	0	7.24028	0	0	0	0	0	10.3587	10.8817	5.40831	10.6209	5.70408	0	0	0	5.56478	10.2823	0	0	0	5.67956	8.36122	0	9.45191	0	6.11248	0	0	0	6.33122	0	0	10.0977	5.37572	7.37033	7.62216	6.20939	6.94998	7.12732	5.58614
			mean ± SD			10.4 ± 1.3	0.0 ± 0.0	7.2 ± 1.3	6.2 ± 1.1	0.0 ± 0.0	6.8 ± 0.7	0.0 ± 0.0	0.0 ± 0.0	1.1 ± 2.4	0.0 ± 0.0	0.0 ± 0.0	10.2 ± 1.3	10.2 ± 1.2	1.1 ± 2.4	9.9 ± 1.4	3.5 ± 3.2	0.0 ± 0.0	2.3 ± 3.2	0.0 ± 0.0	4.7 ± 2.6	9.2 ± 1.6	2.4 ± 3.3	1.2 ± 2.7	0.0 ± 0.0	1.1 ± 2.5	7.6 ± 1.3	0.0 ± 0.0	9.7 ± 1.4	0.0 ± 0.0	5.3 ± 3.0	2.3 ± 3.2	1.2 ± 2.6	1.1 ± 2.5	5.8 ± 0.8	2.6 ± 3.6	1.1 ± 2.5	9.9 ± 1.3	4.1 ± 2.4	7.3 ± 1.3	7.4 ± 1.7	4.9 ± 2.8	4.7 ± 2.9	6.0 ± 3.4	2.2 ± 3.0
Isolate Add-In	cSI-N	A odontolyticus	m_5.11	Feces	18	10.9383	0	7.35517	5.84748	0	6.64008	0	0	0	0	0	10.1182	10.6647	0	10.6111	5.66811	0	0	0	0	10.1157	0	0	0	5.94374	8.09299	0	9.94189	0	6.25319	0	0	0	0	0	5.8442	10.1584	0	7.22359	7.53728	6.04894	0	7.27599	0
		isolate	m_5.13	Feces	18	11.0693	0	7.36648	7.2142	0	7.64801	0	0	0	0	0	10.7414	10.4727	0	10.4967	6.15989	0	6.39077	0	6.19792	10.1227	6.35938	6.33154	0	5.83308	7.89277	0	10.3664	5.56513	7.22256	0	0	0	6.68262	6.70248	0	11.0743	6.13411	8.03339	8.19086	5.76195	0	8.10923	0
			m_5.14	Feces	18	10.9015	0	7.46478	7.15877	0	6.75199	0	0	0	0	5.77594	10.8914	10.7615	0	10.3866	6.28715	0	6.29506	0	5.74925	8.63562	0	0	0	0	8.23761	0	10.3301	0	6.97463	0	6.25782	0	5.97171	6.73209	0	10.7495	5.56075	7.85492	8.2956	6.09389	0	7.7352	0
			m_5.18	Feces	18	10.9838	0	6.77172	5.2671	0	7.13147	0	0	0	5.60875	0	10.5974	10.2061	0	10.367	6.04667	0	6.10111	0	6.38496	9.96586	5.37245	6.16591	0	0	7.5801	0	10.2841	0	6.93281	5.53266	0	0	5.82904	6.6681	5.2671	10.8508	6.02043	8.08376	7.87291	0	0	7.8897	0
			m_5.2	Feces	18	10.9904	0	7.14306	6.71786	0	7.6624	0	0	0	0	0	10.6806	10.5146	0	10.3337	6.28894	0	6.34372	0	5.97306	10.0297	6.0899	6.10826	0	0	8.04239	0	10.217	0	7.21012	0	5.70475	5.53561	6.07072	6.65508	5.50896	10.94	6.26261	7.76239	7.82429	6.01616	0	8.08784	5.69411
			mean ± SD			11.0 ± 0.1	0.0 ± 0.0	7.2 ± 0.3	6.4 ± 0.9	0.0 ± 0.0	7.2 ± 0.5	0.0 ± 0.0	0.0 ± 0.0	0.0 ± 0.0	1.1 ± 2.5	1.2 ± 2.6	10.6 ± 0.3	10.5 ± 0.2	0.0 ± 0.0	10.4 ± 0.1	6.1 ± 0.3	0.0 ± 0.0	5.0 ± 2.8	0.0 ± 0.0	4.9 ± 2.7	9.8 ± 0.6	3.6 ± 3.3	3.7 ± 3.4	0.0 ± 0.0	2.4 ± 3.2	8.0 ± 0.2	0.0 ± 0.0	10.2 ± 0.2	1.1 ± 2.5	6.9 ± 0.4	1.1 ± 2.5	2.4 ± 3.3	1.1 ± 2.5	4.9 ± 2.8	5.4 ± 3.0	3.3 ± 3.0	10.8 ± 0.4	4.8 ± 2.7	7.8 ± 0.3	7.9 ± 0.3	4.8 ± 2.7	0.0 ± 0.0	7.8 ± 0.3	1.1 ± 2.5
Isolate Add-In	cSI-N	A naeslundii and	m_6.1	Feces	18	11.2097	0	7.97944	6.72376	0	7.13679	0	5.18775	0	0	5.60982	10.3617	10.6435	0	10.5069	0	0	0	0	0	10.1686	0	0	0	5.69483	8.09077	0	10.0582	5.42782	5.82932	0	0	0	5.50402	0	0	9.93832	0	7.46563	7.22773	6.22631	5.48358	7.09006	0
		A odontolyticus	m_6.12	Feces	18	11.3491	0	8.67859	6.87607	0	7.43899	0	0	5.40165	0	0	10.6644	11.0378	0	10.5115	5.64325	0	0	0	0	10.5634	5.74591	0	0	0	8.54548	0	10.3158	0	6.52936	5.90806	0	0	6.57096	0	0	10.3672	5.61328	7.43132	7.91934	6.62552	0	7.43806	6.00371
		isolates	m_6.13	Feces	18	11.2194	0	8.09405	7.8189	0	7.2451	5.22733	0	0	0	0	10.6935	10.8118	5.69924	10.5415	6.29736	0	5.92629	0	6.15856	10.2959	6.57604	5.68865	0	0	8.25458	0	10.4533	0	7.25087	0	0	5.71968	6.38114	6.61775	5.99501	11.0459	5.66666	7.15436	8.53731	5.90074	5.46141	8.10354	5.57951
			m_6.4	Feces	18	10.9033	0	7.44348	6.18394	0	7.16258	0	0	0	0	0	10.5392	10.0708	0	10.3657	6.08327	0	6.18967	0	6.24609	10.031	6.48727	6.37992	0	0	7.55213	0	10.4316	0	7.10839	0	0	0	6.04217	6.6263	0	11.0902	5.75682	7.65316	8.28777	0	5.54712	8.1313	5.36348
			m_6.8	Feces	18	10.7746	0	7.25889	6.61629	0	7.5139	0	0	0	0	0	10.5666	10.1231	5.41217	10.2858	5.40697	0	5.64018	0	0	9.75645	5.5132	6.10279	0	0	7.43015	0	10.405	5.41731	7.06169	0	0	0	6.39584	6.75787	0	10.9002	5.98482	7.64974	8.35718	0	0	7.93712	0
			mean ± SD			11.1 ± 0.2	0.0 ± 0.0	7.9 ± 0.6	6.8 ± 0.6	0.0 ± 0.0	7.3 ± 0.2	1.0 ± 2.3	1.0 ± 2.3	1.1 ± 2.4	0.0 ± 0.0	1.1 ± 2.5	10.6 ± 0.1	10.5 ± 0.4	2.2 ± 3.0	10.4 ± 0.1	4.7 ± 2.6	0.0 ± 0.0	3.6 ± 3.2	0.0 ± 0.0	2.5 ± 3.4	10.2 ± 0.3	4.9 ± 2.8	3.6 ± 3.3	0.0 ± 0.0	1.1 ± 2.5	8.0 ± 0.5	0.0 ± 0.0	10.3 ± 0.2	2.2 ± 3.0	6.8 ± 0.6	1.2 ± 2.6	0.0 ± 0.0	1.1 ± 2.6	6.2 ± 0.4	4.0 ± 3.7	1.2 ± 2.7	10.7 ± 0.5	4.6 ± 2.6	7.5 ± 0.2	8.1 ± 0.5	3.8 ± 3.4	3.3 ± 3.0	7.7 ± 0.5	3.4 ± 3.1
Wilcoxon rank-sum test	cSI-I/mock vs cSI-N/A naeslundii			Duodenum		0.959094	NA	0.852977	0.959094	NA	0.852977	0.959094	0.959094	NA	NA	0.959094	1	1	NA	1	1	NA	NA	NA	NA	1	NA	NA	1	0.959094	0.959094	NA	1	1	0.959094	1	NA	NA	0.789888	NA	NA	0.394667	1	1	1	NA	NA	NA	0.959094
				Jejunum		0.83423	NA	0.651849	0.87419	NA	0.210571	NA	NA	NA	NA	1	0.562056	0.87419	NA	0.651849	0.749042	NA	0.946078	NA	NA	1	NA	NA	NA	0.965092	0.83423	NA	0.965092	0.909714	0.562056	0.909714	NA	1	0.245667	NA	NA	0.210571	1	0.87419	0.83423	1	NA	0.479555	0.965092
				Ileum		0.594817	NA	0.312743	1	NA	0.226435	NA	NA	NA	NA	0.312743	0.793214	0.870102	NA	0.312743	0.226435	NA	NA	NA	NA	0.414554	0.947728	0.693861	NA	1	0.870102	NA	0.870102	NA	0.312743	1	NA	NA	0.083831	NA	NA	0.083831	0.312743	1	0.870102	NA	NA	0.236	1
				Cecum		0.19167	NA	0.0774667	0.573253	NA	0.0774667	NA	NA	NA	NA	NA	0.900876	0.687443	NA	0.2905	0.890364	NA	NA	NA	NA	0.0774667	NA	NA	NA	NA	0.778903	NA	0.957342	NA	NA	NA	NA	NA	0.0852133	NA	NA	0.0774667	0.833476	0.0774667	0.476799	0.893846	NA	0.0852133	NA
				Colon		0.808711	NA	0.0631111	0.639	NA	0.0631111	NA	NA	NA	NA	NA	0.0631111	0.808711	NA	0.88182	0.639	NA	NA	NA	NA	0.0631111	NA	NA	NA	0.903586	0.723301	NA	0.88182	NA	0.0631111	NA	NA	NA	0.0815745	NA	NA	0.0631111	0.808711	0.0937982	0.88182	0.566231	NA	NA	NA
	cSI-I/mock vs cSI-N/A odontolyticus			Duodenum		0.959094	NA	0.789888	0.959094	NA	0.852977	0.959094	1	NA	NA	1	0.959094	1	NA	1	0.959094	NA	NA	NA	NA	1	NA	1	1	1	0.959094	NA	1	1	0.852977	0.959094	NA	NA	0.538182	NA	NA	0.394667	1	1	1	NA	NA	NA	1
				Jejunum		0.909714	NA	0.404627	0.749042	NA	0.479555	NA	NA	NA	NA	0.562056	0.479555	0.965092	NA	0.749042	0.965092	NA	0.767034	NA	NA	0.83423	NA	NA	NA	0.651849	1	NA	1	NA	0.517364	0.749042	NA	NA	0.292019	NA	NA	0.210571	1	0.909714	0.909714	1	NA	0.341797	0.749042
				Ileum		0.693861	NA	0.183452	0.870102	NA	0.226435	NA	NA	NA	NA	0.414554	0.793214	0.870102	0.693861	0.594817	1	NA	0.541684	NA	NA	0.693861	0.61752	0.434	NA	1	0.947728	NA	1	NA	0.168851	0.793214	NA	NA	0.0949787	NA	NA	0.083831	1	0.793214	0.947728	NA	NA	0.0949787	1
				Cecum		0.385979	NA	0.0774667	0.295509	NA	0.0774667	1	NA	NA	NA	NA	1	0.476799	NA	0.476799	0.808738	NA	NA	NA	NA	0.0774667	NA	NA	NA	NA	0.476799	NA	1	NA	NA	NA	NA	NA	0.0774667	NA	0.327118	0.0774667	0.418952	0.114765	0.385979	0.728355	NA	0.0852133	NA
				Colon		1	NA	0.0631111	0.521537	NA	0.0631111	NA	NA	NA	NA	1	0.0937982	0.639	NA	1	0.808711	NA	NA	NA	NA	0.0631111	NA	NA	NA	1	0.723301	NA	0.808711	NA	0.0631111	NA	NA	NA	0.0631111	NA	NA	0.0631111	0.350953	0.423197	1	0.521537	NA	NA	NA
	cSI-I/mock vs cSI-N/all isolates			Duodenum		1	NA	0.302727	0.302727	NA	0.852977	1	1	NA	NA	0.959094	0.959094	1	NA	1	0.386087	NA	NA	NA	NA	0.852977	NA	1	1	1	0.959094	NA	1	NA	0.852977	1	NA	NA	0.302727	NA	NA	0.302727	0.789888	0.959094	1	NA	NA	NA	1
				Jejunum		0.965092	NA	0.479555	0.55606	NA	0.210571	NA	NA	NA	NA	0.404627	0.618242	0.909714	NA	0.965092	0.909714	NA	0.965092	NA	NA	1	NA	NA	NA	0.83423	0.965092	NA	0.767034	0.87419	0.55606	0.83423	NA	NA	0.262044	NA	NA	0.210571	0.909714	0.909714	0.909714	0.931431	NA	0.266574	0.83423
				Ileum		0.541684	NA	0.18338	0.168851	NA	0.226435	NA	NA	NA	NA	0.322078	0.110947	0.616564	0.693861	0.083831	0.693861	NA	0.954651	NA	NA	0.870102	0.848669	0.954651	NA	1	0.793214	NA	0.312743	NA	0.541684	0.541684	NA	0.848669	0.083831	NA	NA	0.083831	0.322078	1	1	NA	NA	0.083831	0.793214
				Cecum		0.472297	NA	0.0774667	0.0774667	NA	0.0774667	1	NA	NA	NA	NA	0.522015	0.778903	NA	0.700179	0.957342	NA	NA	NA	NA	0.0774667	NA	NA	NA	NA	0.833476	NA	0.957342	NA	NA	NA	NA	NA	0.0774667	NA	0.522015	0.0774667	0.778903	0.287733	0.900876	0.92804	NA	0.0774667	NA
				Colon		0.392751	NA	0.0631111	0.0631111	NA	0.0631111	NA	NA	NA	NA	1	0.0631111	1	NA	0.392751	0.230865	NA	NA	NA	NA	0.0631111	NA	NA	NA	0.808711	0.956688	NA	0.30464	NA	0.0631111	NA	NA	NA	0.0631111	NA	NA	0.0631111	0.316172	0.30464	0.467368	0.808711	NA	NA	NA
	cSI-I/mock vs cSI-N/Actinomyces			Duodenum		0.959094	NA	0.538182	1	NA	0.852977	1	1	NA	NA	1	0.959094	1	NA	1	1	NA	NA	NA	NA	0.789888	NA	1	1	1	1	NA	1	1	0.852977	1	NA	NA	0.538182	NA	NA	0.302727	0.993274	1	1	NA	NA	NA	0.959094
				Jejunum		0.562056	NA	0.404627	0.562056	NA	0.210571	NA	NA	NA	NA	0.341797	0.749042	0.749042	NA	0.965092	0.651849	NA	1	NA	NA	0.479555	NA	NA	NA	0.479555	0.562056	NA	1	0.965092	0.479555	0.562056	NA	NA	0.262044	NA	NA	0.210571	1	0.965092	1	1	NA	0.210571	0.341797
				Ileum		1	NA	0.0949787	0.870102	NA	0.312743	NA	NA	NA	NA	0.541684	0.870102	0.693861	0.683527	1	0.793214	NA	1	NA	NA	0.168851	0.266567	0.129391	NA	0.947728	0.693861	NA	0.226435	NA	0.083831	1	NA	NA	0.110947	NA	NA	0.083831	1	0.870102	0.168851	NA	NA	0.0949787	1
				Cecum		0.573253	NA	0.0774667	0.2905	NA	0.0774667	NA	NA	NA	NA	NA	0.833476	0.385979	NA	0.573253	0.957342	NA	NA	NA	NA	0.0774667	NA	NA	NA	NA	0.2905	NA	0.687443	NA	NA	NA	NA	NA	0.0882532	NA	0.418952	0.0774667	0.641521	0.476799	0.573253	0.497559	NA	0.0852133	NA
				Colon		0.723301	NA	0.0631111	0.808711	NA	0.0631111	NA	NA	NA	NA	NA	0.0937982	0.521537	NA	0.808711	0.88182	NA	NA	NA	NA	0.0631111	NA	NA	NA	0.808711	0.521537	NA	0.88182	NA	0.0631111	NA	NA	NA	0.0631111	NA	NA	0.0631111	0.587969	0.808711	0.521537	0.262656	NA	NA	NA
	cSI-I/mock vs cSI-N/cSI-I			Duodenum		0.959094	NA	0.727018	1	NA	0.852977	1	NA	NA	NA	1	1	0.959094	NA	0.959094	1	NA	NA	NA	NA	0.302727	NA	0.959094	1	1	1	NA	0.789888	0.834468	0.895789	1	NA	NA	0.959094	NA	NA	0.302727	0.727018	1	0.959094	NA	NA	NA	1
				Jejunum		1	NA	0.262044	0.83423	NA	0.414124	NA	NA	NA	NA	0.909714	1	0.87419	NA	0.83423	0.83423	NA	0.4489	NA	NA	0.210571	NA	NA	NA	1	0.909714	NA	0.479555	1	0.245667	0.909714	NA	0.292019	0.479555	NA	NA	0.210571	0.651849	0.909714	0.651849	NA	NA	0.210571	0.909714
				Ileum		0.947728	NA	0.183452	0.594817	NA	0.521035	NA	NA	NA	NA	0.848669	0.870102	1	0.947728	0.870102	0.870102	NA	0.434	NA	NA	0.083831	0.434	0.0949787	NA	1	0.947728	NA	0.110947	NA	0.083831	0.312743	NA	0.434	0.693861	NA	NA	0.083831	0.226435	0.168851	0.083831	NA	NA	0.0949787	0.414554
				Cecum		0.687443	NA	0.0774667	0.900876	NA	0.0774667	NA	NA	NA	NA	NA	0.900876	0.476799	NA	0.687443	0.955225	NA	NA	NA	NA	0.0774667	NA	NA	NA	NA	0.476799	NA	0.778903	NA	NA	NA	NA	NA	0.0774667	NA	NA	0.0774667	0.0852133	0.0774667	0.687443	1	NA	0.0852133	NA
				Colon		0.88182	NA	0.0631111	0.88182	NA	0.0631111	NA	NA	NA	NA	NA	0.0937982	0.957363	NA	1	0.957363	NA	NA	NA	NA	0.0631111	NA	NA	NA	1	1	NA	0.723301	NA	0.0631111	NA	NA	NA	0.0937982	NA	NA	0.0631111	0.0781	0.0937982	0.230865	0.772473	NA	NA	NA
	cSI-I/mock vs cSI-N/mock			Duodenum		1	NA	0.959094	1	NA	0.852977	1	1	NA	NA	1	1	1	NA	0.959094	0.789888	NA	NA	NA	NA	0.959094	NA	0.959094	NA	1	0.959094	NA	0.959094	1	0.789888	1	NA	NA	0.538182	NA	NA	0.302727	1	1	0.959094	NA	NA	NA	1
				Jejunum		0.479555	NA	0.83423	0.651849	NA	0.210571	NA	NA	NA	NA	0.909714	0.87419	0.909714	NA	0.562056	0.87419	NA	0.909714	NA	NA	0.83423	NA	NA	NA	0.965092	0.83423	NA	0.87419	0.965092	0.357971	0.87419	NA	NA	0.292019	NA	NA	0.210571	0.965092	0.87419	1	1	NA	0.210571	0.83423
				Ileum		1	NA	0.0949787	1	NA	0.414554	NA	NA	NA	NA	0.7424	1	0.594817	0.564928	0.870102	0.312743	NA	0.564928	NA	NA	0.693861	0.683527	0.61752	NA	0.594817	0.594817	NA	0.521035	NA	0.083831	0.793214	NA	NA	0.083831	NA	NA	0.083831	0.848669	0.312743	0.693861	NA	NA	0.0949787	0.870102
				Cecum		0.687443	NA	0.0774667	0.476799	NA	0.0774667	NA	NA	NA	NA	NA	0.957342	0.476799	NA	0.957342	0.808738	NA	NA	NA	NA	0.476799	NA	NA	NA	NA	0.573253	NA	0.687443	NA	NA	NA	NA	NA	0.0774667	NA	0.497559	0.0774667	0.930628	0.2905	0.778903	1	NA	0.0852133	NA
				Colon		0.957363	NA	0.0631111	1	NA	0.0631111	NA	NA	NA	NA	NA	0.808711	0.316172	NA	0.521537	1	NA	NA	NA	NA	0.723301	NA	NA	NA	0.903586	0.423197	NA	0.230865	NA	0.0631111	NA	NA	NA	0.0631111	NA	NA	0.0631111	0.587969	0.316172	0.230865	NA	NA	NA	NA
	cSI-N/A naeslundii vs cSI-N/A odontolyticus			Duodenum		1	NA	1	1	NA	1	1	1	NA	NA	0.852977	1	1	NA	1	1	NA	NA	NA	1	1	1	NA	1	0.959094	1	NA	0.959094	0.959094	1	0.789888	NA	NA	0.959094	1	NA	0.959094	1	1	0.789888	NA	NA	1	0.852977
				Jejunum		0.909714	NA	0.909714	0.909714	NA	0.87419	NA	NA	NA	NA	0.562056	0.749042	0.83423	NA	0.83423	0.83423	NA	0.517364	NA	0.767034	0.651849	1	0.83423	0.946078	0.404627	0.83423	NA	0.965092	NA	0.83423	0.479555	0.87419	NA	0.87419	0.517364	NA	0.562056	1	1	0.83423	0.87419	NA	0.651849	0.562056
				Ileum		0.414554	NA	0.870102	0.793214	NA	0.932166	NA	NA	NA	NA	0.312743	0.870102	0.693861	NA	0.793214	0.793214	NA	NA	NA	0.183452	0.521035	0.793214	0.793214	NA	0.947728	0.693861	NA	0.870102	0.683527	0.521035	0.947728	NA	NA	0.793214	0.541684	NA	0.226435	0.594817	0.947728	0.870102	1	NA	0.226435	1
				Cecum		0.687443	NA	0.778903	0.957342	NA	0.957342	NA	NA	NA	NA	NA	0.833476	1	NA	0.833476	0.81025	NA	NA	NA	0.385979	0.900876	0.900876	0.60531	NA	NA	0.957342	NA	0.957342	NA	0.573253	NA	NA	NA	0.293071	0.687443	NA	0.476799	0.778903	0.778903	1	1	NA	0.476799	NA
				Colon		0.723301	NA	0.723301	0.639	NA	1	NA	NA	NA	NA	NA	0.808711	0.808711	NA	0.88182	1	NA	1	NA	0.316172	0.88182	0.423197	0.423197	NA	0.903586	0.723301	NA	1	1	0.230865	NA	NA	NA	0.88182	0.237113	0.903586	0.521537	0.88182	0.957363	0.957363	0.316172	NA	0.0631111	0.722264
	cSI-N/A naeslundii vs cSI-N/Actinomyces			Duodenum		1	NA	1	0.959094	NA	1	1	1	NA	NA	1	1	1	NA	1	1	NA	NA	NA	0.993274	0.959094	1	NA	1	1	1	NA	1	0.959094	1	0.959094	NA	NA	0.959094	1	NA	1	1	1	1	NA	NA	0.959094	1
				Jejunum		1	NA	0.909714	0.479555	NA	0.909714	NA	NA	NA	NA	0.479555	0.909714	0.909714	NA	0.651849	0.965092	NA	1	NA	0.584517	0.404627	0.909714	0.479555	NA	0.210571	0.87419	NA	0.965092	0.965092	0.909714	0.262044	1	NA	0.674155	0.584517	NA	0.83423	1	1	0.83423	0.965092	0.749042	0.87419	0.341797
				Ileum		0.693861	NA	0.521035	0.521035	NA	0.793214	NA	NA	NA	NA	0.793214	0.594817	1	NA	0.693861	0.521035	NA	NA	NA	0.0949787	0.083831	0.312743	0.110947	NA	0.947728	1	NA	0.110947	0.900763	0.168851	1	0.541684	NA	0.848669	0.110947	NA	0.083831	0.0949787	0.870102	0.226435	NA	0.693861	0.083831	0.870102
				Cecum		0.833476	NA	0.833476	0.778903	NA	0.957342	NA	NA	NA	NA	NA	0.114765	0.778903	NA	0.573253	1	NA	NA	NA	0.0882532	0.573253	0.833476	0.81025	NA	NA	0.778903	NA	0.957342	NA	0.900876	NA	NA	NA	0.900876	0.60531	NA	0.833476	0.833476	0.385979	0.957342	0.808738	NA	0.573253	NA
				Colon		0.957363	NA	1	1	NA	0.957363	NA	NA	NA	NA	NA	0.723301	0.639	NA	0.423197	0.928894	NA	0.639	NA	0.230865	0.521537	0.928894	0.423197	NA	0.808711	0.521537	NA	1	1	0.230865	NA	NA	NA	0.639	0.422957	NA	0.0937982	0.88182	0.230865	0.639	0.262656	0.722264	0.0631111	0.231994
	cSI-N/A odontolyticus vs cSI-N/Actinomyces			Duodenum		1	NA	1	0.959094	NA	1	1	0.959094	NA	NA	0.959094	1	1	NA	1	1	NA	NA	NA	0.993274	1	1	1	1	0.959094	1	NA	1	1	1	0.789888	0.993274	NA	1	1	NA	1	1	1	0.959094	1	NA	1	1
				Jejunum		0.83423	NA	0.965092	0.749042	NA	1	NA	NA	NA	NA	0.87419	0.965092	0.651849	NA	0.83423	0.749042	NA	0.674155	NA	0.791932	0.965092	0.909714	0.749042	NA	0.749042	0.404627	NA	1	NA	0.909714	0.87419	0.83423	NA	0.909714	1	NA	0.909714	1	1	1	0.83423	NA	0.87419	0.87419
				Ileum		0.693861	NA	0.693861	0.947728	NA	1	NA	NA	NA	NA	0.414554	0.870102	0.312743	1	0.870102	0.947728	NA	0.541684	NA	0.521035	0.521035	0.932166	0.947728	NA	0.947728	0.226435	NA	0.312743	1	0.521035	0.693861	NA	NA	0.693861	0.521035	NA	0.693861	0.870102	0.793214	0.168851	NA	NA	0.414554	0.947728
				Cecum		0.957342	NA	0.476799	0.957342	NA	1	NA	NA	NA	NA	NA	0.476799	0.900876	NA	1	0.833476	NA	NA	NA	0.833476	0.957342	0.955225	0.955225	NA	NA	0.833476	NA	0.900876	NA	0.957342	NA	NA	NA	0.295509	1	1	0.957342	0.957342	0.476799	0.900876	0.808738	NA	1	NA
				Colon		0.723301	NA	0.723301	0.808711	NA	0.88182	NA	NA	NA	NA	NA	0.957363	0.88182	NA	0.723301	0.868687	NA	0.652763	NA	0.808711	0.808711	0.151467	1	NA	0.808711	0.88182	NA	0.808711	1	0.957363	1	NA	NA	1	0.957363	NA	1	1	0.639	0.723301	0.808711	NA	0.88182	0.723301
	cSI-N/all isolates vs cSI-N/A naeslundii			Duodenum		0.959094	NA	0.959094	0.302727	NA	1	1	0.959094	0.959094	NA	1	1	1	NA	1	0.538182	NA	NA	NA	0.834468	0.959094	NA	NA	1	1	1	NA	1	NA	0.959094	1	NA	NA	0.935571	1	NA	1	0.959094	1	1	NA	1	1	1
				Jejunum		0.965092	NA	0.87419	0.55606	NA	0.965092	NA	NA	0.909714	NA	0.404627	0.909714	1	1	0.55606	0.692163	NA	0.965092	NA	0.603328	1	0.725917	1	0.749042	0.965092	0.965092	NA	0.87419	0.909714	1	0.83423	1	NA	1	0.87419	NA	0.909714	0.909714	1	0.965092	0.87419	0.651849	1	0.767034
				Ileum		0.870102	NA	0.388979	0.083831	NA	1	NA	NA	NA	NA	0.594817	0.616564	0.947728	NA	0.693861	1	NA	NA	NA	0.947728	0.226435	0.509874	0.541684	NA	1	0.947728	NA	0.388979	1	0.616564	0.388979	0.83068	NA	0.414554	0.956571	NA	1	0.594817	0.693861	0.693861	0.892548	0.541684	1	0.793214
				Cecum		0.0843387	NA	0.287733	0.0774667	NA	0.60531	NA	1	NA	NA	NA	0.19167	0.833476	NA	0.957342	1	NA	NA	NA	0.575858	0.522015	1	1	NA	NA	0.700179	NA	0.900876	NA	1	NA	NA	NA	1	0.381136	NA	0.900876	1	0.778903	0.381136	0.655734	NA	0.900876	NA
				Colon		0.30464	NA	0.392751	0.0631111	NA	0.88182	NA	NA	NA	NA	NA	0.0631111	1	NA	0.467368	0.956688	NA	0.808711	NA	0.723301	0.563689	0.88182	1	NA	0.423197	1	NA	0.65087	NA	0.467368	NA	NA	NA	0.545715	0.465996	0.185217	0.723301	0.88182	0.65087	0.392751	0.65087	0.808711	0.723301	0.502259
	cSI-N/all isolates vs cSI-N/A odontolyticus			Duodenum		1	NA	0.852977	0.302727	NA	1	0.959094	0.959094	NA	NA	0.935571	1	1	NA	1	0.538182	NA	NA	NA	0.834468	1	NA	1	1	0.959094	1	NA	1	NA	1	0.538182	NA	NA	1	1	NA	1	0.852977	0.959094	0.959094	0.959094	NA	1	0.727018
				Jejunum		0.909714	NA	0.83423	0.404627	NA	0.674155	NA	NA	NA	NA	0.404627	0.965092	0.965092	NA	0.55606	0.909714	NA	0.479555	NA	1	0.909714	0.796142	0.909714	0.965092	0.479555	0.909714	NA	0.767034	NA	0.965092	0.55606	1	NA	0.909714	0.87419	NA	0.87419	0.87419	1	0.83423	1	NA	0.909714	0.404627
				Ileum		0.226435	NA	0.468641	0.110947	NA	1	NA	NA	NA	NA	0.793214	0.312743	0.541684	0.693861	0.312743	0.616564	NA	0.322078	NA	0.110947	1	0.21824	0.574909	NA	0.870102	0.468641	0.848669	0.083831	0.693861	0.168851	0.947728	NA	NA	0.947728	0.7424	NA	0.168851	0.7424	0.947728	0.693861	1	NA	0.312743	0.870102
				Cecum		0.19167	NA	0.381136	0.0774667	NA	0.700179	1	NA	NA	NA	NA	0.700179	0.60531	NA	0.900876	0.900876	NA	NA	NA	0.45318	0.60531	0.957342	0.734116	1	NA	0.700179	NA	0.957342	NA	0.833476	NA	NA	NA	0.19167	1	0.0774667	0.522015	0.81025	0.900876	0.472297	0.476799	NA	0.778903	NA
				Colon		0.65087	NA	0.151467	0.0631111	NA	0.88182	NA	NA	NA	NA	0.957363	0.30464	0.88182	NA	0.30464	1	NA	0.723301	NA	0.0631111	0.956688	0.163248	0.723301	NA	0.639	0.723301	NA	0.808711	NA	0.723301	0.723301	0.723301	NA	0.956688	0.808711	0.247613	0.563689	0.970417	1	0.723301	0.230865	NA	0.392751	0.808711
	cSI-N/all isolates vs cSI-N/Actinomyces			Duodenum		1	NA	0.852977	0.302727	NA	1	1	1	NA	NA	1	1	1	1	1	0.727018	NA	NA	NA	1	1	NA	1	1	0.959094	1	NA	1	NA	1	0.959094	NA	NA	1	1	NA	1	1	0.959094	1	1	NA	1	0.959094
				Jejunum		0.965092	NA	0.83423	0.210571	NA	0.87419	NA	NA	NA	NA	0.210571	1	0.965092	NA	0.965092	0.83423	NA	1	NA	0.909714	0.83423	0.87419	0.670264	NA	0.210571	0.965092	NA	0.87419	1	0.965092	0.2211	0.931431	NA	0.725917	0.909714	NA	0.87419	0.965092	1	0.965092	0.670264	0.909714	0.909714	0.210571
				Ileum		0.388979	NA	0.541684	0.168851	NA	1	NA	NA	NA	NA	0.897324	0.168851	0.468641	1	0.388979	0.616564	NA	0.954651	NA	0.083831	0.541684	0.21824	0.083831	0.509874	1	0.541684	NA	0.083831	0.947728	0.083831	0.312743	0.564928	NA	0.574909	0.110947	NA	0.083831	0.086961	1	0.541684	NA	0.947728	0.083831	0.793214
				Cecum		0.287733	NA	0.900876	0.0774667	NA	0.700179	NA	NA	NA	NA	NA	0.700179	0.522015	NA	0.833476	0.957342	NA	NA	NA	0.957342	0.700179	0.833476	0.923608	NA	NA	0.381136	NA	0.778903	NA	0.900876	NA	NA	NA	0.900876	0.900876	0.0774667	0.833476	0.900876	0.833476	0.60531	0.30788	NA	0.833476	NA
				Colon		0.151467	NA	0.723301	0.0631111	NA	0.956688	NA	NA	NA	NA	NA	0.392751	0.563689	NA	0.65087	0.723301	NA	0.808711	NA	0.0631111	0.956688	1	0.467368	NA	1	0.65087	NA	0.392751	NA	0.723301	0.808711	NA	NA	0.956688	0.701341	NA	0.563689	1	0.723301	0.151467	0.114692	1	0.65087	0.723301
	cSI-N/cSI-I vs cSI-N/A naeslundii			Duodenum		0.789888	NA	1	0.959094	NA	1	0.727018	NA	0.959094	NA	1	1	0.959094	NA	1	1	NA	NA	NA	1	0.538182	0.959094	NA	1	1	0.959094	NA	0.959094	0.789888	0.959094	0.959094	NA	NA	1	0.852977	NA	0.789888	0.394667	1	0.852977	NA	1	0.852977	0.959094
				Jejunum		0.749042	NA	0.87419	0.749042	NA	0.965092	NA	NA	0.946078	NA	0.909714	1	0.651849	0.83423	0.909714	1	NA	0.4489	NA	0.292019	0.210571	0.292019	0.479555	0.4489	0.87419	0.651849	NA	0.404627	0.909714	0.341797	0.749042	0.767034	0.245667	0.4489	0.407854	NA	0.262044	0.404627	0.749042	0.651849	NA	0.791932	0.262044	0.749042
				Ileum		0.414554	NA	0.947728	0.083831	NA	0.793214	NA	NA	NA	NA	0.312743	0.414554	0.870102	NA	0.594817	0.168851	NA	NA	NA	0.0949787	0.083831	0.521035	0.083831	NA	1	0.947728	NA	0.083831	0.564928	0.083831	0.183452	0.947728	NA	0.793214	0.083831	NA	0.083831	0.0949787	0.226435	0.414554	NA	0.693861	0.083831	0.168851
				Cecum		1	NA	0.900876	0.573253	NA	0.687443	NA	NA	NA	NA	NA	0.573253	1	NA	0.778903	1	NA	1	NA	0.476799	0.2905	0.900876	0.60531	NA	NA	0.957342	NA	0.957342	0.833476	0.385979	NA	NA	NA	0.0852133	0.703985	NA	0.900876	0.295509	0.778903	0.900876	0.81025	NA	0.573253	NA
				Colon		0.88182	NA	0.957363	0.521537	NA	0.88182	NA	NA	NA	NA	NA	1	1	NA	0.88182	0.772473	NA	0.0815745	NA	0.808711	0.0631111	0.88182	0.521537	0.88182	0.587969	0.88182	NA	0.639	0.903586	0.151467	NA	NA	NA	0.114692	0.422957	NA	0.151467	0.237113	0.423197	0.521537	0.382082	0.587969	0.0631111	0.903586
	cSI-N/cSI-I vs cSI-N/A odontolyticus			Duodenum		0.959094	NA	1	0.959094	NA	1	0.394667	NA	NA	NA	0.959094	0.959094	0.789888	NA	1	1	NA	0.959094	NA	1	0.852977	0.959094	0.852977	1	0.959094	0.852977	NA	0.852977	0.935571	0.959094	0.959094	1	NA	0.852977	0.959094	NA	0.959094	0.394667	1	0.727018	0.789888	NA	0.959094	0.959094
				Jejunum		0.909714	NA	0.909714	0.562056	NA	0.965092	NA	NA	NA	NA	0.965092	0.909714	0.909714	NA	0.87419	0.87419	NA	0.695125	NA	0.562056	0.210571	0.479555	0.55606	0.674155	0.83423	0.965092	NA	0.404627	NA	0.562056	1	0.965092	NA	0.651849	0.965092	NA	0.83423	0.404627	0.83423	0.341797	NA	NA	0.749042	0.749042
				Ileum		0.947728	NA	0.947728	0.312743	NA	0.870102	NA	NA	NA	NA	0.414554	0.521035	0.594817	0.693861	0.693861	0.870102	NA	0.848669	NA	0.312743	0.110947	1	0.312743	NA	0.870102	0.594817	0.793214	0.226435	0.693861	0.226435	0.594817	NA	NA	0.693861	0.226435	NA	0.594817	0.521035	0.594817	0.226435	NA	NA	0.414554	0.521035
				Cecum		0.778903	NA	1	0.385979	NA	0.687443	NA	NA	NA	NA	NA	0.957342	0.833476	NA	1	0.81025	NA	NA	NA	0.452322	0.19167	1	1	0.930628	NA	0.957342	NA	1	NA	0.833476	NA	NA	NA	0.0774667	0.19754	NA	0.687443	0.778903	0.900876	0.833476	0.60531	NA	0.833476	NA
				Colon		0.88182	NA	1	0.151467	NA	0.521537	NA	NA	NA	NA	NA	0.88182	0.723301	NA	1	1	NA	0.0781	NA	0.316172	0.0937982	0.316172	0.957363	NA	0.88182	0.521537	NA	0.521537	1	0.957363	NA	NA	NA	0.0631111	0.957363	NA	1	0.316172	0.723301	0.639	0.639	NA	0.88182	0.957363
	cSI-N/cSI-I vs cSI-N/all isolates			Duodenum		1	NA	1	0.789888	NA	1	0.852977	NA	1	NA	1	0.959094	0.935571	0.789888	1	0.789888	NA	NA	NA	0.959094	0.727018	NA	0.959094	1	0.959094	0.935571	NA	0.789888	NA	1	1	NA	NA	0.727018	0.789888	NA	0.959094	0.302727	0.959094	0.959094	1	1	0.959094	0.959094
				Jejunum		0.909714	NA	0.909714	0.767034	NA	0.965092	NA	NA	0.909714	NA	0.83423	0.55606	0.87419	0.83423	0.692163	0.55606	NA	0.431075	NA	0.83423	0.2211	0.618242	0.479555	0.479555	0.767034	0.87419	NA	0.341797	0.87419	0.55606	0.618242	0.965092	NA	0.562056	0.692163	NA	0.55606	0.36331	0.87419	0.767034	NA	0.651849	0.479555	0.479555
				Ileum		0.541684	NA	0.468641	0.693861	NA	0.793214	NA	NA	NA	NA	0.322078	0.086961	0.947728	0.693861	0.226435	0.541684	NA	0.322078	NA	0.083831	0.168851	0.21824	0.083831	0.083831	1	0.947728	0.509874	0.083831	0.594817	0.083831	0.226435	0.947728	0.21824	0.793214	0.083831	NA	0.083831	0.083831	0.168851	0.541684	NA	1	0.083831	0.693861
				Cecum		0.381136	NA	0.522015	0.19167	NA	1	NA	NA	NA	NA	NA	0.472297	0.900876	0.439676	1	1	NA	NA	NA	0.900876	0.778903	0.900876	0.81025	0.955225	0.957342	0.900876	NA	0.778903	NA	1	NA	NA	NA	0.0774667	0.19754	NA	0.957342	0.2905	0.900876	0.60531	0.882091	NA	1	0.834334
				Colon		0.467368	NA	0.65087	0.30464	NA	0.467368	NA	NA	NA	NA	NA	0.0631111	1	NA	0.392751	0.540692	NA	0.163248	NA	0.30464	0.0944609	0.956688	0.88182	NA	0.723301	1	NA	0.0661034	NA	0.808711	NA	NA	NA	0.0631111	0.903586	NA	0.563689	0.230865	0.30464	0.0944609	0.467368	0.88182	0.65087	0.683945
	cSI-N/cSI-I vs cSI-N/Actinomyces			Duodenum		1	NA	1	1	NA	1	0.959094	NA	NA	NA	1	0.959094	0.959094	0.834468	0.959094	1	NA	NA	NA	0.959094	0.852977	0.959094	0.959094	1	1	0.959094	NA	0.789888	0.959094	1	1	1	NA	0.959094	0.959094	NA	0.959094	0.4625	1	0.959094	1	NA	0.959094	1
				Jejunum		0.651849	NA	0.909714	0.341797	NA	1	NA	NA	NA	NA	0.87419	0.651849	0.479555	NA	0.87419	0.909714	NA	0.517364	NA	0.87419	0.210571	0.562056	0.562056	NA	0.479555	0.404627	NA	0.562056	1	0.404627	0.965092	0.872407	NA	0.618242	0.749042	NA	0.651849	0.651849	0.87419	0.479555	NA	0.909714	0.479555	0.562056
				Ileum		0.947728	NA	0.414554	0.870102	NA	0.793214	NA	NA	NA	NA	0.541684	0.793214	0.947728	0.793214	1	0.594817	NA	0.434	NA	0.793214	0.226435	1	0.168851	0.0949787	1	0.947728	NA	0.414554	0.564928	0.793214	0.133538	0.947728	NA	0.870102	0.947728	NA	0.947728	0.168851	0.168851	0.870102	NA	0.870102	0.870102	0.414554
				Cecum		0.957342	NA	0.573253	0.19167	NA	0.573253	NA	NA	NA	NA	NA	0.957342	0.778903	NA	0.833476	1	NA	NA	NA	0.476799	0.385979	1	1	NA	NA	0.687443	NA	0.957342	NA	0.900876	NA	NA	NA	0.0882532	0.327118	NA	0.833476	0.573253	0.573253	0.900876	0.497559	NA	0.833476	NA
				Colon		0.957363	NA	0.723301	0.423197	NA	1	NA	NA	NA	NA	NA	0.723301	0.521537	NA	0.521537	1	NA	0.723301	NA	0.230865	0.151467	1	0.808711	NA	0.957363	0.521537	NA	0.316172	0.903586	1	NA	NA	NA	0.0631111	1	NA	0.957363	0.639	0.0937982	1	0.262656	1	1	0.422957
	cSI-N/mock vs cSI-N/A naeslundii			Duodenum		1	NA	1	0.959094	NA	1	0.959094	1	1	NA	1	1	1	NA	1	0.959094	NA	NA	NA	1	0.789888	1	NA	NA	0.959094	1	NA	1	0.959094	1	0.959094	NA	NA	1	1	NA	0.959094	1	1	1	NA	NA	1	0.959094
				Jejunum		0.909714	NA	0.909714	0.965092	NA	0.965092	NA	NA	NA	NA	0.909714	0.909714	1	0.909714	0.965092	0.404627	NA	0.517364	NA	0.562056	0.87419	0.87419	0.651849	NA	0.87419	1	NA	0.83423	1	0.749042	0.562056	0.584517	NA	0.965092	0.584517	NA	0.651849	0.965092	0.909714	0.909714	0.965092	NA	0.83423	0.404627
				Ileum		0.594817	NA	0.594817	0.947728	NA	0.793214	NA	NA	NA	NA	0.521035	0.521035	0.414554	NA	0.521035	0.947728	NA	NA	NA	0.236	0.594817	0.693861	0.793214	NA	0.521035	0.521035	NA	0.312743	NA	0.414554	0.521035	0.848669	NA	0.793214	0.110947	NA	0.083831	0.312743	0.594817	1	0.848669	NA	0.110947	0.594817
				Cecum		0.833476	NA	0.900876	1	NA	0.687443	NA	0.930628	NA	NA	NA	0.900876	0.778903	NA	0.573253	0.728355	NA	0.957342	NA	0.385979	0.0774667	1	1	NA	NA	0.687443	NA	0.900876	NA	0.778903	NA	NA	NA	0.418952	0.955225	NA	1	0.957342	0.573253	0.778903	0.833476	NA	0.900876	NA
				Colon		0.723301	NA	0.423197	0.639	NA	0.88182	NA	NA	NA	NA	NA	0.230865	0.151467	NA	0.230865	0.808711	NA	0.723301	NA	0.678202	0.0631111	0.652763	0.756402	NA	0.903586	0.230865	NA	0.230865	NA	0.316172	NA	NA	NA	0.88182	0.521537	NA	0.639	1	0.957363	0.316172	NA	NA	0.521537	0.587969
	cSI-N/mock vs cSI-N/A odontolyticus			Duodenum		1	NA	1	0.959094	NA	1	0.852977	0.959094	NA	NA	0.959094	0.959094	1	NA	0.959094	0.959094	NA	1	NA	1	0.959094	1	0.959094	NA	1	1	NA	0.959094	1	1	1	NA	NA	1	1	NA	1	1	1	0.959094	1	NA	1	1
				Jejunum		0.651849	NA	0.749042	0.87419	NA	1	NA	NA	NA	NA	0.749042	0.651849	0.562056	NA	0.83423	0.87419	NA	0.87419	NA	1	0.651849	0.87419	0.909714	NA	0.651849	0.404627	NA	0.749042	NA	0.909714	0.87419	0.87419	NA	0.909714	1	NA	0.965092	0.965092	0.965092	0.909714	0.749042	NA	0.965092	0.87419
				Ileum		0.793214	NA	0.947728	0.870102	NA	0.870102	NA	NA	NA	NA	0.947728	0.870102	0.793214	0.793214	0.693861	0.693861	NA	1	NA	0.870102	0.693861	1	0.932166	NA	0.693861	0.870102	NA	0.521035	NA	0.870102	0.521035	NA	NA	0.521035	0.870102	NA	0.793214	1	0.870102	0.870102	1	NA	0.693861	0.594817
				Cecum		1	NA	0.778903	0.957342	NA	0.833476	NA	NA	NA	NA	NA	1	0.778903	NA	0.833476	0.955225	NA	NA	NA	0.81025	0.0774667	0.900876	0.778903	NA	NA	0.573253	NA	0.778903	NA	0.385979	NA	NA	NA	1	0.778903	0.930628	0.476799	0.604035	0.778903	0.833476	0.573253	NA	0.687443	NA
				Colon		1	NA	0.0631111	0.423197	NA	0.88182	NA	NA	NA	NA	NA	0.423197	0.151467	NA	0.521537	0.88182	NA	0.587969	NA	0.723301	0.0631111	0.422957	0.316172	NA	0.903586	0.151467	NA	0.230865	NA	0.957363	NA	0.928894	NA	0.928894	0.723301	NA	0.88182	1	0.957363	0.423197	NA	NA	0.88182	0.957363
	cSI-N/mock vs cSI-N/all isolates			Duodenum		1	NA	0.789888	0.302727	NA	0.959094	1	1	0.959094	NA	1	0.959094	1	1	0.959094	0.789888	NA	NA	NA	0.789888	0.538182	NA	1	NA	0.852977	1	NA	0.959094	NA	1	0.959094	NA	NA	1	1	NA	1	0.959094	0.959094	1	1	NA	1	0.959094
				Jejunum		0.965092	NA	0.618242	0.55606	NA	0.87419	NA	NA	NA	NA	0.749042	0.83423	1	0.83423	0.341797	0.965092	NA	0.651849	NA	0.909714	0.965092	0.965092	0.796142	NA	0.692163	1	NA	0.618242	1	0.83423	0.479555	0.83423	NA	1	0.909714	NA	0.909714	0.965092	0.965092	0.965092	0.909714	NA	0.87419	0.266574
				Ileum		0.693861	NA	0.388979	0.110947	NA	0.947728	NA	NA	NA	NA	0.664615	0.086961	0.541684	1	0.083831	1	NA	0.793214	NA	0.226435	0.693861	0.509874	0.518467	0.509874	0.388979	0.388979	NA	0.083831	NA	0.086961	0.226435	1	NA	0.168851	0.083831	NA	0.083831	0.414554	0.541684	0.870102	1	NA	0.086961	0.388979
				Cecum		0.19167	NA	0.60531	0.0774667	NA	1	NA	0.893846	NA	NA	NA	0.522015	1	NA	0.700179	1	NA	NA	NA	1	0.0774667	1	1	NA	NA	1	NA	0.778903	NA	0.957342	NA	NA	NA	0.418952	0.522015	0.148793	0.957342	0.957342	1	0.778903	0.900876	NA	0.900876	NA
				Colon		0.808711	NA	0.956688	0.0631111	NA	0.65087	NA	NA	NA	NA	NA	0.0631111	0.151467	NA	0.0944609	0.467368	NA	0.956688	NA	0.3834	0.0631111	0.808711	0.88182	NA	0.808711	0.151467	NA	0.0661034	NA	0.808711	NA	0.876972	NA	1	0.903586	NA	0.808711	1	0.65087	0.0944609	NA	NA	0.88182	0.956688
	cSI-N/mock vs cSI-N/Actinomyces			Duodenum		1	NA	1	1	NA	1	1	1	NA	NA	1	0.959094	1	1	0.959094	0.959094	NA	NA	NA	0.959094	0.394667	1	1	NA	0.959094	1	NA	1	1	1	0.959094	NA	NA	1	1	NA	1	1	1	1	1	NA	1	1
				Jejunum		0.965092	NA	0.651849	0.909714	NA	1	NA	NA	NA	NA	0.341797	0.749042	0.965092	NA	0.651849	0.262044	NA	0.872407	NA	0.909714	0.341797	1	1	NA	0.210571	0.87419	NA	0.651849	0.965092	0.83423	0.562056	0.584517	NA	0.749042	0.87419	NA	0.909714	0.965092	0.965092	0.965092	1	NA	1	0.479555
				Ileum		0.947728	NA	0.870102	0.594817	NA	1	NA	NA	NA	NA	0.640358	0.870102	0.226435	0.900763	0.947728	0.693861	NA	0.564928	NA	0.110947	0.083831	0.793214	0.594817	1	0.594817	0.312743	NA	0.793214	NA	0.521035	0.793214	0.61752	NA	1	0.521035	NA	0.312743	0.793214	0.312743	0.226435	NA	NA	0.312743	0.414554
				Cecum		1	NA	0.687443	0.900876	NA	0.573253	NA	NA	NA	NA	NA	0.778903	0.476799	NA	0.778903	0.900876	NA	NA	NA	0.900876	0.0774667	0.778903	0.778903	NA	NA	0.476799	NA	1	NA	0.900876	NA	NA	NA	0.573253	0.81025	0.930628	0.833476	0.833476	0.957342	0.778903	0.476799	NA	0.778903	NA
				Colon		0.808711	NA	0.88182	0.723301	NA	0.957363	NA	NA	NA	NA	NA	0.316172	0.0937982	NA	0.151467	1	NA	0.88182	NA	0.88182	0.0631111	0.756402	0.231994	NA	0.808711	0.0937982	NA	0.151467	NA	1	NA	NA	NA	1	1	NA	0.957363	0.957363	0.423197	0.808711	NA	NA	0.88182	0.88182
	cSI-N/mock vs cSI-N/cSI-I			Duodenum		1	NA	0.959094	1	NA	1	0.959094	NA	0.959094	NA	1	1	0.959094	0.834468	1	1	NA	0.959094	NA	1	0.302727	1	1	NA	1	0.959094	NA	0.959094	0.959094	1	1	NA	NA	0.959094	0.993274	NA	1	0.470909	1	1	0.959094	NA	1	1
				Jejunum		0.341797	NA	0.651849	0.651849	NA	1	NA	NA	NA	NA	0.909714	1	0.479555	0.87419	0.909714	0.83423	NA	0.55606	NA	0.749042	0.210571	0.562056	0.87419	NA	0.965092	0.479555	NA	0.651849	1	0.749042	0.87419	1	NA	0.562056	0.87419	NA	0.651849	0.404627	0.87419	0.479555	NA	NA	0.562056	0.909714
				Ileum		0.947728	NA	0.870102	0.594817	NA	0.947728	NA	NA	NA	NA	0.7424	0.870102	0.414554	0.564928	0.947728	0.312743	NA	0.693861	NA	0.168851	0.083831	0.870102	0.168851	0.0949787	0.414554	0.521035	NA	0.414554	NA	0.312743	0.133538	0.947728	NA	0.870102	0.110947	NA	0.312743	0.110947	0.521035	0.226435	NA	NA	0.414554	0.168851
				Cecum		0.957342	NA	0.957342	0.385979	NA	0.957342	NA	NA	NA	NA	NA	1	0.833476	NA	0.957342	0.893846	NA	1	NA	0.893846	0.0774667	0.957342	0.778903	NA	NA	0.778903	NA	0.833476	NA	0.19167	NA	NA	NA	0.0774667	0.497559	NA	0.833476	0.19754	0.833476	0.900876	0.957342	NA	0.687443	NA
				Colon		0.88182	NA	0.808711	0.88182	NA	0.957363	NA	NA	NA	NA	NA	0.316172	0.423197	NA	0.423197	0.88182	NA	0.316172	NA	0.808711	0.0631111	0.88182	0.422957	NA	1	0.521537	NA	0.316172	NA	1	NA	NA	NA	0.0631111	0.928894	NA	1	0.316172	0.723301	0.88182	NA	NA	0.88182	0.587969
Isolate add-in experiment 2
Experiment	Gavage 1	Gavage 2	Mouse ID	Collection Site	Collection Day	E. coli	MAG001	MAG002	MAG003	MAG004	MAG005	MAG006	MAG007	MAG008	MAG009	MAG010	MAG011	MAG012	MAG013	MAG014	MAG015	MAG016	MAG017	MAG018	MAG019	MAG020	MAG021	MAG022	MAG023	MAG024	MAG025	MAG026	MAG027	MAG028	MAG029	MAG030	MAG031	MAG032	MAG033	MAG034	MAG035	MAG036	MAG037	MAG038	MAG039	MAG040	MAG041	MAG042	MAG043
							Rothia sp902373285	Acinetobacter ursingii	Veillonella atypica	Neisseria sicca C	Veillonella parvula A	Agrobacterium pusense	Prevotella melaninogenica	Acinetobacter junii	Streptococcus gordonii	Streptococcus	Enterococcus B hirae	Escherichia flexneri	Streptococcus	Veillonella parvula A	Limosilactobacillus vaginalis A	Porphyromonas	Streptococcus gordonii	Streptococcus	Streptococcus pseudopneumoniae O	Fusobacterium vincentii	Streptococcus pneumoniae	Streptococcus cristatus C	Streptococcus sanguinis	Neisseria flavescens	Neisseria sp000186165	Streptococcus	Streptococcus agalactiae	Streptococcus vestibularis	Streptococcus anginosus	Neisseria flavescens	Streptococcus oralis G	Streptococcus parasanguinis D	Haemophilus D parainfluenzae	Streptococcus constellatus	Veillonella	Streptococcus constellatus A	Streptococcus sp000187445	Staphylococcus aureus	Streptococcus mutans	Neisseria sp000186165	Actinomyces naeslundii	Streptococcus constellatus	Fusobacterium periodonticum
Isolate Add-In	cSI-I	mock	m_2.18	Duodenum	18	10.0443	7.34117	6.88307	0	0	8.93046	0	0	0	0	0	10.0494	9.40578	0	9.45819	7.12005	0	0	0	0	7.90207	0	0	0	0	0	0	9.22848	0	0	7.68631	0	9.70262	8.5044	0	0	9.05877	7.09333	7.63439	8.41132	0	0	0	7.9578
			m_2.19	Duodenum	18	11.2052	0	0	7.20019	0	10.9341	0	0	0	0	0	11.5911	11.0214	0	10.1714	7.19718	0	0	0	0	9.15123	0	0	0	7.9509	8.35266	0	10.9045	0	0	7.93963	0	8.12303	9.57945	0	0	9.93609	0	8.15878	8.62872	0	0	0	8.19473
			m_2.2	Duodenum	18	12.0465	0	0	0	0	10.1729	0	0	0	0	0	11.6966	11.4092	0	10.432	0	0	0	0	0	0	0	0	0	8.36686	9.13661	0	10.6591	0	0	8.53172	0	9.4248	9.12794	0	0	9.22058	0	0	8.6615	0	0	0	8.84895
			m_2.20	Duodenum	18	10.8227	7.31476	0	0	0	9.40684	0	0	0	0	7.40784	11.4467	10.3886	0	8.8092	7.51957	0	0	0	0	7.45649	0	0	0	7.19398	7.89679	0	10.7049	0	0	7.88172	7.11075	9.41731	8.4922	0	0	8.34874	0	8.03392	8.65742	0	0	0	7.94716
			m_2.3	Duodenum	18	11.7217	0	0	0	0	9.26545	0	0	0	0	0	11.6833	11.6602	7.33238	10.8037	0	0	0	0	0	0	0	0	0	0	9.10927	0	10.636	0	0	7.89462	0	8.8629	9.87556	0	0	8.176	0	7.88407	8.78876	7.2321	0	0	8.21188
			mean ± SD			11.2 ± 0.8	2.9 ± 4.0	1.4 ± 3.1	1.4 ± 3.2	0.0 ± 0.0	9.7 ± 0.8	0.0 ± 0.0	0.0 ± 0.0	0.0 ± 0.0	0.0 ± 0.0	1.5 ± 3.3	11.3 ± 0.7	10.8 ± 0.9	1.5 ± 3.3	9.9 ± 0.8	4.4 ± 4.0	0.0 ± 0.0	0.0 ± 0.0	0.0 ± 0.0	0.0 ± 0.0	4.9 ± 4.5	0.0 ± 0.0	0.0 ± 0.0	0.0 ± 0.0	4.7 ± 4.3	6.9 ± 3.9	0.0 ± 0.0	10.4 ± 0.7	0.0 ± 0.0	0.0 ± 0.0	8.0 ± 0.3	1.4 ± 3.2	9.1 ± 0.6	9.1 ± 0.6	0.0 ± 0.0	0.0 ± 0.0	8.9 ± 0.7	1.4 ± 3.2	6.3 ± 3.6	8.6 ± 0.1	1.4 ± 3.2	0.0 ± 0.0	0.0 ± 0.0	8.2 ± 0.4
Isolate Add-In	cSI-N	mock	m_1.11	Duodenum	18	10.0453	0	0	0	0	7.17129	0	0	0	0	0	10.4718	9.5441	0	9.33345	7.45428	0	0	0	0	8.51342	0	6.84707	0	7.42972	0	0	10.0627	0	6.96041	7.41848	0	0	0	0	0	10.6643	0	7.6676	9.28066	0	0	8.12457	8.05794
			m_1.12	Duodenum	18	11.5072	0	0	0	0	8.38336	0	0	0	0	8.25362	10.6719	11.1296	0	10.242	0	0	0	0	0	9.51974	0	0	0	8.8179	8.8675	0	10.0567	0	0	9.65176	0	0	8.14762	0	0	10.7928	0	0	0	0	0	8.85954	7.94779
			m_1.17	Duodenum	18	11.2961	0	0	0	0	7.31574	6.22791	0	0	0	7.18608	10.776	11.0811	0	9.84098	0	0	0	0	0	9.93276	0	0	0	7.81724	8.64499	0	10.4298	0	6.80385	8.137	0	0	0	0	0	11.0938	6.66924	7.90898	8.53979	0	0	8.03499	8.68299
			m_1.4	Duodenum	18	12.2648	0	0	0	0	8.06962	0	0	0	0	0	11.6529	11.7378	0	11.3428	0	0	0	0	7.31052	10.7659	0	7.44422	0	0	9.1421	0	10.9889	0	7.55753	7.89084	0	7.17105	0	7.89499	0	11.4223	0	6.96435	8.43982	0	0	8.68416	8.26248
			m_1.9	Duodenum	18	11.9792	0	0	0	0	7.8507	0	0	0	0	0	11.8099	11.4105	7.36021	11.3133	0	0	7.28568	0	0	10.5522	7.1573	7.04953	0	7.33154	8.78725	0	11.2877	7.36538	8.50528	7.62084	7.24808	0	7.13749	7.97718	0	12.1084	7.02772	6.86988	8.88702	0	0	9.10515	8.16863
			mean ± SD			11.4 ± 0.9	0.0 ± 0.0	0.0 ± 0.0	0.0 ± 0.0	0.0 ± 0.0	7.8 ± 0.5	1.2 ± 2.8	0.0 ± 0.0	0.0 ± 0.0	0.0 ± 0.0	3.1 ± 4.2	11.1 ± 0.6	11.0 ± 0.8	1.5 ± 3.3	10.4 ± 0.9	1.5 ± 3.3	0.0 ± 0.0	1.5 ± 3.3	0.0 ± 0.0	1.5 ± 3.3	9.9 ± 0.9	1.4 ± 3.2	4.3 ± 3.9	0.0 ± 0.0	6.3 ± 3.6	7.1 ± 4.0	0.0 ± 0.0	10.6 ± 0.6	1.5 ± 3.3	6.0 ± 3.4	8.1 ± 0.9	1.4 ± 3.2	1.4 ± 3.2	3.1 ± 4.2	3.2 ± 4.3	0.0 ± 0.0	11.2 ± 0.6	2.7 ± 3.8	5.9 ± 3.3	7.0 ± 3.9	0.0 ± 0.0	0.0 ± 0.0	8.6 ± 0.5	8.2 ± 0.3
Isolate Add-In	cSI-N	A naeslundii,	m_4.1	Duodenum	18	12.0191	0	0	0	0	8.38445	0	0	0	0	0	12.1097	11.8631	0	11.4256	7.41247	0	0	0	7.87529	10.9884	7.81569	8.00907	7.35172	0	9.27606	0	11.6398	0	8.61727	0	7.30488	0	0	8.1585	0	12.3247	7.08406	7.22724	9.34502	0	0	9.4047	7.77263
		A odontolyticus,	m_4.15	Duodenum	18	10.1299	0	0	0	0	0	0	0	0	0	0	9.88439	9.97311	0	9.56254	0	0	0	0	0	8.56835	0	0	0	8.16754	0	0	9.37594	0	0	7.85527	0	0	0	0	0	10.2194	0	0	0	0	0	0	8.17251
		and C concisus	m_4.16	Duodenum	18	11.0875	0	0	0	0	0	0	0	0	0	7.81746	11.1952	10.9676	0	10.5075	0	0	0	0	0	10.3405	0	0	0	0	8.30637	0	10.6848	0	7.25916	8.26135	0	0	0	0	0	11.4353	7.12428	7.66531	8.48178	0	0	7.94622	8.28978
		isolates	m_4.5	Duodenum	18	10.6349	0	0	0	0	7.70636	0	0	0	0	0	11.179	10.5183	0	10.0358	7.51221	0	0	0	0	9.63241	7.0128	0	0	0	7.81024	0	10.6125	6.91973	7.4955	7.17543	7.40434	0	0	7.6566	0	11.3653	0	7.92964	8.20144	0	0	8.48354	7.79365
			m_4.8	Duodenum	18	11.3295	0	0	0	0	8.36232	0	0	0	0	0	11.2329	11.2576	0	10.469	0	0	0	0	7.42718	9.68633	0	0	0	7.54162	8.72151	0	10.6207	0	0	7.53036	0	0	0	7.71051	0	11.4011	0	7.38144	8.61436	0	0	8.23642	8.10284
			mean ± SD			11.0 ± 0.7	0.0 ± 0.0	0.0 ± 0.0	0.0 ± 0.0	0.0 ± 0.0	4.9 ± 4.5	0.0 ± 0.0	0.0 ± 0.0	0.0 ± 0.0	0.0 ± 0.0	1.6 ± 3.5	11.1 ± 0.8	10.9 ± 0.7	0.0 ± 0.0	10.4 ± 0.7	3.0 ± 4.1	0.0 ± 0.0	0.0 ± 0.0	0.0 ± 0.0	3.1 ± 4.2	9.8 ± 0.9	3.0 ± 4.1	1.6 ± 3.6	1.5 ± 3.3	3.1 ± 4.3	6.8 ± 3.9	0.0 ± 0.0	10.6 ± 0.8	1.4 ± 3.1	4.7 ± 4.3	6.2 ± 3.5	2.9 ± 4.0	0.0 ± 0.0	0.0 ± 0.0	4.7 ± 4.3	0.0 ± 0.0	11.3 ± 0.7	2.8 ± 3.9	6.0 ± 3.4	6.9 ± 3.9	0.0 ± 0.0	0.0 ± 0.0	6.8 ± 3.8	8.0 ± 0.2
Isolate Add-In	cSI-N	C. concisus	m_3.10	Duodenum	18	11.6191	0	0	0	0	0	0	0	0	0	0	11.1659	11.3434	0	10.4977	0	0	0	0	0	0	0	7.85221	0	7.65667	8.81186	0	10.6458	0	7.96557	8.34447	0	0	0	0	0	11.6991	0	0	8.30357	0	0	8.82873	8.16688
		isolate	m_3.13	Duodenum	18	11.2874	0	0	0	0	8.57938	0	0	0	0	7.6715	11.0037	10.6769	0	9.87653	0	0	0	0	0	7.72013	0	0	0	0	7.6833	0	10.3597	0	0	8.5925	0	0	0	0	0	11.119	0	7.77464	8.49261	0	0	8.2774	8.5698
			m_3.14	Duodenum	18	11.8149	0	0	0	0	8.26165	0	0	0	0	7.65476	10.9807	11.4739	0	10.6254	0	0	0	0	0	7.70344	0	0	0	8.44091	8.708	0	10.2327	0	7.87468	8.20783	0	0	0	0	0	11.3745	0	7.28089	8.21267	0	0	8.26069	8.55309
			m_3.6	Duodenum	18	12.043	0	0	0	0	8.4257	0	0	0	0	7.89802	11.2783	11.6025	7.41183	10.6759	7.40773	0	0	0	0	7.64553	7.51026	7.40256	0	7.98521	9.1999	0	10.8004	0	7.81694	8.1501	0	0	0	0	0	11.6757	0	0	8.73848	0	0	8.80499	8.24543
			m_3.7	Duodenum	18	9.83419	0	0	0	0	0	0	0	0	0	0	9.72536	9.64436	0	9.16167	0	0	0	0	0	7.04419	0	0	0	7.38374	0	0	8.94081	0	7.21544	8.15064	7.30043	0	7.6677	0	0	9.71457	0	7.96402	7.92141	0	0	0	8.26952
			mean ± SD			11.3 ± 0.9	0.0 ± 0.0	0.0 ± 0.0	0.0 ± 0.0	0.0 ± 0.0	5.1 ± 4.6	0.0 ± 0.0	0.0 ± 0.0	0.0 ± 0.0	0.0 ± 0.0	4.6 ± 4.2	10.8 ± 0.6	10.9 ± 0.8	1.5 ± 3.3	10.2 ± 0.6	1.5 ± 3.3	0.0 ± 0.0	0.0 ± 0.0	0.0 ± 0.0	0.0 ± 0.0	6.0 ± 3.4	1.5 ± 3.4	3.1 ± 4.2	0.0 ± 0.0	6.3 ± 3.5	6.9 ± 3.9	0.0 ± 0.0	10.2 ± 0.7	0.0 ± 0.0	6.2 ± 3.5	8.3 ± 0.2	1.5 ± 3.3	0.0 ± 0.0	1.5 ± 3.4	0.0 ± 0.0	0.0 ± 0.0	11.1 ± 0.8	0.0 ± 0.0	4.6 ± 4.2	8.3 ± 0.3	0.0 ± 0.0	0.0 ± 0.0	6.8 ± 3.8	8.4 ± 0.2
Isolate Add-In	cSI-I	mock	m_2.18	Jejunum	18	10.367	6.61307	6.15537	0	0	8.7718	0	0	0	0	0	11.1638	9.64633	6.39631	9.48662	7.77229	0	0	0	0	8.31575	0	6.68782	6.80868	0	7.37131	0	10.2934	7.00354	0	0	7.06233	9.92553	9.07197	6.83744	0	9.23314	0	8.76493	8.83967	6.89769	0	0	6.75266
			m_2.19	Jejunum	18	11.463	0	0	0	0	10.2113	0	0	0	0	0	12.3222	11.2029	0	9.60155	7.5879	0	0	0	0	7.92292	0	6.98082	0	0	8.67844	0	11.5478	0	0	0	7.17879	8.59968	8.71274	0	0	9.02859	6.95836	8.81837	9.39435	0	0	0	7.82375
			m_2.2	Jejunum	18	11.675	6.16212	0	6.24524	0	10.0264	0	0	0	0	0	11.4464	10.8925	0	9.43911	6.84378	0	0	0	6.70521	7.62603	0	0	6.65805	0	8.27561	6.48627	10.6894	7.33068	0	6.50669	0	9.12797	8.36668	0	0	8.38702	6.6924	8.09078	8.52489	0	0	0	6.97083
			m_2.20	Jejunum	18	11.6138	0	0	6.92759	0	10.0487	0	0	0	0	0	12.2787	11.2312	0	9.46599	7.62456	0	0	0	0	7.70739	0	0	0	0	8.7394	0	11.4256	6.93417	0	7.49156	0	9.83914	8.98654	0	0	8.37522	0	8.34294	9.33859	7.73226	0	0	7.65417
			m_2.3	Jejunum	18	11.9436	0	0	0	0	9.47581	0	0	0	0	7.4949	12.3284	11.9132	7.30988	10.3224	7.30585	0	0	0	0	0	0	0	0	7.58188	9.33913	0	11.1546	0	7.41375	7.57047	0	8.85964	9.20836	0	0	8.55111	0	8.16222	9.19882	7.51035	0	0	7.79099
			mean ± SD			11.4 ± 0.6	2.6 ± 3.5	1.2 ± 2.8	2.6 ± 3.6	0.0 ± 0.0	9.7 ± 0.6	0.0 ± 0.0	0.0 ± 0.0	0.0 ± 0.0	0.0 ± 0.0	1.5 ± 3.4	11.9 ± 0.6	11.0 ± 0.8	2.7 ± 3.8	9.7 ± 0.4	7.4 ± 0.4	0.0 ± 0.0	0.0 ± 0.0	0.0 ± 0.0	1.3 ± 3.0	6.3 ± 3.5	0.0 ± 0.0	2.7 ± 3.7	2.7 ± 3.7	1.5 ± 3.4	8.5 ± 0.7	1.3 ± 2.9	11.0 ± 0.5	4.3 ± 3.9	1.5 ± 3.3	4.3 ± 4.0	2.8 ± 3.9	9.3 ± 0.6	8.9 ± 0.3	1.4 ± 3.1	0.0 ± 0.0	8.7 ± 0.4	2.7 ± 3.7	8.4 ± 0.3	9.1 ± 0.4	4.4 ± 4.1	0.0 ± 0.0	0.0 ± 0.0	7.4 ± 0.5
Isolate Add-In	cSI-N	mock	m_1.11	Jejunum	18	11.3829	0	0	0	0	6.68818	0	0	0	0	0	11.3736	10.5756	0	10.4643	6.84569	0	6.90048	6.60265	6.53057	9.80976	0	7.0624	0	0	7.93151	0	10.8708	0	7.6529	6.63347	0	0	6.45139	7.41616	0	11.4437	6.34302	6.66112	8.39076	0	0	8.50629	7.36608
[truncated: 239 more rows]
[truncated: 7 more columns]

## Sheet: Table 1e
Supplementary Table 1e - Abundance of C. concisus assessed by qPCR
[truncated: 49 more rows]
