# Supplementary material for: Enteropathy produced in mice by intergenerational transmission of small intestinal microbiota from undernourished children
Source: Nat Microbiol. 2026 Jun 16;11(7):1967–81. doi: 10.1038/s41564-026-02394-4 (PMC13323066; doi:10.1038/s41564-026-02394-4)
Supplement: Supplementary file 4 — Phenotypic data from gnotobiotic mouse experiments. a, Body weights from gnotobiotic animal experiments. (i) Preliminary test of consortia in recently weaned mice (Supplementary Fig. 1a); (ii) Intergenerational transmission experiment: P37 animals, P14 animals (Extended Data Fig. 2d) and conceptuses (Fig. 1c and Extended Data Fig. 2a–c) (Wilcoxon rank-sum tests). (iii) co-housing experiments (linear mixed-effects modelling). (iv) Gavage of pathology-associated isolates, ‘add-in’ experiments (Extended Data Fig. 4c,d) (repeated measures ANOVA). b, Protein levels in tissues from gnotobiotic animal experiments. (i) First test of consortia in recently weaned mice (Supplementary Fig. 1b,c,f). (ii) Diet oscillation experiment (Extended Data Fig. 2b). (iii) Intergenerational transmission experiment: P37 duodenum, ileum, colon and serum (Fig. 1f–h and Extended Data Fig. 3b–e); P14 duodenum, ileum, colon and serum (Extended Data Fig. 2f–l); adult duodenum, ileum, colon and serum. (iv) Co-housing experiments: duodenum, ileum, colon and serum (Fig. 2b,c). (v) Isolate add-in experiments: duodenum, colon and serum (Fig. 3c,e and Extended Data Fig. 4e,f). (vi) C. concisus mono-colonization experiment: duodenum, ileum, colon and serum. c, Histomorphometric analysis of small intestines of P37 animals from the intergenerational transmission experiment. (i) Duodenal (Fig. 1d,e) and (ii) ileal villus height, crypt depth, villus to crypt ratio (Extended Data Fig. 3a) and Ki67 quantification (Supplementary Fig. 6c,d). P values determined using Tukey’s post hoc tests. d, Micro-computed tomography of femurs of P37 animals from the intergenerational experiment. P values were determined using Wilcoxon rank-sum tests. e, Quantification of small intestinal acylcarnitines in P37 offspring (log10-µM) (Supplementary Fig. 4). f, Immune cell profiling of tissues from gnotobiotic animal experiments. (i) Intergenerational transmission experiment: P37 duodenum, ileum, colon, spleen and meninges (Fig. [file 41564_2026_2394_MOESM4_ESM.xlsx]

## Sheet: Table 2a(i)
Supplementary Table 2a - Body weights from gnotobiotic animal experiments
(i) First test of consortia in just-weaned mice
		Weight (g)								Weights gain relative to time of gavage
Group	MouseID	0	4	7	8	9	14	21	28	0	4	7	8	9	14	21	28
CONV-D	m_1.1	15.5	14.6	16.3		17.1				1	0.941935	1.05161		1.10323
	m_1.6	12.1	10.8	11.9		12.2				1	0.892562	0.983471		1.00826
	m_1.8	12.3	11.4	12.4		11.7				1	0.926829	1.00813		0.95122
	m_1.15	12.2	11.6	12.6		11.9				1	0.95082	1.03279		0.97541
	m_1.19	12.6	12.3	12.4		12.2				1	0.97619	0.984127		0.968254
	mean ± SD	12.9 ± 1.4	12.1 ± 1.5	13.1 ± 1.8		13.0 ± 2.3				1.00 ± 0.00	0.94 ± 0.03	1.01 ± 0.03		1.00 ± 0.06
CONV-D	m_2.6	15.1	14.8	14.7	15.2	15.3	15.8	16.4	17	1	0.980132	0.97351	1.00662	1.01325	1.04636	1.08609	1.12583
	m_2.7	16	15.6	15.4	15.6	15.7	16.2	17	18	1	0.975	0.9625	0.975	0.98125	1.0125	1.0625	1.125
	m_2.14	13.1	11.7	12	12.1	12	12.3	13.7	14.6	1	0.89313	0.916031	0.923664	0.916031	0.938931	1.0458	1.1145
	m_2.17	13.4	12.2	12.3	12.8	12.5	13.6	15.1	16.3	1	0.910448	0.91791	0.955224	0.932836	1.01493	1.12687	1.21642
	m_2.18	13.1	12.5	12.8	12.6	12.7	13.3	15.5	16	1	0.954198	0.977099	0.961832	0.969466	1.01527	1.18321	1.22137
	mean ± SD	14.1 ± 1.3	13.4 ± 1.7	13.4 ± 1.5	13.7 ± 1.6	13.6 ± 1.7	14.2 ± 1.7	15.5 ± 1.3	16.4 ± 1.3	1.00 ± 0.00	0.94 ± 0.04	0.95 ± 0.03	0.96 ± 0.03	0.96 ± 0.04	1.01 ± 0.04	1.10 ± 0.06	1.16 ± 0.05
cSI-N	m_3.1	12	13.5	13.4	14.1	14.2				1	1.125	1.11667	1.175	1.18333
	m_3.5	11.9	12	11.6	12.2	11.7				1	1.0084	0.97479	1.02521	0.983193
	m_3.10	11.8	12.1	11.9	11.6	12.1				1	1.02542	1.00847	0.983051	1.02542
	m_3.11	15.7	17.4	17.8	18.5	18.5				1	1.10828	1.13376	1.17834	1.17834
	m_3.13	11.8	11.6	11.2	11.2	11				1	0.983051	0.949153	0.949153	0.932203
	mean ± SD	12.6 ± 1.7	13.3 ± 2.4	13.2 ± 2.7	13.5 ± 3.0	13.5 ± 3.0				1.00 ± 0.00	1.05 ± 0.06	1.04 ± 0.08	1.06 ± 0.11	1.06 ± 0.11
cSI-N	m_4.4	15.2	16.3	16.5	16.5	16.4	17.5	18.5	19.2	1	1.07237	1.08553	1.08553	1.07895	1.15132	1.21711	1.26316
	m_4.5	14.6	16.4	16.8	16.5	16.5	17.3	17.5	17.8	1	1.12329	1.15068	1.13014	1.13014	1.18493	1.19863	1.21918
	m_4.8	12	12.4	11.9	11.7	11.8	12.1	13	13.5	1	1.03333	0.991667	0.975	0.983333	1.00833	1.08333	1.125
	m_4.12	11.9	13.5	13.6	13.3	13.2	14.2	15.1	16.5	1	1.13445	1.14286	1.11765	1.10924	1.19328	1.26891	1.38655
	m_4.20	12	11.7	11.7	12.5	12.8	13.4	13.7	13.9	1	0.975	0.975	1.04167	1.06667	1.11667	1.14167	1.15833
	mean ± SD	13.1 ± 1.6	14.1 ± 2.2	14.1 ± 2.4	14.1 ± 2.3	14.1 ± 2.2	14.9 ± 2.4	15.6 ± 2.4	16.2 ± 2.5	1.00 ± 0.00	1.07 ± 0.07	1.07 ± 0.08	1.07 ± 0.06	1.07 ± 0.06	1.13 ± 0.07	1.18 ± 0.07	1.23 ± 0.10
cSI-I	m_6.2	11.5	11.6	11.3	11.1	11.4				1	1.0087	0.982609	0.965217	0.991304
	m_6.3	15.2	15.3	14.9	14.3	14.7				1	1.00658	0.980263	0.940789	0.967105
	m_6.4	12.5	12.9	11.9	11.6	11.5				1	1.032	0.952	0.928	0.92
	m_6.9	12	12.7	11.6	11.5	11.8				1	1.05833	0.966667	0.958333	0.983333
	m_6.10	14.2	14.6	15.2	15	14.9				1	1.02817	1.07042	1.05634	1.0493
	mean ± SD	13.1 ± 1.6	13.4 ± 1.5	13.0 ± 1.9	12.7 ± 1.8	12.9 ± 1.8				1.00 ± 0.00	1.03 ± 0.02	0.99 ± 0.05	0.97 ± 0.05	0.98 ± 0.05
cSI-I	m_7.2	13.6	12.6	11.6	11.7	12	12.4	12.7	12.2	1	0.926471	0.852941	0.860294	0.882353	0.911765	0.933824	0.897059
	m_7.3	13.9	13.7	13.3	13.2	13.1	13.9	12.6	12.2	1	0.985612	0.956835	0.94964	0.942446	1	0.906475	0.877698
	m_7.9	15.2	16.1	16.4	16.1	16.4	17.5	17.3	18.2	1	1.05921	1.07895	1.05921	1.07895	1.15132	1.13816	1.19737
	m_7.11	11.9	11.8	11.4	12.7	12.7	13.7	13.9	13.8	1	0.991597	0.957983	1.06723	1.06723	1.15126	1.16807	1.15966
	m_7.16	13.9	13.5	13.8	13.7	13.7	13.7	13.1	13	1	0.971223	0.992806	0.985612	0.985612	0.985612	0.942446	0.935252
	mean ± SD	13.7 ± 1.2	13.5 ± 1.6	13.3 ± 2.0	13.5 ± 1.6	13.6 ± 1.7	14.2 ± 1.9	13.9 ± 2.0	13.9 ± 2.5	1.00 ± 0.00	0.99 ± 0.05	0.97 ± 0.08	0.98 ± 0.09	0.99 ± 0.08	1.04 ± 0.11	1.02 ± 0.12	1.01 ± 0.15
Linear mixed effects model tukey's post-hoc tests		Tukey's post-hoc tests			cSI-I vs cSI-N			0.0018
Group:Day P=1.81E-09					cSI-I vs CONV-D			0.8
					cSI-N vs CONV-D			0.0123
Model:
WeightGain ~ Group*Day + (1|MouseID)

## Sheet: Table 2a(ii)
Supplementary Table 2a - Body weights from gnotobiotic animal experiments
(ii) Intergenerational transmission experiment
P37 animals
Group	Mouse ID	Weight (g)
CONV-D	C_01_L01_01	7.63
	C_01_L01_02	9.76
	C_01_L01_03	9.05
	C_05_L01_01	10.5
	C_05_L01_02	10.3
	C_05_L01_03	10.15
	C_05_L01_04	9.28
	C_05_L01_05	10.65
	C_05_L01_06	11.3
	C_05_L01_07	10.18
	C_06_L01_01	10.87
	C_06_L01_02	11.05
	C_06_L01_03	9.83
	C_07_L01_04	9.3
	C_07_L01_05	10.38
	C_07_L01_06	10.87
	C_07_L02_01	10.53
	C_07_L02_02	12.3
	C_07_L02_03	9.94
	C_07_L02_04	10
	C_07_L02_05	11.8
	mean ± SD	10.27 ± 1.00
cSI-N	B_01_L01_01	9.97
	B_01_L01_02	8.63
	B_01_L01_03	8.86
	B_01_L01_04	8.34
	B_01_L01_05	8.41
	B_01_L02_01	11.74
	B_01_L02_02	9.26
	B_01_L02_03	10.4
	B_01_L02_04	9.75
	B_02_L01_06	8.55
	B_02_L01_07	9.12
	B_02_L01_08	8.44
	B_02_L01_09	9.25
	B_02_L01_10	9.91
	B_02_L02_01	10.71
	B_02_L02_02	11.17
	B_02_L02_03	10.52
	B_03_L01_01	11.56
	B_03_L01_02	12.55
	B_03_L01_03	10.75
	B_03_L01_04	10.58
	B_05_L01_01	10.69
	B_05_L01_02	10.75
	B_05_L01_03	10.54
	B_05_L01_04	10.48
	mean ± SD	10.04 ± 1.15
cSI-I	A_03_L01_01	9.01
	A_03_L01_02	8.45
	A_03_L01_03	9.68
	A_03_L01_04	11.31
	A_05_L01_01	9.43
	A_05_L01_02	8.78
	A_05_L01_03	9.67
	A_05_L01_04	7
	A_05_L01_05	8.93
	A_05_L01_06	7.94
	A_05_L02_01	11.08
	A_05_L02_02	10.9
	A_05_L02_03	13.06
	A_05_L02_04	9.93
	A_05_L02_05	11.9
	A_07_L01_01	9.44
	A_07_L01_02	7.73
	A_07_L01_03	10.2
	A_07_L01_04	8.2
	A_08_L01_05	10.35
	A_08_L01_06	11.14
	A_08_L01_07	10.7
	mean ± SD	9.77 ± 1.48
Wilcoxon rank-sum test	cSI-I vs cSI-N	0.502
	cSI-I vs CONV-D	0.202
	cSI-N vs CONV-D	0.494
P14 animals
Treatment	Mouse ID	Weight (g)
CONV-D	C_05_L02_01	5.77
	C_05_L02_02	5.87
	C_05_L02_03	5.76
	C_05_L02_04	6.26
	C_05_L02_05	5.93
	C_06_L03_01	6.04
	C_06_L03_02	6.02
	C_06_L03_03	6.56
	C_06_L03_04	5.56
	C_06_L03_05	5.35
	C_06_L03_06	3.62
	C_06_L03_07	5.31
	C_06_L03_08	5.87
	mean ± SD	5.69 ± 0.71
cSI-N	B_03_L02_01	7
	B_03_L02_02	5.9
	B_03_L02_03	6.28
	B_03_L02_04	5.77
	B_03_L02_05	5.73
	B_03_L02_06	5.78
	B_05_L02_01	6.66
	B_05_L02_02	6.86
	B_05_L02_03	6.92
	B_05_L02_04	6.76
	B_05_L02_05	6.91
	mean ± SD	6.42 ± 0.53
cSI-I	A_02_L02_01	4.93
	A_02_L02_02	5.21
	A_02_L02_03	4.9
	A_02_L02_04	5.26
	A_02_L02_05	5.37
	A_03_L02_01	3.29
	A_03_L02_02	4.47
	A_03_L02_03	4.84
	A_03_L03_01	5.42
	A_03_L03_02	6.15
	A_03_L03_03	5.9
	A_03_L03_04	5.72
	A_08_L02_04	4.72
	A_08_L02_05	5.06
	A_08_L02_06	4.37
	A_08_L03_01	7.3
	A_08_L03_02	6.43
	A_08_L03_03	7.36
	A_08_L03_04	4.2
	mean ± SD	5.31 ± 1.01
Wilcoxon rank-sum test	cSI-I vs cSI-N	0.003
	cSI-I vs CONV-D	0.078
	cSI-N vs CONV-D	0.016
Fetuses and placental weights
Treatment	Timepoint	Dam ID	Fetal Weight (mg)	Placental Weight (mg)	Litter Size
cSI-N	E11.5	cSI-N_8_113022	31.6	30.3	7
		cSI-N_8_113022	46.3	51.6
		cSI-N_8_113022	58	59
		cSI-N_8_113022	44.3	43.6
		cSI-N_8_113022	55.6	51.4
		cSI-N_1(cg2)_011623	12.9	34.5	8
		cSI-N_1(cg2)_011623	14.7	40.2
		cSI-N_1(cg2)_011623	12.1	33.7
		cSI-N_1(cg2)_011623	12.1	28.3
		cSI-N_1(cg2)_011623	19.8	36.3
		cSI-N_1(cg2)_011623	14.6	36.5
		cSI-N_M11_012123	36.8	40.6	9
		cSI-N_M11_012123	28.8	42.5
		cSI-N_M11_012123	22.4	32.3
		cSI-N_M11_012123	24.9	49
		cSI-N_M11_012123	25.6	52.5
		cSI-N_M11_012123	15.5	44.9
		cSI-N_M11_012123	31.8	50.3
		cSI-N_M4(cg2)_013023	56.2	69.3	5
		cSI-N_M4(cg2)_013023	81.2	65.7
		cSI-N_M4(cg2)_013023	54.1	60.1
		cSI-N_M4(cg2)_013023	70	80.2
		cSI-N_M3(cg5)_031923	16.2	59.7	7
		cSI-N_M3(cg5)_031923	19.1	33.3
		cSI-N_M3(cg5)_031923	117	33.9
		cSI-N_M3(cg5)_031923	17.3	40.6
		cSI-N_M3(cg5)_031923	14.9	38.3
		cSI-N_M8_070523	29.7	51.8	8
		cSI-N_M8_070523	24.1	39.8
		cSI-N_M8_070523	18.7	46.2
		cSI-N_M8_070523	26.8	31.8
		cSI-N_M8_070523	20.5	30.5
		cSI-N_M8_070523	23.8	43.5
		cSI-N_M8_070523	34.1	43.6
		cSI-N_M8_070523	32	37.3
		cSI-N_M10_072523	27.2	42.6	9
		cSI-N_M10_072523	44.2	50.7
		cSI-N_M10_072523	44	54.6
		cSI-N_M10_072523	55.3	43.3
		cSI-N_M10_072523	30.7	28.7
		cSI-N_M10_072523	38.2	40.3
		cSI-N_M10_072523	55	47.8
		cSI-N_M10_072523	30.6	36.5
		cSI-N_M4_091923	57.6	64.7	7
		cSI-N_M4_091923	40.1	50.1
		cSI-N_M4_091923	35.4	50.7
		cSI-N_M4_091923	69.1	89.7
		cSI-N_M4_091923	51.8	52.1
		cSI-N_M4_091923	59	59.2
		cSI-N_M4_091923	45.1	55.1
		cSI-N_M4_120923	31.8	67.9	6
		cSI-N_M4_120923	48.5	47.3
		cSI-N_M4_120923	47.8	66.5
		cSI-N_M4_120923	31.1	58.7
		cSI-N_M4_120923	30.3	43.3
		mean ± SD	37.02 ± 19.96	47.51 ± 13.02
cSI-N	E17.5	cSI-N_M9_111122	660.6	90.3	8
		cSI-N_M9_111122	687.7	77.7
		cSI-N_M9_111122	795.7	86.8
		cSI-N_M9_111122	775.4	82.8
		cSI-N_M9_111122	857.7	97.2
		cSI-N_M9_111122	823.3	72.5
		cSI-N_M9_111122	882.7	83
		cSI-N_M9_111122	877	82.5
		cSI-N_M12_111122	1106.2	103.4	4
		cSI-N_M12_111122	896.5	90
		cSI-N_M12_111122	975	91.7
		cSI-N_M12_111122	964.1
		cSI-N_M5(cg2)_112222	944	94.4	8
		cSI-N_M5(cg2)_112222	895.5	89.1
		cSI-N_M5(cg2)_112222	841.3	82.5
		cSI-N_M5(cg2)_112222	909.6	97.6
		cSI-N_M5(cg2)_112222	908.3	109.3
		cSI-N_M5(cg2)_112222	940.1	91.7
		cSI-N_M5(cg2)_112222	712.1
		cSI-N_M5(cg2)_112222	914.8
		cSI-N_M10_120822	587.5	67.9	9
		cSI-N_M10_120822	609	82.7
		cSI-N_M10_120822	691.9	91.1
		cSI-N_M10_120822	658.8	84.5
		cSI-N_M10_120822	611.8	103.1
		cSI-N_M10_120822	620.9	97.5
		cSI-N_M10_120822	655.7	90
		cSI-N_M10_120822	605.2
		cSI-N_M10_120822	547.4
		cSI-N_M7_121622	815	100.3	5
		cSI-N_M7_121622	902.1	95.2
		cSI-N_M7_121622	735.6
		cSI-N_M7_121622	909.4
		cSI-N_M7_121622	847.7
		cSI-N_M3(cg2)_022123	859.9	94.9	5
		cSI-N_M3(cg2)_022123	912.8	96.2
		cSI-N_M3(cg2)_022123	883.8	94
		cSI-N_M3(cg2)_022123	857.4
		cSI-N_M3(cg2)_022123	970.1	104
		cSI-N_M5_111923	923	147.8	2
		cSI-N_M5_111923	668.2	113.7
		mean ± SD	810.75 ± 134.30	93.29 ± 14.07
cSI-I	E11.5	cSI-I_M1_091822	60.6	43.8	8
		cSI-I_M1_091822		35.5
		cSI-I_M1_091822	57.8	44
		cSI-I_M1_091822	61.3	59.8
		cSI-I_M1_091822	66.1	66.4
		cSI-I_M1_091822	36.1	51.3
		cSI_I_M9_101722	11.7	36.1	6
		cSI_I_M9_101722	14.2	32.9
		cSI_I_M9_101722	18	35.5
		cSI_I_M9_101722	24	42.5
		cSI-I_M8_102522	14	32.2	5
		cSI-I_M8_102522	17.8	50.4
		cSI-I_M8_102522	13.4	30.1
		cSI-I_M8_102522	14.6	33.9
		cSI_I_M5(cg5)_102822	8.9	36.8	6
		cSI_I_M5(cg5)_102822	3.8	35
		cSI_I_M5(cg5)_102822	8.9	42.3
		cSI_I_M5(cg5)_102822	7.3	39.1
		cSI-I_M13_120222	25.9	59.7	9
		cSI-I_M13_120222	36.5	39.7
		cSI-I_M13_120222	26	38.1
		cSI-I_M13_120222	30	42.4
		cSI-I_M13_120222	22.7	40.9
		cSI-I_M13_120222	22.2	41.7
		cSI-I_M13_120222	29.5	54.4
		cSI-I_M2(cg2)_120422	7.8	37.2	6
		cSI-I_M2(cg2)_120422	6.3	37.8
		cSI-I_M2(cg2)_120422	20.4	31.4
		cSI-I_M2(cg2)_120422	14.4	30.2
		cSI-I_M6_070523	30.8	40.2	8
		cSI-I_M6_070523		33.7
		cSI-I_M6_070523	29.8	38.1
		cSI-I_M6_070523	26.5	37.6
		cSI-I_M6_070523	31.9	31.3
		cSI-I_M6_070523	21.5	38.8
		cSI-I_M6_070523	34.1	39.2
		cSI-I_M6_070523	32.3	26.9
		cSI-I_M3_090423	58.8	60.7	6
		cSI-I_M3_090423	54.5	56.3
		cSI-I_M3_090423	83.3	60.8
		cSI-I_M3_090423	67.7	76.4
		cSI-I_M3_090423	65.8	76.2
		cSI-I_M3_090423	74.6	72
		cSI-I_M4_090423	49.8	58.6	4
		cSI-I_M4_090423	56.1	50.5
		cSI-I_M4_090423	56.2	50.3
		cSI-I_M4_090423	54.7	75.3
		cSI-I_M10_091923	41.6	47.7	7
		cSI-I_M10_091923	32.6	57.6
		cSI-I_M10_091923	50.1	39.9
		cSI-I_M10_091923	40.6	56.5
		cSI-I_M10_091923	38.4	38.5
		cSI-I_M10_091923	50	57.6
		cSI-I_M10_091923	54.7	52.9
		mean ± SD	34.93 ± 20.44	45.83 ± 12.79
cSI-I	E17.5	cSI-I_M12_090922	800.9	85	7
		cSI-I_M12_090922	791.4	99.2
		cSI-I_M12_090922	758	101.6
		cSI-I_M12_090922	753.2	90
		cSI-I_M12_090922	727.9	92.1
		cSI-I_M12_090922	820.1
		cSI-I_M12_090922	783.8
		cSI-I_M15_091122	636.1	83.4	10
		cSI-I_M15_091122	613.3	85.2
		cSI-I_M15_091122	564.2	80.2
		cSI-I_M15_091122	590.6	89.5
		cSI-I_M15_091122	637.8	89.1
		cSI-I_M15_091122	499.9	87.4
		cSI-I_M15_091122	661.8	87.4
		cSI-I_M15_091122	677.3	80.3
		cSI-I_M15_091122	628.4
		cSI-I_M15_091122	647.2
		cSI-I_M6_091522	902.9	98.8	8
		cSI-I_M6_091522	977.8	96.9
		cSI-I_M6_091522	925.9	90.1
		cSI-I_M6_091522	980.5	98.5
		cSI-I_M6_091522	831.4	78.1
		cSI-I_M6_091522	959.4	99.1
		cSI-I_M6_091522	881.5
		cSI-I_M6_091522	815
		cSI-I_M7_091822	757.6	85.6	6
		cSI-I_M7_091822	782.1	84.1
		cSI-I_M7_091822	521.1	77.4
		cSI-I_M7_091822	791.2	110.2
		cSI-I_M7_091822	819
		cSI-I_M7_091822	691.1
		cSI-I_M10_093023	494	84.5
		cSI-I_M10_093023	699.1	106.4	6
		cSI-I_M10_093023	606.7	93.3
		cSI-I_M10_093023	743.2	97.9
		cSI-I_M10_093023	722.2
		cSI-I_M10_093023	577
		cSI-I_M1_100422	604.8	103.3	8
		cSI-I_M1_100422	518.2	84.7
		cSI-I_M1_100422	694.7	96.3
		cSI-I_M1_100422	621.7	81
		cSI-I_M1_100422	663.6	90.2
		cSI-I_M1_100422	695	86.6
		cSI-I_M1_100422	710.5
		cSI-I_M1_100422	763.2
		cSI-I_M14_102222	721.9	89.9	9
		cSI-I_M14_102222	741.3	90.4
		cSI-I_M14_102222	717	88.6
		cSI-I_M14_102222	675.8	96.1
		cSI-I_M14_102222	681	89.3
		cSI-I_M14_102222	705.6	83.2
		cSI-I_M14_102222	690	80.8
		cSI-I_M14_102222	721.4	72.1
		cSI-I_M14_102222	707.6
		cSI-I_M2+3_091422	634	110	7
		cSI-I_M2+3_091422	684.5	91.1
		cSI-I_M2+3_091422	741.3	108.5
		cSI-I_M2+3_091422	673.2	100.1
		cSI-I_M2+3_091422	705.4	104.7
		cSI-I_M2+3_091422	650.9
		cSI-I_M2+3_091422	617.7
		cSI-I_M1_072523	582.5		6
		cSI-I_M1_072523	642.6
		cSI-I_M1_072523	603.1
		cSI-I_M1_072523	565.9
		cSI-I_M1_072523	604.3
		cSI-I_M1_072523	586.1
		mean ± SD	701.42 ± 109.77	91.27 ± 9.13

## Sheet: Table 2a(iii)
Supplementary Table 2a - Body weights from gnotobiotic animal experiments
(iii) Cohousing experiments
			Weight (g)
Microbial Community	Cage	Mouse ID	Day 0	Day 4	Day 7	Day 9	Day 11	Day 14	Day 16	Day 18
cSI-N	Non-cohoused	m_2B_06	17.8	18.3	18.8	19.1	19.4	19.7	NA	20.4
		m_2B_11	16	16.3	17	17.5	17.4	17.5	NA	19.1
		m_2B_13	14	13.3	14.4	14.5	14.6	15.9	NA	16.1
		m_2C_07	17.2	17.1	17.8	18	18.3	19	NA	19.3
		m_2C_08	12.9	13.8	14.6	14.6	14.8	15.3	NA	16.5
		m_2C_15	16.6	16.5	17.2	17	17.4	17.9	NA	19
		m_4.03	17.4	17.4	17.2	17.4	17.5	17.5	17.8	17.78
		m_4.06	15.4	16.9	17.1	17.4	18	18.4	19.1	19.15
		m_4.07	16.9	17.4	18	18.3	18.7	18.8	19.7	19.7
		m_4.11	15.6	16.3	16.8	16.9	17.6	18.5	18.9	19.4
		m_5.02	14.4	15.3	16	16.8	16.8	17.7	17.4	18.02
		m_5.06	17.4	18.5	19.5	19.2	19.7	20.5	20.9	21.23
		m_5.10	15.6	16.1	17	17	17.6	17.6	17.6	18.41
		m_5.12	14	14.5	15.5	15.4	15.9	15.9	16.1	17.73
		mean ± SD	15.8 ± 1.5	16.3 ± 1.6	16.9 ± 1.4	17.1 ± 1.4	17.4 ± 1.5	17.9 ± 1.5	18.4 ± 1.5	18.7 ± 1.4
	Subsequently Cohoused with cSI-I	m_2.01	14	14.3	15.2	15.1	16	15.3	15.4	16.36
		m_2.08	16.2	16.4	17.2	17.1	17.3	17.2	16.8	17.64
		m_2.09	16	16.7	17.7	18.3	18.4	18.2	17.7	18.25
		m_2.16	14.5	15	15.8	16.2	16.4	16.3	15.6	16.57
		m_2A_02	18.5	19.2	19.7	20.1	19.8	20.5	NA	20.9
		m_2A_13	12.7	12.6	13.3	13.9	13.7	14.5	NA	14.6
		m_2A_14	14.9	14.7	15.9	16.2	16.4	16.9	NA	17.1
		mean ± SD	15.3 ± 1.9	15.6 ± 2.1	16.4 ± 2.0	16.7 ± 2.0	16.9 ± 1.9	17.0 ± 2.0	16.4 ± 1.1	17.3 ± 1.9
cSI-I	Non-cohoused	m_1A_03	18	18.8	17.9	18.3	18.6	19.5	NA	20.1
		m_1A_16	15.7	15.7	14.9	15	15.5	16.2	NA	16.8
		m_1A_17	13.1	12.9	12.4	12.1	12.5	13.5	NA	13.4
		m_1B_01	17	17	14.6	15.5	16.1	16.7	NA	16.6
		m_1B_05	17.4	17.5	16.7	16.3	16.6	17.3	NA	17.9
		m_1B_12	14.8	14.5	14.3	14.8	15.6	16.2	NA	16.9
		m_3.01	16	16.4	13.7	16.2	16.3	16.6	16.5	16.73
		m_3.04	14	14.3	13.8	13.2	14.6	16.2	15.9	16.65
		m_3.09	16.9	16.8	16.7	17.6	17.6	18	18.2	18.75
		m_3.10	14.3	14.2	13.8	13.9	13	15	14.3	15.03
		m_6.02	16.1	15.6	15.6	16	16.7	16.9	15.8	16.23
		m_6.03	15.1	14.3	13.9	14.6	15.2	16	18	18.36
		m_6.05	14.1	14.7	13.9	14.2	15.1	15.5	16.3	16.5
		m_6.14	16.8	16.8	15.9	17	16.9	17	18.1	17.74
		mean ± SD	15.7 ± 1.5	15.7 ± 1.6	14.9 ± 1.5	15.3 ± 1.7	15.7 ± 1.6	16.5 ± 1.4	16.6 ± 1.4	17.0 ± 1.6
	Subsequently Cohoused with cSI-N	m_1.04	16	15.3	14.8	14.7	16	16.3	16.3	16.98
		m_1.05	15.3	15.5	13.6	15.1	15.2	16.8	16.2	16.65
		m_1.13	16.8	16.9	15.8	17.5	17.1	17.5	17.9	18.24
		m_1.17	14.9	15	13.6	13.7	14.1	14.6	15.1	15.64
		m_1C_05	17.4	17.4	16.6	17.2	17.6	18.3	NA	18.3
		m_1C_06	12.9	12.3	11.9	11.8	12.1	12.5	NA	13
		m_1C_10	12.9	13.6	13.2	13	13.2	14.4	NA	14.1
		mean ± SD	15.2 ± 1.8	15.1 ± 1.8	14.2 ± 1.6	14.7 ± 2.1	15.0 ± 2.0	15.8 ± 2.0	16.4 ± 1.2	16.1 ± 2.0
Linear mixed effects model	Tukey's post-hoc follow-up tests:		cSI-I vs. cSI-N		0.0676
by microbial consortium			Cohoused vs. cSI-N		0.055
Group:Day P=2.843E-08			Cohoused vs. cSI-I		0.9955
Linear mixed effects model			cSI-I vs. cSI-N		0.1089
accounting for starting			cSI-I cohoused vs. cSI-N		0.0376
colonization			cSI-N cohoused vs. cSI-N		0.6728
Cage:Day P=1.14E-08			cSI-I cohoused vs. cSI-N cohoused		0.4988
			cSI-I cohoused vs. cSI-I		0.8105
			cSI-N cohoused vs. cSI-I		0.8804
Model:
Weight ~ Group*Day + Experiment + (1 | MouseID)

## Sheet: Table 2a(iv)
Supplementary Table 2a - Body weights from gnotobiotic animal experiments
(iv) Add-in experiments
			Weight (g)						Weight gain relative to time of gavage
Gavage 1	Gavage 2	Mouse ID	Day 0	Day 4	Day 9	Day 11	Day 14	Day 18	Day 0	Day 4	Day 9	Day 11	Day 14	Day 18
cSI-I	mock	m_2.2	19.3	18.2	19	19	19.6	19.6	1	0.943005	0.984456	0.984456	1.01554	1.01554
		m_2.3	12.2	13.1	11.6	11.6	11.4	10.9	1	1.07377	0.95082	0.95082	0.934426	0.893443
		m_2.20	18.1	19.2	19	19	19.8	19.6	1	1.06077	1.04972	1.04972	1.09392	1.08287
		m_2.18	16.7	16.2	16.4	16.5	16.6	17.2	1	0.97006	0.982036	0.988024	0.994012	1.02994
		m_2.19	16.9	15	14.8	16.3	16.6	16.4	1	0.887574	0.87574	0.964497	0.982249	0.970414
		m_1.10	11.4	12.6	12.9	12.7	13.2	13.2	1	1.10526	1.13158	1.11404	1.15789	1.15789
		m_1.15	10.6	12.3	12.2	12.1	12.6	12.7	1	1.16038	1.15094	1.14151	1.18868	1.19811
		m_1.17	11.6	12.1	12	12.6	13.1	13.8	1	1.0431	1.03448	1.08621	1.12931	1.18966
		m_1.19	13.3	13.2	12.5	12.7	13.6	13.6	1	0.992481	0.93985	0.954887	1.02256	1.02256
		m_1.7	9.5	10.2	10.8	11.4	13	12.7	1	1.07368	1.13684	1.2	1.36842	1.33684
		mean ± SD	14.0 ± 3.5	14.2 ± 2.9	14.1 ± 3.0	14.4 ± 3.0	15.0 ± 3.0	15.0 ± 3.0	1.00 ± 0.00	1.03 ± 0.08	1.02 ± 0.09	1.04 ± 0.09	1.09 ± 0.13	1.09 ± 0.13
cSI-N	mock	m_1.4	18.1	20	20.4	20	20	20.3	1	1.10497	1.12707	1.10497	1.10497	1.12155
		m_1.9	19.7	20.6	20	20.5	20.2	21.1	1	1.04569	1.01523	1.04061	1.02538	1.07107
		m_1.11	17.1	17.4	17.4	17.8	17.8	18.1	1	1.01754	1.01754	1.04094	1.04094	1.05848
		m_1.12	16.5	16.6	16.7	16.9	16.9	18	1	1.00606	1.01212	1.02424	1.02424	1.09091
		m_1.17	11.8	14	13.5	13.5	13.9	14.4	1	1.18644	1.14407	1.14407	1.17797	1.22034
		m_2.10	11.8	13.2	14.3	14.4	14.9	16	1	1.11864	1.21186	1.22034	1.26271	1.35593
		m_2.14	10.6	11.9	12.9	12.9	13.8	15.1	1	1.12264	1.21698	1.21698	1.30189	1.42453
		m_2.16	12.4	13.3	15	14.9	15.6	16.9	1	1.07258	1.20968	1.20161	1.25806	1.3629
		m_2.20	11.5	11.9	13.4	13.5	14.5	16	1	1.03478	1.16522	1.17391	1.26087	1.3913
		m_2.8	12.3	12.1	13.9	14	15.3	16.5	1	0.98374	1.13008	1.13821	1.2439	1.34146
		mean ± SD	14.2 ± 3.3	15.1 ± 3.3	15.8 ± 2.8	15.8 ± 2.8	16.3 ± 2.4	17.2 ± 2.2	1.00 ± 0.00	1.07 ± 0.06	1.12 ± 0.08	1.13 ± 0.08	1.17 ± 0.11	1.24 ± 0.15
cSI-N	A naeslundii,	m_4.1	11.8	14.1	14.4	14.4	15	15.1	1	1.19492	1.22034	1.22034	1.27119	1.27966
	A odontolyticus,	m_4.5	16.3	16.5	16.8	16.6	16.6	17.8	1	1.01227	1.03067	1.0184	1.0184	1.09202
	and C concisus	m_4.8	18.2	19.63	19	18.8	18.8	18.9	1	1.07857	1.04396	1.03297	1.03297	1.03846
	isolates	m_4.15	18.6	18.8	18.4	18.4	18.8	19.8	1	1.01075	0.989247	0.989247	1.01075	1.06452
		m_4.16	18.1	12.5	17.9	17.9	18.6	19.1	1	0.690608	0.98895	0.98895	1.02762	1.05525
		m_7.11	12	11.9	12.4	12.2	12.3	12.8	1	0.991667	1.03333	1.01667	1.025	1.06667
		m_7.16	10.5	10.9	12.3	12.7	13.3	14.6	1	1.0381	1.17143	1.20952	1.26667	1.39048
		m_7.3	9.8	11	11.9	12	13	13.3	1	1.12245	1.21429	1.22449	1.32653	1.35714
		m_7.6	11.2	12.6	13.9	13.5	13.3	14.2	1	1.125	1.24107	1.20536	1.1875	1.26786
		m_7.9	11.6	12.7	14	13.9	14.8	15.4	1	1.09483	1.2069	1.19828	1.27586	1.32759
		m_7.17	9.1	11	12.1	12.3	13.3	13.3	1	1.20879	1.32967	1.35165	1.46154	1.46154
		mean ± SD	13.4 ± 3.6	13.8 ± 3.1	14.8 ± 2.7	14.8 ± 2.6	15.3 ± 2.5	15.8 ± 2.6	1.00 ± 0.00	1.05 ± 0.14	1.13 ± 0.12	1.13 ± 0.13	1.17 ± 0.16	1.22 ± 0.16
cSI-N	C. concisus isolate	m_3.6	12.3	14.1	12.8	13.8	14.5	15.3	1	1.14634	1.04065	1.12195	1.17886	1.2439
		m_3.7	18.5	18.9	17.5	18.6	19.6	19.3	1	1.02162	0.945946	1.00541	1.05946	1.04324
		m_3.10	20.2	20.3	18.9	20.4	20.5	20.5	1	1.00495	0.935644	1.0099	1.01485	1.01485
		m_3.13	15.7	15.9	15.1	16.2	16.6	16.7	1	1.01274	0.961783	1.03185	1.05732	1.06369
		m_3.14	16.6	16.9	15.7	16.2	16.8	17.2	1	1.01807	0.945783	0.975904	1.01205	1.03614
		mean ± SD	16.7 ± 3.0	17.2 ± 2.4	16.0 ± 2.3	17.0 ± 2.5	17.6 ± 2.4	17.8 ± 2.1	1.00 ± 0.00	1.04 ± 0.06	0.97 ± 0.04	1.03 ± 0.06	1.06 ± 0.07	1.08 ± 0.09
cSI-N	A naeslundii isolates	m_4.1	12.4	13.8	14.9	14.9	16.2	16.3	1	1.1129	1.20161	1.20161	1.30645	1.31452
		m_4.12	9.6	10.5	10.7	11	12	12.4	1	1.09375	1.11458	1.14583	1.25	1.29167
		m_4.15	12.6	13.5	14.8	14.8	15.7	16	1	1.07143	1.1746	1.1746	1.24603	1.26984
		m_4.5	12	13	13.9	13.8	14.8	15.6	1	1.08333	1.15833	1.15	1.23333	1.3
		m_4.7	11.8	12.7	14.1	13.5	15.2	15.3	1	1.07627	1.19492	1.14407	1.28814	1.29661
		mean ± SD	11.7 ± 1.2	12.7 ± 1.3	13.7 ± 1.7	13.6 ± 1.6	14.8 ± 1.6	15.1 ± 1.6	1.00 ± 0.00	1.09 ± 0.02	1.17 ± 0.03	1.16 ± 0.02	1.26 ± 0.03	1.29 ± 0.02
cSI-N	A odontolyticus isolate	m_5.11	11.3	13.1	14.3	14.2	15.1	16.9	1	1.15929	1.26549	1.25664	1.33628	1.49558
		m_5.13	12.1	13.8	15	15.2	16.5	18.1	1	1.1405	1.23967	1.2562	1.36364	1.49587
		m_5.14	12.4	14.1	13.4	13.4	14	14.3	1	1.1371	1.08065	1.08065	1.12903	1.15323
		m_5.18	11.6	13.1	14.1	14.3	14.5	16.5	1	1.12931	1.21552	1.23276	1.25	1.42241
		m_5.2	9	9.7	10.8	11.3	12.1	13.4	1	1.07778	1.2	1.25556	1.34444	1.48889
		mean ± SD	11.3 ± 1.3	12.8 ± 1.8	13.5 ± 1.6	13.7 ± 1.5	14.4 ± 1.6	15.8 ± 1.9	1.00 ± 0.00	1.13 ± 0.03	1.20 ± 0.07	1.22 ± 0.08	1.28 ± 0.10	1.41 ± 0.15
cSI-N	A naeslundii and	m_6.1	13.3	14.1	14.9	15.2	16.5	17.5	1	1.06015	1.1203	1.14286	1.2406	1.31579
	A odontolyticus isolates	m_6.12	10	10.6	11.6	11.4	11	11.5	1	1.06	1.16	1.14	1.1	1.15
		m_6.13	12.6	13.5	15.4	15.3	16.6	17.4	1	1.07143	1.22222	1.21429	1.31746	1.38095
		m_6.4	11.4	12.6	14.8	15.7	17	18.5	1	1.10526	1.29825	1.37719	1.49123	1.62281
		m_6.8	10.4	12.5	14.2	14.8	16.1	17.4	1	1.20192	1.36538	1.42308	1.54808	1.67308
		mean ± SD	11.5 ± 1.4	12.7 ± 1.3	14.2 ± 1.5	14.5 ± 1.8	15.4 ± 2.5	16.5 ± 2.8	1.00 ± 0.00	1.10 ± 0.06	1.23 ± 0.10	1.26 ± 0.13	1.34 ± 0.18	1.43 ± 0.22
		Two-way repeated measures ANOVA, Tukey's multiple comparisons	cSI-I vs. cSI-N							0.896	0.1952	0.2641	0.7319	0.2243
			cSI-I vs. A.naeslundii							0.4175	0.0115	0.0239	0.0214	0.0088
			cSI-I vs. A.odontolyticus							0.063	0.0245	0.0359	0.0789	0.039
			cSI-I vs. A. naeslundii+A.odontolyticus							0.5501	0.0474	0.1297	0.2298	0.1504
			cSI-I vs. C. concisus+A.naeslundii+A.odontolyticus							0.9995	0.2662	0.5095	0.8206	0.4224
			cSI-I vs. C. concisus							>0.9999	0.6644	0.9996	0.9988	>0.9999
			cSI-N vs. A.naeslundii							0.9726	0.7722	0.8633	0.2397	0.9202
			cSI-N vs. A.odontolyticus							0.2513	0.5631	0.4503	0.447	0.4418
			cSI-N vs. A. naeslundii+A.odontolyticus							0.9613	0.4442	0.4938	0.5436	0.6343
			cSI-N vs. C. concisus+A.naeslundii+A.odontolyticus							0.9997	>0.9999	>0.9999	>0.9999	0.9997
			cSI-N vs. C. concisus							0.9702	0.0041	0.1298	0.3254	0.2016
			A.naeslundii vs. A.odontolyticus							0.2507	0.9618	0.7499	0.9988	0.6218
			A.naeslundii vs. A. naeslundii+A.odontolyticus							0.9988	0.8025	0.6964	0.9552	0.7967
			A.naeslundii vs. C. concisus+A.naeslundii+A.odontolyticus							0.9747	0.966	0.9822	0.5435	0.6924
			A.naeslundii vs. C. concisus							0.6459	0.0005	0.0281	0.0109	0.0423
			A.odontolyticus vs. A.naeslundii+A.odontolyticus							0.9455	0.9947	0.9929	0.9948	>0.9999
			A.odontolyticus vs. C. concisus+A.naeslundii+A.odontolyticus							0.6052	0.7981	0.6583	0.6106	0.3129
			A.odontolyticus vs. C. concisus							0.1848	0.0053	0.0272	0.039	0.0384
			A.naeslundii+A.odontolyticus vs. C. concisus+A.naeslundii+A.odontolyticus							0.9543	0.6103	0.5798	0.6073	0.522
			A.naeslundii+A.odontolyticus vs. C. concisus							0.7069	0.018	0.1046	0.1679	0.1395
			C. concisus+A.naeslundii+A.odontolyticus vs. C. concisus							>0.9999	0.0142	0.3157	0.4966	0.3658

## Sheet: Table 2b(i)
Supplementary Table 2b - Protein levels in tissues from gnotobiotic animal experiments
(i) First test of consortia in just-weaned mice
Serum
Group	MouseID	Days post-colonization	LCN2 (ng/mL)	IGF-1 (pg/mL)	Leptin (pg/mL)
CONV-D	m_1.1	9	125.993	1428.3	3821.29
	m_1.6		152.665	604.753	2568.74
	m_1.8		70.3319	737.116	6582.69
	m_1.15		73.1057	558.429	1405.88
	m_1.19		68.4008	636.56	2414.13
	mean ± SD		98.1 ± 38.8	793.0 ± 361.1	3358.5 ± 1996.1
CONV-D	m_2.6	28	149.599	1066.78	2705.9
	m_2.7		113.68	1716.98	2667.53
	m_2.14		108.992	813.337	3162.05
	m_2.17		99.8775	762.645	3813
	m_2.18		82.8644	778.21	2399.45
	mean ± SD		111.0 ± 24.6	1027.6 ± 404.7	2949.6 ± 555.0
cSI-N	m_3.1	9	213.935	1601.55	358.243
	m_3.5		113.394	621.034	96.955
	m_3.10		1670.96	639.903	2229.82
	m_3.11		122.42	1936.81	515.677
	m_3.13		77.9698	602.72	1157.99
	mean ± SD		439.7 ± 690.1	1080.4 ± 640.0	871.7 ± 854.0
cSI-N	m_4.4	28	89.9566	2050.15	270.749
	m_4.5		600.351	958.168	327.611
	m_4.8		204.055	667.038	215.089
	m_4.12		81.9974	830.559	242.394
	m_4.20		300.188	754.415	141.245
	mean ± SD		255.3 ± 212.8	1052.1 ± 568.1	239.4 ± 68.9
cSI-I	m_6.2	9	326.66	554.888	126.854
	m_6.3		1196.72	753.005	573.694
	m_6.4		467.696	586.042	1246.78
	m_6.9		423.129	627.809	371.297
	m_6.10		1042.87	770.677	358.504
	mean ± SD		691.4 ± 398.1	658.5 ± 98.0	535.4 ± 428.0
cSI-I	m_7.2	28	1654.55	694.024	189.921
	m_7.3		773.063	611.808	257.751
	m_7.9		133.267	1328.8	215.089
	m_7.11		1062.1	675.325	180.884
	m_7.16		707.137	606.112	58.285
	mean ± SD		866.0 ± 554.8	783.2 ± 307.4	180.4 ± 74.5
One-way ANOVA Tukey's multiple comparisons	Day 9	cSI-I vs cSI-N	0.672	0.3001	0.9251
		cSI-I vs CONV-D	0.1457	0.8741	0.0197
		cSI-N vs CONV-D	0.4905	0.5544	0.0387
One-way ANOVA Tukey's multiple comparisons	Day 28	cSI-I vs cSI-N	0.0387	0.6111	0.405
		cSI-I vs CONV-D	0.0118	0.6637	0.0007
		cSI-N vs CONV-D	0.7879	0.9957	0.0066

## Sheet: Table 2b(ii)
Supplementary Table 2b - Protein levels in tissues from gnotobiotic animal experiments
(ii) Diet oscillation experiment
Serum
Group	Mouse ID	Diet	Sex	Collection Day	LCN2 (ng/mL)
cSI-I	m10_2	Breeder Chow	M	7	311.939
	m10_3		M		296.436
	m10_4		M		410.837
	m10_5		M		286.717
	m11_11		F		505.138
	m11_12		F		218.827
	m11_13		F		249.603
	m11_14		F		292.762
	m13_1		F		169.434
	m13_2		F		332.355
	m13_3		F		319.447
	m13_4		F		318.915
	m13_5		F		702.288
	m14_7		M		476.885
	m14_8		M		929.442
	m14_9		M		361.639
	mean ± SD				386.4 ± 192.6
cSI-N	m1_2	Breeder Chow	F	7	72.2694
	m1_3		F		86.0371
	m1_4		F		164.347
	m1_5		F		69.0183
	m2_10		F		136.769
	m2_7		F		99.8825
	m2_8		F		90.5826
	m2_9		F		129.014
	m3_10		M		161.023
	m3_11		M		607.098
	m3_2		M		235.302
	m3_9		M		863.803
	m4_3		M		393.92
	m4_4		M		193.363
	m4_5		M		191.6
	m4_7		M		234.926
	m4_8		M		267.495
	mean ± SD				235.1 ± 210.7
cSI-I	m10_3	Adult Mirpur	M	14	435.676
	m10_4		M		658.845
	m10_5		M		280.497
	m11_12		F		217.671
	m11_13		F		270.999
	m11_14		F		806.883
	m13_1		F		715.215
	m13_2		F		868.414
	m13_3		F		475.247
	m13_4		F		679.285
	m13_5		F		684.643
	m14_8		M		590.057
	m14_9		M		823.808
	mean ± SD				577.5 ± 221.3
cSI-N	m1_3	Adult Mirpur	F	14	282.291
	m1_4		F		264.986
	m1_6		F		411.631
	m2_10		F		212.239
	m2_5		F		137.741
	m2_7		F		108.823
	m2_8		F		239.053
	m2_9		F		276.259
	m3_10		M		1123.69
	m3_11		M		345.487
	m3_9		M		310.245
	m4_4		M		526.245
	m4_5		M		268.863
	m4_7		M		296.246
	m4_8		M		358.782
	mean ± SD				344.2 ± 238.4
cSI-I	m10_4	Breeder Chow	M	21	110.328
	m10_5		M		295.678
	m11_14		F		321.298
	m13_2		F		422.325
	m13_3		F		109.069
	m13_4		F		317.911
	m13_5		F		143.364
	m14_8		M		409.537
	m14_9		M		183.583
	mean ± SD				257.0 ± 123.3
cSI-N	m1_4	Breeder Chow	F	21	68.8451
	m1_6		F		76.1539
	m2_10		F		40.0288
	m2_7		F		77.318
	m2_8		F		91.6787
	m2_9		F		89.8629
	m3_10		M		102.329
	m3_11		M		488.65
	m4_5		M		204.083
	m4_7		M		394.708
	m4_8		M		180.3
	mean ± SD				164.9 ± 146.5
Wilcoxon rank-sum test		cSI-I vs cSI-N	Day:	7	0.0037
				14	0.012
				21	0.046
Wilcoxon rank-sum test		cSI-N		Day 7 vs 14	0.022
				Day 14 vs 21	0.012
Wilcoxon rank-sum test		cSI-I		Day 7 vs 14	0.093
				Day 14 vs 21	0.012

## Sheet: Table 2b(iii)
Supplementary Table 2b - Protein levels in tissues from gnotobiotic animal experiments
(iii) Intergenerational transmission experiment
P37, Duodenum
Group	Mouse ID	LCN2 (pg/mg)	S100A9 (pg/mg)	CHI3L1 (pg/mg)		LOD = limit of detection
CONV-D	C_01_L01_01	840.853	723.794	81.9748
	C_01_L01_02	457.111	129.116	LOD
	C_01_L01_03	1050.63	537.345	LOD
	C_06_L01_01	818.611	342.507	LOD
	C_06_L01_02	575.607	408.342	LOD
	C_07_L01_04	434.327	189.772	LOD
	C_07_L01_06	656.259	460.227	LOD
	mean ± SD	690.5 ± 224.8	398.7 ± 203.4	82.0
cSI-N	B_01_L01_04	1336.69	224.761	LOD
	B_01_L01_05	822.794	57.0652	15.1828
	B_02_L01_08	969.604	293.891	17.3355
	B_02_L01_09	617.501	172.226	30.7777
	B_02_L01_10	187.312	64.1633	LOD
	B_03_L01_01	679.423	172.255	LOD
	B_03_L01_02	830.85	203.186	LOD
	B_03_L01_03	743.136	166.842	LOD
	B_03_L01_04	1334.32	226.769
	mean ± SD	835.7 ± 356.9	175.7 ± 76.1	21.1 ± 8.5
cSI-I	A_05_L01_01	2698.84	3025.16	LOD
	A_05_L01_02	5512.2	1310.42	60.9912
	A_05_L01_03	4599.68	1380.45	56.6154
	A_05_L01_04	3322.91	1674.55	73.0929
	A_05_L01_05	1704.22	689.978	36.3603
	A_05_L01_06	3544.39	1817.89	15.898
	A_07_L01_01	1444.71	1072.84	196.838
	A_07_L01_02	2902.2	864.5	254.346
	A_07_L01_03	2244.82	1903.04	292.517
	A_07_L01_04	1909.2	953.001	252.178
	mean ± SD	2988.3 ± 1300.8	1469.2 ± 683.3	137.6 ± 109.5
Wilcoxon rank-sum test	cSI-I vs cSI-N	2.17e-05	2.17e-05	0.004
	cSI-I vs CONV-D	0.000103	0.000206	0.01
	cSI-N vs CONV-D	0.351	0.031	0.504
P37, Ileum
Group	Mouse ID	LCN2 (pg/mg)	S100A9 (pg/mg)	CHI3L1 (pg/mg)
CONV-D	C_01_L01_01	683.601	93.204	29.668
	C_01_L01_02	3046.04	636.945	77.2389
	C_01_L01_03	2657.46	533.42	94.1874
	C_06_L01_01	4443.99	1556.25	179.434
	C_06_L01_02	1169.19	723.137	33.3624
	C_07_L01_04	649.966	211.054
	C_07_L01_06	2419.91	1960.03	250.616
	mean ± SD	2152.9 ± 1399.9	816.3 ± 691.1	110.8 ± 87.5
cSI-N	B_01_L01_04	1012.31	192.312	43.0929
	B_01_L01_05	746.891	147.868	59.0934
	B_02_L01_08	1002.63	183.013	LOD
	B_02_L01_09	680.859	104.094	LOD
	B_02_L01_10	468.144	195.056	LOD
	B_03_L01_01	1292.75	411.842	62.4438
	B_03_L01_02	850.393	465.477	27.3921
	B_03_L01_03	1127.77	164.369	46.7481
	B_03_L01_04	661.414	80.1104	LOD
	mean ± SD	871.5 ± 259.6	216.0 ± 132.7	47.8 ± 14.0
cSI-I	A_05_L01_01	1302.89	1279.79	158.737
	A_05_L01_02	3059.13	1127.63	154.893
	A_05_L01_03	2403.05	726.281	148.273
	A_05_L01_04	3594.74	1378.37	330.717
	A_05_L01_05	2110.58	490.148	127.265
	A_05_L01_06	3518.64	1514.5	285.615
	A_07_L01_01	5912.12	2547.75	172.529
	A_07_L01_02	2434.77	1589.72	179.443
	A_07_L01_03	4421.79	1464.33	282.537
	A_07_L01_04	1703.23	1201.02	233.924
	mean ± SD	3046.1 ± 1379.8	1332.0 ± 551.2	207.4 ± 70.5
Wilcoxon rank-sum test	cSI-I vs cSI-N	2.17e-05	2.17e-05	0.000263
	cSI-I vs CONV-D	0.27	0.161	0.056
	cSI-N vs CONV-D	0.091	0.023	0.028
P37, Colon
Group	Mouse ID	LCN2 (pg/mg)	S100A9 (pg/mg)	CHI3L1 (pg/mg)
CONV-D	C_01_L01_01	909.63	102.447	LOD
	C_01_L01_02	1879.3	546.697	LOD
	C_01_L01_03	3615.13	644.61	145.995
	C_06_L01_01	1775.15	256.28	LOD
	C_06_L01_02	1310.54	167.037	LOD
	C_07_L01_04	1633.79	228.921	LOD
	C_07_L01_06	1505.86	93.178	LOD
	mean ± SD	1804.2 ± 861.0	291.3 ± 218.1	146.0
cSI-N	B_01_L01_04	4790.76	824.664	109.875
	B_01_L01_05	5695.35	1465.16	160.154
	B_02_L01_08	3631.14	776.686	106.485
	B_02_L01_09	1293.07	127.982	LOD
	B_02_L01_10	1765.45	222.329	LOD
	B_03_L01_01	1258.35	163.843	LOD
	B_03_L01_02	2272.79	393.707	LOD
	B_03_L01_03	2166.53	278.445
	B_03_L01_04	2387.59	248.141	LOD
	mean ± SD	2806.8 ± 1565.4	500.1 ± 442.4	125.5 ± 30.1
cSI-I	A_05_L01_01	2113.11	243.813
	A_05_L01_02	4096.58	976.955	106.191
	A_05_L01_03	9640.04	1296.48	239.754
	A_05_L01_04	3184.36	855.401	169.578
	A_05_L01_05	3406.35	738.485	176.682
	A_05_L01_06	5671.15	1789.85	365.815
	A_07_L01_01	41776.8	4760.93	2566.48
	A_07_L01_02	49090.4	5644.54	5246.37
	A_07_L01_03	52458.7	5441.5	4303.6
	A_07_L01_04	35962.5	3987.23	2209.28
	mean ± SD	20740.0 ± 21257.7	2573.5 ± 2133.9	1709.3 ± 1983.7
Wilcoxon rank-sum test	cSI-I vs cSI-N	0.013	0.006	0.002
	cSI-I vs CONV-D	0.00072	0.00072	0.001
	cSI-N vs CONV-D	0.174	0.299	0.414
P37, Serum
Group	Mouse ID	Immunoinflammatory markers							Bone/growth markers
		LCN2 (ng/mL)	S100A9 (pg/mL)	CHI3L1 (ng/mL)	MMP8 (ng/mL)	CXCL1 (pg/mL)	IL-17A (pg/mL)	IL-17E (pg/mL)	IGF-1 (pg/mL)	DKK1 (pg/mL)	OPG (pg/mL)	FGF23 (pg/mL)
CONV-D	C_01_L01_01	209.937	2136.45	70.8923	143.672	292.946	LOD	65.2723	1133.7	11725.1	15940	947.42
	C_01_L01_02	204.579	1565.77	45.6201	201.465	270.417	LOD	53.7948	1390.8	18782.9	25773.8	1526.96
	C_01_L01_03	198.724	1799.66	49.6738	205.723	339.142	LOD	80.6159	1124.65	18931.3	26469.3	1112.43
	C_05_L01_01	218.44	3408.04	59.8217	190.559	256.655	LOD	64.284	1222.19	6749.02	11178.7	1004
	C_05_L01_02	181.537	2221.1	53.3825	153.625	392.85	LOD	64.3343	872.701	7944.59	9543.1	1004.95
	C_05_L01_03	196.55	2789.8	47.9284	197.374	239.56	LOD		968.342	4473.31	12116.2	1100.27
	C_05_L01_04	163.391	1730.47	47.2773	111.445	327.839	LOD	59.6733	714.381	5005.6	8974.54	889.048
	C_05_L01_05	174.313	4075	48.8351	126.813	365.186	LOD	83.5254	1105.72	6171.49	12367.3	931.164
	C_05_L01_06	116.697	2079.75	41.5049	142.296	233.104	LOD	50.9397	1074.38	6012.52	13056.9	1092.25
	C_05_L01_07	193.414	4533.86	49.2975	146.755	412.187	LOD	45.4546	1049.86	12695.6	15762.7	1221.17
	C_06_L01_01	154.077	4349.23	64.6561	137.192	372.493	LOD	LOD	1393.27	10763.3	11291.8	912.863
	C_06_L01_02	164.967	1105.28	46.5934	110.16	306.507	LOD	LOD	774.626	12273.3	17808.9	993.32
	C_06_L01_03	132.519	1209.05	35.7326	116.999	274.535	LOD	86.0452	1260.33	4218.75	12867.5	728.951
	C_07_L01_04	115.404	1670.09	49.8155	97.6688	351.462	LOD	7.97393	1116.21	7407.11	13164.7	890.516
	C_07_L01_05	101.322	996.121	32.4286	125.562	186.392	LOD	LOD	776.823	4365.39	14337.9	998.593
	C_07_L01_06	78.7513	1171.13	37.0753	70.1871	298.687	LOD	LOD	1470.89	4574.96	10508.6	933.993
	C_07_L02_01	211.988	3066.23	51.7103	253.922	256.789	LOD	61.4925	1542.76	17867.7	16961.9	1236.3
	C_07_L02_02	226.916	4117.6	49.9212	176.046	328.727	LOD	123.324	4523.48	11567	13997.6	972.901
	C_07_L02_03	179.717	2782.67	48.6986	182.368	480.404	LOD	71.974	819.257	7157.88	17729.5	1146.23
	C_07_L02_04	157.582	2253.68	57.7341	181.675	299.082	13.2204	72.8269	1041.16	16289.7	24224.8	1022.32
	C_07_L02_05	260.163	4852.39	60.8132	213.642	512.784	11.8769	77.7847	2122.23	21293.9	35502.6	1022.32
	mean ± SD	173.4 ± 45.3	2567.3 ± 1227.4	50.0 ± 9.3	156.4 ± 45.3	323.7 ± 80.3	12.5 ± 0.9	66.8 ± 24.0	1309.4 ± 803.3	10298.6 ± 5535.1	16170.4 ± 6663.2	1032.8 ± 163.0
cSI-N	B_01_L01_01	157.867	2304.32	51.1799	167.224	262.821	LOD		1240.34	4072.72	18426.8	749.423
	B_01_L01_02	258.173	1081.77	55.5522	189.149	638.252	LOD	8.84487	786.909	6223.35	17229.4	1061.74
	B_01_L01_03	164.681	1684.34	44.9655	140.649	401.381	LOD		654.524	6674.33	19759.3	1114.23
	B_01_L01_04	394.732	3716.96	85.0677	252.998	600.382	LOD	LOD	734.266	16276.5	16585.7	1212.02
	B_01_L01_05	477.352	2382.71	113.702	226.341	829.31	LOD	20.1799	519.733	8557.98	17344.4	1235.99
	B_01_L02_01	197.87	3056.77	64.347	221.748	244.079	9.34601	77.1033	1110.86	19420	24821.1	765.899
	B_01_L02_02	201.576	3098.01	57.4997	194.33	313.896	9.08633	75.0844	747.917	24260.5	26777.2	789.694
	B_01_L02_03	153.044	3619.13	63.0148	182.537	332.851	17.5754	95.7874	580.947	9938.18	24930.2	968.894
	B_01_L02_04	282.726	3910.69	53.341	239.521	231.336	9.21472	52.5586	1201.86	13428.5	24756.4	756.986
	B_02_L01_06	156.184	650.274	42.8648	100.497	591.609	LOD	LOD	819.997	9954.74	18759.1	931.634
	B_02_L01_07	158.613	912.099	44.3929	211.6	750.062	LOD	LOD	907.937	3992.76	19830.8	1435.88
	B_02_L01_08	319.437	3085.64	75.5923	215.427	699.659	LOD		624.589	30833.9	22240.4	1165.81
	B_02_L01_09	169.06	1507.7	44.9466	121.85	568.763	LOD	LOD	825.651	9348.64	17819.9	717.215
	B_02_L01_10	143.242	721.438	37.6809	117.846	589.453	LOD	LOD	563.553	11324.8	17686.3	1140.18
	B_02_L02_01	318.112	3143.88	54.1147	148.136	294.157	LOD	38.6689	1245.19	7684.33	13364.5	1013.4
	B_02_L02_02	162.819	1816.54	39.7697	128.534	260.681	LOD	102.01	2494.6	6896.56	9309.89	801.702
	B_02_L02_03	156.59	2031.61	40.3644	201.461	229.636	LOD	46.2036	1338.86	4187.17	12030.5	887.383
	B_03_L01_01	233.721	3105.6	57.9948	161.85	157.329	5.66072	152.681	3510.99	25658.2	14195.9	1415.56
	B_03_L01_02	154.939	1298.21	42.4769	72.357	398.949	36.5462	216.992	659.495	4190.89	12240.7	1183.95
	B_03_L01_03	258.437	1049.83	52.6561	105.745	529.991	LOD	90.271	926.808	3836.73	11967.1	1099.89
	B_03_L01_04	176.131	1203.03	45.1211	75.8526	727.631	71.729	334.042	2340.84	6530.35	13242.2	1161.54
	B_05_L01_01	244.67	1772.9	65.9846	119.555	247.316	LOD	LOD	1014.78	15607.7	11394.6	1017.88
	B_05_L01_02	173.631	947.885	52.4934	145.045	481.295	LOD	60.4616	1667.83	8924.21	14665.6	1019.5
	B_05_L01_03	131.726	1024.27	46.8497	120.26	337.217	LOD	73.0682	1815.57	8067.48	12794.4	1633.99
	B_05_L01_04	180.532	1226.47	44.5326	98.2935	354.772	LOD	48.4586	1493.52	5210.9	17657.6	1243.22
	mean ± SD	217.0 ± 85.9	2014.1 ± 1042.5	55.1 ± 16.7	158.4 ± 52.6	442.9 ± 194.8	22.7 ± 24.0	93.3 ± 81.8	1193.1 ± 715.1	10844.1 ± 7352.2	17193.2 ± 4789.7	1060.9 ± 235.0
cSI-I	A_03_L01_01	582.309	8877.84	132.522	609.264	565.027	85.112	317.656	1010.23	14834.6	18881.8	1397
	A_03_L01_02	540.464	5729.25	109.472	1020.94	857.672	302.385	1416.74	1062.51	11168.5	18064.6	1821.97
	A_03_L01_03	562.384	6169.82	126.003	723.765	1168.36	133.178	586.752	958.626	21769.5	21795.2	2111.25
	A_03_L01_04	309.245	3667.61	88.9081	511.906	937.867	281.535	966.418	1711.68	12384.2	19420.1	1916.11
	A_05_L01_01	503.373	5259.69	105.337	534.276	709.813	199.305	693.411	957.387	10288.5	15495.9	961.39
	A_05_L01_02	509.05	7690.45	87.1637	686.152	347.575	131.222	627.867	758.495	9452.74	15117.1	997.975
	A_05_L01_03	427.644	4877.99	90.7512	479.146	246.3	LOD	44.9125	965.694	38034.9	33958.4	2655.36
	A_05_L01_04	289.069	6511.56	74.7881	314.85	453.887	22.9977	102.262	631.328	3744.33	14337.6	1165.81
	A_05_L01_05	372.736	5654.92	78.2341	637.13	1032.94	377.142	1352.82	676.623	12763.8	17161.2	909.397
	A_05_L01_06	319.816	3705.31	71.8906	500.821	391.614	128.863	514.026	419.347	8100.04	16774.5	1287.42
	A_05_L02_01	494.785	7136.6	160.857	483.952	1275.96	362.88	1680.35	2003.64	34102.1	26497.6	1993.64
	A_05_L02_02	507.199	5190.97	120.556	699.29	1208.99	170.985	609.411	1631.87	15492.4	35323.2	1801.35
	A_05_L02_03	439.761	4087.76	85.0098	324.835	1730.01	447.766	2166.08	2127.64	16155.4	17807.5	1574.39
	A_05_L02_04	551.956	6678.38	130.539	543.698	1662.63	775.743	4761.53	998.795	13884.5	27896.1	1577.7
	A_05_L02_05	479.45	4093.19	142.12	278.808	2860.84	686.122	3028.3	1378.68	28030.3	31254.3	1829.07
	A_07_L01_01	508.949	6258.26	101.837	424.065	311.576	LOD	39.6065	1014.27	17514.8	22071.9	1456.97
	A_07_L01_02	539.78	6853.34	123.995	716.707	442.704	LOD		699.603	13708.3	19724.7	1368.03
	A_07_L01_03	429.678	8024.25	85.3035	387.682	242.472	LOD	12.3118	950.587	22094.8	22262.8	1297.94
	A_07_L01_04	556.294	7695.08	104.636	220.157	707.627	26.8903	150.195	1047.66	8886.64	39517.9	2236.32
	A_08_L01_05	436.289	8194.66	119.86	557.618	588.591	25.963	73.4731	1417.97	13382.9	16848.9	1808.28
	A_08_L01_06	389.895	3707.37	99.6761	361.744	700.679	149.426	758.174	2028.66	9578.95	23091.4	1530.37
	A_08_L01_07	469.465	3790.31	81.571	364.012	455.176	LOD	68.9988	1465.26	13365	21798.4	1779.53
	mean ± SD	464.5 ± 85.4	5902.5 ± 1638.0	105.5 ± 24.0	517.3 ± 185.5	859.0 ± 621.3	253.4 ± 220.5	951.0 ± 1177.2	1178.0 ± 479.1	15851.7 ± 8401.2	22504.6 ± 7051.0	1612.6 ± 436.2
Wilcoxon rank-sum test	cSI-I vs cSI-N	2.81e-10	6.07e-12	4.73e-10	1.62e-12	0.005	1.9e-05	5.66e-05	0.505	0.009	0.008	2.01e-05
	cSI-I vs CONV-D	1.9e-12	3.49e-08	1.9e-12	3.8e-12	1.52e-05	5.87e-06	7.71e-05	0.448	0.014	0.000611	1.44e-05
	cSI-N vs CONV-D	0.264	0.129	0.585	0.879	0.074	0.155	0.949	0.264	0.844	0.195	0.566
P14, Duodenum
Group	Mouse ID	LCN2 (pg/mg)	S100A9 (ng/mg)	CHI3L1 (ng/mg)	CXCL1 (ng/mg)
CONV-D	C_05_L02_01	5656.76	0.189875	0.0469161	0.0139662
	C_05_L02_02	4806.98	0.222809	0.0596071	0.012461
	C_05_L02_03	944.746	0.25228	0.0726916	0.0294811
	C_05_L02_04	808.642	0.20352	0.0707664	0.0222481
	C_05_L02_05	624.494	0.313549	0.111555	0.0263368
	C_06_L03_01	50058	0.4741	0.311678	0.0263919
	C_06_L03_02	5794.8	0.380357	0.152121	0.0560138
	C_06_L03_03	1672.06	0.229993	0.102793	0.0321352
	C_06_L03_04	447.303	0.360123	0.150466	0.0559549
	C_06_L03_05	509.076	0.157439	0.0860524	0.0554593
	C_06_L03_06	9007.91	0.153223	0.159542	0.111239
	C_06_L03_07	29782.5	0.599328	0.199581	0.0295209
	C_06_L03_08	770.357	0.155501	0.100202	0.0310208
	mean ± SD	8529.5 ± 14783.5	0.3 ± 0.1	0.1 ± 0.1	0.04 ± 0.0
cSI-N	B_03_L02_01	34785.5	0.238184	0.200125	0.00517738
	B_03_L02_02	44221.5	0.574078	0.568723	0.0190248
	B_03_L02_03	50798.8	0.45938	1.14078	0.0139269
	B_03_L02_04	48660.2	1.10257	1.18166	0.01999
	B_03_L02_05	42921.4	0.503901	0.366944	0.00901974
	B_03_L02_06	33442.3	0.228312	0.0505508	0.015471
	B_05_L02_01	5814.1	0.443988	0.110027	0.0252816
	B_05_L02_02	16770.9	0.403158	0.0759998	0.00849648
	B_05_L02_03	4005.06	0.672261	0.135763	0.0163893
	B_05_L02_04	4971.68	0.380069	0.0577942	0.0085113
	B_05_L02_05	6710.05	0.592395	0.129918	0.0092834
	mean ± SD	26645.6 ± 19145.6	0.5 ± 0.2	0.4 ± 0.4	0.01 ± 0.0
cSI-I	A_02_L02_01	50445	0.629936	0.187199	0.0417764
	A_02_L02_02	6044.7	1.14834	0.202131	0.0248749
	A_02_L02_03	41398.8	1.59261	0.22559	0.020829
	A_02_L02_04	1177.28	0.677976	0.189521	0.0520398
	A_02_L02_05	4500.9	0.99104	0.176587	0.0234959
	A_03_L02_01	60249.8	5.83053	1.46725	0.0278379
	A_03_L02_02	44124.9	1.37128	0.322535	0.0313366
	A_03_L02_03	52155	1.34055	0.371339	0.0250161
	A_03_L03_01	29636.8	0.552766	0.0950235	0.0123519
	A_03_L03_02	14641	0.238049	0.0789937	0.0163576
	A_03_L03_03	28279	0.566285	0.112255	0.0123617
	A_03_L03_04	5300.71	0.235163	0.0606723	0.00674066
	A_08_L02_04	43782.7	3.05085	0.579732	0.0550038
	A_08_L02_05	7363.11	1.90024	0.284968	0.0163132
	A_08_L02_06	47842.1	2.12189	0.419106	0.0258274
	A_08_L03_01	38399	1.72185	1.34557	0.0135291
	A_08_L03_02	30241.5	0.457121	1.04998	0.00921337
	A_08_L03_03	19648.1	0.976956	0.644363	0.0101144
	A_08_L03_04	47877.7	2.28408	2.16239	0.00610776
	mean ± SD	30163.6 ± 19112.0	1.5 ± 1.3	0.5 ± 0.6	0.02 ± 0.0
Wilcoxon rank-sum test	cSI-I vs cSI-N	0.703	0.004	0.216	0.077
	cSI-I vs CONV-D	0.000744	0.006	0.001	0.013
	cSI-N vs CONV-D	0.005	5.23e-06	0.228	0.000217
P14, Ileum
Group	Mouse ID	LCN2 (pg/mg)	S100A9 (ng/mg)	CHI3L1 (ng/mg)	CXCL1 (ng/mg)
CONV-D	C_05_L02_01	1097.86	0.794225	0.134514	0.123441
	C_05_L02_02	1309.31	0.550261	0.143864	0.10406
	C_05_L02_03	2640.59	2.34756	0.233752	0.0983481
	C_05_L02_04	1106.81	0.610287	0.170545	0.133104
	C_05_L02_05	1866.36	1.28847	0.183746	0.0982847
	C_06_L03_01	1193.74	0.516686	0.152378	0.10271
	C_06_L03_02	2478.42	LOD	LOD	LOD
	C_06_L03_03	1094	0.870753	0.145398	0.0897117
	C_06_L03_04	966.228	0.311748	0.144896	0.13923
	C_06_L03_05	1468.55	2.35041	0.182401	0.135059
	C_06_L03_06	769.332	1.3905	0.135745	0.143452
	C_06_L03_07	922.309	LOD	LOD	LOD
	C_06_L03_08	1430.34	0.659292	0.157319	0.0652472
	mean ± SD	1411.1 ± 581.6	1.1 ± 0.7	0.2 ± 0.0	0.1 ± 0.0
cSI-N	B_03_L02_01	741.164	1.03197	0.110771	0.13819
	B_03_L02_02	903.009	0.424788	0.162696	0.137027
	B_03_L02_03	1005.25	0.789225	0.165146	0.1264
	B_03_L02_04	2748.39	2.0125	0.334302	0.0792483
	B_03_L02_05	959.795	0.327036	0.147712	0.125102
	B_03_L02_06	784.955	0.736898	0.156475	0.12191
	B_05_L02_01	1463.83	0.576736	0.184297	0.140808
	B_05_L02_02	1092.27	0.575909	0.168013	0.146327
	B_05_L02_03	770.199	0.463239	0.148715	0.129864
	B_05_L02_04	976.809	0.609297	0.125857	0.0896668
	B_05_L02_05	1301.72	0.758517	0.134141	0.106821
	mean ± SD	1158.9 ± 572.0	0.8 ± 0.5	0.2 ± 0.1	0.1 ± 0.0
cSI-I	A_02_L02_01	3328.23	6.0463	0.482134	0.109258
	A_02_L02_02	2018.11	1.20235	0.2133	0.103878
	A_02_L02_03	1337.42	0.559056	0.193502	0.117803
	A_02_L02_04	1214.69	0.738305	0.138272	0.10729
	A_02_L02_05	1468.15	0.360898	0.203894	0.136587
	A_03_L02_01	2349.17	1.35117	0.44278	0.139464
	A_03_L02_02	1204.77	5.52235	0.442999	0.144925
	A_03_L02_03	2444.06	5.84502	0.516281	0.109536
	A_03_L03_01	622.667	0.377024	0.0924005	0.103082
	A_03_L03_02	2074.59	1.10477	0.184619	0.130862
	A_03_L03_03	1036.65	0.549133	0.0981089	0.0857309
	A_03_L03_04	645.821	0.790246	0.091841	0.0621458
	A_08_L02_04	1659.58	5.80048	0.652046	0.143007
	A_08_L02_05	1828	5.60087	0.377056	0.123248
	A_08_L02_06	1724.41	3.77894	0.332946	0.100528
	A_08_L03_01	544.321	3.74615	0.143578	0.10801
	A_08_L03_02	557.476	0.295738	0.105665	0.0904713
	A_08_L03_03	1054.42	1.61528	0.114893	0.0930408
	A_08_L03_04	2203.17	5.23139	0.323034	0.133962
	mean ± SD	1542.9 ± 749.3	2.7 ± 2.3	0.3 ± 0.2	0.1 ± 0.0
Wilcoxon rank-sum test	cSI-I vs cSI-N	0.134	0.042	0.232	0.307
	cSI-I vs CONV-D	0.677	0.055	0.078	0.357
	cSI-N vs CONV-D	0.106	0.728	0.643	0.164
P14, Colon
Group	Mouse ID	LCN2 (pg/mg)	S100A9 (ng/mg)	CHI3L1 (ng/mg)	CXCL1 (ng/mg)	MMP8 (ng/mg)
CONV-D	C_05_L02_01	821.693	0.153939	0.133827	0.142921	9.32757
	C_05_L02_02	6089.91	0.771567	0.333937	0.255436	11.9937
	C_05_L02_03	3696.82	1.15442	0.479958	0.118332	18.0841
	C_05_L02_04	4147.84	0.83229	0.576959	0.156813	5.72481
	C_05_L02_05	3802.5	0.974095	0.369046	0.146679	12.4209
	C_06_L03_01	5690.12	1.22518	0.570382	0.183023	13.229
	C_06_L03_02	3342.44	0.668324	0.221013	0.0950479	6.05048
	C_06_L03_03	4004.69	1.12168	0.412224	0.125062	12.0673
	C_06_L03_04	2403.14	0.545197	0.228035	0.151275	13.2389
	C_06_L03_05	1341.79	0.53041	0.265937	0.17503	17.1007
	C_06_L03_06	1077.21	0.333936	0.274016	0.139374	16.2618
	C_06_L03_07	2361.41	0.361101	0.216353	0.194602	10.5234
	C_06_L03_08	1370.74	0.45212	0.171732	0.0811219	15.8154
	mean ± SD	3088.5 ± 1704.6	0.7 ± 0.3	0.3 ± 0.1	0.2 ± 0.0	12.4 ± 3.9
cSI-N	B_03_L02_01	3733.03	1.63569	1.1798	0.0936836	4.51893
	B_03_L02_02	4195.85	1.66065	0.649265	0.163311	11.8677
	B_03_L02_03	2185.88	0.320432	0.229541	0.141329	15.3693
	B_03_L02_04	6536.51	0.856469	0.389435	0.176703	10.5252
	B_03_L02_05	2437.57	0.273816	0.18058	0.107994	5.31563
	B_03_L02_06	1489.43	0.178801	0.149244	0.141092	4.80641
	B_05_L02_01	1569.37	0.166687	0.140861	0.141599	5.00806
	B_05_L02_02	3781.31	0.485809	0.256486	0.137372	4.80311
	B_05_L02_03	1730.39	1.28721	0.813297	0.122883	6.79363
	B_05_L02_04	1142.42	0.976032	0.342376	0.118948	12.6206
	B_05_L02_05	3994.03	2.01568	1.02649	0.16243	13.8089
	mean ± SD	2981.4 ± 1626.0	0.9 ± 0.7	0.5 ± 0.4	0.1 ± 0.0	8.7 ± 4.2
cSI-I	A_02_L02_01	4149.77	1.49327	0.673492	0.187702	16.4184
	A_02_L02_02	1899.11	0.724703	0.227395	0.158625	14.0396
	A_02_L02_03	8940.01	1.46704	0.426486	0.194305	10.7022
	A_02_L02_04	9373.95	1.03593	0.208597	0.297431	LOD
	A_02_L02_05	691.156	0.129018	0.106746	0.11617	17.3455
	A_03_L02_01	1255.51	3.48151	4.00455	0.149239	0.987979
	A_03_L02_02	3144.89	2.87098	1.67355	0.172931	7.56644
	A_03_L02_03	2843.33	2.89352	0.850247	0.183222	7.36412
	A_03_L03_01	11040.6	2.0205	0.791467	0.187833	9.9464
	A_03_L03_02	987.804	0.189135	0.150221	0.0874784	11.7448
	A_03_L03_03	4335.65	0.914811	0.304009	0.124335	10.3571
	A_03_L03_04	3802.68	0.665772	0.306953	0.215239	11.5601
	A_08_L02_04	6755.09	2.23587	1.0714	0.133733	7.47951
	A_08_L02_05	2026.88	3.36119	2.34059	0.0941713	0
	A_08_L02_06	8450.22	2.49607	1.28281	0.170667	10.4031
	A_08_L03_01	1479.99	0.45405	0.333325	0.10839	13.8752
	A_08_L03_02	2115.92	0.322757	0.230565	0.139045	8.18669
	A_08_L03_03	1792.21	0.513339	0.266649	0.129399	16.453
	A_08_L03_04	10799.7	3.12589	1.06906	0.200866	7.64795
	mean ± SD	4520.2 ± 3529.4	1.6 ± 1.2	0.9 ± 1.0	0.2 ± 0.0	10.1 ± 4.7
Wilcoxon rank-sum test	cSI-I vs cSI-N	0.445	0.112	0.328	0.2	0.317
	cSI-I vs CONV-D	0.448	0.065	0.108	0.65	0.183
	cSI-N vs CONV-D	0.955	0.691	0.531	0.392	0.035
P14, Serum
Group	Mouse ID	Immunoinflammatory markers					Bone/growth markers
		LCN2 (ng/mL)	S100A9 (pg/mL)	CHI3L1 (ng/mL)	CXCL1 (pg/mL)	MMP8 (ng/mL)	IGF-1 (pg/mL)
CONV-D	C_05_L02_01	99.8055	1842.57	58.1334	108.493	89.5047	1335.23
	C_05_L02_02	177.845	2417.16	71.8288	110.761	150.25	2250.51
	C_05_L02_03	112.441	1608.51	52.1585	103.741	84.8012	1675.9
	C_05_L02_04	71.7335	2199.08	59.7157	127.018	94.4995	1893.43
	C_05_L02_05	59.1383	1895.79	74.6301	186.915	66.7054	1660.63
	C_06_L03_01	157.278	1512.8	61.0237	275.152	110.874	1623.9
	C_06_L03_02	218.01	1431.21	63.8069	121.656	206.769	994.715
	C_06_L03_03	141.386	1397.48	61.3708	112.9	141.12	1839.07
	C_06_L03_04	115.472	1326.94	67.9793	97.7595	162.327	730.434
	C_06_L03_05	111.495	1160.29	59.5375	99.6226	141.953	1051.12
	C_06_L03_06	101.258					181.586
	C_06_L03_07	155.167	2507.73	68.3971	94.5445	183.262	721.131
	C_06_L03_08	95.0372	2707.83	53.0869	99.123	86.0087	1207.39
	mean ± SD	124.3 ± 44.1	1833.9 ± 514.6	62.6 ± 7.0	128.1 ± 52.5	126.5 ± 44.3	1320.4 ± 576.8
cSI-N	B_03_L02_01	218.173	1837.01	58.4575	121.908	115.072	14779.6
	B_03_L02_02	149.01	1454.05	59.6976	153.795	106.09	4028.64
	B_03_L02_03	158.731	2468.3	73.7593	224.377	96.0387	7694.9
	B_03_L02_04	150.302	1743.75	64.8981	186.134	98.8058	4073.59
	B_03_L02_05	71.6428	1478.73	56.84	169.684	78.4671	5936.54
	B_03_L02_06	127.217	10017.2	64.4512	406.832	87.3515	2682.85
	B_05_L02_01	141.585	2041.56	65.7194	216.552	111.107	4520.49
	B_05_L02_02	129.09	1777.98	65.0887	190.086	154.997	2298.46
	B_05_L02_03	196.89	2658.61	74.0053	195.804	153.104	2696.65
	B_05_L02_04	142.88	1515.89	51.8715	122.579	131.806	3203.98
	B_05_L02_05	129.573	2889.89	66.1091	108.021	148.479	2973.83
	mean ± SD	146.8 ± 38.0	2716.6 ± 2470.2	63.7 ± 6.7	190.5 ± 81.6	116.5 ± 26.9	4990.0 ± 3621.0
cSI-I	A_02_L02_01	213.675	2532.17	80.1188	165.23	213.016	763.167
	A_02_L02_02	367.691	3125.35	73.4825	101.33	406.91	543.985
	A_02_L02_03	360.837	5563.54	243.06	168.215	185.306	671.593
	A_02_L02_04	241.413	2743.76	76.1963	125.487	194.772	949.681
	A_02_L02_05	172.614	2880.68	72.7748	147.203	122.437	1030.13
	A_03_L02_01	518.574	21615.1	222.151	322.299	399.98	322.528
	A_03_L02_02	324.57	7256.82	164.835	371.629	368.558	541.691
	A_03_L02_03	464.786	7427.01	169.061	641.873	510.367	660.029
	A_03_L03_01	156.131	3317.78	70.2449	148.728	153.966	1598.56
	A_03_L03_02	118.475	1528.59	58.8582	200.693	153.452	2420.38
	A_03_L03_03	185.842	8911.81	91.8205	340.43	299.885	2555.66
	A_03_L03_04	62.2168	1713.24	61.2928	243.382	103.469	1099.44
	A_08_L02_04	364.676	6355.68	189.1	386.863	351.613	645.525
	A_08_L02_05	285.596	4406.24	171.128	770.398	282.195	909.883
	A_08_L02_06	197.678	5339.84	235.304	387.595	278.994	589.905
	A_08_L03_01	249.949	2242.25		158.093	138.172	5122.19
	A_08_L03_02	234.631	11107.5	113.943	366.226	177.924	3067.54
	A_08_L03_03	158.698	3476.21	81.943	145.187	148.307	9722.12
	A_08_L03_04	356.653	4203.65	97.77	174.287	223.227	857.087
	mean ± SD	265.0 ± 119.2	5565.6 ± 4664.4	126.3 ± 64.3	282.4 ± 180.1	248.0 ± 114.8	1793.2 ± 2256.8
Wilcoxon rank-sum test	cSI-I vs cSI-N	0.001	0.003	0.000186	0.307	7.2e-05	0.000235
	cSI-I vs CONV-D	7.69e-05	1.68e-05	4.65e-05	0.000182	0.000593	0.383
	cSI-N vs CONV-D	0.15	0.288	0.786	0.007	0.88	8.01e-07
Adults, Duodenum
Group	Mouse ID	Sex	LCN2 (pg/mg)	S100A9 (ng/mg)	CHI3L1 (ng/mg)	CXCL1 (ng/mg)
CONV-D	C_02	F	1104.67	0.305221	0.0813102	0.0777611
	C_04	F	1467.42	0.255662	0.186956	0.0680706
	C_08	F	1437.85	0.20766	0.0703503	0.0243125
	C_09	M
	C_10	M	1554.06			LOD
	C_11	M	820.064	0.156352	0.0339639	0.0202637
	mean ± SD		1276.8 ± 307.2	0.23 ± 0.1	0.09 ± 0.1	0.05 ± 0.0
cSI-N	B_07	F	2354.91	0.200167	0.0765069	0.0491957
	B_08	F	1100.73	0.497294	0.105297	0.0743506
	B_09	M	1287.23	1.5896	0.0760544	0.0121079
	B_10	M	2306.84	0.647305	0.113695	0.0504729
	B_11	M	1026.09	0.470863	0.0886768	0.0543421
	mean ± SD		1615.2 ± 660.5	0.68 ± 0.5	0.09 ± 0.0	0.05 ± 0.0
cSI-I	A_01	F	7703.51	4.58871	0.483547	0.0333589
	A_04	F	4192.18	1.78133	0.200931	0.0318556
	A_05	F	1169.93	0.560814	0.106937	0.0522773
	A_06	F	5015.1	2.63075	0.289421	0.0262421
	A_09	M	6106.28	3.48037	0.355051	0.0725825
	A_10	M	5102.02			LOD
	A_11	M	4878.93	4.31945	2.06626	0.0187038
	mean ± SD		4881.1 ± 1990.9	2.9 ± 1.5	0.58 ± 0.7	0.04 ± 0.0
Wilcoxon rank-sum test	cSI-I vs cSI-N		0.018	0.017	0.009	0.343
	cSI-I vs CONV-D		0.018	0.01	0.019	1
	cSI-N vs CONV-D		0.841	0.111	0.556	0.841
Adults, Ileum
Group	Mouse ID	Sex	LCN2 (pg/mg)	S100A9 (ng/mg)	CHI3L1 (ng/mg)	CXCL1 (ng/mg)
CONV-D	C_02	F	3182.54	0.667651	0.168869	0.0233728
	C_04	F	1765.89	0.422084	0.0959252	0.0109961
	C_08	F	6003.41	1.61081	0.289554	0.0354404
	C_09	M
	C_10	M	2216.33	0.817902	0.0696997	0.023012
	C_11	M	4157.68	1.61702	0.150684	0.0373842
	mean ± SD		3465.2 ± 1691.8	1.03 ± 0.6	0.15 ± 0.1	0.03 ± 0.0
cSI-N	B_07	F	3074.39	0.394883	0.0912146	0.0475557
	B_08	F	1102.23	0.650911	0.0543595	0.0396155
	B_09	M	2530.49	1.18617	0.06613	0.0231007
	B_10	M	1857.03	0.685542	0.0689046	0.0591024
	B_11	M	894.418	0.233474	0.0421694	0.017927
	mean ± SD		1891.71 ± 925.5	0.63 ± 0.4	0.06 ± 0.0	0.04 ± 0.0
cSI-I	A_01	F	3850.89	1.60886	0.235592	0.027425
	A_04	F	3500.56	0.922674	0.145847	0.0313046
	A_05	F	1356.39	1.37376	0.0770458	0.0442806
	A_06	F	5812.5	1.84683	0.328139	0.0439141
	A_09	M	4974.43	2.29572	0.408018	0.0655178
	A_10	M	8850.42	3.27559	0.399283	0.0634249
	A_11	M	3562.09	1.10969	0.261181	0.0785373
	mean ± SD		4558.2 ± 2346.4	1.8 ± 0.8	0.27 ± 0.1	0.05 ± 0.0
Wilcoxon rank-sum test	cSI-I vs cSI-N		0.018	0.01	0.005	0.268
	cSI-I vs CONV-D		0.53	0.149	0.202	0.03
	cSI-N vs CONV-D		0.151	0.222	0.016	0.31
Adults, Colon
Group	Mouse ID	Sex	LCN2 (pg/mg)	S100A9 (ng/mg)	CHI3L1 (ng/mg)	CXCL1 (ng/mg)
CONV-D	C_02	F	2831.19	0.357042	0.0638954	0.150076
	C_04	F	5698.5	1.47054	0.45605	0.303599
	C_08	F	3844.54	0.177024	2.01711	0.104544
	C_09	M
	C_10	M
	C_11	M	1727.06	0.161294	0.0336353	0.102879
	mean ± SD		3525.3 ± 1687.2	0.54 ± 0.6	0.64 ± 0.9	0.17 ± 0.1
cSI-N	B_07	F	5309.37	1.17303	0.0805427	0.117893
	B_08	F	3709.35	0.812996	0.112028	0.210805
	B_09	M	2607.3	0.578728	0.0545471	0.210785
	B_10	M	2128.26	0.659653	0.0400083	0.208075
	B_11	M	2452.25	0.513477	0.0883469	0.297328
	mean ± SD		3241.31 ± 1299.9	0.75 ± 0.3	0.08 ± 0.0	0.21 ± 0.1
cSI-I	A_01	F	4844.91	1.75544	0.119537	0.2334
	A_04	F	4598.29	1.36994	0.16588	0.20313
	A_05	F
	A_06	F	4901	0.770845	0.310806	0.226082
	A_09	M	4929.55	1.23478	0.150654	0.173728
	A_10	M	3758.61	0.923664	0.252712	0.0569638
	A_11	M	2204.83	0.400744	0.146837	0.0803028
	mean ± SD		4206.2 ± 1074.6	1.1 ± 0.5	0.19 ± 0.1	0.16 ± 0.1
Wilcoxon rank-sum test	cSI-I vs cSI-N		0.329	0.247	0.004	0.429
	cSI-I vs CONV-D		0.61	0.171	1	1
	cSI-N vs CONV-D		0.73	0.286	0.73	0.413
Adults, Serum
Group	Mouse ID	Sex	Immunoinflammatory markers						Bone/growth markers
			LCN2 (ng/mL)	S100A9 (pg/mL)	CHI3L1 (ng/mL)	CXCL1 (pg/mL)	MMP8 (ng/mL)	IL-17 (pg/mL)	IGF-1 (pg/mL)
CONV-D	C_01	F	318743	3590.19	50677.3	395.91	213154	7.50682	8128.65
	C_02	F	217893	1804.88	30629.5	276.694	LOD	15.9324	500.561
	C_03	F	359031	1150.85	46589	637.658	67017.9	39.3886	11999.2
	C_04	F	591472	14256.2	168370	755.929	265340	LOD	20061.2
	C_05	F	245284	907.939	25446	110.241	111184	LOD	856.007
	C_06	F	302765	3267.22	33692	310.929	124301	1.979	3846.27
	C_07	F	457820	2494.36	52899.4	466.828	616776	1.37339	13656.7
	C_08	F	358093	1189.14	38445.6	282.802	281507	LOD	8766.34
	C_09	M	210718	2503.88	34394.3	320.929	130687	LOD	12139.4
	C_10	M	322682	2366.88	30989.3	466.668	371163	LOD	5399.96
	C_11	M	205431	1554.52	24455.5	359.672	128839	LOD	8242.98
	mean ± SD		326357.6 ± 116877.8	3189.6 ± 3771.2	48780.7 ± 40805.1	398.6 ± 179.1	230996.8 ± 165209.5	13.2 ± 15.7	8508.8 ± 5828.4
cSI-N	B_01	F	277143	1613.47	25436.7	314.088	132163	14.1657	17862.7
	B_02	F	266686	1854.32	31988.7	190.807	164689	13.76	18741.6
	B_03	F	140833	874.953	19667	229.915	72022.8	8.49843	11780.5
	B_05	F	643046	1657.15	40042.4	514.652	202069		14320.5
	B_06	F	582172	1745.6	32689.4	774.219	131187	47.7598	627.366
	B_07	F	554890	2981.7	49895.1	198.827	175800	24.1558	680.094
	B_08	F	268796	1576.74	27931.1	640.157	192871	142.533	15953.8
	B_09	M	162346	1256.39	34798.9	282.639	46471.1	LOD	13250.3
	B_10	M	322410	2355.8	45105.6	267.98	287337	LOD	534.41
	B_11	M	242843	968.503	24624.5	272.891	107986	LOD	11691.3
	mean ± SD		346116.4 ± 180018.8	1688.5 ± 626.7	33217.9 ± 9523.5	368.6 ± 202.5	151259.6 ± 69531.7	41.8 ± 51.3	10544.3 ± 7228.7
cSI-I	A_01	F	514927	4142.27	65026.6	484.961	533743	23.1019	13969.9
	A_02	F	498875	8994.33	83342.3	415.611	85876.4	9.6148	14732.5
	A_03	F	637025	3666.12	113126	601.84	1.03788e+06	77.1076	12971.7
	A_04	F	519578	5397.97	78976.5	545.076	380301	62.2438	19225.8
	A_05	F	406685	4015.21	62294.3	387.964	250137	29.8962	12631.5
	A_06	F	597134	5241.76	72448.6	401.763	472183	14.3185	2507.71
	A_07	F	661593	5778.55	114004	1281.82	522856	31.3187	17204.7
	A_08	F	569990	4335.46	61628.1	346.251	459706	16.0969	11117.1
	A_09	M	269798	2947.43	47334.7	315.703	160209	LOD	15944.3
	A_10	M	561133	3436.95	52255.7	198.827	838258	LOD	11375.8
	A_11	M	454660	3647.01	69199.7	412.581	145784	19.3133	9203.69
	mean ± SD		517399.9 ± 111352.0	4691.2 ± 1677.6	74512.4 ± 21955.1	490.2 ± 284.3	444266.3 ± 293735.5	31.4 ± 23.1	12807.7 ± 4466.2
Wilcoxon rank-sum test	cSI-I vs cSI-N		0.043	1.13e-05	1.13e-05	0.152	0.01	0.4	0.756
	cSI-I vs CONV-D		0.002	0.001	0.001	0.365	0.034	0.018	0.047
	cSI-N vs CONV-D		0.863	0.251	0.314	0.349	0.756	0.152	0.468

## Sheet: Table 2b(iv)
Supplementary Table 2b - Protein levels in tissues from gnotobiotic animal experiments
(iv) Cohousing experiments
Duodenum
Microbial Community	Cage	Mouse ID	LCN2 (pg/mg)	S100A9 (pg/mg)	CHI3L1 (pg/mg)
cSI-N	Non-cohoused	m_4.03	4905.59	3031.34	849.382
		m_4.06	5286.93	3634.25	918.109
		m_4.07	4444.85	2193.94	578.322
		m_4.11	3331.08	1363.6	211.012
		m_5.02	3080.67	1033.13	259.811
		m_5.06	7279.41	2826.37	298.679
		m_5.10	17038.6	7858.41	2268.85
		m_5.12	4128.55	3156.58	451.972
		mean ± SD	6187.0 ± 4574.5	3137.2 ± 2108.1	729.5 ± 675.5
	Subsequently Cohoused with cSI-I	m_2.01	3194.84	1268.89	222.461
		m_2.08	4389.28	4826.4	204.708
		m_2.09	4115.77	2001.15	270.662
		m_2.16	3897.31	1692.79	166.657
		mean ± SD	3899.3 ± 510.9	2447.3 ± 1614.2	216.1 ± 43.2
cSI-I	Non-cohoused	m_3.01	627.377	1686.45	218.268
		m_3.04	11247.7	4901.49	841.03
		m_3.09	10733.3	5288.72	496.348
		m_3.10	9490.51	3982.61	375.129
		m_6.02	4877.92	3734.7	370.082
		m_6.03	7688.38	2959.15	696.953
		m_6.05	5983.46	8720.32	426.726
		m_6.14	3151.34	2226.66	305.35
		mean ± SD	6725.0 ± 3760.9	4187.5 ± 2207.9	466.2 ± 207.4
	Subsequently Cohoused with cSI-N	m_1.04	7495.14	2918.2	369.44
		m_1.05	7173.23	4874.48	935.831
		m_1.13	17331.1	3677.54	1004.38
		m_1.17	10406.3	4069.07	258.802
		mean ± SD	10601.5 ± 4716.2	3884.8 ± 814.6	642.1 ± 382.4
Wilcoxon rank-sum test	cSI-I vs cSI-N		0.505	0.195	0.645
by Microbial Community	Cohoused vs cSI-I		0.878	0.328	0.279
	Cohoused vs cSI-N		0.721	0.645	0.279
Wilcoxon rank-sum test	cSI-I vs cSI-N		0.505	0.195	0.645
by Cage	Cohoused cSI-N vs cSI-N		0.214	0.57	0.028
	Cohoused cSI-I vs cSI-N		0.048	0.154	0.808
	Cohoused cSI-N vs cSI-I		0.214	0.154	0.016
	Cohoused cSI-I vs cSI-I		0.368	0.933	0.683
	Cohoused cSI-I vs Cohoused cSI-N		0.029	0.2	0.057
Ileum
Microbial Community	Cage	Mouse ID	LCN2 (pg/mg)
cSI-N	Non-cohoused	m_4.03	6362.58
		m_4.06	6360.62
		m_4.07	15046.5
		m_4.11	14647.6
		m_5.02	3935.39
		m_5.06	10386.5
		m_5.10	4274.9
		m_5.12	4164.05
		mean ± SD	8147.3 ± 4626.7
	Subsequently Cohoused with cSI-I	m_2.01	15334.5
		m_2.08	9238.26
		m_2.09	5313.31
		m_2.16	9239.51
		mean ± SD	9781.4 ± 4138.8
cSI-I	Non-cohoused	m_3.01	4867.73
		m_3.04	2857.95
		m_3.09	20724.3
		m_3.10	25815.9
		m_6.02	11232.1
		m_6.03	11422.5
		m_6.05	8515.63
		m_6.14	9498.23
		mean ± SD	11866.8 ± 7751.7
	Subsequently Cohoused with cSI-N	m_1.04	44631.7
		m_1.05	6944.16
		m_1.13	24248
		m_1.17	8119.24
		mean ± SD	20985.8 ± 17630.3
Wilcoxon rank-sum test	cSI-I vs cSI-N		0.382
by Microbial Community	Cohoused vs cSI-I		0.959
	Cohoused vs cSI-N		0.13
Wilcoxon rank-sum test	cSI-I vs cSI-N		0.382
by Cage	Cohoused cSI-N vs cSI-N		0.461
	Cohoused cSI-I vs cSI-N		0.109
	Cohoused cSI-N vs cSI-I		0.808
	Cohoused cSI-I vs cSI-I		0.683
	Cohoused cSI-I vs Cohoused cSI-N		0.686
Colon
Microbial Community	Cage	Mouse ID	LCN2 (pg/mg)	S100A9 (pg/mg)	CHI3L1 (pg/mg)
cSI-N	Non-cohoused	m_4.03	5864.26	972.632	448.464
		m_4.06	9329.4	5720.44	1114.81
		m_4.07	4790.32	2959.92	391.86
		m_4.11	6182.32	3915.93	446.064
		m_5.02	5384.57	3137.78	485.457
		m_5.06	6089.16	2057.96	401.57
		m_5.10	5960.32	3820.82	466.332
		m_5.12	4861	2588.85	388.883
		mean ± SD	6057.7 ± 1427.2	3146.8 ± 1410.6	517.9 ± 243.8
	Subsequently Cohoused with cSI-I	m_2.01	7516.89	3409.65	497.994
		m_2.08	8340.48	3956.89	667.921
		m_2.09	9063.82	5442.6	1039.18
		m_2.16	9750.69	3699.97	708.939
		mean ± SD	8668.0 ± 959.4	4127.3 ± 904.9	728.5 ± 226.4
cSI-I	Non-cohoused	m_3.01	10989.8	5481.21	1304.51
		m_3.04	7620.26	2900.68	559.332
		m_3.09	16283.8	11173.4	627.907
		m_3.10	6276.31	3319.73	397.391
		m_6.02	9100.96	2926.79	601.982
		m_6.03	9241.41	3348.49	556.864
		m_6.05	7397.16	3707.09	481.493
		m_6.14	10759.2	2497.22	430.332
		mean ± SD	9708.6 ± 3117.9	4419.3 ± 2874.4	620.0 ± 288.2
	Subsequently Cohoused with cSI-N	m_1.04	11875	3350.97	731.007
		m_1.05	9768.69	4482.18	859.227
		m_1.13	4791.25	2427.7	419.156
		m_1.17	8780.82	2901.09	588.815
		mean ± SD	8803.9 ± 2970.1	3290.5 ± 879.4	649.6 ± 189.2
Wilcoxon rank-sum test	cSI-I vs cSI-N		0.003	0.574	0.13
by Microbial Community	Cohoused vs cSI-I		0.721	0.798	0.234
	Cohoused vs cSI-N		0.028	0.382	0.038
Wilcoxon rank-sum test	cSI-I vs cSI-N		0.003	0.574	0.13
by Cage	Cohoused cSI-N vs cSI-N		0.028	0.214	0.048
	Cohoused cSI-I vs cSI-N		0.214	0.933	0.214
	Cohoused cSI-N vs cSI-I		0.683	0.368	0.214
	Cohoused cSI-I vs cSI-I		0.933	0.683	0.57
	Cohoused cSI-I vs Cohoused cSI-N		0.686	0.2	0.886
Serum
Microbial Community	Cage	Mouse ID	LCN2 (ng/mL)	CHI3L1 (ng/mL)
cSI-N	Non-cohoused	m_2B_06	260.836
		m_2B_11	203.17
		m_2B_13	135.86
		m_2C_07	321.071
		m_2C_08	188.596
		m_2C_15	299.83
		m_4.03	173.651	LOD
		m_4.06	182.165	LOD
		m_4.07	419.527	LOD
		m_4.11	148.254	LOD
		m_5.02	304.869	LOD
		m_5.06	604.138	31.1305
		m_5.10	224.354	LOD
		m_5.12	166.508	LOD
		mean ± SD	259.5 ± 127.4	31.1
	Subsequently Cohoused with cSI-I	m_2.01	988.211	118.035
		m_2.08	866.77	74.5057
		m_2.09	521.435	69.0417
		m_2.16	1194.52	86.8769
		m_2A_02	818.993
		m_2A_13	455.118
		m_2A_14	531.14
		mean ± SD	768.0 ± 276.2	87.1 ± 21.9
cSI-I	Non-cohoused	m_1A_03	1013.49
		m_1A_16	797.035
		m_1A_17	773.909
		m_1B_01	1382.55
		m_1B_05	725.537
		m_1B_12	409.067
		m_3.01	686.278	56.3265
		m_3.04	686.622	74.4428
		m_3.09	1297.39	107.587
		m_3.10	417.657	LOD
		m_6.02	802.251	63.3031
		m_6.03	850.533	103.399
		m_6.05	638.973	38.4292
		m_6.14	506.186	62.2206
		mean ± SD	784.8 ± 287.6	72.2 ± 25.2
	Subsequently Cohoused with cSI-N	m_1.04	1160.13	260.869
		m_1.05	1348.94	136.978
		m_1.13	1027.03	58.2738
		m_1.17	747.225	89.7803
		m_1C_05	953.434
		m_1C_06	461.645
		m_1C_10	367.138
		mean ± SD	866.5 ± 360.5	136.5 ± 89.0
Wilcoxon rank-sum test	cSI-I vs cSI-N		9.47e-07	0.002
by Microbial Community	Cohoused vs cSI-I		0.635	0.065
	Cohoused vs cSI-N		1.5e-06	0.000554
Wilcoxon rank-sum test	cSI-I vs cSI-N		9.47e-07	0.002
by Cage	Cohoused cSI-N vs cSI-N		0.00012	0.003
	Cohoused cSI-I vs cSI-N		0.00012	0.003
	Cohoused cSI-N vs cSI-I		0.856	0.154
	Cohoused cSI-I vs cSI-I		0.585	0.154
	Cohoused cSI-I vs Cohoused cSI-N		0.71	0.486

## Sheet: Table 2b(v)
Supplementary Table 2b - Protein levels in tissues from gnotobiotic animal experiments
(v) Isolate add-in experiments
Duodenum
Gavage 1	Gavage 2	Mouse ID	LCN2 (ng/mg)	CHI3L1 (pg/mg)	S100A9 (pg/mg)
cSI-I	mock	m_2.2	14.4223
		m_2.3	7.80828
		m_2.20	42.9363
		m_2.18	7.22817
		m_2.19	5.39535
		m_1.10	12.5226	955.533	3819.2
		m_1.15	2.23698	86.4666	393.509
		m_1.17	1.81249	144.233	824.874
		m_1.19	68.1707	1514.56	30960
		m_1.7	5.00088	1104.37	3846.9
		mean ± SD	16.8 ± 21.7	761.0 ± 624.3	7968.9 ± 12954.0
cSI-N	mock	m_1.4	6.32335
		m_1.9	19.5857
		m_1.11	3.49145
		m_1.12	4.57242
		m_1.17	2.43177
		m_2.10	1.1454	228.959	1602.1
		m_2.14	0.727483	0.17355	240.912
		m_2.16	1.05236	0.177279	465.47
		m_2.20	2.86774	1316.73	4937.34
		m_2.8	1.2081	0.167467	210.82
		mean ± SD	4.3 ± 5.6	309.2 ± 571.8	1491.3 ± 2008.9
cSI-N	A naeslundii,	m_4.1	3.8541
	A odontolyticus,	m_4.5	1.84253
	and C concisus	m_4.8	4.81704
	isolates	m_4.15	5.32622
		m_4.16	6.06859
		m_7.11	2.78462	713.166	3396.96
		m_7.16	1.56979	0.158754	856.151
		m_7.3	1.11167	0.2	236.584
		m_7.6	0.763821	0.2	LOD
		m_7.9	2.10545	414.2	380.187
		m_7.17	2.14001	479.6	1318.49
		mean ± SD	2.9 ± 1.8	267.9 ± 309.7	1237.7 ± 1279.9
cSI-N	C. concisus isolate	m_3.6	2.02236
		m_3.7	3.7623
		m_3.10	3.05411
		m_3.13	3.46505
		m_3.14	7.97671
		mean ± SD	4.1 ± 2.3
cSI-N	A naeslundii isolates	m_4.1	1.50465	0.1654	866.343
		m_4.12	1.5565	263.485	1383.95
		m_4.15	1.44396	734.446	2883.72
		m_4.5	1.5893	898.662	3076.96
		m_4.7	1.52804	452.791	1611.27
		mean ± SD	1.5 ± 0.1	469.9 ± 359.6	1964.4 ± 968.3
cSI-N	A odontolyticus isolate	m_5.11	1.11591	0.161093	195.553
		m_5.13	1.22972	0.17681	437.034
		m_5.14	1.53962	0.164673	149.343
		m_5.18	1.47782	359.046	1142.02
		m_5.2	1.91105	711.933	2094.81
		mean ± SD	1.5 ± 0.3	214.3 ± 318.6	803.8 ± 823.7
cSI-N	A naeslundii and	m_6.1	2.14666	0.161835	328.882
	A odontolyticus isolates	m_6.12	1.64662	0.167795	353.008
		m_6.13	0.820066	0.18687	495.422
		m_6.4	1.28636	0.190698	141.782
		m_6.8	1.94643	910.898	2475.32
		mean ± SD	1.6 ± 0.5	182.3 ± 407.3	758.9 ± 967.7
One-way ANOVA with Tukey's multiple comparisons	cSI-N vs. cSI-I		0.116	0.6436	0.4094
	cSI-N vs. C. concisus+A.naeslundii+A.odontolyticus		>0.9999	>0.9999	>0.9999
	cSI-N vs. C. concisus		>0.9999
	cSI-N vs. A. naeslundii		0.9987	0.9962	>0.9999
	cSI-N vs. A. odontolyticus		0.9985	0.9977	>0.9999
	cSI-N vs. A. naeslundii+A.odontolyticus		0.9988	0.9959	>0.9999
	cSI-I vs. C. concisus+A.naeslundii+A.odontolyticus		0.0483	0.4949	0.2923
	cSI-I vs. C. concisus		0.2785
	cSI-I vs. A. naeslundii		0.1148	0.8955	0.4912
	cSI-I vs. A. odontolyticus		0.1117	0.3834	0.3035
	cSI-I vs. A.naeslundii+A.odontolyticus		0.1168	0.3527	0.2973
	C. concisus+A.naeslundii+A.odontolyticus vs. C. concisus		>0.9999
	A.naeslundii vs. C. concisus+A.naeslundii+A.odontolyticus		>0.9999	0.9823	0.9997
	A.odontolyticus vs. C. concisus+A.naeslundii+A.odontolyticus		>0.9999	0.9997	>0.9999
	A.naeslundii+A.odontolyticus vs. C. concisus+A.naeslundii+A.odontolyticus		>0.9999	0.9993	>0.9999
	C. concisus vs. A. naeslundii		0.9997
	C. concisus vs. A. odontolyticus		0.9996
	A.naeslundii+A.odontolyticus vs. C. concisus		0.9997
	A. naeslundii vs. A. odontolyticus		>0.9999	0.9366	0.9993
	A.naeslundii vs. A. naeslundii+A.odontolyticus		>0.9999	0.9195	0.9991
	A.odontolyticus vs. A.naeslundii+A.odontolyticus		>0.9999	>0.9999	>0.9999
Colon
Gavage 1	Gavage 2	Mouse ID	LCN2 (ng/mg)	CHI3L1 (pg/mg)	S100A9 (pg/mg)
cSI-I	mock	m_2.19	0.857247
		m_2.2	1.1969
		m_2.3	8.36163
		m_2.20	2.87694
		m_2.18	3.74595
		m_1.10	0	274.671	569.742
		m_1.15	0	405.162	689.949
		m_1.17	2.44009	287.207	767.356
		m_1.19	1.30784	325.338	700.373
		m_1.7	0	321.601	651.225
		mean ± SD	2.1 ± 2.6	322.8 ± 50.9	675.7 ± 72.5
cSI-N	mock	m_1.17	1.07638
		m_1.4	0.736467
		m_1.9	1.57435
		m_1.11	2.0676
		m_1.12	5.7217
		m_2.10	0	229.492	857.354
		m_2.14	0	431.759	937.984
		m_2.16	0	808.892	2188.49
		m_2.20	0	315.692	719.701
		m_2.8	0	0.0290214	604.318
		mean ± SD	1.1 ± 1.8	357.2 ± 298.0	1061.6 ± 642.8
cSI-N	A naeslundii,	m_4.16	0.528939
	A odontolyticus,	m_4.1	0.840535
	and C concisus	m_4.5	1.96843
	isolates	m_4.8	2.5103
		m_4.15	3.13762
		m_7.11	12.5207	1029.1	1749.3
		m_7.16	31.1441	1353.91	1282.36
		m_7.3	30.0019	1647.07	2019.63
		m_7.6	7.39032	422.879	654.08
		m_7.9	11.4741	926.498	908.665
		m_7.17	14.5224	975.899	992.792
		mean ± SD	10.5 ± 11.0	1059.2 ± 415.4	1267.8 ± 525.1
cSI-N	C. concisus isolate	m_3.14	0.160898
		m_3.6	0.654453
		m_3.7	1.80848
		m_3.10	1.92151
		mean ± SD	1.1 ± 0.9
cSI-N	A naeslundii isolates	m_4.1	0	233.504	1063.96
		m_4.12	0	0.0250843	482.064
		m_4.15	0	0.0264648	588.709
		m_4.5	0	266.088	1324.65
		m_4.7	0	0.0273623	434.533
		mean ± SD	0.0 ± 0.0	99.9 ± 137.3	778.8 ± 394.3
cSI-N	A odontolyticus isolate	m_5.11	0	228.109	724.455
		m_5.13	0	0.0260949	704.802
		m_5.14	0	0.0255765	363.608
		m_5.18	0	314.299	912.675
		m_5.2	0	233.415	1087.19
		mean ± SD	0.0 ± 0.0	155.2 ± 145.7	758.5 ± 270.1
cSI-N	A naeslundii and	m_6.1	0	212.483	706.844
	A odontolyticus isolates	m_6.12	0	172.402	839.101
		m_6.13	0	0.0288512	729.085
		m_6.4	0	0.0285238	866.373
		m_6.8	0	307.531	623.923
		mean ± SD	0.0 ± 0.0	138.5 ± 135.6	753.1 ± 99.5
One-way ANOVA with Tukey's multiple comparisons	cSI-N vs. cSI-I		0.9997	>0.9999	0.6528
	cSI-N vs. C. concisus+A.naeslundii+A.odontolyticus		0.0055	0.0008	0.9546
	cSI-N vs. C. concisus		>0.9999
	cSI-N vs. A. naeslundii		0.9998	0.5555	0.8697
	cSI-N vs. A. odontolyticus		0.9998	0.7712	0.8341
	cSI-N vs. A. naeslundii+A.odontolyticus		0.9998	0.7094	0.8238
	cSI-I vs. C. concisus+A.naeslundii+A.odontolyticus		0.017	0.0004	0.1801
	cSI-I vs. C. concisus		>0.9999
	cSI-I vs. A. naeslundii		0.9927	0.6931	0.9984
	cSI-I vs. A. odontolyticus		0.9927	0.8784	0.9994
	cSI-I vs. A.naeslundii+A.odontolyticus		0.9927	0.8303	0.9996
	C. concisus+A.naeslundii+A.odontolyticus vs. C. concisus		0.0753
	A.naeslundii vs. C. concisus+A.naeslundii+A.odontolyticus		0.0156	<0.0001	0.361
	A.odontolyticus vs. C. concisus+A.naeslundii+A.odontolyticus		0.0156	<0.0001	0.3188
	A.naeslundii+A.odontolyticus vs. C. concisus+A.naeslundii+A.odontolyticus		0.0156	<0.0001	0.3079
	C. concisus vs. A. naeslundii		>0.9999
	C. concisus vs. A. odontolyticus		>0.9999
	A.naeslundii+A.odontolyticus vs. C. concisus		>0.9999
	A. naeslundii vs. A. odontolyticus		>0.9999	0.9991	>0.9999
	A.naeslundii vs. A. naeslundii+A.odontolyticus		>0.9999	0.9998	>0.9999
	A.odontolyticus vs. A.naeslundii+A.odontolyticus		>0.9999	>0.9999	>0.9999
Serum
Gavage 1	Gavage 2	Mouse ID	LCN2 (pg/mL)	Days post-secondary gavage
cSI-I	mock	m_1.10	1.44768e+06	9
		m_1.11	1.37911e+06
		m_1.12	1.45108e+06
		m_1.15	1.44728e+06
		m_1.19	1.42721e+06
		mean ± SD	1430470.1 ± 30215.4
cSI-N	mock	m_3.4	1.13033e+06	9
		m_3.6	1.12056e+06
		m_3.9	1.12392e+06
		m_3.16	1.11273e+06
		m_3.3*	1.18005e+06
		mean ± SD	1133518.8 ± 26772.5
cSI-N	A naeslundii,	m_5.2	1.30387e+06	9
	A odontolyticus,	m_5.4	1.29955e+06
	and C concisus	m_5.14	1.3002e+06
	isolates	m_5.18	1.31271e+06
		mean ± SD	1304083.6 ± 6060.3
cSI-I	mock	m_2.8	1.42719e+06	35
		m_2.13	1.38517e+06
		m_2.14	1.37513e+06
		m_2.2*	1.26598e+06
		mean ± SD	1363367.6 ± 68729.2
cSI-N	mock	m_4.2	1.28363e+06	35
		m_4.5	1.20045e+06
		m_4.12	1.32431e+06
		m_4.16	1.15332e+06
		m_4.17	972857
		mean ± SD	1186912.6 ± 137261.8
cSI-N	A naeslundii,	m_6.3	1.33219e+06	35
	A odontolyticus,	m_6.6	1.32597e+06
	and C concisus	m_6.15	1.32379e+06
	isolates	m_6.18	1.34113e+06
		m_6.4*	1.3083e+06
		mean ± SD	1326274.0 ± 12094.2
cSI-N	C. concisus isolate	m_7.1	1.37292e+06	35
		m_7.9	1.36296e+06
		m_7.10	1.37836e+06
		m_7.17	1.39222e+06
		m_7.1*	1.41785e+06
		m_7.5*	1.4296e+06
		mean ± SD	1392319.2 ± 26360.6
ANOVA with Tukey's multiple comparisons One-way ANOVA with Tukey's multiple comparisons	cSI-I vs cSI-N	Day 9	<0.0001
	cSI-N vs. A. naeslundii+A. odontolyticus+C. concisus		<0.0001
	cSI-I vs A. naeslundii+A. odontolyticus+C. concisus		<0.0001
One-way ANOVA with Tukey's multiple comparisons One-way ANOVA with Tukey's multiple comparisons	cSI-N vs. cSI-I	Day 35	0.016
	cSI-N vs. A. naeslundii+A. odontolyticus+C. concisus		0.0481
	cSI-N vs. C. concisus		0.0021
	cSI-I vs A. naeslundii+A. odontolyticus+C. concisus		0.8865
	cSI-I vs. C. concisus		0.9347
	C. concisus vs. A. naeslundii+A. odontolyticus+C. concisus		0.5021

## Sheet: Table 2b (vi)
Supplementary Table 2b - Protein levels in tissues from gnotobiotic animal experiments
(vi) Mono-colonization experiment
Duodenum
Group	Mouse ID	LCN2 (ng/mg)	CHI3L1 (pg/mg)
GF	m_1	604.644	22
	m_2	414	16.375
	m_3	838.178	21
	m_4	582.489	42.75
	m_5	488.378	19.625
	m_6	270.733	18.625
	mean ± SD	533.1 ± 192.7	23.4 ± 9.7
Heat-killed	m_7	400.711	28.375
C. concisus	m_8	515.667	34.875
	m_9	421.644	35.625
	m_10	231.844	17.5
	m_11	226.356	26
	m_12	274.267	34.625
	mean ± SD	345.1 ± 118.3	29.5 ± 7.1
Live	m_13	149.733	16.625
C. concisus	m_14	358.244	21.625
	m_15	424.178	26
	m_16	372.089	27.875
	m_17	433.244	53.625
	m_18	350.933	14.5
	m_19	381.778	24.125
	mean ± SD	352.9 ± 94.9	26.3 ± 13.0
Repeated measures	GF vs HK	0.1634	0.4568
ANOVA	GF vs C. concisus	0.1625	0.8877
	HK vs C. concisus	0.9908	0.8461
Ileum
Group	Mouse ID	LCN2 (pg/mg)	CHI3L1 (pg/mg)
GF	m_1	216.978	7.875
	m_2	209.022	5.375
	m_3	251.067	7.625
	m_4	414.556	40
	m_5	300.511	18.625
	m_6	339.911	24
	mean ± SD	288.7 ± 79.4	17.3 ± 13.3
Heat-killed	m_7	487.911	22.75
C. concisus	m_8	845.444	70.125
	m_9	657.022	114.125
	m_10	231.911	31.125
	m_11	880.956	49.125
	m_12	225.889	35.625
	mean ± SD	554.9 ± 289.2	53.8 ± 33.9
Live	m_13	235.333	5.25
C. concisus	m_14	713.822	55
	m_15	410.711	22
	m_16	381.467	3.75
	m_17	764.733	74.625
	m_18	336.533	26.875
	m_19	172.889	20.5
	mean ± SD	430.8 ± 226.6	29.7 ± 26.1
Repeated measures	GF vs HK	0.1579	0.1018
ANOVA	GF vs C. concisus	0.3213	0.5332
	HK vs C. concisus	0.6822	0.3706
Colon
Group	Mouse ID	LCN2 (pg/mg)	CHI3L1 (pg/mg)
GF	m_1	162.8	19.375
	m_2	136.2	22.625
	m_3	158.311	17.25
	m_4	212.533	27
	m_5	448.317	36.0825
	m_6	233.488	29.5881
	mean ± SD	225.3 ± 115.2	25.3 ± 7.0
Heat-killed	m_7	657.022	171
C. concisus	m_8	162.889	23.625
	m_9	295.912	38.6193
	m_10	313.647	9.09749
	m_11	205.101	19.4142
	m_12	439.356	46.875
	mean ± SD	345.7 ± 180.2	51.4 ± 60.1
Live	m_13	160.311	23.375
C. concisus	m_14	234.178	20.125
	m_15	185.444	33.25
	m_16	141.911	35.5
	m_17	145.822	23.375
	m_18	136.533	25.375
	m_19	131.622	13.625
	mean ± SD	162.3 ± 36.5	24.9 ± 7.5
Repeated measures	GF vs HK	0.3932	0.5765
ANOVA	GF vs C. concisus	0.4531	0.9953
	HK vs C. concisus	0.1173	0.5683
Serum
Group	Mouse ID	LCN2 (pg/mL)	CHI3L1 (pg/mL)
GF	m_1	886600	375500
	m_2		337000
	m_3	934600	314250
	m_4		300000
	m_5	705000	307875
	m_6		296625
	mean ± SD	842066.7 ± 121105.1	321875.0 ± 29915.3
Heat-killed	m_7	578200	341000
C. concisus	m_8	754800	391000
	m_9	616200	387250
	m_10	499800	308000
	m_11	534800	268750
	m_12	647400	290375
	mean ± SD	605200.0 ± 90638.1	331062.5 ± 50830.1
Live	m_13	836400	344875
C. concisus	m_14	846000	334625
	m_15	683800	302125
	m_16	576400	199500
	m_17	470600	359625
	m_18	476600	301375
	m_19	898000	340625
	mean ± SD	683971.4 ± 180461.4	311821.4 ± 54078.1
One-way ANOVA	GF vs HK	0.0849	0.9383
	GF vs C. concisus	0.2795	0.9213
	HK vs C. concisus	0.5956	0.7437

[truncated: 6 more sheets: Table 2c(i-ii), Table 2d, Table 2e, Table2f(i), Table 2f(ii), Table 2g]
