# Supplementary material for: Enteropathy produced in mice by intergenerational transmission of small intestinal microbiota from undernourished children
Source: Nat Microbiol. 2026 Jun 16;11(7):1967–81. doi: 10.1038/s41564-026-02394-4 (PMC13323066; doi:10.1038/s41564-026-02394-4)
Supplement: Supplementary file 5 — Supplementary data for host RNA-sequencing. a, Bulk tissue RNA-seq from gnotobiotic animal experiments. (i) Preliminary tests of consortia in recently weaned animals, significantly differentially expressed genes and results of GSEA between cSI-I and cSI-N-colonized mice 28 days after gavage in the duodenum, jejunum and ileum (Supplementary Fig. 1d,e). (ii) Intergenerational transmission experiment: gene set enrichment analysis (GSEA) of gene expression in the duodenum, ileum and colon of P37 animals. (iii) Co-housing experiment: differentially expressed genes in duodenal samples for: non-co-housed cSI-I controls versus non-co-housed cSI-N controls and co-housed versus non-co-housed cSI-N controls. There were no statistically significant differentially expressed genes between co-housed and cSI-I controls. GSEA of gene expression in the colon of non-co-housed cSI-I controls vs non-co-housed cSI-N controls and co-housed vs non-co-housed cSI-N controls (Fig. 3f). (iv) Add-in experiment: GSEA of gene expression in the colon. Pathways shown were enriched in all the following conditions: co-housed animals vs cSI-N non-co-housed controls, C. concisus+Actinomyces-gavaged animals vs cSI-N sham-gavaged controls and C. concisus-gavaged animals vs cSI-N sham-gavaged controls. Values provided (P and q values, enrichment scores, rank, leading edge, core enrichment) are for C. concisus+Actinomyces-gavaged vs cSI-N sham-gavaged animals (Fig. 3f). b, Proportions of cell types quantified by snRNA-seq in the duodenums (i) and ileums (ii) of P37 animals from the intergenerational transmission experiment (Supplementary Fig. 5a,b) (n = 3 mice per group; statistical significance determined using edgeR). c, snRNA-seq analysis of duodenums and ileums of P37 offspring from intergenerational transmission experiment. (i) Pseudo-bulk differential expression of enterocyte clusters in the duodenum and ileum of cSI-I compared to cSI-N animals (n = 3 mice per group; DESeq2 Wald test). (ii) GSEA of g [file 41564_2026_2394_MOESM5_ESM.xlsx]

## Sheet: Table 3a(i)
Supplementary Table 3a - Bulk tissue RNA-Seq from gnotobiotic animal experiments
(i) Preliminary test of consortia in just-weaned animals. Positive log2-fold change = higher in cSI-I; negative log2-fold change = higher in cSI-N
Duodenum
GeneID	mean expression	log2FoldChange	lfcSE	stat	P-value	P-adj	Gene name	Gene type	Ensembl gene ID	Gene Description	Entrez ID
ENSMUSG00000096410.2	23.1702	4.10896	1.03352	3.97569	7.01747e-05	0.0546583	Ighv1-19	IG_V_gene	ENSMUSG00000096410	immunoglobulin heavy variable V1-19 [Source:MGI Symbol;Acc:MGI:4439779]	NA
ENSMUSG00000076514.3	14.4615	3.72762	1.01057	3.68864	0.000225452	0.0944581	Igkv17-121	IG_V_gene	ENSMUSG00000076514	immunoglobulin kappa variable 17-121 [Source:MGI Symbol;Acc:MGI:3647671]	NA
ENSMUSG00000104452.1	18.2608	3.42934	0.868856	3.94696	7.91498e-05	0.055484	Ighv8-8	IG_V_gene	ENSMUSG00000104452	immunoglobulin heavy variable 8-8 [Source:MGI Symbol;Acc:MGI:3815333]	NA
ENSMUSG00000095127.2	19.1659	3.29784	0.742355	4.44241	8.89585e-06	0.012472	Ighv1-82	IG_V_gene	ENSMUSG00000095127	immunoglobulin heavy variable 1-82 [Source:MGI Symbol;Acc:MGI:4439671]	NA
ENSMUSG00000098814.2	16.7106	3.16012	0.809913	3.90181	9.54761e-05	0.0637417	Igkv19-93	IG_V_gene	ENSMUSG00000098814	immunoglobulin kappa chain variable 19-93 [Source:MGI Symbol;Acc:MGI:107617]	NA
ENSMUSG00000094420.2	81.0561	3.13463	0.543058	5.77218	7.82547e-09	5.48566e-05	Igkv10-96	IG_V_gene	ENSMUSG00000094420	immunoglobulin kappa variable 10-96 [Source:MGI Symbol;Acc:MGI:4439561]	NA
ENSMUSG00000076576.2	18.0555	2.95529	0.783699	3.77094	0.000162631	0.0876957	Igkv6-32	IG_V_gene	ENSMUSG00000076576	immunoglobulin kappa variable 6-32 [Source:MGI Symbol;Acc:MGI:3641634]	NA
ENSMUSG00000024863.6	57.8564	2.03806	0.474692	4.29344	1.75926e-05	0.0224225	Mbl2	protein_coding	ENSMUSG00000024863	mannose-binding lectin (protein C) 2 [Source:MGI Symbol;Acc:MGI:96924]	17195
ENSMUSG00000076619.1	17.3958	1.85718	0.377619	4.91812	8.73777e-07	0.00245007	Ighj3	IG_J_gene	ENSMUSG00000076619	immunoglobulin heavy joining 3 [Source:MGI Symbol;Acc:MGI:4439767]	NA
ENSMUSG00000095079.6	2756.17	1.48159	0.374166	3.95972	7.50365e-05	0.055369	Igha	IG_C_gene	ENSMUSG00000095079	immunoglobulin heavy constant alpha [Source:MGI Symbol;Acc:MGI:96444]	NA
ENSMUSG00000051998.14	14.9019	1.46628	0.401143	3.65525	0.00025693	0.097132	Lax1	protein_coding	ENSMUSG00000051998	lymphocyte transmembrane adaptor 1 [Source:MGI Symbol;Acc:MGI:2443362]	240754
ENSMUSG00000076618.1	27.3573	1.44203	0.373212	3.86385	0.000111615	0.0710732	Ighj4	IG_J_gene	ENSMUSG00000076618	immunoglobulin heavy joining 4 [Source:MGI Symbol;Acc:MGI:4439658]	NA
ENSMUSG00000032033.11	136.035	1.1519	0.248487	4.63566	3.55808e-06	0.0055427	Barx2	protein_coding	ENSMUSG00000032033	BarH-like homeobox 2 [Source:MGI Symbol;Acc:MGI:109617]	12023
ENSMUSG00000021356.10	28.8961	1.13098	0.305408	3.70317	0.00021292	0.0932854	Irf4	protein_coding	ENSMUSG00000021356	interferon regulatory factor 4 [Source:MGI Symbol;Acc:MGI:1096873]	16364
ENSMUSG00000042677.7	121.965	1.1282	0.207689	5.43216	5.5676e-08	0.000260193	Zc3h12a	protein_coding	ENSMUSG00000042677	zinc finger CCCH type containing 12A [Source:MGI Symbol;Acc:MGI:2385891]	230738
ENSMUSG00000018381.15	42.4076	0.907553	0.241744	3.75419	0.000173903	0.0903008	Abi3	protein_coding	ENSMUSG00000018381	ABI gene family, member 3 [Source:MGI Symbol;Acc:MGI:1913860]	66610
ENSMUSG00000074715.3	162.035	0.825186	0.207343	3.9798	6.89732e-05	0.0546583	Ccl28	protein_coding	ENSMUSG00000074715	chemokine (C-C motif) ligand 28 [Source:MGI Symbol;Acc:MGI:1861731]	56838
ENSMUSG00000002227.15	463.747	0.652427	0.134088	4.86564	1.14085e-06	0.00259506	Mov10	protein_coding	ENSMUSG00000002227	Mov10 RISC complex RNA helicase [Source:MGI Symbol;Acc:MGI:97054]	17454
ENSMUSG00000042195.9	330.976	0.586698	0.124819	4.70038	2.59674e-06	0.00455079	Slc35f2	protein_coding	ENSMUSG00000042195	solute carrier family 35, member F2 [Source:MGI Symbol;Acc:MGI:1919272]	72022
ENSMUSG00000026848.14	170.002	0.543069	0.148532	3.65625	0.000255932	0.097132	Tor1b	protein_coding	ENSMUSG00000026848	torsin family 1, member B [Source:MGI Symbol;Acc:MGI:1353605]	30934
ENSMUSG00000038150.7	575.134	0.530561	0.131185	4.04438	5.24612e-05	0.0459691	Ormdl3	protein_coding	ENSMUSG00000038150	ORM1-like 3 (S. cerevisiae) [Source:MGI Symbol;Acc:MGI:1913862]	66612
ENSMUSG00000030748.9	372.817	0.486184	0.130477	3.72621	0.000194378	0.0932854	Il4ra	protein_coding	ENSMUSG00000030748	interleukin 4 receptor, alpha [Source:MGI Symbol;Acc:MGI:105367]	16190
ENSMUSG00000023951.18	582.827	0.450264	0.123903	3.63399	0.000279069	0.097132	Vegfa	protein_coding	ENSMUSG00000023951	vascular endothelial growth factor A [Source:MGI Symbol;Acc:MGI:103178]	22339
ENSMUSG00000020484.19	773.103	0.31885	0.0751393	4.24345	2.20106e-05	0.0257157	Xbp1	protein_coding	ENSMUSG00000020484	X-box binding protein 1 [Source:MGI Symbol;Acc:MGI:98970]	22433
ENSMUSG00000026003.5	1740.8	-0.453535	0.120265	-3.77114	0.000162505	0.0876957	Acadl	protein_coding	ENSMUSG00000026003	acyl-Coenzyme A dehydrogenase, long-chain [Source:MGI Symbol;Acc:MGI:87866]	11363
ENSMUSG00000027340.15	652.812	-0.509101	0.135975	-3.74406	0.000181068	0.0906632	Slc23a2	protein_coding	ENSMUSG00000027340	solute carrier family 23 (nucleobase transporters), member 2 [Source:MGI Symbol;Acc:MGI:1859682]	54338
ENSMUSG00000087141.1	164.528	-0.50992	0.140496	-3.62943	0.000284052	0.097132	Plcxd2	protein_coding	ENSMUSG00000087141	phosphatidylinositol-specific phospholipase C, X domain containing 2 [Source:MGI Symbol;Acc:MGI:3647874]	433022
ENSMUSG00000033685.13	1560.77	-0.512253	0.125687	-4.07563	4.58898e-05	0.0459553	Ucp2	protein_coding	ENSMUSG00000033685	uncoupling protein 2 (mitochondrial, proton carrier) [Source:MGI Symbol;Acc:MGI:109354]	22228
ENSMUSG00000027792.11	2038.73	-0.516297	0.103993	-4.96471	6.88046e-07	0.0024116	Bche	protein_coding	ENSMUSG00000027792	butyrylcholinesterase [Source:MGI Symbol;Acc:MGI:894278]	12038
ENSMUSG00000047496.6	201.457	-0.581113	0.159981	-3.63239	0.000280811	0.097132	Rnf152	protein_coding	ENSMUSG00000047496	ring finger protein 152 [Source:MGI Symbol;Acc:MGI:2443787]	320311
ENSMUSG00000040562.12	210.731	-0.658337	0.177361	-3.71185	0.000205749	0.0932854	Gstm2	protein_coding	ENSMUSG00000040562	glutathione S-transferase, mu 2 [Source:MGI Symbol;Acc:MGI:95861]	14863
ENSMUSG00000076435.3	376.502	-0.727084	0.196085	-3.708	0.000208901	0.0932854	Acsf2	protein_coding	ENSMUSG00000076435	acyl-CoA synthetase family member 2 [Source:MGI Symbol;Acc:MGI:2388287]	264895
ENSMUSG00000030718.9	216.541	-0.748749	0.127975	-5.85072	4.89436e-09	5.48566e-05	Ppme1	protein_coding	ENSMUSG00000030718	protein phosphatase methylesterase 1 [Source:MGI Symbol;Acc:MGI:1919840]	72590
ENSMUSG00000020182.16	771.562	-0.7581	0.156619	-4.84042	1.29568e-06	0.00259506	Ddc	protein_coding	ENSMUSG00000020182	dopa decarboxylase [Source:MGI Symbol;Acc:MGI:94876]	13195
ENSMUSG00000038496.16	70.4597	-0.768661	0.189411	-4.05816	4.94599e-05	0.0459691	Slc19a3	protein_coding	ENSMUSG00000038496	solute carrier family 19, member 3 [Source:MGI Symbol;Acc:MGI:1931307]	80721
ENSMUSG00000032348.6	1118.6	-0.873524	0.213428	-4.09282	4.26165e-05	0.0459553	Gsta4	protein_coding	ENSMUSG00000032348	glutathione S-transferase, alpha 4 [Source:MGI Symbol;Acc:MGI:1309515]	14860
ENSMUSG00000082956.4	55.9099	-1.03864	0.270285	-3.84274	0.000121666	0.0710732	Naip3	unprocessed_pseudogene	ENSMUSG00000082956	NLR family, apoptosis inhibitory protein 3 [Source:MGI Symbol;Acc:MGI:1298225]	NA
ENSMUSG00000020333.17	26.0705	-1.1231	0.308474	-3.64082	0.000271772	0.097132	Acsl6	protein_coding	ENSMUSG00000020333	acyl-CoA synthetase long-chain family member 6 [Source:MGI Symbol;Acc:MGI:894291]	216739
ENSMUSG00000038418.7	40.5537	-1.25543	0.342266	-3.66799	0.000244465	0.097132	Egr1	protein_coding	ENSMUSG00000038418	early growth response 1 [Source:MGI Symbol;Acc:MGI:95295]	13653
ENSMUSG00000037492.16	22.9009	-1.39193	0.361544	-3.84996	0.000118139	0.0710732	Zmat4	protein_coding	ENSMUSG00000037492	zinc finger, matrin type 4 [Source:MGI Symbol;Acc:MGI:2443497]	320158
ENSMUSG00000118317.1	9.74656	-1.51059	0.409974	-3.68459	0.000229071	0.0944581	Gm30641	lincRNA	ENSMUSG00000118317	predicted gene, 30641 [Source:MGI Symbol;Acc:MGI:5589800]	NA
Jejunum
GeneID	mean expression	log2FoldChange	lfcSE	stat	P-value	P-adj	Gene name	Gene type	Ensembl gene ID	Gene Description	Entrez ID
ENSMUSG00000075015.3	4808.54	6.76124	1.70161	3.97343	7.08455e-05	0.0845702	Gm10801	protein_coding	ENSMUSG00000075015	predicted gene 10801 [Source:MGI Symbol;Acc:MGI:3641656]	NA
ENSMUSG00000075014.1	44967.1	6.68062	1.69565	3.93987	8.15255e-05	0.0892093	Gm10800	protein_coding	ENSMUSG00000075014	predicted gene 10800 [Source:MGI Symbol;Acc:MGI:3641657]	NA
ENSMUSG00000095186.1	1683.43	6.67911	1.73045	3.85976	0.000113501	0.0993585	Gm10718	protein_coding	ENSMUSG00000095186	predicted gene 10718 [Source:MGI Symbol;Acc:MGI:3642028]	NA
ENSMUSG00000095280.1	5538.26	6.58522	1.7019	3.86934	0.000109132	0.0993585	Gm21738	protein_coding	ENSMUSG00000095280	predicted gene, 21738 [Source:MGI Symbol;Acc:MGI:5433902]	NA
ENSMUSG00000095127.2	19.2293	4.47679	0.863388	5.18515	2.15845e-07	0.000708564	Ighv1-82	IG_V_gene	ENSMUSG00000095127	immunoglobulin heavy variable 1-82 [Source:MGI Symbol;Acc:MGI:4439671]	NA
ENSMUSG00000076508.3	16.6386	3.96675	0.836541	4.74184	2.11785e-06	0.00397279	Igkv17-127	IG_V_gene	ENSMUSG00000076508	immunoglobulin kappa variable 17-127 [Source:MGI Symbol;Acc:MGI:3646891]	NA
ENSMUSG00000024863.6	32.5671	3.36204	0.510695	6.58325	4.60269e-11	3.0219e-07	Mbl2	protein_coding	ENSMUSG00000024863	mannose-binding lectin (protein C) 2 [Source:MGI Symbol;Acc:MGI:96924]	17195
ENSMUSG00000020826.9	324.421	2.68765	0.576457	4.66236	3.12603e-06	0.00513099	Nos2	protein_coding	ENSMUSG00000020826	nitric oxide synthase 2, inducible [Source:MGI Symbol;Acc:MGI:97361]	18126
ENSMUSG00000032033.11	103.988	1.79464	0.280043	6.40844	1.47019e-10	6.43502e-07	Barx2	protein_coding	ENSMUSG00000032033	BarH-like homeobox 2 [Source:MGI Symbol;Acc:MGI:109617]	12023
ENSMUSG00000026417.13	16432.9	1.19518	0.179921	6.64279	3.07803e-11	3.0219e-07	Pigr	protein_coding	ENSMUSG00000026417	polymeric immunoglobulin receptor [Source:MGI Symbol;Acc:MGI:103080]	18703
ENSMUSG00000047517.12	7582.95	1.12372	0.277141	4.05467	5.02041e-05	0.065923	Dmbt1	protein_coding	ENSMUSG00000047517	deleted in malignant brain tumors 1 [Source:MGI Symbol;Acc:MGI:106210]	12945
ENSMUSG00000074715.3	143.062	1.09889	0.229087	4.79682	1.61202e-06	0.0035279	Ccl28	protein_coding	ENSMUSG00000074715	chemokine (C-C motif) ligand 28 [Source:MGI Symbol;Acc:MGI:1861731]	56838
ENSMUSG00000002227.15	324.797	0.719921	0.169397	4.2499	2.13862e-05	0.0312025	Mov10	protein_coding	ENSMUSG00000002227	Mov10 RISC complex RNA helicase [Source:MGI Symbol;Acc:MGI:97054]	17454
ENSMUSG00000042195.9	337.079	0.61411	0.126486	4.85516	1.20292e-06	0.0031591	Slc35f2	protein_coding	ENSMUSG00000042195	solute carrier family 35, member F2 [Source:MGI Symbol;Acc:MGI:1919272]	72022
ENSMUSG00000021573.15	387.578	-0.815039	0.210421	-3.87337	0.00010734	0.0993585	Tppp	protein_coding	ENSMUSG00000021573	tubulin polymerization promoting protein [Source:MGI Symbol;Acc:MGI:1920198]	72948
Ileum
GeneID	mean expression	log2FoldChange	lfcSE	stat	P-value	P-adj	Gene name	Gene type	Ensembl gene ID	Gene Description	Entrez ID
ENSMUSG00000074115.5	1358.97	6.61968	1.18853	5.56964	2.55269e-08	5.81078e-05	Saa1	protein_coding	ENSMUSG00000074115	serum amyloid A 1 [Source:MGI Symbol;Acc:MGI:98221]	20208
ENSMUSG00000096499.2	29.5883	5.07417	1.41809	3.57818	0.000345997	0.0711926	Ighv1-5	IG_V_gene	ENSMUSG00000096499	immunoglobulin heavy variable V1-5 [Source:MGI Symbol;Acc:MGI:3704121]	NA
ENSMUSG00000104452.1	72.5997	4.78481	0.863908	5.53856	3.0497e-08	5.9504e-05	Ighv8-8	IG_V_gene	ENSMUSG00000104452	immunoglobulin heavy variable 8-8 [Source:MGI Symbol;Acc:MGI:3815333]	NA
ENSMUSG00000076587.3	23.9777	4.62866	1.28041	3.61497	0.000300378	0.0681238	Igkv6-20	IG_V_gene	ENSMUSG00000076587	immunoglobulin kappa variable 6-20 [Source:MGI Symbol;Acc:MGI:1330836]	NA
ENSMUSG00000095197.6	40.5548	4.46222	1.31921	3.3825	0.000718283	0.0978563	Ighv1-59	IG_V_gene	ENSMUSG00000095197	immunoglobulin heavy variable V1-59 [Source:MGI Symbol;Acc:MGI:3644474]	NA
ENSMUSG00000076508.3	43.4307	4.1782	0.799551	5.22569	1.73507e-07	0.000263307	Igkv17-127	IG_V_gene	ENSMUSG00000076508	immunoglobulin kappa variable 17-127 [Source:MGI Symbol;Acc:MGI:3646891]	NA
ENSMUSG00000031089.7	322.375	4.13434	1.19738	3.45281	0.000554779	0.0891432	Slc6a14	protein_coding	ENSMUSG00000031089	solute carrier family 6 (neurotransmitter transporter), member 14 [Source:MGI Symbol;Acc:MGI:1890216]	56774
ENSMUSG00000115702.1	103.809	3.77808	0.913023	4.13799	3.50362e-05	0.0184048	Gm5206	transcribed_processed_pseudogene	ENSMUSG00000115702	predicted pseudogene 5206 [Source:MGI Symbol;Acc:MGI:3645516]	NA
ENSMUSG00000001670.13	57.9017	3.54988	0.811902	4.3723	1.22944e-05	0.007793	Tat	protein_coding	ENSMUSG00000001670	tyrosine aminotransferase [Source:MGI Symbol;Acc:MGI:98487]	234724
ENSMUSG00000095127.2	58.868	3.17576	0.801842	3.96058	7.47676e-05	0.0275993	Ighv1-82	IG_V_gene	ENSMUSG00000095127	immunoglobulin heavy variable 1-82 [Source:MGI Symbol;Acc:MGI:4439671]	NA
ENSMUSG00000098814.2	60.1882	3.06211	0.752284	4.07041	4.69298e-05	0.02164	Igkv19-93	IG_V_gene	ENSMUSG00000098814	immunoglobulin kappa chain variable 19-93 [Source:MGI Symbol;Acc:MGI:107617]	NA
ENSMUSG00000074892.9	144.48	3.03751	0.77629	3.91286	9.12099e-05	0.0311436	B3galt5	protein_coding	ENSMUSG00000074892	UDP-Gal:betaGlcNAc beta 1,3-galactosyltransferase, polypeptide 5 [Source:MGI Symbol;Acc:MGI:2136878]	93961
ENSMUSG00000076576.2	35.9061	2.97632	0.748219	3.97787	6.95348e-05	0.0271345	Igkv6-32	IG_V_gene	ENSMUSG00000076576	immunoglobulin kappa variable 6-32 [Source:MGI Symbol;Acc:MGI:3641634]	NA
ENSMUSG00000027562.12	64.2872	2.73606	0.757566	3.61165	0.000304258	0.0681238	Car2	protein_coding	ENSMUSG00000027562	carbonic anhydrase 2 [Source:MGI Symbol;Acc:MGI:88269]	12349
ENSMUSG00000055978.5	157.472	2.62297	0.75577	3.47059	0.000519307	0.0886586	Fut2	protein_coding	ENSMUSG00000055978	fucosyltransferase 2 [Source:MGI Symbol;Acc:MGI:109374]	14344
ENSMUSG00000094420.2	402.629	2.59318	0.692136	3.74663	0.000179224	0.0479969	Igkv10-96	IG_V_gene	ENSMUSG00000094420	immunoglobulin kappa variable 10-96 [Source:MGI Symbol;Acc:MGI:4439561]	NA
ENSMUSG00000020826.9	759.318	2.49837	0.527668	4.73473	2.19343e-06	0.00176222	Nos2	protein_coding	ENSMUSG00000020826	nitric oxide synthase 2, inducible [Source:MGI Symbol;Acc:MGI:97361]	18126
ENSMUSG00000032033.11	46.208	1.92976	0.384935	5.01321	5.35287e-07	0.000602406	Barx2	protein_coding	ENSMUSG00000032033	BarH-like homeobox 2 [Source:MGI Symbol;Acc:MGI:109617]	12023
ENSMUSG00000047517.12	20216.1	1.8681	0.465348	4.01441	5.95939e-05	0.0246647	Dmbt1	protein_coding	ENSMUSG00000047517	deleted in malignant brain tumors 1 [Source:MGI Symbol;Acc:MGI:106210]	12945
ENSMUSG00000076618.1	100.185	1.84645	0.397105	4.64978	3.32283e-06	0.00252129	Ighj4	IG_J_gene	ENSMUSG00000076618	immunoglobulin heavy joining 4 [Source:MGI Symbol;Acc:MGI:4439658]	NA
ENSMUSG00000052212.6	55.6175	1.80654	0.268678	6.72381	1.77039e-11	1.7155e-07	Cd177	protein_coding	ENSMUSG00000052212	CD177 antigen [Source:MGI Symbol;Acc:MGI:1916141]	68891
ENSMUSG00000094818.1	459.32	1.47188	0.419414	3.50937	0.000449163	0.0817956	Defa32	protein_coding	ENSMUSG00000094818	defensin, alpha, 32 [Source:MGI Symbol;Acc:MGI:3709042]	100041890
ENSMUSG00000076605.2	25.5657	1.41575	0.360514	3.92704	8.5999e-05	0.030437	Igkj2	IG_J_gene	ENSMUSG00000076605	immunoglobulin kappa joining 2 [Source:MGI Symbol;Acc:MGI:1316690]	NA
ENSMUSG00000074439.4	1639.62	1.40645	0.293986	4.78407	1.7178e-06	0.00146636	Defa5	protein_coding	ENSMUSG00000074439	defensin, alpha, 5 [Source:MGI Symbol;Acc:MGI:99583]	13239
ENSMUSG00000079116.1	57.0648	1.31519	0.368004	3.57385	0.000351772	0.0711926	Defa41	protein_coding	ENSMUSG00000079116	defensin, alpha, 41 [Source:MGI Symbol;Acc:MGI:3705230]	100041759
ENSMUSG00000063206.4	1050.08	1.29498	0.378741	3.41916	0.000628145	0.0942769	Defa34	protein_coding	ENSMUSG00000063206	defensin, alpha, 34 [Source:MGI Symbol;Acc:MGI:3709048]	100041952
ENSMUSG00000095079.6	10387.8	1.25418	0.367444	3.41325	0.000641936	0.0952996	Igha	IG_C_gene	ENSMUSG00000095079	immunoglobulin heavy constant alpha [Source:MGI Symbol;Acc:MGI:96444]	NA
ENSMUSG00000095066.1	724.029	1.24297	0.362686	3.42712	0.000610016	0.0925734	Defa20	protein_coding	ENSMUSG00000095066	defensin, alpha, 20 [Source:MGI Symbol;Acc:MGI:1915259]	68009
ENSMUSG00000065922.1	126444	1.2371	0.196127	6.30762	2.8336e-10	1.29004e-06	n-R5-8s1	rRNA	ENSMUSG00000065922	nuclear encoded rRNA 5.8S 1 [Source:MGI Symbol;Acc:MGI:4421735]	NA
ENSMUSG00000061845.3	232.619	1.1164	0.317832	3.51255	0.000443829	0.0817956	Defa35	protein_coding	ENSMUSG00000061845	defensin, alpha, 35 [Source:MGI Symbol;Acc:MGI:3711900]	100041688
ENSMUSG00000042677.7	286.102	1.04495	0.156602	6.67266	2.51208e-11	1.7155e-07	Zc3h12a	protein_coding	ENSMUSG00000042677	zinc finger CCCH type containing 12A [Source:MGI Symbol;Acc:MGI:2385891]	230738
ENSMUSG00000089542.1	335.08	1.0392	0.179666	5.78406	7.29209e-09	1.99191e-05	Gm25835	snoRNA	ENSMUSG00000089542	predicted gene, 25835 [Source:MGI Symbol;Acc:MGI:5455612]	NA
ENSMUSG00000039000.8	6479.46	1.01618	0.296279	3.42979	0.000604059	0.0925734	Ube3c	protein_coding	ENSMUSG00000039000	ubiquitin protein ligase E3C [Source:MGI Symbol;Acc:MGI:2140998]	100763
ENSMUSG00000088595.1	75158	0.948657	0.233232	4.06744	4.75326e-05	0.02164	Gm24601	rRNA	ENSMUSG00000088595	predicted gene, 24601 [Source:MGI Symbol;Acc:MGI:5454378]	NA
ENSMUSG00000024124.10	1604.78	0.947081	0.194625	4.86619	1.13773e-06	0.00103594	Prss30	protein_coding	ENSMUSG00000024124	protease, serine 30 [Source:MGI Symbol;Acc:MGI:1353645]	30943
ENSMUSG00000024608.11	2354.31	0.907709	0.212416	4.27327	1.92631e-05	0.0109623	Rps14	protein_coding	ENSMUSG00000024608	ribosomal protein S14 [Source:MGI Symbol;Acc:MGI:98107]	20044
ENSMUSG00000077506.1	54.1926	0.90059	0.260465	3.45762	0.000544969	0.0890136	Scarna9	snoRNA	ENSMUSG00000077506	small Cajal body-specific RNA 9 [Source:MGI Symbol;Acc:MGI:3819489]	NA
ENSMUSG00000026417.13	30430.1	0.898625	0.174868	5.13888	2.76375e-07	0.000377473	Pigr	protein_coding	ENSMUSG00000026417	polymeric immunoglobulin receptor [Source:MGI Symbol;Acc:MGI:103080]	18703
ENSMUSG00000089281.1	176.385	0.881052	0.19832	4.44257	8.88891e-06	0.00607024	Scarna6	scaRNA	ENSMUSG00000089281	small Cajal body-specific RNA 6 [Source:MGI Symbol;Acc:MGI:3819487]	NA
ENSMUSG00000035356.17	478.151	0.869468	0.199065	4.36776	1.25528e-05	0.007793	Nfkbiz	protein_coding	ENSMUSG00000035356	nuclear factor of kappa light polypeptide gene enhancer in B cells inhibitor, zeta [Source:MGI Symbol;Acc:MGI:1931595]	80859
ENSMUSG00000022683.13	37.8457	0.832804	0.233093	3.57284	0.000353136	0.0711926	Pla2g10	protein_coding	ENSMUSG00000022683	phospholipase A2, group X [Source:MGI Symbol;Acc:MGI:1347522]	26565
ENSMUSG00000038751.5	816.414	0.82721	0.225682	3.66538	0.000246971	0.0602345	Ptk6	protein_coding	ENSMUSG00000038751	PTK6 protein tyrosine kinase 6 [Source:MGI Symbol;Acc:MGI:99683]	20459
ENSMUSG00000007872.3	423.123	0.826089	0.165219	4.99997	5.73384e-07	0.000602406	Id3	protein_coding	ENSMUSG00000007872	inhibitor of DNA binding 3 [Source:MGI Symbol;Acc:MGI:96398]	15903
ENSMUSG00000036805.13	171.07	0.772808	0.156534	4.93699	7.93377e-07	0.000773996	Noxa1	protein_coding	ENSMUSG00000036805	NADPH oxidase activator 1 [Source:MGI Symbol;Acc:MGI:2449980]	241275
ENSMUSG00000017311.15	187.256	0.772798	0.200435	3.85561	0.00011544	0.0366671	Pyy	protein_coding	ENSMUSG00000017311	peptide YY [Source:MGI Symbol;Acc:MGI:99924]	217212
ENSMUSG00000096842.1	347.335	0.763699	0.201052	3.79852	0.000145565	0.0423005	Gm10736	processed_pseudogene	ENSMUSG00000096842	predicted gene 10736 [Source:MGI Symbol;Acc:MGI:3704412]	NA
ENSMUSG00000058908.14	227.324	0.725832	0.214133	3.38963	0.000699872	0.0978563	Pla2g2a	polymorphic_pseudogene	ENSMUSG00000058908	phospholipase A2, group IIA (platelets, synovial fluid) [Source:MGI Symbol;Acc:MGI:104642]	18780
ENSMUSG00000074715.3	283.614	0.719386	0.173617	4.14352	3.42011e-05	0.0184048	Ccl28	protein_coding	ENSMUSG00000074715	chemokine (C-C motif) ligand 28 [Source:MGI Symbol;Acc:MGI:1861731]	56838
ENSMUSG00000002227.15	795.207	0.686614	0.182735	3.75743	0.000171669	0.0468932	Mov10	protein_coding	ENSMUSG00000002227	Mov10 RISC complex RNA helicase [Source:MGI Symbol;Acc:MGI:97054]	17454
ENSMUSG00000080921.4	77.6969	0.678236	0.185737	3.6516	0.000260615	0.062447	Rpl38-ps2	processed_pseudogene	ENSMUSG00000080921	ribosomal protein L38, pseudogene 2 [Source:MGI Symbol;Acc:MGI:3646625]	NA
ENSMUSG00000029322.12	4942.37	0.65598	0.181546	3.6133	0.000302325	0.0681238	Plac8	protein_coding	ENSMUSG00000029322	placenta-specific 8 [Source:MGI Symbol;Acc:MGI:2445289]	231507
ENSMUSG00000028716.15	59.2488	0.633758	0.184924	3.42714	0.000609982	0.0925734	Pdzk1ip1	protein_coding	ENSMUSG00000028716	PDZK1 interacting protein 1 [Source:MGI Symbol;Acc:MGI:1914432]	67182
ENSMUSG00000008682.13	5050.18	0.558333	0.161258	3.46236	0.000535456	0.0890136	Rpl10	protein_coding	ENSMUSG00000008682	ribosomal protein L10 [Source:MGI Symbol;Acc:MGI:105943]	110954
ENSMUSG00000054364.5	1047.47	0.555928	0.145103	3.83127	0.000127482	0.0386923	Rhob	protein_coding	ENSMUSG00000054364	ras homolog family member B [Source:MGI Symbol;Acc:MGI:107949]	11852
ENSMUSG00000094655.1	337.767	0.545796	0.157454	3.46637	0.000527533	0.0889511	Gm25360	snRNA	ENSMUSG00000094655	predicted gene, 25360 [Source:MGI Symbol;Acc:MGI:5455137]	NA
ENSMUSG00000042195.9	519.91	0.536966	0.152291	3.52593	0.000421997	0.0789538	Slc35f2	protein_coding	ENSMUSG00000042195	solute carrier family 35, member F2 [Source:MGI Symbol;Acc:MGI:1919272]	72022
ENSMUSG00000077391.1	199.761	0.529181	0.149335	3.54358	0.000394735	0.0762104	Gm24336	snoRNA	ENSMUSG00000077391	predicted gene, 24336 [Source:MGI Symbol;Acc:MGI:5454113]	NA
ENSMUSG00000009772.15	1090.51	0.498477	0.13874	3.59288	0.000327039	0.0709	Nuak2	protein_coding	ENSMUSG00000009772	NUAK family, SNF1-like kinase, 2 [Source:MGI Symbol;Acc:MGI:1921387]	74137
ENSMUSG00000008668.15	2957.65	0.493973	0.143744	3.43648	0.000589335	0.0925188	Rps18	protein_coding	ENSMUSG00000008668	ribosomal protein S18 [Source:MGI Symbol;Acc:MGI:98146]	20084
ENSMUSG00000006333.14	4316.93	0.482299	0.141827	3.40062	0.000672338	0.0976893	Rps9	protein_coding	ENSMUSG00000006333	ribosomal protein S9 [Source:MGI Symbol;Acc:MGI:1924096]	76846
ENSMUSG00000025484.9	117.889	0.479154	0.137546	3.48361	0.000494708	0.0866247	Bet1l	protein_coding	ENSMUSG00000025484	Bet1 golgi vesicular membrane trafficking protein like [Source:MGI Symbol;Acc:MGI:1913128]	54399
ENSMUSG00000019579.13	453.667	0.445165	0.131916	3.37462	0.000739174	0.0989769	Mydgf	protein_coding	ENSMUSG00000019579	myeloid derived growth factor [Source:MGI Symbol;Acc:MGI:2156020]	28106
ENSMUSG00000063316.13	1294.21	0.443968	0.11393	3.89686	9.74485e-05	0.0324622	Rpl27	protein_coding	ENSMUSG00000063316	ribosomal protein L27 [Source:MGI Symbol;Acc:MGI:98036]	19942
ENSMUSG00000003382.18	1029.6	0.443857	0.128416	3.45639	0.000547455	0.0890136	Etv3	protein_coding	ENSMUSG00000003382	ets variant 3 [Source:MGI Symbol;Acc:MGI:1350926]	27049
ENSMUSG00000000171.5	1617.31	0.419785	0.117651	3.56804	0.000359664	0.0711926	Sdhd	protein_coding	ENSMUSG00000000171	succinate dehydrogenase complex, subunit D, integral membrane protein [Source:MGI Symbol;Acc:MGI:1914175]	66925
ENSMUSG00000016319.3	15848.6	0.413092	0.10526	3.92449	8.6912e-05	0.030437	Slc25a5	protein_coding	ENSMUSG00000016319	solute carrier family 25 (mitochondrial carrier, adenine nucleotide translocator), member 5 [Source:MGI Symbol;Acc:MGI:1353496]	11740
ENSMUSG00000090862.3	1564.52	0.408907	0.112213	3.64401	0.000268421	0.0632084	Rps13	protein_coding	ENSMUSG00000090862	ribosomal protein S13 [Source:MGI Symbol;Acc:MGI:1915302]	68052
ENSMUSG00000043445.7	553.309	0.401256	0.103774	3.86663	0.000110349	0.0358845	Pgp	protein_coding	ENSMUSG00000043445	phosphoglycolate phosphatase [Source:MGI Symbol;Acc:MGI:1914328]	67078
ENSMUSG00000006050.12	446.754	0.385272	0.113248	3.40202	0.000668887	0.0976893	Sra1	protein_coding	ENSMUSG00000006050	steroid receptor RNA activator 1 [Source:MGI Symbol;Acc:MGI:1344414]	24068
ENSMUSG00000060036.14	6672.09	0.383135	0.10815	3.54262	0.000396174	0.0762104	Rpl3	protein_coding	ENSMUSG00000060036	ribosomal protein L3 [Source:MGI Symbol;Acc:MGI:1351605]	27367
ENSMUSG00000049307.6	535.16	0.381275	0.112618	3.38555	0.000710352	0.0978563	Fut4	protein_coding	ENSMUSG00000049307	fucosyltransferase 4 [Source:MGI Symbol;Acc:MGI:95594]	14345
ENSMUSG00000031974.8	704.205	0.339467	0.10042	3.38046	0.000723641	0.0978563	Abcb10	protein_coding	ENSMUSG00000031974	ATP-binding cassette, sub-family B (MDR/TAP), member 10 [Source:MGI Symbol;Acc:MGI:1860508]	56199
ENSMUSG00000034190.9	558.294	0.287609	0.067077	4.28774	1.80496e-05	0.0107183	Chmp7	protein_coding	ENSMUSG00000034190	charged multivesicular body protein 7 [Source:MGI Symbol;Acc:MGI:1913922]	105513
ENSMUSG00000038582.15	819.947	0.273918	0.0809903	3.38211	0.000719316	0.0978563	Pptc7	protein_coding	ENSMUSG00000038582	PTC7 protein phosphatase homolog [Source:MGI Symbol;Acc:MGI:2444593]	320717
ENSMUSG00000026280.17	639.365	0.265632	0.0716067	3.7096	0.00020759	0.0534956	Atg4b	protein_coding	ENSMUSG00000026280	autophagy related 4B, cysteine peptidase [Source:MGI Symbol;Acc:MGI:1913865]	66615
ENSMUSG00000009079.16	2730.87	-0.293477	0.0837901	-3.50252	0.00046088	0.082825	Ewsr1	protein_coding	ENSMUSG00000009079	Ewing sarcoma breakpoint region 1 [Source:MGI Symbol;Acc:MGI:99960]	14030
ENSMUSG00000040433.16	1069.64	-0.312724	0.0868566	-3.60047	0.000317648	0.0699747	Zbtb38	protein_coding	ENSMUSG00000040433	zinc finger and BTB domain containing 38 [Source:MGI Symbol;Acc:MGI:2442866]	245007
ENSMUSG00000040725.13	3244.86	-0.322192	0.0926419	-3.47782	0.00050551	0.0873956	Hnrnpul1	protein_coding	ENSMUSG00000040725	heterogeneous nuclear ribonucleoprotein U-like 1 [Source:MGI Symbol;Acc:MGI:2443517]	232989
ENSMUSG00000030516.14	3340.99	-0.334184	0.0959174	-3.48409	0.000493818	0.0866247	Tjp1	protein_coding	ENSMUSG00000030516	tight junction protein 1 [Source:MGI Symbol;Acc:MGI:98759]	21872
ENSMUSG00000018736.14	478.197	-0.334423	0.0904074	-3.69907	0.000216394	0.0547317	Ndel1	protein_coding	ENSMUSG00000018736	nudE neurodevelopment protein 1 like 1 [Source:MGI Symbol;Acc:MGI:1932915]	83431
ENSMUSG00000031157.10	414.221	-0.334756	0.0869786	-3.84872	0.000118737	0.0368571	Pqbp1	protein_coding	ENSMUSG00000031157	polyglutamine binding protein 1 [Source:MGI Symbol;Acc:MGI:1859638]	54633
ENSMUSG00000026426.10	325.608	-0.35818	0.101244	-3.5378	0.00040348	0.0765379	Arl8a	protein_coding	ENSMUSG00000026426	ADP-ribosylation factor-like 8A [Source:MGI Symbol;Acc:MGI:1915974]	68724
ENSMUSG00000024590.8	1284.85	-0.366588	0.108126	-3.39038	0.000697946	0.0978563	Lmnb1	protein_coding	ENSMUSG00000024590	lamin B1 [Source:MGI Symbol;Acc:MGI:96795]	16906
ENSMUSG00000031311.17	3085.04	-0.383649	0.0854238	-4.49112	7.08485e-06	0.00509289	Nono	protein_coding	ENSMUSG00000031311	non-POU-domain-containing, octamer binding protein [Source:MGI Symbol;Acc:MGI:1855692]	53610
ENSMUSG00000026074.15	1863.59	-0.393435	0.0959442	-4.10067	4.11959e-05	0.0204721	Map4k4	protein_coding	ENSMUSG00000026074	mitogen-activated protein kinase kinase kinase kinase 4 [Source:MGI Symbol;Acc:MGI:1349394]	26921
ENSMUSG00000029203.16	902.501	-0.407603	0.108445	-3.75863	0.000170848	0.0468932	Ube2k	protein_coding	ENSMUSG00000029203	ubiquitin-conjugating enzyme E2K [Source:MGI Symbol;Acc:MGI:1858216]	53323
ENSMUSG00000069565.12	1007.98	-0.409522	0.0764534	-5.3565	8.48518e-08	0.000144863	Dazap1	protein_coding	ENSMUSG00000069565	DAZ associated protein 1 [Source:MGI Symbol;Acc:MGI:1917498]	70248
ENSMUSG00000076431.4	519.984	-0.41165	0.121218	-3.39595	0.000683913	0.0978563	Sox4	protein_coding	ENSMUSG00000076431	SRY (sex determining region Y)-box 4 [Source:MGI Symbol;Acc:MGI:98366]	20677
ENSMUSG00000020849.13	3988.28	-0.421284	0.117622	-3.58168	0.00034139	0.0711926	Ywhae	protein_coding	ENSMUSG00000020849	tyrosine 3-monooxygenase/tryptophan 5-monooxygenase activation protein, epsilon polypeptide [Source:MGI Symbol;Acc:MGI:894689]	22627
ENSMUSG00000022246.14	701.033	-0.459521	0.12088	-3.80147	0.000143842	0.0423005	Rai14	protein_coding	ENSMUSG00000022246	retinoic acid induced 14 [Source:MGI Symbol;Acc:MGI:1922896]	75646
ENSMUSG00000030122.12	2563.29	-0.46203	0.129412	-3.57022	0.000356687	0.0711926	Ptms	protein_coding	ENSMUSG00000030122	parathymosin [Source:MGI Symbol;Acc:MGI:1916452]	69202
ENSMUSG00000029335.5	1915.11	-0.511532	0.126388	-4.04733	5.18059e-05	0.0221114	Bmp3	protein_coding	ENSMUSG00000029335	bone morphogenetic protein 3 [Source:MGI Symbol;Acc:MGI:88179]	110075
ENSMUSG00000056629.16	751.384	-0.515704	0.149924	-3.43977	0.000582216	0.092464	Fkbp2	protein_coding	ENSMUSG00000056629	FK506 binding protein 2 [Source:MGI Symbol;Acc:MGI:95542]	14227
ENSMUSG00000027350.8	2325.84	-0.621796	0.153618	-4.04767	5.17293e-05	0.0221114	Chgb	protein_coding	ENSMUSG00000027350	chromogranin B [Source:MGI Symbol;Acc:MGI:88395]	12653
ENSMUSG00000020022.17	781.347	-0.623282	0.1222	-5.10052	3.38723e-07	0.00042057	Ndufa12	protein_coding	ENSMUSG00000020022	NADH:ubiquinone oxidoreductase subunit A12 [Source:MGI Symbol;Acc:MGI:1913664]	66414
ENSMUSG00000047459.14	567.537	-0.65661	0.105734	-6.21	5.29836e-10	1.80912e-06	Dynlrb1	protein_coding	ENSMUSG00000047459	dynein light chain roadblock-type 1 [Source:MGI Symbol;Acc:MGI:1914318]	67068
ENSMUSG00000107383.1	53.7272	-0.823824	0.220413	-3.73764	0.000185758	0.0487899	Gm4366	processed_pseudogene	ENSMUSG00000107383	predicted gene 4366 [Source:MGI Symbol;Acc:MGI:3782551]	NA
ENSMUSG00000058126.7	36.5632	-0.856866	0.233438	-3.67064	0.000241947	0.0600819	Tpm3-rs7	protein_coding	ENSMUSG00000058126	tropomyosin 3, related sequence 7 [Source:MGI Symbol;Acc:MGI:99705]	NA
ENSMUSG00000089235.1	182.762	-0.949395	0.239224	-3.96865	7.22806e-05	0.0274225	Gm23119	scaRNA	ENSMUSG00000089235	predicted gene, 23119 [Source:MGI Symbol;Acc:MGI:5452896]	NA
ENSMUSG00000065637.1	966.169	-0.990976	0.241916	-4.09636	4.19695e-05	0.0204721	Gm26397	snoRNA	ENSMUSG00000065637	predicted gene, 26397 [Source:MGI Symbol;Acc:MGI:5456174]	NA
ENSMUSG00000084744.1	138.581	-1.0897	0.272128	-4.00435	6.21872e-05	0.024981	Gm25291	snoRNA	ENSMUSG00000084744	predicted gene, 25291 [Source:MGI Symbol;Acc:MGI:5455068]	NA
ENSMUSG00000077323.1	73.7261	-1.28395	0.340251	-3.77353	0.000160956	0.0457986	Rnu11	snRNA	ENSMUSG00000077323	U11 small nuclear RNA [Source:MGI Symbol;Acc:MGI:2148804]	NA
GSEA, duodenum day 28
Gene Ontology term	ONTOLOGY	setSize	Enrichment Score	Normalized Enrichment Score	P-value	P-adj	q-value	rank	GO Description	Leading Edge	Core Enrichment
GO:00421781	BP	34	0.758775	-2.53077	1.27159e-08	2.79709e-06	2.46598e-06	1038	xenobiotic catabolic process	tags=50%, list=8%, signal=46%	13095/72082/13097/14858/13106/14863/69888/14865/14862/72303/71519/14857/68312/12780/226143/269823/18125
GO:00068051	BP	67	0.618153	-2.36933	7.12393e-08	1.0579e-05	9.32673e-06	1038	xenobiotic metabolic process	tags=39%, list=8%, signal=36%	13095/72082/13097/14858/14860/394433/13106/14863/69888/14865/14862/72303/27384/11624/71519/14857/68312/12780/394432/226143/394434/11761/269823/14261/14869/18125
GO:0005504	MF	34	0.618684	-2.06352	0.000185282	0.00615705	0.0054282	965	fatty acid binding	tags=32%, list=8%, signal=30%	14858/14860/16204/11576/19016/15473/14857/68312/394432/394434/14869
GO:00083951	MF	26	0.6606	-2.027	0.000278612	0.00876798	0.00773006	544	steroid hydroxylase activity	tags=38%, list=4%, signal=37%	13095/72082/13097/13106/69888/72303/71519/13112/100041449/226143
GO:00714661	BP	112	0.475202	-2.01008	3.65474e-06	0.000289455	0.00025519	1213	cellular response to xenobiotic stimulus	tags=31%, list=10%, signal=28%	13095/72082/13097/14858/14860/394433/13106/14863/69888/14865/14864/14862/72303/27384/11624/71519/237211/14857/18787/68312/12780/394432/226143/394434/11761/12144/269823/14261/107589/14869/108079/18125/15364/622402/11450
GO:00043641	MF	28	0.635372	-1.99567	0.000527175	0.0148233	0.0130686	965	glutathione transferase activity	tags=46%, list=8%, signal=43%	14858/14860/14863/14865/14864/14862/14867/54486/14857/68312/76263/103140/14869
GO:00016761	BP	71	0.503015	-1.98653	9.1086e-05	0.00360701	0.00318002	634	long-chain fatty acid metabolic process	tags=23%, list=5%, signal=22%	13095/72082/216739/19225/13097/13106/13849/69888/14865/72303/11363/71519/68312/170439/226143/13117
GO:00167121	MF	31	0.615134	-1.98576	0.000586948	0.0162161	0.0142965	789	oxidoreductase activity, acting on paired donors, with incorporation or reduction of molecular oxygen, reduced flavin or flavoprotein as one donor, and incorporation of one atom of oxygen	tags=39%, list=6%, signal=36%	13095/72082/13097/13106/69888/72303/71519/13112/100041449/226143/13117/13120
GO:00335591	BP	76	0.496342	-1.97068	4.97206e-05	0.00241094	0.00212554	806	unsaturated fatty acid metabolic process	tags=26%, list=6%, signal=25%	13095/234669/72082/19225/13097/13106/13849/69888/72303/72361/71519/54486/68312/20249/105387/226143/14726/13117/26874/102022
GO:00193691	BP	36	0.579303	-1.95135	0.000571874	0.0158921	0.0140108	634	arachidonic acid metabolic process	tags=31%, list=5%, signal=29%	13095/72082/19225/13097/13106/13849/69888/72303/71519/226143/13117
GO:0006749	BP	68	0.488224	-1.88661	0.000177036	0.0059517	0.00524716	671	glutathione metabolic process	tags=19%, list=5%, signal=18%	20511/14858/14860/14863/14865/14864/14862/14867/54486/14857/68312/76263/103140
GO:0051383	BP	22	0.630922	-1.87227	0.00221015	0.042636	0.0375889	3026	kinetochore organization	tags=64%, list=24%, signal=48%	66977/66311/69928/12615/14211/12617/70099/208628/67139/229841/218977/67052/215351/229584
GO:0032069	BP	23	0.61957	-1.85285	0.00383292	0.062164	0.0548052	1957	regulation of nuclease activity	tags=48%, list=16%, signal=40%	246728/23961/114643/246727/21749/231655/23962/23960/246730/15289/18148
GO:0033293	MF	55	0.500964	-1.8476	0.000737527	0.0196895	0.0173587	1508	monocarboxylic acid binding	tags=35%, list=12%, signal=31%	14858/14860/16204/11576/27384/432720/19016/15473/14857/68312/105387/394432/394434/170460/14869/107476/622402/13171/79235
GO:0016878	MF	20	0.633146	-1.82265	0.00389793	0.0626627	0.0552449	2641	acid-thiol ligase activity	tags=45%, list=21%, signal=36%	216739/264895/380660/50790/20216/60525/56451/20916/78894
GO:01202541	BP	87	0.447326	-1.81965	0.000369226	0.0111756	0.00985263	634	olefinic compound metabolic process	tags=18%, list=5%, signal=18%	13095/13653/72082/19225/13097/13106/13849/69888/11668/11576/72303/71519/68312/105387/226143/13117
GO:0003309	BP	27	0.580442	-1.79398	0.00389328	0.0626627	0.0552449	107	type B pancreatic cell differentiation	tags=11%, list=1%, signal=11%	19692/18609/320995
GO:0003725	MF	75	0.448469	-1.78496	0.000737151	0.0196895	0.0173587	1923	double-stranded RNA binding	tags=28%, list=15%, signal=24%	110532/246728/23961/114643/246727/231655/142980/193740/23962/230073/19106/29819/23960/72162/15510/104721/230734/246730/15289/20744/67070
GO:00061201	BP	27	0.574618	-1.77598	0.00461873	0.0717262	0.0632355	1706	mitochondrial electron transport, NADH to ubiquinone	tags=33%, list=14%, signal=29%	17722/17717/17719/17721/17716/407785/69702/66218/13382
GO:00450691	BP	70	0.450802	-1.7756	0.00118375	0.0284101	0.025047	1471	regulation of viral genome replication	tags=27%, list=12%, signal=24%	110532/246728/58185/23961/114643/100038882/246727/231655/214158/107373/23962/19106/23960/15364/67738/21973/19130/74522/18983
GO:0016655	MF	33	0.534488	-1.75638	0.00646417	0.0864717	0.0762355	1824	oxidoreductase activity, acting on NAD(P)H, quinone or similar compound as acceptor	tags=33%, list=14%, signal=29%	17722/27384/17717/432720/17719/17721/105387/17716/622402/234309/12408
GO:0035883	BP	30	0.543274	-1.74791	0.00500611	0.0750443	0.0661608	107	enteroendocrine cell differentiation	tags=10%, list=1%, signal=10%	19692/18609/320995
GO:0004601	MF	38	0.50588	-1.74022	0.00245214	0.0456874	0.040279	487	peroxidase activity	tags=21%, list=4%, signal=20%	19225/14858/14860/69590/17523/14857/68312/76263
GO:00196461	BP	48	0.4868	-1.72613	0.00605764	0.0834375	0.0735604	2812	aerobic electron transport chain	tags=38%, list=22%, signal=29%	17722/17717/17719/17721/17711/17716/67530/407785/69702/13063/66218/13382/215951/12858/227197/66052/107197/68375
GO:00427751	BP	59	0.457232	-1.7038	0.00397488	0.0633847	0.0558814	2888	mitochondrial ATP synthesis coupled electron transport	tags=41%, list=23%, signal=32%	17722/17717/17719/17721/17711/17716/12534/67530/56428/407785/66414/69702/13063/66218/12850/13382/14004/215951/12858/227197/66052/107197/68375/268697
GO:0000819	BP	170	0.37318	-1.67516	0.000286247	0.00889049	0.00783806	3026	sister chromatid segregation	tags=37%, list=24%, signal=29%	223970/66977/381293/71988/72107/18817/50878/69716/72415/105377/68298/12235/75430/19357/110033/74393/12704/14211/54392/12617/18005/68612/70099/21973/22137/73804/208628/12006/108907/233406/19645/67139/228421/67064/67028/229841/16319/68014/14841/71819/114714/72117/68549/12236/16580/23834/11799/67052/209334/26934/66934/21974/22264/70385/20843/72124/105988/13006/231600/268697/51944/70799/229584
GO:00427731	BP	60	0.442944	-1.66435	0.00342882	0.0577793	0.0509396	2888	ATP synthesis coupled electron transport	tags=40%, list=23%, signal=31%	17722/17717/17719/17721/17711/17716/12534/67530/56428/407785/66414/69702/13063/66218/12850/13382/14004/215951/12858/227197/66052/107197/68375/268697
GO:00450711	BP	44	0.472783	-1.65771	0.00535278	0.078995	0.0696439	1450	negative regulation of viral genome replication	tags=32%, list=11%, signal=28%	246728/58185/23961/114643/100038882/246727/231655/107373/23962/19106/23960/15364/19130/74522
GO:00229041	BP	78	0.409763	-1.63158	0.00477824	0.0731514	0.064492	2888	respiratory electron transport chain	tags=37%, list=23%, signal=29%	56857/17722/17717/17719/17721/17711/17716/68202/12534/67530/56428/407785/66414/69702/13063/66218/12850/13382/14004/20512/215951/20656/19017/12858/227197/66052/107197/68375/268697
GO:00066901	BP	82	0.403264	-1.62789	0.00309806	0.0535344	0.0471972	634	icosanoid metabolic process	tags=20%, list=5%, signal=19%	13095/234669/72082/19225/13097/13106/13849/69888/72303/72361/71519/54486/105387/226143/14726/13117
GO:0016765	MF	57	0.436898	-1.6254	0.0054464	0.0796347	0.0702078	671	transferase activity, transferring alkyl or aryl (other than methyl) groups	tags=23%, list=5%, signal=22%	14858/14860/14863/14865/14864/14862/14867/110196/54486/14857/68312/76263/103140
GO:00094101	BP	218	0.34947	-1.60022	0.000106768	0.00401325	0.00353818	1242	response to xenobiotic stimulus	tags=21%, list=10%, signal=19%	13095/20511/72082/13097/14858/14860/394433/13106/14863/11864/69888/14865/14864/16527/11668/14862/72303/27384/12038/11624/71519/237211/14857/18787/68312/12780/394432/226143/18143/394434/110834/277328/11761/12144/269823/14261/107589/14869/108079/18125/16323/15364/622402/11450/12362
GO:0000070	BP	147	0.355983	-1.57662	0.0016137	0.0347541	0.03064	3160	mitotic sister chromatid segregation	tags=38%, list=25%, signal=29%	66977/381293/72107/18817/69716/72415/105377/68298/12235/75430/19357/110033/74393/12704/14211/54392/12617/18005/68612/70099/22137/73804/208628/108907/233406/19645/67139/228421/67064/67028/229841/16319/68014/14841/71819/72117/68549/12236/16580/23834/11799/67052/209334/26934/66934/22264/70385/72124/105988/13006/268697/51944/70799/229584/17120/20479
GO:0098813	BP	219	0.329168	-1.50996	0.00101834	0.0256041	0.0225732	3026	nuclear chromosome segregation	tags=36%, list=24%, signal=28%	223970/66977/381293/71988/108000/21749/69928/72107/72787/18817/50878/69716/72415/105377/68298/12448/211651/12235/75430/19357/110033/74393/12704/104806/217716/83815/14211/13605/54392/12617/18005/68612/70099/21973/22137/73804/208628/12006/108907/233406/66713/19645/67139/228421/67064/67028/229841/16319/69737/68014/14841/71819/114714/72117/109359/68549/12236/16580/12447/23834/11799/67052/209334/26934…
GO:0007059	BP	278	0.300394	-1.41901	0.00150411	0.0336085	0.0296301	3026	chromosome segregation	tags=35%, list=24%, signal=27%	223970/66140/66977/66311/381293/71988/108000/21749/69928/72107/72787/18817/50878/69716/72415/105377/68298/12448/211651/12235/75430/19357/110033/74393/12704/104806/219114/217716/83815/67037/58186/14211/13605/54392/108912/12617/18005/70012/68612/66468/70099/21973/22137/73804/208628/68724/67241/12006/108907/233406/66713/19645/67139/228421/67064/67028/229841/67166/16319/69737/68014/14841/218977/71819…
GO:0007018	BP	245	0.294923	-1.38767	0.00629815	0.0857559	0.0756044	2018	microtubule-based movement	tags=23%, list=16%, signal=20%	213402/242584/381269/674895/381293/11775/19893/68708/72421/69707/21648/319613/52028/102774/17754/67117/70997/16570/13417/76411/217935/21337/29819/110033/245866/17760/16579/66061/59040/16551/15502/16568/16563/68270/209012/320662/73804/381290/68724/16571/14265/59030/227058/20615/23859/66713/16709/64933/228421/171567/109242/213081/19290/21336/216344/229841/67166
GO:00550801	BP	476	-0.29773	1.32884	0.00763559	0.095737	0.0844039	2415	cation homeostasis	tags=26%, list=19%, signal=22%	20272/14325/225049/77573/16535/58994/11607/16971/217893/14977/171286/78506/72828/13056/66437/71145/59033/16542/11539/246198/100201/13057/15587/14718/66162/12159/16440/19264/66725/12176/14824/19218/30955/234515/20393/16416/12390/19219/53313/11928/11927/98396/12774/227326/66241/11606/18763/15114/28240/14385/19214/18442/20498/18803/22041/11733/19063/74251/14360/11816/217356/74011/11555/16790/53322/1…
GO:00303351	BP	467	-0.302986	1.3509	0.00315889	0.05391	0.0475283	3061	positive regulation of cell migration	tags=29%, list=24%, signal=23%	19354/12929/11820/19684/12562/18591/238871/17913/84004/20375/21844/20353/105855/16803/21838/71609/20850/234779/22122/18613/104943/16195/17188/22084/20347/26406/17916/12978/16782/12927/14254/16971/227541/16542/18704/14257/18606/20348/83964/12159/223697/71093/19264/16149/20848/17250/14824/19218/11854/21813/30955/54601/11845/83397/11629/16416/16401/19219/18186/57266/20354/19141/11606/11504/11852/184…
GO:0030003	BP	420	-0.310994	1.37036	0.00558274	0.0801863	0.0706941	2284	cellular cation homeostasis	tags=25%, list=18%, signal=21%	11607/16971/217893/14977/78506/72828/13056/66437/71145/59033/16542/100201/13057/14718/66162/12159/16440/19264/66725/12176/14824/19218/30955/234515/20393/16416/12390/19219/53313/11928/11927/98396/12774/227326/66241/11606/18763/15114/28240/14385/19214/18442/18803/22041/19063/74251/14360/11816/74011/11555/53322/12043/58991/192236/16453/69047/11514/227358/11517/12504/227059/14063/235380/14744/18173/1…
GO:0043065	BP	483	-0.307339	1.37168	0.00232832	0.0440803	0.0388623	2240	positive regulation of apoptotic process	tags=23%, list=18%, signal=19%	18201/227541/66437/21938/231002/19411/21937/20661/18011/15587/12125/227753/26919/12159/13033/110854/20612/216805/17865/16009/19264/66854/20115/12176/14938/14824/18996/83397/17970/20090/58203/16401/269881/216150/194655/24108/107449/59004/20438/26403/50768/11606/30051/11852/217057/12801/27050/12323/18803/21809/13144/27056/21859/18128/11555/20437/56749/18012/20779/56847/16453/19378/15370/22433/14694…
GO:00068751	BP	373	-0.3145	1.37763	0.00574355	0.0812302	0.0716145	2284	cellular metal ion homeostasis	tags=26%, list=18%, signal=22%	11607/16971/217893/14977/78506/72828/13056/66437/71145/16542/100201/13057/14718/66162/12159/16440/19264/12176/19218/30955/234515/20393/16416/12390/19219/53313/11928/11927/98396/12774/227326/11606/18763/15114/28240/14385/19214/18442/18803/22041/74251/14360/11816/74011/11555/53322/12043/58991/192236/16453/69047/11514/227358/11517/12504/227059/14063/14744/18173/18439/12028/14747/20304/27060/74772/56…
GO:0043068	BP	491	-0.309397	1.38404	0.00152474	0.0336085	0.0296301	2240	positive regulation of programmed cell death	tags=23%, list=18%, signal=20%	18201/227541/66437/21938/231002/19411/21937/20661/18011/15587/12125/227753/26919/12159/13033/110854/20612/216805/17865/16009/19264/66725/66854/20115/12176/14938/14824/18996/83397/17970/20090/58203/16401/269881/216150/194655/24108/107449/59004/20438/26403/50768/11606/30051/11852/217057/12801/27050/12323/18803/21809/13144/27056/21859/18128/11555/20437/56749/18012/16792/20779/56847/16453/19378/15370…
GO:00015251	BP	431	-0.315561	1.39248	0.00221614	0.042636	0.0375889	2290	angiogenesis	tags=26%, list=18%, signal=22%	14254/11607/14183/13388/15442/16542/21937/228852/18704/14257/18606/26416/83964/15239/12159/15245/216805/21826/19263/16414/20848/50785/14824/11601/13722/21813/30955/54601/22379/15530/13809/16416/50721/18186/107449/11606/22346/15184/11504/11852/15277/58861/75723/13179/18803/12628/353156/70086/15507/13636/51801/18128/14066/11555/16790/23939/56299/58991/192187/269831/15370/22433/23871/11489/74144/545…
GO:0040017	BP	489	-0.311315	1.39299	0.00203187	0.0403993	0.035617	2362	positive regulation of locomotion	tags=23%, list=19%, signal=19%	12978/16782/12927/14254/16971/227541/16542/18704/14257/18606/20348/83964/12159/223697/71093/19264/16149/20848/17250/14824/19218/11854/21813/30955/54601/11845/18208/83397/11629/16416/16401/19219/18186/57266/20354/19141/11606/11504/11852/18442/75723/20737/432995/18803/22041/67916/13144/15507/18128/14066/14366/12043/66102/30957/16367/20779/22433/23871/14694/14632/84094/15586/56876/17123/14063/11501/…
GO:00512721	BP	490	-0.313881	1.40371	0.00169378	0.0354575	0.0312601	2190	positive regulation of cellular component movement	tags=23%, list=17%, signal=20%	12978/16782/12927/14254/16971/227541/16542/18704/14257/18606/20348/83964/12159/223697/71093/19264/16149/20848/17250/14824/19218/11854/21813/30955/54601/11845/18208/83397/11629/16416/16401/19219/18186/57266/20354/19141/11606/11504/11852/18442/75723/20737/432995/18803/22041/67916/13144/15507/18128/14066/14366/12043/66102/30957/16367/20779/22433/67774/23871/14694/14632/84094/15586/56876/17123/14063/…
GO:2000147	BP	479	-0.314839	1.40407	0.00116528	0.0281088	0.0247814	2362	positive regulation of cell motility	tags=23%, list=19%, signal=20%	12978/16782/12927/14254/16971/227541/16542/18704/14257/18606/20348/83964/12159/223697/71093/19264/16149/20848/17250/14824/19218/11854/21813/30955/54601/11845/18208/83397/11629/16416/16401/19219/18186/57266/20354/19141/11606/11504/11852/18442/75723/20737/432995/18803/22041/67916/13144/15507/18128/14066/14366/12043/66102/30957/16367/20779/22433/23871/14694/14632/84094/15586/56876/17123/14063/11501/…
GO:0030099	BP	325	-0.326167	1.41695	0.00379192	0.0619216	0.0545915	2612	myeloid cell differentiation	tags=28%, list=21%, signal=23%	20850/14184/14466/16923/20807/15499/19698/26365/16909/14127/77573/12978/57259/67588/16535/93694/272382/16658/13388/72828/19411/26379/100201/56199/26416/12159/22761/16149/68235/20848/21813/233328/234515/18996/14247/102791/16416/226844/24108/16418/227326/13871/21847/18089/72147/14734/12606/15951/22041/11733/16825/20085/12608/235627/20779/67773/16453/18718/23871/22778/224792/12504/216161/16331/14063…
GO:00072041	BP	188	-0.352508	1.43563	0.00533171	0.0789292	0.0695858	2284	positive regulation of cytosolic calcium ion concentration	tags=29%, list=18%, signal=24%	11607/16971/72828/66437/16542/13057/12159/16440/19264/19218/30955/16416/19219/12774/227326/11606/18763/15114/28240/19214/18442/18803/14360/11555/12043/58991/16453/11514/11517/12504/14063/14744/18439/12028/14747/83408/317757/12768/12291/16818/65086/170756/12273/233571/23833/12778/13609/13614/12721/54140/19217/54199/56838/80901
GO:0043542	BP	184	-0.353224	1.439	0.0075987	0.095737	0.0844039	2766	endothelial cell migration	tags=32%, list=22%, signal=25%	20850/105844/14645/22122/18613/20807/56218/26365/26406/243362/11482/12927/16542/18704/14257/12159/16414/71093/14824/11601/30955/16416/269608/18186/19141/11606/22346/15184/11852/75723/13179/18803/67916/11816/15507/13636/18128/15370/23871/11806/54485/18133/11501/18707/21825/78560/22339/56233/13078/19245/105450/15368/17260/67784/66214/16819/18127/69216/230738
GO:00514801	BP	212	-0.349742	1.4449	0.00591649	0.0826917	0.0729029	2321	regulation of cytosolic calcium ion concentration	tags=29%, list=18%, signal=24%	58994/11607/16971/72828/66437/16542/100201/13057/14718/12159/16440/19264/19218/30955/16416/12390/19219/12774/227326/11606/18763/15114/28240/19214/18442/18803/14360/11555/12043/58991/16453/11514/11517/12504/14063/14744/18439/12028/14747/56188/83408/317757/12768/12291/16818/65086/12752/170756/214189/12273/233571/23833/12778/13609/13614/12721/54140/19217/54199/56838/57385/80901
GO:00160421	BP	238	-0.346759	1.45339	0.00596897	0.0831804	0.0733338	3245	lipid catabolic process	tags=38%, list=26%, signal=29%	67732/14667/110826/18476/23986/20287/18795/74182/50767/53357/11666/225845/74551/18797/241274/52430/19156/14466/17939/234779/52538/71772/67861/239759/320204/71767/67528/18947/113868/104158/193742/11758/58994/16971/11539/20397/18606/68616/11814/69836/231871/30955/11409/171210/230379/269615/72054/16890/230101/665270/12801/18803/18796/19063/11816/104086/57742/11808/57319/16367/23945/68917/11806/23078…
GO:00725031	BP	308	-0.338634	1.4646	0.00161291	0.0347541	0.03064	2321	cellular divalent inorganic cation homeostasis	tags=28%, list=18%, signal=23%	58994/11607/16971/217893/14977/78506/72828/66437/16542/100201/13057/14718/12159/16440/19264/12176/19218/30955/234515/16416/12390/19219/53313/98396/12774/227326/11606/18763/15114/28240/14385/19214/18442/18803/14360/11816/74011/11555/53322/12043/58991/192236/16453/69047/11514/11517/12504/227059/14063/14744/18173/18439/12028/14747/20304/27060/74772/56188/83408/317757/12768/12291/16818/65086/12752/17…
GO:00018181	BP	206	-0.356586	1.46667	0.00279655	0.0495867	0.0437167	3323	negative regulation of cytokine production	tags=37%, list=26%, signal=28%	269855/11829/21898/21946/70312/26558/84544/170441/11433/19261/21841/11666/217365/217410/16600/105855/16803/14466/17289/15499/19698/68350/26365/216869/14254/13388/21937/19720/22761/19264/21929/54483/19013/54131/19073/19219/57781/232801/14385/69550/14130/21809/17472/58991/16792/16453/11806/24058/16331/14063/18038/14456/18173/14747/83408/12051/317757/21825/213208/56233/56468/12522/20186/74048/26390/…
GO:00068741	BP	285	-0.343236	1.46957	0.00152766	0.0336085	0.0296301	2321	cellular calcium ion homeostasis	tags=28%, list=18%, signal=23%	58994/11607/16971/217893/78506/72828/66437/16542/100201/13057/14718/12159/16440/19264/12176/19218/30955/234515/16416/12390/19219/53313/12774/227326/11606/18763/15114/28240/14385/19214/18442/18803/14360/11816/74011/11555/53322/12043/58991/16453/69047/11514/11517/12504/14063/14744/18439/12028/14747/20304/27060/74772/56188/83408/317757/12768/12291/16818/65086/12752/170756/214189/64209/12273/233571/2…
GO:0010594	BP	141	-0.379042	1.4812	0.0069104	0.0899677	0.0793176	2766	regulation of endothelial cell migration	tags=33%, list=22%, signal=26%	20850/105844/14645/22122/56218/26365/26406/243362/11482/12927/16542/18704/14257/12159/71093/14824/11601/30955/16416/18186/19141/11606/15184/11852/75723/13179/18803/67916/11816/15507/13636/18128/23871/54485/18707/21825/78560/22339/56233/105450/15368/17260/66214/16819/18127/69216/230738
GO:0031349	BP	189	-0.365045	1.48964	0.00184521	0.0376327	0.0331779	2865	positive regulation of defense response	tags=35%, list=23%, signal=27%	20375/13482/16803/85305/71609/20850/67065/234779/57783/16174/14127/14154/233079/21937/13057/15587/66725/16149/107607/17250/14824/19218/30955/224440/54131/58203/19219/12774/232801/228607/12801/12606/15951/434341/20085/12608/23871/11421/229898/14063/11501/14131/56312/14129/20304/56792/18035/22165/83408/317757/16170/20787/56221/12266/383619/67917/171285/17260/14991/80859/257632/72512/12487/22177/542…
GO:2000377	BP	131	-0.384249	1.49094	0.00399133	0.0634342	0.055925	3165	regulation of reactive oxygen species metabolic process	tags=36%, list=25%, signal=27%	16409/11433/11820/18591/11666/11951/20416/12491/234779/70556/23876/15937/68943/17709/67588/11607/13057/26416/16414/20848/12176/21813/19013/19219/16418/11606/22654/15277/93734/17762/13627/14360/12043/11891/14235/14063/12955/67880/21825/13078/74096/16819/22177/241275/230738/68891/66811
GO:0045637	BP	165	-0.376039	1.50031	0.00214232	0.042242	0.0372415	2865	regulation of myeloid cell differentiation	tags=32%, list=23%, signal=25%	20375/105855/20850/14184/15499/26365/16909/12978/57259/67588/93694/16658/13388/72828/19411/26379/100201/56199/26416/22761/16149/68235/20848/234515/18996/102791/16416/16418/227326/21847/72147/16825/12608/23871/22778/12504/16331/11501/12262/20304/18035/235320/320332/76527/12768/15163/17260/21832/14159/74614/100041230/74511/22177
GO:0044242	BP	176	-0.371411	1.50038	0.00558537	0.0801863	0.0706941	3114	cellular lipid catabolic process	tags=38%, list=25%, signal=29%	14667/110826/23986/18795/74182/53357/11666/74551/18797/241274/52430/19156/14466/17939/234779/52538/71772/67861/239759/320204/71767/67528/18947/113868/104158/193742/11758/58994/16971/20397/18606/68616/11814/231871/30955/11409/171210/230379/16890/230101/665270/12801/18803/57742/11808/57319/16367/23945/11806/230784/14245/18010/100340/27226/20598/100705/269060/192654/13078/93732/11997/18534/238011/76…
GO:1901605	BP	133	-0.387333	1.50175	0.00605753	0.0834375	0.0735604	2764	alpha-amino acid metabolic process	tags=33%, list=22%, signal=26%	14719/14645/14085/66514/19193/210009/52633/20751/257635/67873/20540/69719/217214/12041/14718/67870/12012/57295/19125/75387/71562/237823/69051/70789/71776/14287/192166/13142/51793/14204/27053/12752/17769/107272/20186/109900/108682/26570/104816/18127/242669/67432/209027/18126
GO:00026871	BP	105	-0.398989	1.50534	0.00572171	0.0811629	0.0715551	3061	positive regulation of leukocyte migration	tags=35%, list=24%, signal=27%	19354/11820/20375/105855/16803/21838/18613/12978/227541/83964/16149/19218/11629/16416/16401/19219/57266/19141/20737/84094/17123/14063/11501/14456/71660/14747/20304/27226/76527/21825/12768/22339/56221/15894/12273/17395/13614
GO:0019932	BP	200	-0.366452	1.50842	0.0022067	0.042636	0.0375889	2286	second-messenger-mediated signaling	tags=28%, list=18%, signal=23%	12525/11607/22329/66437/170761/207565/16542/215798/110524/19264/66725/19218/14916/19057/216150/19219/12774/28240/18585/17762/75141/18803/11816/16706/53322/23939/18012/17967/18160/11514/11538/11517/12504/22637/330814/241489/217340/14747/16408/21825/12768/22339/20730/18018/51799/12778/17341/13614/11826/54140/54199/18127/80901/19416/18126
GO:00024401	BP	172	-0.376727	1.51778	0.00137686	0.0316079	0.0278663	2823	production of molecular mediator of immune response	tags=33%, list=22%, signal=26%	232210/12491/14960/234779/72077/103213/26365/13870/16174/14127/233079/232811/66873/21938/66362/24099/19264/16149/21929/214855/14999/69550/108723/14130/228607/21809/16792/14961/18106/50723/14998/16453/22433/73747/11806/14969/71890/14063/58230/14456/18173/74131/27060/83408/317757/235587/16190/16197/74048/17393/15368/257632/12487/54215/12493/240754
GO:00343411	BP	102	-0.401871	1.52021	0.00711209	0.092089	0.0811878	1961	response to interferon-gamma	tags=25%, list=16%, signal=21%	16149/54483/319278/24108/70789/69550/434341/13144/66102/17472/14961/12265/14969/229898/20308/18173/20304/22165/56221/22376/20305/80876/68713/16161/18126
GO:00313471	BP	436	-0.343655	1.52081	0.000103826	0.00397888	0.00350787	2554	regulation of defense response	tags=29%, list=20%, signal=24%	103213/68350/26365/11988/57783/12364/16174/15937/14127/17916/14154/63953/216869/93694/213541/233079/23959/22259/74136/21938/11539/21937/13057/15587/80287/106025/66725/16149/67389/107607/231871/17250/21929/14824/19218/54483/30955/19013/224440/54131/58203/100182/19219/57781/12702/12774/232801/11606/224840/14130/228607/12801/12606/20737/19172/15951/434341/11816/20085/12608/11555/17472/58991/22174/12…
GO:0015849	BP	198	-0.370406	1.52293	0.00211268	0.0418311	0.0368793	2977	organic acid transport	tags=38%, list=24%, signal=29%	53357/11666/20509/94245/625098/234595/67554/26941/215113/12491/30962/20983/330962/26365/20522/239273/11988/240332/67473/229517/20540/66437/78830/11539/69836/67863/20514/68267/217325/17250/13358/72055/11987/74338/94279/11606/76408/18442/20502/241919/11816/54393/227358/22599/13723/19735/11421/330836/11520/100604/66350/94282/18173/18439/215335/56188/18669/21825/20500/12752/20186/26570/224022/14664/1…
GO:00096171	BP	450	-0.342364	1.52305	0.000110116	0.00408806	0.00360413	1492	response to bacterium	tags=20%, list=12%, signal=18%	211007/21956/14734/14130/228607/56615/246256/11303/12801/545370/20737/15951/22041/12628/18578/434341/27056/20085/12608/66102/17472/192187/12945/22433/12504/11421/216161/109791/229898/14063/18038/17969/69146/22780/67248/14129/71660/18173/18439/235527/20304/56792/18035/21425/12051/108100/14229/259301/109648/20716/100038927/16197/14191/20186/12266/219033/503491/17393/26390/171285/12273/18534/17260/1…
GO:0050839	MF	212	-0.36868	1.52314	0.00161484	0.0347541	0.03064	2083	cell adhesion molecule binding	tags=23%, list=17%, signal=20%	83964/12552/11877/17988/19263/16414/27375/233651/16776/16416/16401/57781/17221/227485/67916/71461/20779/13723/21810/239096/16419/19126/216856/18133/17123/100952/11501/16779/330814/319480/13610/270152/16408/57278/16007/21825/64540/545428/15894/18733/16421/12479/18163/108101/18301/69524/18127/68891/18126
GO:00321031	BP	296	-0.35377	1.52508	0.000501419	0.0142679	0.0125789	2443	positive regulation of response to external stimulus	tags=27%, list=19%, signal=23%	16174/14127/14154/12978/233079/16971/227541/16542/21937/13057/15587/380713/66725/16149/107607/17250/14824/19218/30955/11629/224440/54131/58203/19219/18186/57266/12774/19141/232801/228607/12801/12606/15951/434341/15507/20085/12608/58991/23871/11421/229898/14063/69097/11501/14131/56312/14456/14129/71660/14747/20304/56792/18035/22165/83408/27226/76527/317757/21825/12768/16170/22339/109648/20787/5622…
GO:0006109	BP	152	-0.385025	1.52543	0.00247897	0.0456874	0.040279	3837	regulation of carbohydrate metabolic process	tags=39%, list=30%, signal=27%	208727/12015/320706/12398/56717/11651/18640/19204/20869/384783/14526/16010/53412/56745/11820/18591/394436/14534/244416/108099/12491/209011/67078/21786/15937/58994/14783/12041/76282/110524/16009/67389/20848/19013/50721/19219/16418/269224/16367/18106/20779/227358/58801/103836/230784/11517/18639/56312/18439/15483/100705/20186/27273/12952/233571/74747/67800/19885/54646
GO:0007259	BP	96	-0.409094	1.52702	0.00686177	0.08958	0.0789758	3116	receptor signaling pathway via JAK-STAT	tags=43%, list=25%, signal=32%	19266/230514/216233/16155/20850/14184/16923/18613/15499/16195/12978/11607/21937/15239/11677/19264/217303/20848/19219/12702/59004/11606/18763/14360/18128/18012/16453/16154/16194/20304/12051/19713/16169/16818/66406/56468/16392/13078/216439/15163/20459
GO:0070374	BP	144	-0.391598	1.53183	0.00303614	0.052656	0.0464227	3202	positive regulation of ERK1 and ERK2 cascade	tags=38%, list=25%, signal=29%	50754/23991/12034/26400/12929/11820/18591/20416/12491/14184/11352/109042/234593/12978/216869/14183/16971/16542/14257/12159/73167/19264/16149/68235/107607/27403/83397/107746/16416/18186/227326/11816/70086/18128/20779/12504/14063/54635/14456/20308/20304/12768/22339/109648/56221/12266/15894/171285/20305/11687/233571/21832/257632/12778/18784
GO:0043405	BP	167	-0.382689	1.53203	0.00269778	0.04856	0.0428116	3274	regulation of MAP kinase activity	tags=36%, list=26%, signal=27%	21898/80794/24063/26400/12005/11820/18591/14370/217410/94245/14466/16923/94275/26365/22084/18226/14154/19882/63953/14254/15587/15239/12159/19264/217303/66725/19246/13838/30955/16179/81877/269881/26403/11606/27050/26918/11816/16706/14366/66513/30957/23939/20779/26412/19735/11501/54635/228775/18439/19099/76527/21825/22339/235584/16475/257632/13614/26382/51791/240754
GO:0050864	BP	105	-0.40694	1.53534	0.0044735	0.0701313	0.0618294	2115	regulation of B cell activation	tags=27%, list=17%, signal=22%	66362/24099/19264/217303/16149/21929/58194/108723/14130/54219/12043/230787/16792/22433/73747/71890/227059/16331/22780/74131/14204/235587/17260/67742/257632/12487/22177/57916
GO:0014065	BP	102	-0.40663	1.53821	0.00604263	0.0834375	0.0735604	1587	phosphatidylinositol 3-kinase signaling	tags=35%, list=13%, signal=31%	109294/26365/17188/22084/14254/16542/228852/18704/30955/107449/20354/64436/11606/13179/14360/16367/22433/83490/14063/19699/68077/54635/18707/20304/235611/19732/26563/72446/22339/14191/216439/15163/73182/13614/12487/54215
GO:00049301	MF	142	-0.396069	1.54795	0.00174526	0.036216	0.0319289	2303	G protein-coupled receptor activity	tags=35%, list=18%, signal=29%	233079/11607/53978/11539/52614/140795/215798/22355/71862/19218/19219/22354/12774/319387/227326/19214/18442/58861/12801/26364/70086/51801/14366/11555/54393/224792/54598/11517/14063/330814/13610/14744/14747/12768/78560/65086/20605/382045/12273/233571/12778/240888/243270/13609/54140/19217/54199/12614/57385/80901
GO:00024441	BP	75	-0.433288	1.54883	0.00645505	0.0864717	0.0762355	1997	myeloid leukocyte mediated immunity	tags=27%, list=16%, signal=23%	16414/217303/67767/12890/19214/228607/11421/14063/17969/14131/14129/56792/13419/16190/14191/12266/15368/14159/22177/68891
GO:0050671	BP	96	-0.415508	1.55096	0.00538047	0.0791578	0.0697874	2021	positive regulation of lymphocyte proliferation	tags=31%, list=16%, signal=26%	24099/19264/16149/21813/78317/11629/11987/17221/14999/108723/27050/20737/54219/12043/18106/50723/16453/12504/22637/227059/74131/20304/16408/171285/17260/12479/320484/12721/12487/16161
GO:00421291	BP	123	-0.404139	1.55143	0.00275855	0.0494665	0.0436108	2824	regulation of T cell proliferation	tags=37%, list=22%, signal=29%	105855/208650/237256/14960/20850/26365/16195/22329/21938/12159/24099/19264/21813/78317/11629/11987/17221/14999/108723/27050/20737/12608/16792/14961/18106/50723/16453/170823/12504/22637/74131/20304/19099/16408/14204/213208/74048/171285/12479/434215/320484/12721/12487/16161/26971
GO:00071861	BP	359	-0.355893	1.5543	9.08144e-05	0.00360701	0.00318002	3069	G protein-coupled receptor signaling pathway	tags=37%, list=24%, signal=29%	18795/19354/54672/12929/17237/11820/432530/238871/22353/14370/14674/620246/18797/207911/29815/104418/26941/14673/19156/69035/107934/109294/12496/83771/56209/16995/71729/170757/50778/16535/12927/216869/233079/11607/16971/53978/11539/20661/52614/140795/11814/215798/110524/16440/22355/22141/71862/231871/19218/30955/101489/83397/16416/26385/58245/19219/22354/12774/319387/227326/11606/545192/19214/184…
GO:0015748	BP	93	-0.419795	1.56155	0.00469112	0.0723773	0.0638095	1906	organophosphate ester transport	tags=32%, list=15%, signal=28%	71345/11981/11814/17250/27403/14618/224674/68401/319767/14385/11303/11816/11808/27410/11307/79196/228993/11806/27421/100604/18830/18439/235527/231287/18669/50770/70129/54667/76574/14377
GO:0042100	BP	60	-0.451356	1.56455	0.00727187	0.0933943	0.0823386	2021	B cell proliferation	tags=28%, list=16%, signal=24%	24099/19264/217303/16149/108723/14130/54219/12043/227059/16331/22780/12028/74131/16197/17260/22177/57916
GO:00027081	BP	87	-0.426574	1.56584	0.00652854	0.0864717	0.0762355	2842	positive regulation of lymphocyte mediated immunity	tags=36%, list=23%, signal=28%	13482/232210/20850/15040/14972/16174/14127/232811/14963/66362/19264/214855/14964/15042/73747/71890/14131/110557/14129/18439/74131/83408/317757/12266/14991/12479/257632/12487/630294/54215/15007
GO:0043410	BP	366	-0.358947	1.56956	5.40885e-05	0.00244789	0.00215812	3204	positive regulation of MAPK cascade	tags=34%, list=25%, signal=26%	56745/50754/23991/12034/26400/12005/18795/12929/11820/18591/14370/381921/20416/20375/29815/20353/12491/22033/14184/19156/234779/94275/26365/11352/59041/26406/109042/234593/12978/19882/216869/14254/14183/16971/53978/16542/11539/14257/381812/50932/12159/16009/73167/19264/66725/19246/16149/68235/107607/13838/93834/27403/30955/16179/83397/107746/16416/22029/22032/12390/269881/18186/227326/26403/23280…
GO:1903305	BP	122	-0.40882	1.57433	0.00288413	0.0503281	0.0443704	3165	regulation of regulated secretory pathway	tags=42%, list=25%, signal=32%	22320/19712/19204/20910/104886/12313/19157/16409/26431/72194/116837/19354/432530/94245/18436/20375/105855/23821/20983/14127/59033/19340/16414/217303/66725/27062/319508/228545/16500/18442/11784/18128/11555/14299/11891/100503659/14063/80976/13542/116838/18439/171580/12291/16190/14191/15368/14159/68404/54215/57385/68891
GO:0045765	BP	228	-0.379659	1.58096	0.000367764	0.0111756	0.00985263	2389	regulation of angiogenesis	tags=31%, list=19%, signal=26%	243362/11482/107702/14254/11607/13388/16542/21937/228852/18606/15239/15245/216805/21826/16414/20848/14824/11601/21813/54601/16416/50721/18186/11606/11504/11852/15277/58861/13179/18803/70086/15507/13636/14066/11555/23939/56299/58991/192187/269831/22433/23871/11489/19223/15586/100952/16411/18707/21752/13805/12741/20304/21825/78560/22339/18132/21846/16392/56221/12266/13078/223864/15368/12273/67784/1…
GO:0032635	BP	124	-0.41187	1.58315	0.00314555	0.05391	0.0475283	2824	interleukin-6 production	tags=38%, list=22%, signal=30%	105855/16803/12491/14466/234779/226250/17164/16174/14127/216869/21937/13057/15587/16149/107607/20848/21929/11629/224440/214855/57781/12774/232801/54445/228607/12608/58991/16792/22433/26415/16194/16331/14063/14456/18439/16170/170743/56468/16392/20186/107527/171285/257632/22177/230738/18985/18126
GO:1901342	BP	231	-0.380221	1.58329	0.000443134	0.0128401	0.0113201	2389	regulation of vasculature development	tags=31%, list=19%, signal=26%	243362/11482/107702/14254/11607/13388/16542/21937/228852/18606/15239/15245/216805/21826/16414/20848/14824/11601/21813/54601/16416/50721/19219/18186/11606/11504/11852/15277/58861/13179/18803/70086/15507/13636/14066/11555/23939/56299/58991/192187/269831/22433/23871/11489/19223/15586/100952/16411/18707/21752/13805/12741/20304/21825/78560/22339/18132/21846/16392/56221/12266/13078/223864/15368/12273/6…
GO:0042113	BP	204	-0.384747	1.58488	0.000312137	0.00963167	0.0084915	3052	B cell activation	tags=32%, list=24%, signal=25%	54672/11740/15900/75570/20375/13482/105855/232210/20850/234779/21985/103213/270110/13870/232811/272382/13388/109658/66362/24099/19264/217303/16149/21929/17305/58194/18089/15184/108723/14130/54219/12043/230787/16792/14961/50723/16453/210293/22433/22778/73747/71890/227059/16331/22780/58230/18707/12028/74131/27060/16848/12051/14204/56233/235587/16197/18018/102545/17260/67742/257632/12487/22177/57916…
GO:00420981	BP	154	-0.399331	1.58512	0.00111467	0.0273037	0.0240716	2053	T cell proliferation	tags=29%, list=16%, signal=24%	12159/24099/16414/19264/21813/78317/11629/11987/12445/94176/17221/14999/108723/27050/20737/14360/12608/16792/14961/18106/50723/16453/170823/12504/22637/18173/18439/12028/74131/20304/19099/16408/14204/213208/74048/20230/171285/12479/434215/320484/12721/12487/16161/26971
GO:0002532	BP	63	-0.455488	1.58589	0.00621274	0.084836	0.0747934	3274	production of molecular mediator involved in inflammatory response	tags=40%, list=26%, signal=30%	21898/84544/18626/19261/104416/11666/18436/16803/11988/14127/63953/26416/217303/20848/14824/54483/19013/20085/229898/17969/16190/257632/11513/230738/18126
GO:0010675	BP	126	-0.411617	1.58711	0.00130096	0.0306047	0.0269818	4370	regulation of cellular carbohydrate metabolic process	tags=48%, list=35%, signal=31%	216963/69802/140858/59090/59003/30949/14121/68837/72674/208727/12015/320706/12398/56717/11651/18640/19204/20869/384783/14526/16010/53412/56745/394436/14534/244416/12491/209011/67078/21786/15937/14783/12041/76282/110524/16009/67389/20848/19013/50721/269224/16367/18106/20779/227358/58801/103836/230784/11517/18639/56312/15483/100705/27273/12952/233571/74747/67800/19885/54646
GO:0014066	BP	77	-0.443164	1.5913	0.0036978	0.0611536	0.0539145	2546	regulation of phosphatidylinositol 3-kinase signaling	tags=35%, list=20%, signal=28%	26365/17188/22084/14254/16542/228852/107449/20354/64436/11606/13179/14360/83490/14063/19699/68077/54635/20304/235611/19732/26563/72446/22339/14191/216439/15163/12487
GO:00016531	MF	49	-0.478748	1.593	0.00757486	0.0957333	0.0844007	1620	peptide receptor activity	tags=41%, list=13%, signal=36%	14917/70155/16995/11607/22355/22354/12774/58861/70086/51801/18160/54598/11517/14063/12768/20605/12778/54140/54199/80901
GO:0030593	BP	59	-0.459703	1.59303	0.0067929	0.0889253	0.0783986	3165	neutrophil chemotaxis	tags=39%, list=25%, signal=29%	16409/19354/238871/13482/105855/16803/14127/227541/83964/16414/16149/14385/18578/277360/14131/20308/270152/20304/56221/20305/12273/257632/13614
GO:0002764	BP	282	-0.372895	1.59358	0.000157485	0.00538396	0.00474662	1977	immune response-regulating signaling pathway	tags=24%, list=16%, signal=21%	19264/217303/107607/14251/12475/21929/16179/11845/107746/54131/20480/18755/224840/108723/54445/228607/27050/18803/18578/14360/12043/230787/16792/22174/65221/50723/217715/83490/22637/227059/14063/69097/18038/68077/246177/12028/14747/100340/56792/18035/22165/105352/18703/16818/384059/213208/170743/279572/20186/68119/67917/67664/171285/12273/17260/80859/78473/16428/257632/12489/71481/12487/22177/196…
GO:0005125	MF	71	-0.450011	1.59498	0.00650588	0.0864717	0.0762355	746	cytokine activity	tags=32%, list=6%, signal=31%	12159/24099/14824/13722/57266/21809/66102/14256/20308/20304/76527/14566/16170/22339/56221/68119/102545/20305/21832/13614/56838/16324/22415
GO:00509201	BP	162	-0.401612	1.60053	0.000710756	0.0191904	0.0169187	2236	regulation of chemotaxis	tags=32%, list=18%, signal=27%	20375/269878/13482/20353/105855/16803/118453/20347/12978/227541/16542/20348/83964/16149/11601/105689/11629/18186/57266/20354/19141/15507/18128/384569/18133/14063/14456/71660/14747/20304/56792/217835/18846/27226/76527/214968/21825/12768/78560/16170/22339/170756/20350/12273/20359/18261/257632/17965/13609/13614/20440/22415
GO:0050728	BP	103	-0.422838	1.60202	0.0025393	0.0464106	0.0409167	2439	negative regulation of inflammatory response	tags=40%, list=19%, signal=32%	15937/14154/63953/23959/22259/21938/11539/21937/106025/67389/21929/14824/54483/19013/19219/57781/12702/14130/20737/19172/11816/20085/11555/58991/22174/23871/54598/11806/19123/19223/18133/69769/100340/213208/109648/56468/67866/16392/20186/257632/18784
GO:0032677	BP	54	-0.471076	1.60297	0.00778305	0.097329	0.0858075	2314	regulation of interleukin-8 production	tags=35%, list=18%, signal=29%	68576/233079/15587/19264/16149/107607/20848/12475/19219/228607/14066/18106/14063/12051/170743/26390/257632/12489/18126
GO:0035591	MF	59	-0.462954	1.6043	0.00656458	0.0866524	0.0763948	3118	signaling adaptor activity	tags=56%, list=25%, signal=42%	27387/19247/72729/14697/75547/17973/12005/26396/12929/216233/17974/20399/71609/16923/226250/210274/18226/14783/13860/66725/20848/83397/14693/228607/16706/30957/16367/14694/13449/58234/56792/19099/51791
GO:0007162	BP	232	-0.384346	1.60537	0.000218108	0.00709896	0.00625861	2865	negative regulation of cell adhesion	tags=33%, list=23%, signal=26%	20375/66116/105855/208650/237256/14960/67122/16923/26365/11352/17916/11482/12927/15284/16971/72828/18606/83964/12159/19264/217303/16149/21929/11601/19218/16950/19013/100182/230379/20354/50768/68396/20737/15507/18128/12608/14366/11555/23939/16792/14961/20779/16453/240025/11806/170823/71890/12399/69769/11501/14357/268709/235611/18846/105352/83408/317757/21825/14204/228788/22339/213208/56468/18132/2…
GO:1903707	BP	78	-0.445699	1.6055	0.00552974	0.0801138	0.0706302	2360	negative regulation of hemopoiesis	tags=32%, list=19%, signal=26%	57259/93694/15284/16658/72828/12159/22761/16149/234515/102791/16950/66058/227326/72147/15507/16453/12399/16331/14357/12262/65963/56468/16190/74511/230738
GO:2000106	BP	80	-0.444185	1.6066	0.00394173	0.0630677	0.055602	2053	regulation of leukocyte apoptotic process	tags=36%, list=16%, signal=31%	17289/26365/57741/14127/12159/20612/16149/243374/12774/22346/14130/13636/14605/16453/227059/11501/14456/18707/18439/12028/20304/16197/15163/66612/26570/17260/257632/19885/20440
GO:0016298	MF	86	-0.438196	1.60782	0.00373117	0.0611536	0.0539145	3172	lipase activity	tags=51%, list=25%, signal=39%	60455/327958/18795/50767/53357/227120/225845/18797/241274/234779/71772/239759/56209/18947/104158/193742/11758/58994/18606/68616/233552/69836/231871/18780/269615/16890/665270/18803/18796/57742/57319/23945/66350/100340/20304/27226/20598/12768/192654/15368/104816/238011/26971/18784
GO:0042102	BP	68	-0.456098	1.60893	0.00517234	0.0770501	0.0679292	2021	positive regulation of T cell proliferation	tags=37%, list=16%, signal=31%	24099/19264/21813/78317/11629/11987/17221/14999/108723/27050/20737/18106/50723/16453/12504/22637/74131/20304/16408/171285/12479/320484/12721/12487/16161
GO:00026881	BP	83	-0.441772	1.60901	0.00571286	0.0811629	0.0715551	899	regulation of leukocyte chemotaxis	tags=40%, list=7%, signal=37%	22341/19354/11820/20375/13482/105855/16803/118453/12978/227541/83964/16149/11629/57266/19141/18133/14063/14456/71660/14747/20304/56792/217835/27226/76527/21825/12768/22339/170756/12273/257632/17965/13614
GO:0001819	BP	352	-0.369065	1.60935	4.03812e-05	0.00208578	0.00183887	2314	positive regulation of cytokine production	tags=29%, list=18%, signal=24%	68576/233079/11607/16971/15442/21937/14257/13057/15587/17022/19720/26416/77446/22761/19264/66725/16149/107607/20848/14251/12475/78317/16179/67512/83397/11629/224440/54131/214855/19219/17221/12774/232801/11606/108723/54445/18442/228607/27050/20737/15951/18578/27056/15507/14066/12608/16792/18106/20779/50723/22433/26415/170823/243874/16194/229898/14063/69097/11501/14131/69146/18173/18439/74131/20304…
GO:0002761	BP	96	-0.431525	1.61075	0.00264984	0.0480612	0.0423718	2766	regulation of myeloid leukocyte differentiation	tags=35%, list=22%, signal=28%	20850/14184/15499/26365/12978/57259/93694/16658/72828/26379/100201/22761/16149/234515/18996/102791/16416/227326/21847/72147/12608/22778/12504/16331/11501/12262/20304/76527/12768/15163/14159/74614/74511/22177
GO:0006865	BP	102	-0.426389	1.61296	0.00279363	0.0495867	0.0437167	2922	amino acid transport	tags=41%, list=23%, signal=32%	94245/625098/234595/26941/215113/30962/20983/11988/240332/67473/229517/20540/78830/11539/20514/68267/217325/72055/11987/74338/94279/11606/20502/241919/54393/22599/19735/330836/100604/94282/18173/18439/215335/12752/26570/224022/14664/18627/234967/55963/20539/54140
GO:0032651	BP	68	-0.458181	1.61628	0.00448652	0.0701313	0.0618294	1944	regulation of interleukin-1 beta production	tags=32%, list=15%, signal=28%	107607/20848/21929/54483/12774/232801/15951/15507/58991/11806/229898/14063/69146/13610/18439/16392/383619/257632/12489/12363/22177/230738
GO:0032675	BP	117	-0.421637	1.61738	0.00140611	0.0320566	0.0282618	2824	regulation of interleukin-6 production	tags=39%, list=22%, signal=31%	105855/16803/12491/14466/234779/226250/17164/14127/216869/21937/13057/15587/16149/107607/20848/21929/11629/224440/214855/57781/12774/232801/54445/228607/12608/58991/16792/22433/26415/16194/16331/14063/14456/18439/16170/170743/56468/16392/20186/107527/171285/257632/22177/230738/18985/18126
GO:1902106	BP	77	-0.450941	1.61923	0.00252438	0.0463161	0.0408334	2360	negative regulation of leukocyte differentiation	tags=32%, list=19%, signal=27%	57259/93694/15284/16658/72828/12159/22761/16149/234515/102791/16950/66058/227326/72147/15507/16453/12399/16331/14357/12262/65963/56468/16190/74511/230738
GO:0090559	BP	72	-0.455521	1.61929	0.00483193	0.0733589	0.0646749	2817	regulation of membrane permeability	tags=44%, list=22%, signal=35%	16803/66400/52538/105675/68350/100041787/15937/72287/626708/12125/77446/83964/20848/12176/74919/12050/22654/15277/93734/12043/16792/58801/12028/83408/317757/100038927/100040563/503491/30954/66601/100041952/13239
GO:1901655	BP	67	-0.459096	1.62009	0.00704284	0.0914414	0.0806169	2053	cellular response to ketone	tags=28%, list=16%, signal=24%	12159/11677/19218/20393/224829/19219/19214/20779/11514/14456/78797/26411/13685/18534/233571/74747/11826/19217/57385
GO:0050727	BP	248	-0.383966	1.62044	0.000154402	0.00531679	0.00468741	2508	regulation of inflammatory response	tags=35%, list=20%, signal=29%	11988/57783/12364/15937/14127/14154/63953/233079/23959/22259/21938/11539/21937/15587/106025/66725/67389/231871/17250/21929/14824/19218/54483/30955/19013/224440/54131/58203/100182/19219/57781/12702/12774/232801/11606/14130/12801/12606/20737/19172/11816/20085/12608/11555/58991/22174/23945/23871/54598/11806/83490/19123/19223/11421/216161/18133/69769/11501/17969/14131/56312/14129/100340/20304/56792/1…
GO:0032088	BP	68	-0.459593	1.62126	0.00431506	0.0681235	0.0600592	1952	negative regulation of NF-kappaB transcription factor activity	tags=28%, list=15%, signal=24%	68235/21929/16179/59004/434341/195359/19223/18038/14747/18035/12051/20186/13078/383619/171285/30954/257632/241035/230738
GO:00024561	BP	92	-0.437563	1.62309	0.00348406	0.0585027	0.0515774	2842	T cell mediated immunity	tags=38%, list=23%, signal=30%	13482/105855/22122/15040/14972/16174/12525/21938/14963/19264/214855/14964/17221/224840/20737/14939/15042/11891/110557/246177/18173/18439/74131/105352/14204/213208/16197/22376/74048/15894/14991/12479/257632/630294/15007
GO:0032946	BP	98	-0.435788	1.63333	0.00230332	0.0438139	0.0386274	2021	positive regulation of mononuclear cell proliferation	tags=32%, list=16%, signal=27%	24099/19264/16149/21813/78317/11629/11987/17221/14999/108723/27050/20737/54219/12043/18106/50723/16453/12504/22637/227059/74131/20304/16408/171285/17260/12479/320484/12721/12487/16161/20440
GO:0071526	BP	39	-0.518839	1.64607	0.0048031	0.0731548	0.064495	1588	semaphorin-plexin signaling pathway	tags=31%, list=13%, signal=27%	18186/20354/17967/235611/18846/214968/20350/54712/17260/20359/67784/13614
GO:0032755	BP	77	-0.458607	1.64675	0.00181129	0.0373682	0.0329447	2159	positive regulation of interleukin-6 production	tags=34%, list=17%, signal=28%	13057/15587/16149/107607/20848/11629/224440/214855/12774/232801/54445/228607/16792/22433/26415/16194/14063/18439/16170/170743/16392/107527/257632/22177/18985/18126
GO:00103241	BP	66	-0.469333	1.64803	0.00742063	0.0945384	0.0833473	3300	membrane invagination	tags=48%, list=26%, signal=36%	17886/235406/20877/16409/19261/19354/234857/105855/16803/12491/234779/56212/14127/227753/15239/16414/217303/27403/11629/224840/14130/11303/14063/14131/14129/56792/21825/232201/12266/74734/668218/11687
GO:0003170	BP	50	-0.49391	1.65069	0.00401265	0.0635604	0.0560363	2212	heart valve development	tags=32%, list=18%, signal=26%	21938/21937/12159/22761/233651/21813/13636/18128/100952/16007/14613/21846/18018/17260/15213/18127
GO:0032653	BP	39	-0.520472	1.65125	0.00468226	0.0723773	0.0638095	1633	regulation of interleukin-10 production	tags=38%, list=13%, signal=34%	19219/17221/232801/14130/16453/14063/74131/12051/213208/12522/74048/257632/12487/22177/16364
GO:0060191	BP	59	-0.476523	1.65132	0.00332296	0.0561947	0.0495426	2290	regulation of lipase activity	tags=64%, list=18%, signal=53%	11350/18595/12524/11853/18596/15461/11856/19204/18762/12034/18984/14674/14184/11352/14254/11607/14183/16971/22259/20661/11814/22260/227326/50768/11606/12323/19063/11808/11806/19735/11517/20304/22165/16007/57875/219033/16428/18784
GO:00716221	BP	38	-0.522689	1.65315	0.00804881	0.099604	0.0878132	3061	regulation of granulocyte chemotaxis	tags=42%, list=24%, signal=32%	19354/13482/105855/16803/12978/227541/83964/16149/71660/14747/20304/76527/21825/12273/257632/13614
GO:0002573	BP	171	-0.409992	1.65379	0.00017785	0.0059517	0.00524716	2766	myeloid leukocyte differentiation	tags=36%, list=22%, signal=28%	20850/14184/14466/15499/19698/26365/14127/12978/57259/93694/272382/16658/72828/26379/100201/26416/12159/22761/16149/21813/233328/234515/18996/102791/16416/24108/227326/21847/18089/72147/14734/12606/15951/22041/12608/20779/22778/12504/216161/16331/14063/11501/12262/20304/27060/83408/76527/317757/12768/22339/224109/18018/15163/18733/17260/14159/74614/69656/74511/22177/16364
GO:00028241	BP	91	-0.447541	1.65641	0.00137452	0.0316079	0.0278663	1303	positive regulation of adaptive immune response based on somatic recombination of immune receptors built from immunoglobulin superfamily domains	tags=35%, list=10%, signal=32%	14972/14127/232811/14963/66362/24099/19264/214855/14964/15042/14961/14998/73747/12504/71890/14131/110557/14129/18173/18439/74131/83408/317757/12266/14991/12479/80859/257632/12487/630294/16161/15007
GO:0007219	BP	133	-0.427224	1.65641	0.000518351	0.0146619	0.0129263	2256	Notch signaling pathway	tags=32%, list=18%, signal=27%	13388/18011/14718/233552/231050/20848/217325/226548/21813/67605/329628/76580/17305/17221/12606/353156/18128/207521/20085/11921/20779/67694/54485/18133/14357/16897/217011/13610/270118/18035/16848/215705/18132/107586/20186/19245/80904/16450/257632/227325/243547/15213/18131
GO:0071396	BP	375	-0.378499	1.65812	3.93167e-06	0.000301344	0.000265672	1912	cellular response to lipid	tags=21%, list=15%, signal=18%	12475/21929/19218/16179/18996/20393/224829/56722/12953/54131/214855/11928/228545/211007/56615/246256/11303/12628/18578/394435/12608/66102/71461/16367/20779/19378/22433/11514/51788/21412/216161/18038/268709/238803/235527/20304/56792/18035/19713/26411/71240/52857/100038927/20605/16392/13685/20186/219033/503491/27273/12952/171285/18534/17260/13218/74747/14159/257632/634825/67800/11826/382000/19885/1…
GO:0032612	BP	86	-0.4531	1.6625	0.00152639	0.0336085	0.0296301	1944	interleukin-1 production	tags=31%, list=15%, signal=27%	107607/20848/21929/54483/19219/12774/232801/15951/15507/58991/11806/229898/14063/69146/14456/13610/18439/16170/16392/20186/383619/171285/257632/12489/12363/22177/230738
GO:00329451	BP	61	-0.478744	1.66502	0.00373202	0.0611536	0.0539145	1438	negative regulation of mononuclear cell proliferation	tags=25%, list=11%, signal=22%	14130/20737/12608/16792/14961/170823/16331/14204/213208/74048/171285/434215/22177/26971/57916
GO:00506721	BP	61	-0.478744	1.66502	0.00373202	0.0611536	0.0539145	1438	negative regulation of lymphocyte proliferation	tags=25%, list=11%, signal=22%	14130/20737/12608/16792/14961/170823/16331/14204/213208/74048/171285/434215/22177/26971/57916
GO:00199551	MF	85	-0.454719	1.66514	0.00151959	0.0336085	0.0296301	2362	cytokine binding	tags=40%, list=19%, signal=33%	12978/11482/21938/21937/15587/16880/16149/21813/16416/16401/12774/16185/21809/16068/15976/217356/14366/16998/108075/16154/12504/16194/12982/13805/18414/12768/213208/224109/434215/17965/12778/54199/16161/80901
GO:00380231	MF	479	-0.373624	1.66624	5.18828e-07	5.60334e-05	4.94004e-05	2445	signaling receptor activity	tags=35%, list=19%, signal=29%	53623/16174/170757/14127/52710/12978/11482/19882/93694/233079/14254/11607/14183/16971/22259/53978/21938/19411/16542/26379/11539/21937/20661/14257/11990/52614/16880/140795/215798/16414/22355/217303/16149/22260/12506/107607/20848/71862/13838/19218/27403/21813/74090/19013/12953/19219/57781/22354/18186/107449/20354/12774/319387/227326/232801/18763/224840/19214/14130/18442/58861/246256/11303/12801/161…
GO:00600891	MF	479	-0.373624	1.66624	5.18828e-07	5.60334e-05	4.94004e-05	2445	molecular transducer activity	tags=35%, list=19%, signal=29%	53623/16174/170757/14127/52710/12978/11482/19882/93694/233079/14254/11607/14183/16971/22259/53978/21938/19411/16542/26379/11539/21937/20661/14257/11990/52614/16880/140795/215798/16414/22355/217303/16149/22260/12506/107607/20848/71862/13838/19218/27403/21813/74090/19013/12953/19219/57781/22354/18186/107449/20354/12774/319387/227326/232801/18763/224840/19214/14130/18442/58861/246256/11303/12801/161…
GO:00027061	BP	128	-0.43021	1.66657	0.000268673	0.00851156	0.00750399	2842	regulation of lymphocyte mediated immunity	tags=37%, list=23%, signal=29%	13482/105855/232210/20850/15040/26365/14972/16174/14127/216869/93694/232811/21938/14963/66362/19264/214855/14964/17221/14130/20737/15042/73747/71890/14131/110557/14129/18439/74131/105352/83408/317757/14204/213208/235587/16197/12266/22376/74048/171285/14991/12479/257632/12487/630294/54215/15007
GO:0042169	MF	38	-0.526938	1.66659	0.00720158	0.0927423	0.0817638	1517	SH2 domain binding	tags=26%, list=12%, signal=23%	50768/108686/16367/20779/14694/268396/16818/18733/78473/240754
GO:00509221	BP	45	-0.509117	1.66766	0.00744364	0.0945781	0.0833822	2842	negative regulation of chemotaxis	tags=47%, list=23%, signal=36%	13482/20353/118453/20347/20348/11601/11629/18186/20354/18128/18133/56792/217835/18846/214968/21825/20350/20359/17965/20440/22415
GO:0070665	BP	108	-0.441115	1.67146	0.00104606	0.0260256	0.0229447	2021	positive regulation of leukocyte proliferation	tags=36%, list=16%, signal=31%	26365/16195/329559/12978/22329/24099/19264/16149/21813/78317/11629/11987/17221/14999/108723/27050/20737/54219/12043/18106/50723/16453/12504/22637/227059/14256/74131/20304/76527/16408/171285/17260/12479/74614/320484/12721/12487/16161/20440
GO:0002698	BP	81	-0.461069	1.67182	0.00184267	0.0376327	0.0331779	2331	negative regulation of immune effector process	tags=37%, list=18%, signal=30%	63953/216869/93694/15284/19264/217303/21929/14824/16950/17221/69550/14130/20737/21809/20085/12258/16453/11806/105352/14204/213208/56468/235587/16190/16197/74048/15368/171285/257632/230738
GO:0045785	BP	353	-0.383367	1.67354	6.75623e-06	0.000486448	0.000428864	2021	positive regulation of cell adhesion	tags=26%, list=16%, signal=22%	24099/216805/16414/19264/16149/94214/14251/13838/11854/21813/78317/16179/20443/11629/16416/16401/11987/19219/17221/18186/12774/14999/108723/27050/20737/67916/16825/14115/19159/14961/18106/20779/50723/14998/16453/22433/23871/234839/277360/22778/11806/14969/67694/12504/11492/22637/12399/15586/16194/100952/11501/54371/74131/20304/235320/26887/83408/16408/19713/317757/16007/21825/14204/22339/16818/10…
GO:0071621	BP	76	-0.46685	1.67378	0.00192837	0.0388289	0.0342324	3165	granulocyte chemotaxis	tags=38%, list=25%, signal=29%	16409/19354/238871/13482/105855/16803/14127/12978/227541/83964/16414/16149/14385/18578/277360/14131/20308/71660/14747/270152/20304/76527/21825/22339/56221/20305/12273/257632/13614
GO:00466511	BP	207	-0.406374	1.67444	4.23084e-05	0.00213883	0.00188564	2053	lymphocyte proliferation	tags=28%, list=16%, signal=23%	12159/24099/16414/19264/217303/16149/21813/78317/11629/11987/12445/94176/17221/14999/108723/14130/27050/20737/14360/12608/54219/12043/16792/14961/18106/50723/16453/170823/12504/22637/227059/16331/22780/18173/18439/12028/23917/74131/20304/19099/16408/14204/213208/16197/74048/20230/171285/17260/12479/434215/320484/12721/12487/22177/16161/26971/57916
GO:0030217	BP	224	-0.403717	1.67772	6.11847e-05	0.00266743	0.00235167	2956	T cell differentiation	tags=38%, list=23%, signal=29%	75570/14370/14087/14534/233912/11776/20375/105855/14960/20850/67122/19156/14466/16923/20807/56218/19698/103213/11352/14127/63953/15284/12525/16658/381812/50932/12159/19264/16149/20848/21813/16950/19219/94176/17221/18089/103743/108723/20737/15507/12043/14998/16453/22433/277360/22778/12504/22637/54485/23882/12399/16194/11501/14357/74131/22165/235320/27060/16848/21414/83408/12051/317757/14204/16818/…
GO:00028211	BP	98	-0.448207	1.67988	0.00124094	0.0294791	0.0259895	2179	positive regulation of adaptive immune response	tags=32%, list=17%, signal=26%	14963/66362/24099/19264/16149/214855/14964/15042/14961/14998/73747/12504/71890/14131/110557/14129/18173/18439/74131/83408/317757/12266/14991/12479/80859/78473/257632/12487/630294/16161/15007
GO:00427431	BP	38	-0.531485	1.68097	0.00587142	0.0823038	0.0725609	2391	hydrogen peroxide metabolic process	tags=39%, list=19%, signal=32%	68943/17709/11758/13057/20848/19219/22654/93734/53381/14360/11808/17969/241275/214593/66811
GO:00506701	BP	163	-0.421274	1.68197	0.000284093	0.00888164	0.00783026	2053	regulation of lymphocyte proliferation	tags=29%, list=16%, signal=24%	12159/24099/19264/217303/16149/21813/78317/11629/11987/17221/14999/108723/14130/27050/20737/12608/54219/12043/16792/14961/18106/50723/16453/170823/12504/22637/227059/16331/22780/74131/20304/19099/16408/14204/213208/74048/171285/17260/12479/434215/320484/12721/12487/22177/16161/26971/57916
GO:0051702	BP	70	-0.477993	1.68436	0.00181651	0.0373682	0.0329447	1081	biological process involved in interaction with symbiont	tags=19%, list=9%, signal=17%	11816/13830/14063/17969/20304/100038927/503491/100504232/100041952/19695/230738/13239/17195
GO:00037351	MF	151	-0.426009	1.68528	0.000159806	0.00542428	0.00478217	3632	structural constituent of ribosome	tags=50%, list=29%, signal=36%	267019/19982/66489/16785/27370/26451/67025/66845/68028/107734/78294/67097/50529/68565/94066/68463/66475/67891/66416/67994/64660/19921/26961/68611/20055/14109/67281/100503670/75617/57808/20042/20115/20068/27367/67707/68436/19943/20090/76846/27176/19988/268449/66973/16898/68052/66480/56040/27050/20102/19951/19896/67427/20085/270106/20054/110954/67671/19944/76808/20005/67945/19942/20116/27398/269261…
GO:00027051	BP	104	-0.445839	1.68535	0.000936735	0.0240614	0.0212131	2865	positive regulation of leukocyte mediated immunity	tags=38%, list=23%, signal=29%	20375/13482/232210/20850/234779/15040/14972/16174/14127/232811/14963/66362/16414/19264/214855/14964/228607/15042/73747/71890/14063/14131/110557/14129/18439/74131/56792/83408/317757/12266/14991/12479/257632/12487/630294/22177/54215/15007/68891
GO:1902622	BP	34	-0.537847	1.68674	0.00792778	0.0986199	0.0869456	3061	regulation of neutrophil migration	tags=44%, list=24%, signal=34%	19354/13482/105855/16803/56212/227541/83964/16149/19218/19219/11501/74734/12273/257632/13614
GO:0043367	BP	64	-0.481394	1.68898	0.00159435	0.0347541	0.03064	1765	CD4-positive, alpha-beta T cell differentiation	tags=34%, list=14%, signal=30%	20848/16950/19219/18089/103743/20737/16453/23882/12399/16194/74131/83408/12051/317757/56468/16190/12522/20230/80859/19885/230738/16364
GO:0061384	BP	31	-0.549	1.69011	0.00792003	0.0986199	0.0869456	2108	heart trabecula morphogenesis	tags=35%, list=17%, signal=30%	77446/215798/11504/18128/54485/13805/228788/107586/18018/13609/15213
GO:0071300	BP	29	-0.564638	1.69083	0.00717824	0.0926929	0.0817202	2537	cellular response to retinoic acid	tags=45%, list=20%, signal=36%	20182/11352/21676/19411/21677/11303/71461/19378/19713/17260/11826/232174/20459
GO:00026991	BP	189	-0.41472	1.69236	2.37448e-05	0.00137604	0.00121315	2865	positive regulation of immune effector process	tags=33%, list=23%, signal=26%	20375/13482/232210/16803/12491/20850/234779/15040/26365/14972/16174/14127/233079/232811/15284/14963/66362/16414/19264/217303/16149/107746/214855/14964/17221/14999/228607/15042/20085/16792/18106/22433/73747/71890/14063/14131/110557/14129/18439/74131/56792/83408/317757/56468/16190/14191/12266/15368/18534/14991/12479/80859/14159/257632/12487/630294/22177/54215/15007/18784/68891/12493
GO:0032652	BP	83	-0.464691	1.69249	0.00163824	0.0347541	0.03064	1944	regulation of interleukin-1 production	tags=33%, list=15%, signal=28%	107607/20848/21929/54483/19219/12774/232801/15951/15507/58991/11806/229898/14063/69146/14456/13610/18439/16170/16392/20186/383619/171285/257632/12489/12363/22177/230738
GO:00026831	BP	323	-0.389999	1.69267	6.93721e-06	0.000492024	0.00043378	2360	negative regulation of immune system process	tags=29%, list=19%, signal=24%	57259/63953/216869/93694/213541/15284/16658/72828/22259/74136/11539/19720/12159/213233/22761/19264/217303/16149/21929/14824/234515/102791/16950/54131/19219/57781/17221/66058/227326/72147/69550/14130/12801/20737/19172/15951/21809/434341/15507/20085/12608/16792/14605/22174/14961/12258/16453/224792/11806/170823/12399/16331/18133/100952/69769/14357/12262/65963/100340/56792/217835/105352/83408/317757/…
GO:0048246	BP	30	-0.558015	1.69337	0.0061731	0.0845377	0.0745304	1427	macrophage chemotaxis	tags=37%, list=11%, signal=33%	445007/118453/12978/17925/71660/14747/20304/56792/76527/21825/12273
GO:0045453	BP	57	-0.492861	1.69538	0.00281398	0.0497101	0.0438256	3345	bone resorption	tags=49%, list=27%, signal=36%	107173/12349/11433/19354/26562/26365/12978/23854/72828/100201/19340/233328/16416/19219/227326/246256/22041/11555/231633/16998/20779/16331/11501/18439/27060/22339/27273/13609
GO:19055211	BP	29	-0.567474	1.69932	0.0064544	0.0864717	0.0762355	883	regulation of macrophage migration	tags=52%, list=7%, signal=48%	17470/20312/12527/17319/118453/12978/57781/100952/71660/14747/20304/56792/76527/21825/12273
GO:0050691	BP	34	-0.542094	1.70006	0.00756468	0.0957333	0.0844007	1699	regulation of defense response to virus by host	tags=26%, list=13%, signal=23%	54131/224840/228607/70796/20304/383619/72512/16161/230738
GO:0044331	BP	22	-0.610713	1.70174	0.00652847	0.0864717	0.0762355	1268	cell-cell adhesion mediated by cadherin	tags=36%, list=10%, signal=33%	14251/18128/11492/71890/22339/18132/19273/66214
GO:0003230	BP	29	-0.568364	1.70199	0.0064544	0.0864717	0.0762355	2108	cardiac atrium development	tags=38%, list=17%, signal=32%	77446/22761/21956/23863/18128/54485/13805/16007/14613/228788/16392
GO:1903307	BP	40	-0.534864	1.70208	0.00582678	0.0821627	0.0724366	3665	positive regulation of regulated secretory pathway	tags=48%, list=29%, signal=34%	22320/19204/20910/104886/16409/20983/14127/59033/19340/16414/27062/16500/11891/14063/12291/16190/14191/54215/68891
GO:0002768	BP	144	-0.435162	1.70224	0.000132601	0.00479219	0.0042249	1572	immune response-regulating cell surface receptor signaling pathway	tags=22%, list=12%, signal=20%	18755/108723/27050/18803/18578/14360/12043/230787/16792/50723/217715/22637/227059/246177/12028/14747/56792/22165/105352/18703/16818/68119/12273/17260/80859/78473/16428/12487/22177/54215/230738/240754
GO:0008593	BP	67	-0.483057	1.70465	0.0024805	0.0456874	0.040279	2545	regulation of Notch signaling pathway	tags=37%, list=20%, signal=30%	16195/69068/13388/18011/233552/231050/20848/217325/17305/17221/353156/18128/20779/54485/18133/14357/16897/18035/16848/215705/18132/107586/16450/257632/15213
GO:0034204	BP	37	-0.539919	1.70516	0.00604225	0.0834375	0.0735604	2340	lipid translocation	tags=35%, list=19%, signal=29%	71345/11981/17250/27403/319767/11303/18439/235527/231287/18669/50770/54667/76574
GO:0009395	BP	39	-0.537724	1.70598	0.00278052	0.0495867	0.0437167	3069	phospholipid catabolic process	tags=56%, list=24%, signal=43%	18795/74182/53357/18797/241274/234779/71772/18947/193742/11758/58994/18606/68616/665270/18803/57319/100340/27226/20598/192654/238011/18784
GO:0030316	BP	82	-0.469624	1.70698	0.00103488	0.0258828	0.0228189	2546	osteoclast differentiation	tags=38%, list=20%, signal=30%	26365/14127/12978/57259/93694/16658/72828/26379/100201/26416/233328/234515/18996/102791/16416/227326/21847/14734/22041/12608/20779/216161/16331/11501/20304/27060/12768/18018/74614/74511/22177
GO:0002685	BP	159	-0.430356	1.7084	5.14061e-05	0.00241283	0.00212721	3069	regulation of leukocyte migration	tags=38%, list=24%, signal=29%	18795/19354/12929/11820/20375/13482/105855/16803/21838/14345/18613/118453/56212/12978/58994/227541/11539/83964/217303/16149/19218/20443/11629/16416/16401/19219/57781/57266/19141/20737/84094/18133/17123/100952/14063/11501/54371/14456/71660/14747/20304/56792/217835/20868/26887/27226/76527/21825/12768/22339/170756/56221/74734/15894/12273/257632/17965/17395/13614/56838
GO:0045833	BP	77	-0.475856	1.70869	0.000801853	0.021052	0.0185599	2627	negative regulation of lipid metabolic process	tags=32%, list=21%, signal=26%	108083/320204/26365/74244/11539/11814/218461/30955/75387/11928/12801/11816/18718/50781/14245/228775/83408/317757/100705/20186/66612/66117/243270/67800/76574
GO:00329431	BP	210	-0.414092	1.70935	2.68487e-05	0.001501	0.00132332	2053	mononuclear cell proliferation	tags=28%, list=16%, signal=24%	12159/24099/16414/19264/217303/16149/21813/78317/11629/11987/12445/94176/17221/14999/108723/14130/27050/20737/14360/12608/54219/12043/16792/14961/18106/50723/16453/170823/12504/22637/227059/16331/22780/18173/18439/12028/23917/74131/20304/19099/16408/14204/213208/16197/74048/20230/171285/17260/12479/434215/320484/12721/12487/22177/16161/26971/20440/57916
GO:00706611	BP	229	-0.410479	1.70999	1.25322e-05	0.000773414	0.00068186	2053	leukocyte proliferation	tags=28%, list=16%, signal=23%	12159/24099/16414/19264/217303/16149/21813/78317/11629/11987/12445/94176/17221/14999/108723/14130/27050/20737/14360/12608/54219/12043/16792/14961/18106/50723/16453/170823/12504/22637/227059/16331/14063/22780/14256/18173/18439/12028/23917/74131/20304/19099/27060/76527/16408/14204/213208/16197/74048/20230/171285/17260/12479/434215/74614/320484/12721/12487/22177/16161/26971/20440/57916
GO:0004896	MF	60	-0.493587	1.71094	0.00134699	0.0312239	0.0275277	1568	cytokine receptor activity	tags=38%, list=12%, signal=34%	12774/16185/15976/171463/14066/14366/16154/12983/12504/16194/12982/18414/12768/16169/213208/16190/16197/12984/107527/12778/54199/16161/80901
GO:2000514	BP	47	-0.516058	1.71127	0.00457772	0.0713223	0.0628794	1103	regulation of CD4-positive, alpha-beta T cell activation	tags=26%, list=9%, signal=23%	16453/12399/74131/83408/317757/56468/16190/12522/74048/80859/54215/230738
GO:0002714	BP	30	-0.5641	1.71184	0.0055165	0.0801138	0.0706302	2419	positive regulation of B cell mediated immunity	tags=43%, list=19%, signal=35%	14127/232811/66362/19264/73747/71890/14131/14129/83408/317757/12266/257632/12487
GO:0002891	BP	30	-0.5641	1.71184	0.0055165	0.0801138	0.0706302	2419	positive regulation of immunoglobulin mediated immune response	tags=43%, list=19%, signal=35%	14127/232811/66362/19264/73747/71890/14131/14129/83408/317757/12266/257632/12487
GO:00027031	BP	179	-0.422177	1.7132	5.23267e-05	0.00241414	0.00212836	2865	regulation of leukocyte mediated immunity	tags=35%, list=23%, signal=28%	20375/13482/105855/232210/20850/234779/15040/26365/14972/16174/14127/216869/93694/232811/21938/14963/66362/16414/19264/217303/214855/14964/17221/69550/14130/228607/20737/15042/16453/73747/71890/14063/14131/110557/14129/18439/74131/56792/105352/83408/317757/14204/13419/213208/235587/16190/16197/14191/12266/22376/74048/15368/171285/14991/12479/14159/257632/12487/630294/22177/54215/15007/68891
GO:0010517	BP	45	-0.523301	1.71412	0.0044146	0.0694641	0.0612412	4141	regulation of phospholipase activity	tags=64%, list=33%, signal=43%	11350/18595/12524/18596/15461/11856/19204/18762/12034/14674/14184/11352/14254/11607/14183/16971/227326/50768/11606/12323/19063/19735/11517/20304/22165/16007/219033/16428/18784
GO:0036230	BP	34	-0.546796	1.7148	0.00647539	0.0864717	0.0762355	2865	granulocyte activation	tags=56%, list=23%, signal=43%	19204/84095/16409/20375/85305/103213/16174/14127/17916/16414/217303/14824/246256/14063/20304/16170/13419/22177/68891
GO:0008047	MF	70	-0.486848	1.71557	0.00116408	0.0281088	0.0247814	1844	enzyme activator activity	tags=30%, list=15%, signal=26%	14916/17970/14915/14360/11816/11808/20779/17972/13481/11806/109791/17969/56312/268396/20304/16818/66059/68563/17001/241275/242669
GO:0046466	BP	29	-0.573593	1.71765	0.00555227	0.0801863	0.0706941	2730	membrane lipid catabolic process	tags=59%, list=22%, signal=46%	77626/14667/19156/14466/17939/18947/58994/20397/18606/230379/230101/57319/18010/100340/20598/13078/238011
GO:0015804	BP	33	-0.54969	1.71775	0.00653269	0.0864717	0.0762355	3063	neutral amino acid transport	tags=48%, list=24%, signal=37%	67760/625098/215113/30962/240332/20514/217325/74338/94279/22599/19735/215335/14664/234967/55963/20539
GO:00706631	BP	179	-0.423358	1.71799	4.83924e-05	0.00239543	0.00211186	2053	regulation of leukocyte proliferation	tags=28%, list=16%, signal=24%	12159/24099/19264/217303/16149/21813/78317/11629/11987/17221/14999/108723/14130/27050/20737/12608/54219/12043/16792/14961/18106/50723/16453/170823/12504/22637/227059/16331/22780/14256/74131/20304/19099/76527/16408/14204/213208/74048/171285/17260/12479/434215/74614/320484/12721/12487/22177/16161/26971/20440/57916
GO:00329441	BP	166	-0.430048	1.71848	5.3868e-05	0.00244789	0.00215812	2053	regulation of mononuclear cell proliferation	tags=29%, list=16%, signal=25%	12159/24099/19264/217303/16149/21813/78317/11629/11987/17221/14999/108723/14130/27050/20737/12608/54219/12043/16792/14961/18106/50723/16453/170823/12504/22637/227059/16331/22780/74131/20304/19099/16408/14204/213208/74048/171285/17260/12479/434215/320484/12721/12487/22177/16161/26971/20440/57916
GO:0002274	BP	173	-0.426682	1.72057	6.39504e-05	0.00276266	0.00243562	2020	myeloid leukocyte activation	tags=27%, list=16%, signal=23%	17988/16414/217303/66725/12506/14824/21813/11629/94176/24108/16478/12890/19214/246256/12801/12606/18106/224792/216161/14063/14131/14256/18173/12259/20304/56792/83408/317757/21825/16170/13419/109648/16190/14191/74734/15368/18733/171285/12273/12479/14159/12489/22177/18784/16364/68891/12493
GO:0019934	BP	22	-0.617886	1.72173	0.00561598	0.080383	0.0708675	1423	cGMP-mediated signaling	tags=50%, list=11%, signal=44%	170761/14916/18585/11816/18160/11538/241489/21825/51799/11826/18126
GO:0042287	MF	32	-0.559304	1.72308	0.00616318	0.0845377	0.0745304	3346	MHC protein binding	tags=50%, list=27%, signal=37%	15018/15015/231805/56325/15040/14972/16149/14964/18106/12504/110557/72925/18733/14991/545812/15007
GO:0010830	BP	28	-0.579252	1.72317	0.00665255	0.0875704	0.0772041	1502	regulation of myotube differentiation	tags=36%, list=12%, signal=32%	15184/18128/12043/231633/22433/234839/18133/50770/17341/232174
GO:0002757	BP	141	-0.441596	1.72565	0.000132895	0.00479219	0.0042249	1572	immune response-activating signal transduction	tags=22%, list=12%, signal=19%	18755/108723/27050/18803/18578/14360/12043/230787/16792/50723/217715/22637/227059/246177/12028/14747/56792/22165/105352/16818/68119/12273/17260/80859/78473/16428/12487/22177/54215/230738/240754
GO:0032496	BP	207	-0.41898	1.72638	1.23605e-05	0.000772855	0.000681367	1912	response to lipopolysaccharide	tags=25%, list=15%, signal=21%	12475/21929/19218/16179/17970/56722/54131/214855/77134/19219/211007/56615/246256/11303/12801/12628/18578/12608/66102/22433/11421/216161/18038/18173/18439/235527/20304/56792/18035/100038927/20186/219033/503491/171285/17260/13218/257632/634825/382000/23887/100041952/19217/23855/18127/382059/66298/230738/13237/13239/100294660/18126
GO:0035710	BP	79	-0.478666	1.72842	0.000450562	0.0129762	0.0114401	1943	CD4-positive, alpha-beta T cell activation	tags=34%, list=15%, signal=29%	20848/21813/16950/19219/18089/103743/20737/12608/16453/23882/12399/16194/74131/27060/83408/12051/317757/56468/16190/12522/74048/20230/80859/19885/54215/230738/16364
GO:0072593	BP	189	-0.423635	1.72874	1.21982e-05	0.000772855	0.000681367	2439	reactive oxygen species metabolic process	tags=30%, list=19%, signal=25%	15937/68943/17709/11758/67588/11607/13057/26416/16414/66725/20848/12176/21813/19013/17970/19219/16418/11606/22654/14088/15277/93734/53381/17762/13627/14360/12043/11808/11891/17972/277360/58801/230784/14235/14063/17969/12955/18439/67880/268396/16007/21825/224109/13078/27273/74747/13614/74096/16819/22177/18127/241275/214593/230738/68891/66811/18126
GO:0032816	BP	23	-0.613402	1.72941	0.00635436	0.086274	0.0760612	1130	positive regulation of natural killer cell activation	tags=30%, list=9%, signal=28%	18106/192236/14456/14256/16169/22177/54215
GO:0019935	BP	57	-0.502913	1.72996	0.00172839	0.0360234	0.0317591	2223	cyclic-nucleotide-mediated signaling	tags=39%, list=18%, signal=32%	170761/215798/110524/19218/14916/216150/19219/18585/75141/11816/16706/53322/18160/11514/11538/11517/241489/217340/21825/51799/11826/18126
GO:0050851	BP	120	-0.452789	1.73618	7.36208e-05	0.00312362	0.00275386	1572	antigen receptor-mediated signaling pathway	tags=22%, list=12%, signal=20%	18755/108723/27050/18803/18578/14360/12043/230787/16792/50723/217715/22637/227059/12028/56792/22165/105352/16818/68119/17260/80859/78473/16428/12487/54215/230738/240754
GO:0002429	BP	140	-0.444519	1.7399	8.7554e-05	0.0035259	0.00310852	1572	immune response-activating cell surface receptor signaling pathway	tags=22%, list=12%, signal=20%	18755/108723/27050/18803/18578/14360/12043/230787/16792/50723/217715/22637/227059/246177/12028/14747/56792/22165/105352/16818/68119/12273/17260/80859/78473/16428/12487/22177/54215/230738/240754
GO:1905710	BP	43	-0.541223	1.74101	0.00282904	0.0497911	0.043897	2659	positive regulation of membrane permeability	tags=51%, list=21%, signal=41%	29816/11740/52538/105675/68350/100041787/15937/626708/12125/83964/12176/74919/22654/93734/16792/58801/12028/100038927/503491/30954/100041952/13239
GO:0032623	BP	55	-0.513632	1.74374	0.00219434	0.042636	0.0375889	2766	interleukin-2 production	tags=44%, list=22%, signal=34%	20850/234779/26365/11352/14127/19720/19264/21929/108723/27050/18578/16792/170823/18173/74131/213208/56233/12522/20186/171285/12479/257632/12487/16364
GO:0022408	BP	153	-0.440407	1.74384	9.85808e-05	0.0038398	0.00338526	2053	negative regulation of cell-cell adhesion	tags=28%, list=16%, signal=24%	12159/217303/16149/21929/19218/16950/19013/100182/20737/15507/18128/12608/11555/23939/16792/14961/16453/11806/170823/71890/12399/69769/11501/14357/105352/83408/317757/14204/228788/22339/213208/56468/18132/208936/16190/74048/171285/434215/66214/56838/26971/230738/240754
GO:00300981	BP	309	-0.40346	1.74481	2.67684e-06	0.000223164	0.000196746	2887	lymphocyte differentiation	tags=35%, list=23%, signal=28%	14087/14534/233912/11776/20375/13482/105855/14960/20850/67122/19156/14466/16923/234779/17289/21985/20807/56218/19698/103213/11352/270110/14127/67588/63953/272382/15284/12525/16658/13388/381812/50932/12159/24099/19264/16149/20848/21929/21813/16950/17305/19219/94176/17221/18089/15184/103743/108723/20737/15507/12043/16792/22174/14961/14998/16453/210293/22433/277360/22778/12504/22637/54485/23882/1239…
GO:0002861	BP	23	-0.619725	1.74724	0.00569076	0.0811629	0.0715551	1438	regulation of inflammatory response to antigenic stimulus	tags=48%, list=11%, signal=42%	14130/12801/20737/19172/14131/14129/213208/109648/12266/257632/12487
GO:00048881	MF	354	-0.400879	1.74927	3.52049e-07	3.98319e-05	3.51167e-05	2469	transmembrane signaling receptor activity	tags=37%, list=20%, signal=30%	16995/53623/16174/170757/14127/12978/11482/19882/93694/233079/14254/11607/14183/53978/21938/16542/11539/21937/20661/14257/52614/16880/140795/215798/16414/22355/217303/16149/71862/13838/19218/27403/21813/19219/22354/18186/107449/20354/12774/319387/227326/232801/18763/19214/14130/18442/58861/246256/11303/12801/16185/26364/20737/15976/70086/51801/18128/171463/14066/14366/11555/15561/224807/54393/221…
GO:0001773	BP	25	-0.603694	1.75176	0.00499586	0.0750443	0.0661608	1856	myeloid dendritic cell activation	tags=44%, list=15%, signal=38%	21813/94176/24108/18106/14256/83408/317757/18733/171285/16364/12493
GO:0032663	BP	50	-0.524233	1.75203	0.00133179	0.0310229	0.0273505	2766	regulation of interleukin-2 production	tags=44%, list=22%, signal=34%	20850/234779/26365/11352/19720/19264/21929/108723/27050/18578/16792/170823/74131/213208/56233/12522/20186/171285/12479/257632/12487/16364
GO:0072538	BP	25	-0.604008	1.75267	0.00493603	0.0744635	0.0656488	1943	T-helper 17 type immune response	tags=36%, list=15%, signal=31%	20848/16950/214855/18128/16194/80859/19885/230738/16364
GO:0045124	BP	34	-0.559345	1.75416	0.00478748	0.0731514	0.064492	2546	regulation of bone resorption	tags=50%, list=20%, signal=40%	26365/12978/23854/72828/100201/16416/19219/246256/22041/231633/16998/16331/11501/18439/22339/27273/13609
GO:00025211	BP	441	-0.39575	1.75473	1.18028e-08	2.79709e-06	2.46598e-06	2887	leukocyte differentiation	tags=35%, list=23%, signal=28%	14087/14534/233912/11776/20375/13482/105855/14960/20850/67122/14184/19156/14466/16923/234779/17289/21985/20807/56218/15499/19698/103213/26365/11352/270110/14127/12978/57259/67588/63953/93694/272382/15284/12525/16658/13388/72828/26379/100201/381812/26416/50932/12159/24099/22761/19264/16149/20848/21929/21813/233328/234515/18996/102791/16950/16416/17305/19219/94176/17221/24108/66058/227326/21847/180…
GO:00975291	BP	146	-0.448165	1.75512	5.17906e-05	0.00241283	0.00212721	3168	myeloid leukocyte migration	tags=40%, list=25%, signal=31%	22341/16409/19261/18795/19354/11820/18591/238871/445007/20375/13482/105855/16803/18613/118453/56212/14127/12978/14254/227541/83964/16414/217303/16149/19218/67767/11629/19219/57781/19141/14385/17925/18578/20085/277360/18133/100952/11501/14131/20308/71660/14747/270152/20304/56792/217835/27226/76527/21825/12768/22339/56221/74734/20305/12273/257632/17965/13614/68891
GO:00028861	BP	49	-0.527488	1.75518	0.000962352	0.0245865	0.0216761	876	regulation of myeloid leukocyte mediated immunity	tags=24%, list=7%, signal=23%	14063/14131/14129/56792/13419/16190/14191/12266/15368/14159/22177/68891
GO:0045332	BP	35	-0.555356	1.75987	0.00316517	0.05391	0.0475283	2340	phospholipid translocation	tags=37%, list=19%, signal=30%	71345/11981/17250/27403/319767/11303/18439/235527/231287/18669/50770/54667/76574
GO:0002230	BP	26	-0.601704	1.75994	0.00320097	0.054325	0.0478942	1475	positive regulation of defense response to virus by host	tags=31%, list=12%, signal=27%	224840/228607/70796/20304/383619/72512/16161/230738
GO:0046634	BP	79	-0.48913	1.76621	0.000255454	0.00814708	0.00718266	1132	regulation of alpha-beta T cell activation	tags=27%, list=9%, signal=24%	14961/18106/16453/22778/22637/12399/74131/19099/235320/83408/317757/56468/16190/12522/74048/12479/80859/320484/12487/54215/230738
GO:0010518	BP	36	-0.558101	1.7669	0.00359653	0.0599674	0.0528687	3809	positive regulation of phospholipase activity	tags=69%, list=30%, signal=49%	18595/12524/18596/15461/11856/19204/18762/12034/14674/14184/11352/14254/11607/14183/227326/50768/11606/12323/11517/20304/22165/16007/219033/16428/18784
GO:0005112	MF	20	-0.64634	1.76736	0.00511351	0.0764133	0.0673677	2498	Notch binding	tags=55%, list=20%, signal=44%	69068/13388/231050/353156/18128/54485/18133/14357/18132/16450/227325
GO:0002237	BP	223	-0.425446	1.77056	7.08876e-06	0.000495379	0.000436738	1912	response to molecule of bacterial origin	tags=25%, list=15%, signal=22%	12475/21929/19218/16179/17970/56722/54131/214855/77134/19219/211007/14130/56615/246256/11303/12801/12628/18578/27056/12608/66102/12945/22433/11421/216161/18038/18173/18439/235527/20304/56792/18035/100038927/20186/219033/503491/171285/12273/17260/14991/13218/257632/634825/382000/23887/100041952/19217/23855/18127/382059/66298/230738/13237/13239/100294660/18126
GO:0002293	BP	46	-0.536802	1.77144	0.00163107	0.0347541	0.03064	2293	alpha-beta T cell differentiation involved in immune response	tags=37%, list=18%, signal=30%	15284/381812/20848/16950/19219/103743/20737/16453/23882/16194/12051/56468/16190/80859/19885/230738/16364
GO:0002294	BP	46	-0.536802	1.77144	0.00163107	0.0347541	0.03064	2293	CD4-positive, alpha-beta T cell differentiation involved in immune response	tags=37%, list=18%, signal=30%	15284/381812/20848/16950/19219/103743/20737/16453/23882/16194/12051/56468/16190/80859/19885/230738/16364
GO:0042093	BP	46	-0.536802	1.77144	0.00163107	0.0347541	0.03064	2293	T-helper cell differentiation	tags=37%, list=18%, signal=30%	15284/381812/20848/16950/19219/103743/20737/16453/23882/16194/12051/56468/16190/80859/19885/230738/16364
GO:00069091	BP	178	-0.436889	1.77145	1.37134e-05	0.00083546	0.000736561	2824	phagocytosis	tags=38%, list=22%, signal=30%	105855/16803/12491/234779/18613/17289/56212/11352/110351/14127/19882/74244/16971/12798/227541/22259/13057/227753/105245/16414/19264/217303/22141/234683/27403/17921/11629/107746/16416/17970/94176/224840/14130/11303/16185/22174/11891/17972/14694/11806/14063/14131/140579/14456/246177/14129/18173/18439/56792/16408/21825/16169/12752/232201/14191/12266/74734/668218/11687/233571/21817/73182/257632/12721…
GO:00480021	BP	51	-0.524885	1.77289	0.00241684	0.0452159	0.0398634	2814	antigen processing and presentation of peptide antigen	tags=47%, list=22%, signal=37%	56325/14960/15040/14972/14127/14963/213233/16149/14964/14999/54445/14130/15042/14961/14998/14969/14131/110557/14129/18173/72925/14991/630294/15007
GO:00423301	BP	398	-0.402881	1.77368	4.68144e-08	8.12926e-06	7.16694e-06	2362	taxis	tags=30%, list=19%, signal=25%	12978/16782/12927/216869/233079/14254/11607/16971/22329/16985/227541/16542/18606/67759/20348/83964/16414/16149/14251/17250/13838/11601/30955/545156/15285/18208/16776/105689/11629/16416/269608/94176/16773/18186/107449/57266/20354/12774/19141/28240/14385/17925/58861/18578/15507/18810/13636/18128/20085/66102/30957/11921/17967/15370/277360/13639/14633/13723/11806/12399/384569/216856/18133/14063/11501…
GO:00069351	BP	395	-0.402646	1.77473	5.12104e-08	8.39144e-06	7.39809e-06	2362	chemotaxis	tags=30%, list=19%, signal=25%	12978/16782/12927/216869/233079/14254/11607/16971/22329/16985/227541/16542/18606/67759/20348/83964/16414/16149/14251/17250/13838/11601/30955/545156/15285/18208/16776/105689/11629/16416/269608/94176/16773/18186/107449/57266/20354/12774/19141/28240/14385/17925/58861/18578/15507/18810/13636/18128/20085/66102/30957/11921/17967/15370/277360/13639/14633/13723/11806/12399/384569/18133/14063/11501/16779/…
GO:0006956	BP	28	-0.59665	1.77493	0.00366775	0.0609411	0.0537271	1601	complement activation	tags=46%, list=13%, signal=41%	17221/12628/12258/12262/12259/232371/12266/100504232/12630/12268/66214/18636/17195
GO:0045670	BP	54	-0.521805	1.77559	0.00146313	0.0331086	0.0291893	2737	regulation of osteoclast differentiation	tags=43%, list=22%, signal=33%	14184/26365/12978/57259/93694/16658/72828/26379/100201/234515/18996/102791/16416/227326/21847/12608/16331/11501/20304/12768/74614/74511/22177
GO:00069111	BP	49	-0.534306	1.77787	0.000786047	0.0207516	0.0182951	3300	phagocytosis, engulfment	tags=57%, list=26%, signal=42%	17886/16409/19261/19354/105855/16803/12491/234779/56212/14127/227753/16414/217303/27403/11629/224840/14130/11303/14063/14131/14129/56792/21825/232201/12266/74734/668218/11687
GO:0003179	BP	41	-0.555619	1.77788	0.00166561	0.035022	0.0308762	2053	heart valve morphogenesis	tags=34%, list=16%, signal=29%	12159/22761/233651/21813/13636/18128/100952/16007/14613/21846/18018/17260/15213/18127
GO:0002823	BP	34	-0.567043	1.7783	0.00382397	0.062164	0.0548052	1977	negative regulation of adaptive immune response based on somatic recombination of immune receptors built from immunoglobulin superfamily domains	tags=47%, list=16%, signal=40%	19264/16950/17221/14130/20737/16453/105352/14204/213208/235587/16190/16197/74048/171285/257632/230738
GO:0045746	BP	26	-0.608491	1.77979	0.00269403	0.04856	0.0428116	2752	negative regulation of Notch signaling pathway	tags=50%, list=22%, signal=39%	67122/69068/13388/18011/233552/353156/54485/18035/16848/215705/18132/107586/15213
GO:0032673	BP	21	-0.645045	1.78089	0.0028782	0.0503281	0.0443704	1252	regulation of interleukin-4 production	tags=48%, list=10%, signal=43%	12608/50723/74131/213208/12522/171285/12479/20539/12487/16364
GO:0043302	BP	22	-0.639599	1.78223	0.00312677	0.0538348	0.047462	876	positive regulation of leukocyte degranulation	tags=50%, list=7%, signal=47%	22320/19204/20910/16409/14127/16414/14063/16190/14191/54215/68891
GO:1990266	BP	75	-0.498906	1.78339	0.000246458	0.0079133	0.00697655	3165	neutrophil migration	tags=41%, list=25%, signal=31%	16409/19354/238871/13482/105855/16803/18613/56212/14127/227541/83964/16414/16149/19218/67767/19219/14385/18578/277360/11501/14131/20308/270152/20304/56221/74734/20305/12273/257632/13614/68891
GO:0050995	BP	20	-0.652945	1.78542	0.00390323	0.0626627	0.0552449	2548	negative regulation of lipid catabolic process	tags=55%, list=20%, signal=44%	320204/11539/11814/30955/12801/83408/317757/100705/66117/243270/76574
GO:0046635	BP	54	-0.525958	1.78972	0.00124691	0.0294791	0.0259895	1132	positive regulation of alpha-beta T cell activation	tags=31%, list=9%, signal=29%	14961/18106/22778/22637/12399/74131/235320/83408/317757/56468/16190/12522/12479/80859/320484/12487/54215
GO:00305951	BP	144	-0.457629	1.79013	2.0646e-05	0.00122637	0.0010812	3168	leukocyte chemotaxis	tags=40%, list=25%, signal=31%	22341/16409/19354/11820/18591/238871/445007/20375/13482/105855/16803/118453/14127/12978/233079/14254/227541/83964/16414/16149/11629/57266/19141/28240/14385/17925/18578/18810/20085/66102/277360/18133/14063/11501/14131/14456/20308/71660/14747/270152/20304/56792/217835/27226/76527/21825/12768/16170/22339/170756/56221/20305/12273/257632/17965/13609/13614/12721
GO:0140303	MF	31	-0.581889	1.79136	0.0026092	0.0475055	0.0418819	2340	intramembrane lipid transporter activity	tags=42%, list=19%, signal=34%	71345/11981/27403/319767/11303/27410/11307/235527/231287/18669/50770/54667/76574
GO:0001990	BP	24	-0.627293	1.79186	0.00289132	0.0503281	0.0443704	2284	regulation of systemic arterial blood pressure by hormone	tags=46%, list=18%, signal=38%	11607/13057/13809/11606/17423/11421/14063/14613/13614/54140/18127
GO:00026971	BP	266	-0.421594	1.79188	1.32539e-06	0.000121121	0.000106783	2331	regulation of immune effector process	tags=29%, list=18%, signal=24%	63953/216869/93694/233079/232811/15284/66873/21938/14963/66362/16414/19264/217303/16149/21929/14824/16950/107746/214855/14964/17221/14999/69550/14130/228607/20737/12628/21809/15042/20085/16792/18106/12258/16453/22433/73747/11806/71890/14063/17969/14131/110557/14129/18439/74131/56792/105352/83408/317757/14204/13419/213208/56468/235587/16190/16197/14191/12266/22376/74048/15368/171285/18534/14991/12…
GO:00990241	BP	58	-0.519332	1.79307	0.00109649	0.0269974	0.0238015	3300	plasma membrane invagination	tags=53%, list=26%, signal=40%	17886/235406/20877/16409/19261/19354/234857/105855/16803/12491/234779/56212/14127/227753/16414/217303/27403/11629/224840/14130/11303/14063/14131/14129/56792/21825/232201/12266/74734/668218/11687
GO:0060193	BP	44	-0.552219	1.79542	0.0013129	0.0307334	0.0270953	3834	positive regulation of lipase activity	tags=64%, list=30%, signal=44%	11853/18596/15461/11856/19204/18762/12034/14674/14184/11352/14254/11607/14183/22259/22260/227326/50768/11606/12323/11808/11806/11517/20304/22165/16007/219033/16428/18784
GO:1903038	BP	104	-0.4751	1.79596	0.000141558	0.00502092	0.00442656	1394	negative regulation of leukocyte cell-cell adhesion	tags=29%, list=11%, signal=26%	12159/217303/16149/16950/19013/20737/15507/12608/16792/14961/16453/170823/12399/69769/11501/14357/105352/83408/317757/14204/213208/56468/16190/74048/171285/434215/56838/26971/230738/240754
GO:0050868	BP	92	-0.484654	1.79777	0.000196694	0.00644615	0.00568307	1394	negative regulation of T cell activation	tags=25%, list=11%, signal=22%	20737/15507/12608/16792/14961/16453/170823/12399/69769/14357/105352/83408/317757/14204/213208/56468/16190/74048/171285/434215/26971/230738/240754
GO:19031311	BP	342	-0.411819	1.79803	1.68004e-07	2.10094e-05	1.85223e-05	2887	mononuclear cell differentiation	tags=36%, list=23%, signal=29%	14087/14534/233912/11776/20375/13482/105855/14960/20850/67122/19156/14466/16923/234779/17289/21985/20807/56218/19698/103213/11352/270110/14127/67588/63953/272382/15284/12525/16658/13388/381812/50932/12159/24099/19264/16149/20848/21929/21813/16950/17305/19219/94176/17221/24108/66058/18089/15184/72147/28240/103743/108723/20737/15951/15507/12608/12043/16792/22174/14961/14998/16453/210293/22433/27736…
GO:0032649	BP	77	-0.500759	1.79811	0.000191472	0.00631856	0.00557059	1168	regulation of interferon-gamma production	tags=31%, list=9%, signal=28%	18578/16792/18106/14063/14456/18173/74131/22165/83408/12051/317757/213208/170743/16392/20186/74048/171285/14991/12479/257632/20539/16161/54215/230738
GO:00421101	BP	373	-0.41116	1.80104	2.51838e-08	4.98639e-06	4.39611e-06	2956	T cell activation	tags=37%, list=23%, signal=29%	75570/17974/14370/14087/14534/233912/11776/20375/13482/105855/208650/21838/237256/14960/20850/67122/19156/14466/16923/20807/56218/19698/103213/26365/16195/11352/14127/63953/15284/12525/16658/22329/21938/227753/381812/50932/12159/24099/16414/19264/217303/16149/12506/20848/21813/78317/16950/11629/11987/19219/12445/94176/17221/545030/14999/18089/103743/108723/27050/20737/14360/15507/12608/12043/1679…
GO:0002475	BP	21	-0.652789	1.80227	0.00217769	0.042586	0.0375448	3346	antigen processing and presentation via MHC class Ib	tags=67%, list=27%, signal=49%	21355/15018/15015/11776/15040/14972/14963/14964/15042/110557/14991/12479/630294/15007
GO:00198821	BP	88	-0.491311	1.80357	9.29629e-05	0.00365091	0.00321872	2879	antigen processing and presentation	tags=43%, list=23%, signal=34%	11776/56325/14960/19156/14466/15040/19698/14972/14127/14963/213233/16149/107607/67844/14964/545030/14999/224840/54445/14130/15042/14961/11891/14998/14969/14131/110557/14129/18173/21825/22376/15894/72925/14991/12479/257632/630294/15007
GO:00716741	BP	122	-0.469778	1.80908	5.02943e-05	0.00241283	0.00212721	1762	mononuclear cell migration	tags=30%, list=14%, signal=26%	11629/16416/16401/57781/57266/19141/28240/17925/20737/18810/20085/66102/18133/17123/11501/14456/246177/20308/71660/14747/270152/20304/20868/27226/76527/16408/21825/12768/170756/56221/15894/20305/12273/16421/17965/13609
GO:0046638	BP	39	-0.570642	1.81042	0.000651109	0.0178848	0.0157677	1013	positive regulation of alpha-beta T cell differentiation	tags=31%, list=8%, signal=28%	22778/22637/12399/74131/235320/83408/317757/56468/16190/12522/12479/80859
GO:0002437	BP	36	-0.571871	1.8105	0.00226266	0.0433554	0.0382232	1438	inflammatory response to antigenic stimulus	tags=39%, list=11%, signal=35%	14130/58861/12801/20737/19172/18128/14131/14129/213208/109648/12266/15894/257632/12487
GO:0043370	BP	35	-0.572235	1.81335	0.00166311	0.035022	0.0308762	1103	regulation of CD4-positive, alpha-beta T cell differentiation	tags=29%, list=9%, signal=26%	16453/12399/74131/83408/317757/56468/16190/12522/80859/230738
GO:0002292	BP	51	-0.537066	1.81403	0.00123163	0.0294107	0.0259291	2567	T cell differentiation involved in immune response	tags=41%, list=20%, signal=33%	19698/14127/15284/381812/20848/16950/19219/17221/103743/20737/16453/23882/16194/12051/56468/16190/18534/80859/19885/230738/16364
GO:0030808	BP	28	-0.610239	1.81535	0.00235896	0.0443074	0.0390625	2571	regulation of nucleotide biosynthetic process	tags=39%, list=20%, signal=31%	66114/17709/216805/11639/20848/19013/66826/214917/27273/18127/18126
GO:1900371	BP	28	-0.610239	1.81535	0.00235896	0.0443074	0.0390625	2571	regulation of purine nucleotide biosynthetic process	tags=39%, list=20%, signal=31%	66114/17709/216805/11639/20848/19013/66826/214917/27273/18127/18126
GO:0050866	BP	161	-0.455762	1.81545	8.02219e-06	0.000544592	0.000480125	1438	negative regulation of cell activation	tags=25%, list=11%, signal=22%	14130/12801/20737/11816/15507/12608/11555/16792/22174/14961/16453/224792/170823/12399/16331/100952/69769/14357/105352/83408/317757/14204/213208/56468/235587/208936/16190/14191/74048/15368/171285/67742/434215/279766/22177/26971/230738/57916/12493/240754
GO:0046632	BP	91	-0.490771	1.81641	8.09121e-05	0.00331461	0.00292223	1943	alpha-beta T cell differentiation	tags=34%, list=15%, signal=29%	20848/21813/16950/19219/18089/103743/20737/12043/16453/22778/22637/23882/12399/16194/74131/22165/235320/21414/83408/12051/317757/56468/16190/12522/20230/12479/80859/16428/19885/230738/16364
GO:0045766	BP	130	-0.468607	1.81671	3.82666e-05	0.00202047	0.0017813	2351	positive regulation of angiogenesis	tags=36%, list=19%, signal=30%	11482/14254/11607/13388/16542/21937/16414/20848/14824/11601/21813/16416/50721/18186/11852/15277/58861/18803/70086/15507/14066/58991/22433/23871/11489/19223/15586/16411/18707/21752/13805/20304/21825/22339/18132/21846/16392/56221/12266/13078/223864/15368/12273/17395/11826/18127/230738
GO:1904018	BP	130	-0.468607	1.81671	3.82666e-05	0.00202047	0.0017813	2351	positive regulation of vasculature development	tags=36%, list=19%, signal=30%	11482/14254/11607/13388/16542/21937/16414/20848/14824/11601/21813/16416/50721/18186/11852/15277/58861/18803/70086/15507/14066/58991/22433/23871/11489/19223/15586/16411/18707/21752/13805/20304/21825/22339/18132/21846/16392/56221/12266/13078/223864/15368/12273/17395/11826/18127/230738
GO:0001562	BP	24	-0.637412	1.82077	0.00187263	0.0380288	0.0335271	1835	response to protozoan	tags=38%, list=15%, signal=32%	78317/20737/17472/18173/12051/384059/16190/16364/12493
GO:1905314	BP	28	-0.612793	1.82295	0.00215126	0.0422429	0.0372423	2212	semi-lunar valve development	tags=39%, list=18%, signal=32%	21938/21937/12159/13636/18128/100952/14613/21846/18018/15213/18127
GO:0140326	MF	22	-0.655351	1.82612	0.0015255	0.0336085	0.0296301	2208	ATPase-coupled intramembrane lipid transporter activity	tags=50%, list=18%, signal=41%	11981/27403/319767/11303/27410/11307/231287/18669/50770/54667/76574
GO:0002287	BP	47	-0.550849	1.82664	0.00101623	0.0256041	0.0225732	2293	alpha-beta T cell activation involved in immune response	tags=38%, list=18%, signal=31%	15284/381812/20848/16950/19219/103743/20737/16453/23882/16194/12051/56468/16190/14991/80859/19885/230738/16364
GO:0009064	BP	53	-0.540028	1.8285	0.000324989	0.00996352	0.00878407	2764	glutamine family amino acid metabolic process	tags=45%, list=22%, signal=36%	14719/14645/14085/66514/52633/20540/69719/217214/14718/19125/75387/237823/69051/14287/13142/51793/27053/12752/20186/109900/26570/18127/209027/18126
GO:0045123	BP	56	-0.534812	1.82861	0.000371864	0.0111842	0.00986021	3165	cellular extravasation	tags=48%, list=25%, signal=36%	16409/19261/18795/12929/21838/14345/18613/22329/83964/16414/19218/20443/16401/19219/20737/84094/17123/11501/54371/270152/20304/26887/16408/15894/16421/56838/68891
GO:00508701	BP	146	-0.468712	1.83558	7.39945e-06	0.000509597	0.000449273	2021	positive regulation of T cell activation	tags=34%, list=16%, signal=29%	24099/19264/16149/21813/78317/11629/11987/17221/14999/108723/27050/20737/14961/18106/50723/14998/16453/22433/22778/14969/12504/22637/12399/11501/74131/20304/235320/83408/16408/317757/14204/16818/56468/20667/16190/16197/12522/107527/74734/74048/171285/18534/12479/80859/320484/12721/12487/16161/54215
GO:0002455	BP	27	-0.621545	1.83593	0.0020029	0.0399906	0.0352566	1601	humoral immune response mediated by circulating immunoglobulin	tags=52%, list=13%, signal=45%	17221/14130/12258/12262/12259/83408/12051/317757/232371/12266/257632/100504232/12630/17195
GO:0071216	BP	177	-0.454747	1.83864	2.44195e-06	0.000207217	0.000182687	1912	cellular response to biotic stimulus	tags=27%, list=15%, signal=23%	22259/21938/12125/26416/71711/12475/21929/16179/56722/54131/214855/211007/14130/246256/11303/12628/18578/12608/66102/22433/216161/18038/235527/20304/56792/18035/56338/100038927/20186/219033/503491/268465/171285/17260/13218/257632/634825/382000/100041952/23855/18127/382059/66298/230738/13237/13239/100294660/18126
GO:0042119	BP	28	-0.61814	1.83886	0.00188421	0.0381011	0.0335908	2554	neutrophil activation	tags=57%, list=20%, signal=46%	16409/20375/103213/16174/14127/17916/16414/217303/14824/246256/14063/20304/16170/13419/22177/68891
GO:00603261	BP	200	-0.447281	1.84114	1.28648e-06	0.00011987	0.00010568	2419	cell chemotaxis	tags=33%, list=19%, signal=27%	14127/12978/12927/216869/233079/14254/11607/22329/227541/16542/18606/83964/16414/16149/17250/11629/269608/18186/57266/12774/19141/28240/14385/17925/18578/15507/18810/18128/20085/66102/15370/277360/18133/14063/11501/14131/140579/14456/20308/71660/14747/13805/270152/20304/56792/217835/27226/76527/21825/12768/16170/22339/170756/56221/668218/20305/12273/257632/17965/12778/13609/13614/12721/54199/5683…
GO:00028221	BP	140	-0.470493	1.84157	1.09853e-05	0.000715096	0.000630445	2302	regulation of adaptive immune response based on somatic recombination of immune receptors built from immunoglobulin superfamily domains	tags=36%, list=18%, signal=30%	232811/15284/21938/14963/66362/24099/19264/21929/16950/214855/14964/17221/14130/20737/15042/14961/14998/16453/73747/12504/71890/14131/110557/14129/18173/18439/74131/105352/83408/317757/14204/213208/56468/235587/16190/16197/12266/22376/74048/171285/17260/14991/12479/80859/257632/12487/630294/16161/15007/230738
GO:0051251	BP	212	-0.446452	1.84445	1.1522e-06	0.00011174	9.85123e-05	2021	positive regulation of lymphocyte activation	tags=30%, list=16%, signal=25%	24099/19264/16149/21813/78317/11629/11987/17221/14999/58194/108723/27050/20737/54219/12043/14961/18106/50723/192236/14998/16453/22433/22778/73747/14969/12504/22637/71890/227059/12399/16331/11501/14456/14256/74131/20304/235320/83408/16408/317757/14204/16169/16818/56468/20667/16190/16197/12522/107527/74734/74048/171285/18534/17260/12479/80859/257632/320484/12721/12487/22177/16161/54215
GO:0006954	BP	487	-0.41265	1.84564	1.1814e-10	8.15212e-08	7.1871e-08	2587	inflammatory response	tags=35%, list=21%, signal=29%	226250/68497/17164/19698/56613/103213/11988/57783/12364/16995/16174/15937/14127/14154/12978/63953/233079/66873/11607/227541/23959/22259/21938/11539/21937/13057/15587/67759/11990/26416/83964/16621/106025/16414/217303/66725/67389/76969/20848/231871/12475/17250/21929/14824/19218/13722/54483/30955/16950/19013/224440/54131/58203/100182/77134/19219/57781/12702/12774/232801/11606/15184/19214/14130/58861…
GO:0046631	BP	127	-0.477456	1.84774	1.15389e-05	0.000740984	0.000653269	1977	alpha-beta T cell activation	tags=35%, list=16%, signal=30%	19264/217303/20848/21813/16950/19219/94176/545030/18089/103743/20737/12608/12043/14961/18106/16453/22778/22637/23882/12399/16194/74131/19099/22165/235320/27060/21414/83408/12051/317757/56468/16190/12522/74048/20230/14991/12479/80859/16428/320484/19885/12487/54215/230738/16364
GO:0002263	BP	205	-0.449347	1.84893	1.08272e-06	0.000107189	9.45004e-05	2502	cell activation involved in immune response	tags=32%, list=20%, signal=26%	13870/69068/14127/17916/232811/15284/16971/13388/381812/66362/16414/19264/217303/16149/20848/21929/14824/16950/17305/19219/94176/17221/12890/14999/18089/103743/19214/20737/18106/50723/11891/16453/210293/22433/73747/71890/23882/16194/216161/14063/58230/18173/16848/12051/16408/13419/56468/235587/16190/14191/15894/15368/171285/18534/14991/80859/14159/12721/19885/12487/22177/54215/230738/16364/18985/…
GO:0042832	BP	22	-0.663711	1.84942	0.00114976	0.0280188	0.024702	1195	defense response to protozoan	tags=32%, list=9%, signal=29%	17472/18173/12051/384059/16190/16364/12493
GO:0002366	BP	201	-0.45082	1.85391	5.48731e-07	5.7946e-05	5.10865e-05	2302	leukocyte activation involved in immune response	tags=30%, list=18%, signal=25%	232811/15284/13388/381812/66362/16414/19264/217303/16149/20848/21929/14824/16950/17305/19219/94176/17221/12890/14999/18089/103743/19214/20737/18106/50723/11891/16453/210293/22433/73747/71890/23882/16194/216161/14063/58230/18173/16848/12051/16408/13419/56468/235587/16190/14191/15894/15368/171285/18534/14991/80859/14159/12721/19885/12487/22177/54215/230738/16364/18985/68891
GO:0050764	BP	83	-0.509556	1.8559	0.000107257	0.00401325	0.00353818	2824	regulation of phagocytosis	tags=45%, list=22%, signal=35%	105855/16803/12491/234779/17289/110351/14127/74244/16971/12798/227541/13057/19264/217303/22141/27403/107746/94176/14130/16185/11891/14694/11806/14063/14131/14456/14129/18173/56792/16169/14191/12266/11687/21817/257632/18784/17195
GO:00726761	BP	68	-0.526289	1.85654	7.75972e-05	0.0032632	0.00287692	1762	lymphocyte migration	tags=32%, list=14%, signal=28%	11629/16416/16401/57781/57266/20737/18810/66102/17123/11501/14456/246177/20308/20304/20868/16408/170756/56221/15894/20305/16421/13609
GO:0004620	MF	69	-0.528002	1.85803	0.000106744	0.00401325	0.00353818	3172	phospholipase activity	tags=57%, list=25%, signal=43%	60455/327958/18795/50767/53357/227120/225845/18797/241274/234779/71772/239759/56209/18947/193742/11758/58994/18606/68616/233552/69836/18780/269615/665270/18803/18796/57319/66350/100340/20304/27226/20598/12768/192654/15368/104816/238011/26971/18784
GO:0048247	BP	28	-0.624801	1.85868	0.0014099	0.0320566	0.0282618	1585	lymphocyte chemotaxis	tags=36%, list=13%, signal=31%	57266/18810/66102/11501/14456/20308/20304/170756/56221/20305
GO:1903706	BP	294	-0.431853	1.859	1.05771e-07	1.43606e-05	1.26607e-05	2887	regulation of hemopoiesis	tags=35%, list=23%, signal=28%	14087/14534/11776/20375/105855/14960/20850/67122/14184/16923/15499/26365/69068/16909/12978/57259/67588/63953/93694/74244/15284/16658/13388/72828/19411/26379/100201/56199/26416/12159/22761/19264/16149/68235/20848/21813/234515/18996/102791/16950/16416/17221/16418/66058/227326/21847/72147/108723/16825/15507/12608/14998/16453/22433/23871/22778/12504/22637/12399/16331/11501/14357/12262/22780/14456/142…
GO:00019121	BP	46	-0.56346	1.85941	0.000476521	0.0136411	0.0120263	3747	positive regulation of leukocyte mediated cytotoxicity	tags=61%, list=30%, signal=43%	20851/18950/21355/54725/15018/15015/16409/20375/20850/15040/14972/16174/14963/19264/14964/15042/14063/110557/18439/56792/83408/317757/14991/12479/630294/22177/54215/15007
GO:0050867	BP	259	-0.438436	1.86002	1.77423e-07	2.13926e-05	1.88602e-05	2021	positive regulation of cell activation	tags=29%, list=16%, signal=25%	24099/16414/19264/66725/16149/21813/78317/11629/11987/17221/16478/13350/14999/232801/58194/108723/27050/12606/20737/54219/12043/14961/18106/50723/192236/14998/16453/22433/22778/73747/14969/12504/22637/71890/227059/12399/16331/14063/11501/14456/14256/74131/20304/56792/235320/83408/16408/317757/21825/14204/16169/16170/16818/56468/20667/16190/16197/14191/12522/107527/74734/74048/171285/18534/17260/1…
GO:00508631	BP	232	-0.44595	1.86269	1.80072e-07	2.13926e-05	1.88602e-05	2053	regulation of T cell activation	tags=29%, list=16%, signal=25%	12159/24099/19264/217303/16149/21813/78317/16950/11629/11987/17221/14999/108723/27050/20737/15507/12608/16792/14961/18106/50723/14998/16453/22433/22778/14969/170823/12504/22637/12399/69769/11501/14357/74131/20304/19099/235320/105352/21414/83408/16408/317757/14204/16818/213208/56468/20667/16190/16197/12522/107527/74734/74048/171285/18534/12479/434215/80859/320484/12721/19885/12487/16161/232174/542…
GO:0032689	BP	25	-0.642939	1.86564	0.000999747	0.0254053	0.0223979	1168	negative regulation of interferon-gamma production	tags=40%, list=9%, signal=36%	16792/14456/83408/317757/213208/20186/74048/171285/257632/230738
GO:0050900	BP	247	-0.442479	1.86574	6.52852e-08	1.00076e-05	8.82292e-06	3083	leukocyte migration	tags=38%, list=24%, signal=29%	19261/18795/19354/12929/11820/18591/238871/445007/20375/13482/105855/16803/21838/14466/14345/18613/118453/56212/14127/12978/58994/233079/14254/22329/227541/11539/83964/13860/16414/217303/16149/65256/19218/13722/67767/20443/11629/16416/16401/19219/57781/57266/19141/18089/28240/14385/17925/20737/18578/18810/20085/66102/277360/84094/18133/17123/100952/14063/11501/14131/54371/14456/246177/20308/71660…
GO:2000379	BP	60	-0.538596	1.86695	0.000141583	0.00502092	0.00442656	2374	positive regulation of reactive oxygen species metabolic process	tags=35%, list=19%, signal=29%	17709/67588/11607/13057/26416/16414/21813/11606/22654/17762/11891/14063/67880/21825/13078/74096/16819/22177/230738/68891/66811
GO:00426051	MF	23	-0.663125	1.8696	0.000857178	0.0223808	0.0197315	3346	peptide antigen binding	tags=65%, list=27%, signal=48%	21355/15018/15015/14960/15040/14972/14963/14964/15042/14961/14969/110557/14991/630294/15007
GO:0046637	BP	51	-0.55446	1.87278	0.00056928	0.0158921	0.0140108	1103	regulation of alpha-beta T cell differentiation	tags=27%, list=9%, signal=25%	16453/22778/22637/12399/74131/235320/83408/317757/56468/16190/12522/12479/80859/230738
GO:0097530	BP	94	-0.502902	1.87283	2.00297e-05	0.00120483	0.0010622	3165	granulocyte migration	tags=41%, list=25%, signal=31%	16409/19261/19354/238871/13482/105855/16803/18613/56212/14127/12978/227541/83964/16414/217303/16149/19218/67767/19219/14385/18578/277360/11501/14131/20308/71660/14747/270152/20304/76527/21825/22339/56221/74734/20305/12273/257632/13614/68891
GO:0002285	BP	141	-0.479263	1.87284	4.60559e-06	0.000341965	0.000301485	2302	lymphocyte activation involved in immune response	tags=34%, list=18%, signal=28%	232811/15284/13388/381812/66362/19264/16149/20848/21929/16950/17305/19219/17221/14999/18089/103743/20737/18106/50723/11891/16453/210293/22433/73747/71890/23882/16194/14063/58230/18173/16848/12051/16408/56468/235587/16190/15894/171285/18534/14991/80859/12721/19885/12487/54215/230738/16364/18985
GO:00019101	BP	64	-0.53436	1.87482	8.21652e-05	0.00333717	0.00294213	2865	regulation of leukocyte mediated cytotoxicity	tags=44%, list=23%, signal=34%	20375/105855/20850/15040/26365/14972/16174/216869/93694/14963/19264/14964/15042/14063/110557/18439/56792/83408/317757/13419/16197/171285/14991/12479/630294/22177/54215/15007
GO:00313411	BP	75	-0.524611	1.87528	5.8377e-05	0.00256859	0.00226453	2865	regulation of cell killing	tags=41%, list=23%, signal=32%	20375/105855/20850/15040/26365/14972/16174/216869/93694/14963/12125/19264/14964/12628/15042/14063/110557/18439/56792/83408/317757/13419/16197/171285/14991/12479/630294/22177/54215/15007/18126
GO:0003176	BP	23	-0.665222	1.87551	0.000782643	0.0207516	0.0182951	2212	aortic valve development	tags=43%, list=18%, signal=36%	21938/21937/12159/13636/18128/100952/21846/18018/15213/18127
GO:0071222	BP	149	-0.476825	1.87605	1.03438e-06	0.000104582	9.22024e-05	1912	cellular response to lipopolysaccharide	tags=27%, list=15%, signal=23%	12475/21929/16179/56722/54131/214855/211007/246256/11303/12628/18578/12608/66102/22433/216161/18038/235527/20304/56792/18035/100038927/20186/219033/503491/171285/17260/13218/257632/634825/382000/100041952/23855/18127/382059/66298/230738/13237/13239/100294660/18126
GO:00107581	BP	20	-0.686407	1.87692	0.0010711	0.0265098	0.0233717	728	regulation of macrophage chemotaxis	tags=35%, list=6%, signal=33%	71660/14747/20304/56792/76527/21825/12273
GO:00508651	BP	442	-0.422969	1.87698	1.31924e-10	8.15212e-08	7.1871e-08	2021	regulation of cell activation	tags=27%, list=16%, signal=23%	24099/16414/19264/217303/66725/16149/21929/14824/19218/21813/78317/16950/11629/11987/17221/16478/13350/14999/232801/58194/108723/14130/16911/12801/27050/12606/20737/11816/15507/12608/54219/11555/12043/230787/16792/22174/14961/18106/50723/192236/14998/16453/22433/22778/224792/73747/14969/170823/12504/22637/71890/227059/12399/16194/16331/100952/14063/75345/69769/11501/14357/22780/14456/14256/74131/…
GO:0002695	BP	143	-0.480241	1.88033	4.73394e-06	0.000346088	0.000305119	1438	negative regulation of leukocyte activation	tags=25%, list=11%, signal=23%	14130/12801/20737/15507/12608/16792/22174/14961/16453/224792/170823/12399/16331/69769/14357/105352/83408/317757/14204/213208/56468/235587/16190/14191/74048/15368/171285/67742/434215/279766/22177/26971/230738/57916/12493/240754
GO:0022407	BP	329	-0.433368	1.88294	3.32135e-09	8.91216e-07	7.85717e-07	2112	regulation of cell-cell adhesion	tags=31%, list=17%, signal=26%	26416/50932/12159/24099/16414/19264/217303/16149/14251/21929/19218/21813/78317/16179/20443/16950/11629/19013/16401/100182/11987/17221/12774/14999/108723/27050/20737/67916/15507/18128/12608/11555/23939/16792/14961/18106/20779/50723/14998/16453/22433/23871/234839/22778/11806/14969/170823/12504/11492/22637/71890/12399/16194/69769/11501/14357/54371/74131/20304/235320/105352/26887/83408/16408/317757/1…
GO:0071219	BP	156	-0.474594	1.88509	4.30975e-06	0.000325078	0.000286596	1912	cellular response to molecule of bacterial origin	tags=26%, list=15%, signal=23%	12475/21929/16179/56722/54131/214855/211007/14130/246256/11303/12628/18578/12608/66102/22433/216161/18038/235527/20304/56792/18035/100038927/20186/219033/503491/171285/17260/13218/257632/634825/382000/100041952/23855/18127/382059/66298/230738/13237/13239/100294660/18126
GO:0032609	BP	86	-0.513864	1.88546	3.94262e-05	0.00205883	0.00181511	1394	interferon-gamma production	tags=34%, list=11%, signal=30%	20737/18578/16792/18106/23882/12399/14063/14456/18173/74131/22165/27060/83408/12051/317757/213208/170743/16392/20186/74048/171285/14991/12479/16428/257632/20539/16161/54215/230738
GO:00160641	BP	93	-0.50736	1.88728	2.17414e-05	0.0012755	0.00112451	1601	immunoglobulin mediated immune response	tags=33%, list=13%, signal=29%	17221/14999/14130/12628/14961/12258/50723/14998/73747/14969/71890/16331/12262/14131/58230/14129/12259/27060/83408/12051/317757/232371/235587/16190/12266/257632/100504232/12630/12268/12487/17195
GO:0002696	BP	247	-0.447745	1.88794	3.76516e-08	6.88155e-06	6.06694e-06	2021	positive regulation of leukocyte activation	tags=30%, list=16%, signal=25%	24099/16414/19264/66725/16149/21813/78317/11629/11987/17221/16478/14999/58194/108723/27050/12606/20737/54219/12043/14961/18106/50723/192236/14998/16453/22433/22778/73747/14969/12504/22637/71890/227059/12399/16331/14063/11501/14456/14256/74131/20304/56792/235320/83408/16408/317757/21825/14204/16169/16170/16818/56468/20667/16190/16197/14191/12522/107527/74734/74048/171285/18534/17260/12479/80859/25…
GO:00507781	BP	369	-0.432581	1.89067	6.47887e-10	2.56563e-07	2.26192e-07	1699	positive regulation of immune response	tags=24%, list=13%, signal=21%	54131/58203/214855/14964/17221/18755/14999/108723/228607/12801/27050/15951/18803/12628/18578/434341/14360/15042/20085/12043/230787/16792/14961/12258/50723/14998/22433/217715/73747/12504/22637/71890/227059/229898/14063/11501/12262/14131/110557/246177/14129/18173/18439/12028/14747/74131/12259/56792/22165/105352/83408/317757/232371/16818/56468/16190/20787/14191/12266/68119/383619/67917/171285/12273/…
GO:0002253	BP	204	-0.458999	1.89074	1.5009e-07	1.92764e-05	1.69945e-05	1456	activation of immune response	tags=25%, list=12%, signal=22%	17221/18755/108723/228607/27050/15951/18803/12628/18578/14360/12043/230787/16792/12258/50723/217715/22637/227059/12262/246177/12028/14747/12259/56792/22165/105352/232371/16818/12266/68119/383619/67917/12273/17260/80859/78473/16428/257632/100504232/12630/12268/66214/72512/12487/22177/54215/18636/230738/240754/17195
GO:0045619	BP	145	-0.482837	1.89156	2.96626e-06	0.000243029	0.00021426	1105	regulation of lymphocyte differentiation	tags=24%, list=9%, signal=22%	14998/16453/22433/22778/22637/12399/16331/11501/14357/22780/14456/14256/74131/235320/21414/83408/317757/14204/16169/16818/56468/20667/16190/16197/12522/107527/74734/74048/18534/12479/80859/19885/12487/232174/230738
GO:0048873	BP	32	-0.617476	1.9023	0.000671022	0.0183258	0.0161565	1504	homeostasis of number of cells within a tissue	tags=34%, list=12%, signal=30%	22346/18128/12043/14256/18439/12028/74131/22339/213208/12721/18127
GO:00019091	BP	90	-0.515382	1.90493	3.37008e-05	0.00184076	0.00162286	2865	leukocyte mediated cytotoxicity	tags=40%, list=23%, signal=31%	20375/105855/20850/22122/15040/26365/14972/16174/216869/93694/14963/19264/75234/14964/14939/15042/11891/14063/17969/14131/110557/14129/18439/56792/83408/317757/13419/16197/171285/14991/12479/12721/630294/22177/54215/15007
GO:0070098	BP	29	-0.637263	1.90831	0.000432494	0.0126086	0.0111161	743	chemokine-mediated signaling pathway	tags=28%, list=6%, signal=26%	20308/20304/12768/56221/20305/21832/12778/13614
GO:0002820	BP	39	-0.601614	1.90868	0.000150129	0.00528454	0.00465898	2127	negative regulation of adaptive immune response	tags=51%, list=17%, signal=43%	19720/19264/16950/17221/14130/20737/16453/105352/14204/213208/235587/16190/16197/74048/171285/11687/67742/257632/54215/230738
GO:00026941	BP	406	-0.435137	1.9136	1e-10	8.15212e-08	7.1871e-08	2021	regulation of leukocyte activation	tags=27%, list=16%, signal=24%	12159/24099/16414/19264/217303/66725/16149/21929/14824/21813/78317/16950/11629/11987/17221/16478/14999/58194/108723/14130/12801/27050/12606/20737/15507/12608/54219/12043/230787/16792/22174/14961/18106/50723/192236/14998/16453/22433/22778/224792/73747/14969/170823/12504/22637/71890/227059/12399/16331/14063/75345/69769/11501/14357/22780/14456/14256/74131/20304/56792/19099/235320/105352/21414/83408/…
GO:00197241	BP	95	-0.512794	1.91465	2.65926e-05	0.001501	0.00132332	1601	B cell mediated immunity	tags=34%, list=13%, signal=30%	17221/14999/14130/12628/14961/12258/50723/14998/73747/14969/71890/16331/12262/14131/58230/14129/12259/27060/83408/12051/317757/232371/235587/16190/12266/18733/257632/100504232/12630/12268/12487/17195
GO:0045580	BP	118	-0.498732	1.91572	3.56762e-06	0.000287345	0.00025333	2887	regulation of T cell differentiation	tags=41%, list=23%, signal=32%	14087/14534/11776/105855/14960/20850/67122/16923/63953/15284/12159/19264/16149/21813/16950/17221/108723/15507/14998/16453/22433/22778/22637/12399/11501/14357/74131/235320/21414/83408/317757/14204/16818/56468/20667/16190/16197/12522/107527/74734/74048/18534/12479/80859/19885/12487/232174/230738
GO:0022409	BP	200	-0.465898	1.91777	1.42756e-07	1.88438e-05	1.66132e-05	2021	positive regulation of cell-cell adhesion	tags=34%, list=16%, signal=29%	24099/16414/19264/16149/14251/21813/78317/16179/20443/11629/16401/11987/17221/12774/14999/108723/27050/20737/67916/14961/18106/50723/14998/16453/22433/23871/234839/22778/14969/12504/11492/22637/12399/16194/11501/54371/74131/20304/235320/26887/83408/16408/317757/14204/16818/56468/20667/16190/16197/12522/107527/74734/74048/15894/171285/18534/11687/12479/80859/78473/19273/320484/12721/18793/12487/16…
GO:1902105	BP	230	-0.461558	1.92054	3.44709e-08	6.55222e-06	5.77659e-06	2362	regulation of leukocyte differentiation	tags=37%, list=19%, signal=31%	14087/14534/11776/105855/14960/20850/67122/14184/16923/15499/26365/12978/57259/67588/63953/93694/15284/16658/72828/26379/100201/12159/22761/19264/16149/21813/234515/18996/102791/16950/16416/17221/66058/227326/21847/72147/108723/15507/12608/14998/16453/22433/22778/12504/22637/12399/16331/11501/14357/12262/22780/14456/14256/65963/74131/20304/235320/21414/83408/76527/317757/14204/12768/16169/16818/5…
GO:1902107	BP	133	-0.49576	1.92214	2.1475e-06	0.000185544	0.00016358	1977	positive regulation of leukocyte differentiation	tags=32%, list=16%, signal=28%	19264/16149/21813/18996/16416/17221/21847/72147/14998/22433/22778/12504/22637/12399/16331/11501/14456/14256/74131/20304/235320/83408/76527/317757/14204/12768/16169/16818/56468/20667/16190/16197/12522/107527/74734/74048/15163/18534/12479/80859/14159/74614/22177
GO:1903708	BP	133	-0.49576	1.92214	2.1475e-06	0.000185544	0.00016358	1977	positive regulation of hemopoiesis	tags=32%, list=16%, signal=28%	19264/16149/21813/18996/16416/17221/21847/72147/14998/22433/22778/12504/22637/12399/16331/11501/14456/14256/74131/20304/235320/83408/76527/317757/14204/12768/16169/16818/56468/20667/16190/16197/12522/107527/74734/74048/15163/18534/12479/80859/14159/74614/22177
GO:00024431	BP	274	-0.449699	1.92406	1.6369e-08	3.38198e-06	2.98163e-06	2865	leukocyte mediated immunity	tags=38%, list=23%, signal=30%	20375/13482/105855/232210/14960/20850/234779/22122/72077/15040/103213/26365/14972/13870/16174/14127/17916/216869/93694/232811/12525/21938/14963/66362/16414/19264/217303/16149/67767/75234/214855/14964/17221/12890/14999/224840/69550/19214/14130/228607/20737/14939/12628/15042/14961/12258/50723/11891/14998/16453/73747/14969/71890/11421/16331/14063/12262/17969/14131/110557/58230/246177/14129/18173/184…
GO:00038231	MF	39	-0.60811	1.92929	0.00011513	0.00424107	0.00373903	2792	antigen binding	tags=56%, list=22%, signal=44%	15018/15015/19261/14960/19156/15040/14972/14963/12506/16401/14964/15042/14961/14969/110557/16818/64540/14991/12479/630294/15007/16069
GO:0002286	BP	71	-0.545692	1.93411	5.61824e-05	0.00249906	0.00220323	1961	T cell activation involved in immune response	tags=41%, list=16%, signal=35%	14127/15284/381812/16149/20848/16950/19219/17221/14999/103743/20737/11891/16453/23882/16194/14063/18173/12051/16408/56468/16190/15894/171285/18534/14991/80859/19885/230738/16364
GO:0032633	BP	27	-0.655892	1.93738	0.000429708	0.0126048	0.0111127	1268	interleukin-4 production	tags=48%, list=10%, signal=43%	18128/12608/50723/74131/22165/213208/12522/171285/12479/16428/20539/12487/16364
GO:0030101	BP	57	-0.563941	1.93989	4.92142e-05	0.00241094	0.00212554	1404	natural killer cell activation	tags=30%, list=11%, signal=27%	16185/22174/18106/192236/11891/22778/75345/14456/14256/16169/14191/171285/12721/279766/22177/54215/18030
GO:00512491	BP	331	-0.445636	1.94077	1.53499e-09	4.55891e-07	4.01924e-07	1527	regulation of lymphocyte activation	tags=24%, list=12%, signal=22%	14999/58194/108723/14130/27050/20737/15507/12608/54219/12043/230787/16792/22174/14961/18106/50723/192236/14998/16453/22433/22778/73747/14969/170823/12504/22637/71890/227059/12399/16331/75345/69769/11501/14357/22780/14456/14256/74131/20304/19099/235320/105352/21414/83408/16408/317757/14204/16169/16818/213208/56468/20667/235587/16190/16197/14191/12522/107527/74734/74048/171285/18534/17260/67742/124…
GO:0045582	BP	74	-0.544808	1.9485	4.3988e-05	0.00220033	0.00193986	1105	positive regulation of T cell differentiation	tags=31%, list=9%, signal=29%	14998/22433/22778/22637/12399/11501/74131/235320/83408/317757/14204/16818/56468/20667/16190/16197/12522/107527/74734/74048/18534/12479/80859
GO:1990868	BP	39	-0.616146	1.95479	7.92782e-05	0.00327591	0.00288812	743	response to chemokine	tags=23%, list=6%, signal=22%	20308/20304/12768/56221/20305/21832/12778/13614/230738
GO:1990869	BP	39	-0.616146	1.95479	7.92782e-05	0.00327591	0.00288812	743	cellular response to chemokine	tags=23%, list=6%, signal=22%	20308/20304/12768/56221/20305/21832/12778/13614/230738
GO:19030391	BP	164	-0.490489	1.95765	9.34586e-08	1.3458e-05	1.18649e-05	2021	positive regulation of leukocyte cell-cell adhesion	tags=35%, list=16%, signal=30%	24099/16414/19264/16149/21813/78317/16179/20443/11629/16401/11987/17221/14999/108723/27050/20737/14961/18106/50723/14998/16453/22433/23871/22778/14969/12504/22637/12399/11501/54371/74131/20304/235320/26887/83408/16408/317757/14204/16818/56468/20667/16190/16197/12522/107527/74734/74048/15894/171285/18534/12479/80859/78473/320484/12721/12487/16161/54215
GO:00024491	BP	205	-0.476865	1.96216	4.78997e-08	8.12926e-06	7.16694e-06	2842	lymphocyte mediated immunity	tags=40%, list=23%, signal=31%	13482/105855/232210/14960/20850/22122/72077/15040/103213/26365/14972/13870/16174/14127/216869/93694/232811/12525/21938/14963/66362/19264/16149/75234/214855/14964/17221/14999/224840/14130/20737/14939/12628/15042/14961/12258/50723/11891/14998/73747/14969/71890/16331/12262/14131/110557/58230/246177/14129/18173/18439/74131/12259/27060/105352/83408/12051/317757/232371/14204/213208/235587/16190/16197/1…
GO:00022521	BP	417	-0.44676	1.96466	1e-10	8.15212e-08	7.1871e-08	2865	immune effector process	tags=36%, list=23%, signal=29%	20375/13482/105855/232210/16803/12491/85305/14960/20850/234779/22122/72077/15040/19698/103213/26365/14972/13870/69068/16174/14127/17916/63953/216869/93694/233079/232811/15284/66873/12525/16971/13388/21938/14963/381812/66362/16414/19264/217303/16149/20848/21929/14824/67767/16950/107746/75234/17305/214855/14964/19219/94176/17221/12890/14999/18089/224840/69550/103743/19214/14130/228607/20737/14939/1…
GO:0006801	BP	55	-0.580616	1.97114	5.6271e-05	0.00249906	0.00220323	1511	superoxide metabolic process	tags=31%, list=12%, signal=27%	11606/14088/17762/11808/17972/14063/17969/268396/224109/13614/74096/22177/18127/241275/214593/68891/18126
GO:0014068	BP	56	-0.577066	1.97309	3.53754e-05	0.00191027	0.00168414	1587	positive regulation of phosphatidylinositol 3-kinase signaling	tags=34%, list=13%, signal=30%	107449/20354/11606/13179/14360/83490/14063/19699/54635/20304/235611/19732/26563/72446/22339/14191/216439/15163/12487
GO:19030371	BP	231	-0.475317	1.97928	4.37034e-09	1.09304e-06	9.63654e-07	2053	regulation of leukocyte cell-cell adhesion	tags=32%, list=16%, signal=28%	12159/24099/16414/19264/217303/16149/21813/78317/16179/20443/16950/11629/19013/16401/11987/17221/14999/108723/27050/20737/15507/12608/16792/14961/18106/50723/14998/16453/22433/23871/22778/14969/170823/12504/22637/12399/69769/11501/14357/54371/74131/20304/235320/105352/26887/83408/16408/317757/14204/16818/213208/56468/20667/16190/16197/12522/107527/74734/74048/15894/171285/18534/12479/434215/80859…
GO:00028191	BP	156	-0.498399	1.97964	2.79195e-07	3.23594e-05	2.85288e-05	2331	regulation of adaptive immune response	tags=38%, list=18%, signal=31%	63953/232811/15284/21938/14963/19720/66362/24099/19264/16149/12506/21929/16950/214855/14964/17221/14130/20737/15042/14961/14998/16453/73747/12504/71890/14131/110557/14129/18173/18439/74131/105352/83408/317757/14204/213208/56468/235587/16190/16197/12266/22376/74048/171285/11687/17260/14991/67742/12479/80859/78473/257632/11513/12487/630294/16161/54215/15007/230738
GO:0032814	BP	33	-0.635029	1.98443	0.00015365	0.00531679	0.00468741	1130	regulation of natural killer cell activation	tags=33%, list=9%, signal=30%	18106/192236/75345/14456/14256/16169/14191/171285/279766/22177/54215
GO:00313431	BP	52	-0.587044	1.98736	4.11591e-05	0.0021031	0.00185414	876	positive regulation of cell killing	tags=25%, list=7%, signal=23%	14063/110557/18439/56792/83408/317757/14991/12479/630294/22177/54215/15007/18126
GO:0050766	BP	56	-0.581342	1.98771	2.62604e-05	0.001501	0.00132332	2824	positive regulation of phagocytosis	tags=54%, list=22%, signal=42%	105855/16803/12491/234779/17289/110351/14127/16971/227541/13057/19264/22141/27403/107746/94176/14130/16185/11891/11806/14063/14131/14456/14129/18173/56792/16169/12266/257632/18784/17195
GO:0051250	BP	119	-0.519811	1.99257	1.017e-06	0.000104582	9.22024e-05	1438	negative regulation of lymphocyte activation	tags=27%, list=11%, signal=24%	14130/20737/15507/12608/16792/22174/14961/16453/170823/12399/16331/69769/14357/105352/83408/317757/14204/213208/56468/235587/16190/14191/74048/171285/67742/434215/279766/22177/26971/230738/57916/240754
GO:01403751	MF	76	-0.562329	2.0161	3.8699e-06	0.000301344	0.000265672	1568	immune receptor activity	tags=45%, list=12%, signal=39%	12774/232801/14130/246256/16185/15976/171463/14066/14366/16154/14969/12983/12504/16194/12982/14131/14129/14747/18703/18414/12768/16169/213208/16190/16197/12984/107527/18733/12273/12778/54199/16161/54215/80901
GO:0042554	BP	34	-0.643079	2.01676	0.000133116	0.00479219	0.0042249	2284	superoxide anion generation	tags=47%, list=18%, signal=39%	11607/13057/16414/17970/11606/17762/17972/14063/17969/268396/13614/74096/22177/241275/214593/68891
GO:0035821	BP	78	-0.560998	2.02083	9.27225e-06	0.000620588	0.000547124	876	modulation of process of other organism	tags=26%, list=7%, signal=24%	14063/69146/20304/100038927/503491/13218/634825/100504232/382000/100041952/19695/23855/18489/382059/66298/230738/13237/13239/100294660/18126
GO:0045621	BP	88	-0.553612	2.03228	1.178e-06	0.000111957	9.87039e-05	1105	positive regulation of lymphocyte differentiation	tags=31%, list=9%, signal=28%	14998/22433/22778/22637/12399/16331/11501/14456/14256/74131/235320/83408/317757/14204/16169/16818/56468/20667/16190/16197/12522/107527/74734/74048/18534/12479/80859
GO:00071591	BP	259	-0.482258	2.04593	1.77722e-10	9.23815e-08	8.14457e-08	2053	leukocyte cell-cell adhesion	tags=32%, list=16%, signal=28%	12159/24099/16414/19264/217303/16149/21813/78317/16179/20443/16950/11629/19013/16401/11987/17221/20354/14999/108723/27050/20737/12628/15507/12608/11808/16792/14961/18106/50723/14998/16453/22433/23871/22778/14969/170823/12504/22637/12399/17123/69769/11501/14357/54371/74131/20304/235320/20868/105352/26887/83408/16408/317757/21825/14204/16818/213208/56468/20667/16190/16197/12522/107527/74734/74048/1…
GO:00024601	BP	231	-0.495332	2.06263	1.37241e-10	8.15212e-08	7.1871e-08	2302	adaptive immune response based on somatic recombination of immune receptors built from immunoglobulin superfamily domains	tags=36%, list=18%, signal=30%	232811/15284/12525/21938/14963/381812/66362/24099/19264/16149/20848/21929/16950/214855/14964/17221/14999/224840/103743/14130/20737/14939/12628/16068/15042/18128/14961/12258/50723/11891/14998/16453/73747/14969/12504/71890/23882/16194/16331/12262/14131/110557/58230/246177/14129/18173/18439/74131/12259/27060/105352/83408/12051/317757/232371/14204/22339/213208/56468/235587/16190/16197/12266/22376/740…
GO:0042742	BP	159	-0.527724	2.09493	1.52589e-09	4.55891e-07	4.01924e-07	1421	defense response to bacterium	tags=33%, list=11%, signal=29%	228607/20737/22041/20085/12608/17472/192187/12945/12504/14063/17969/69146/67248/14129/71660/18173/18439/21425/12051/259301/109648/100038927/16197/14191/20186/219033/503491/17393/26390/171285/12273/14991/17110/13218/257632/634825/11826/382000/100041952/16819/19695/23855/54215/18489/382059/66298/16069/13237/13239/100294660/17195/18126
GO:00022501	BP	299	-0.494355	2.13406	1e-10	8.15212e-08	7.1871e-08	1475	adaptive immune response	tags=36%, list=12%, signal=32%	63953/232811/15284/12525/21938/14963/19720/381812/66362/83964/24099/19264/16149/12506/20848/21929/16950/75234/214855/14964/17221/14999/224840/103743/54445/14130/20737/14939/12628/16068/14360/15042/18128/14961/18106/12258/50723/11891/14998/16453/73747/14969/12504/22637/71890/23882/16194/16331/75345/12262/14131/110557/58230/246177/18707/14129/18173/18439/74131/12259/22165/27060/105352/21425/83408/1…
GO:0001906	BP	127	-0.571183	2.21045	1.94405e-10	9.23815e-08	8.14457e-08	1366	cell killing	tags=28%, list=11%, signal=25%	14939/12628/15042/20085/11891/14063/17969/14131/110557/14129/18439/56792/67405/83408/317757/13419/100038927/16197/12266/503491/171285/14991/17110/12479/12721/100041952/630294/22177/56838/19695/54215/15007/13239/17195/18126
GO:00618441	BP	47	-0.685174	2.27207	1.04638e-07	1.43606e-05	1.26607e-05	779	antimicrobial humoral immune response mediated by antimicrobial peptide	tags=47%, list=6%, signal=44%	67248/67405/259301/109648/100038927/219033/503491/17393/13218/257632/634825/382000/100041952/56838/19695/23855/18489/382059/66298/13237/13239/100294660
GO:00197301	BP	55	-0.68134	2.3131	1.29495e-08	2.79709e-06	2.46598e-06	779	antimicrobial humoral response	tags=45%, list=6%, signal=43%	67248/71660/67405/12051/259301/109648/100038927/219033/503491/17393/13218/257632/634825/382000/100041952/56838/19695/23855/18489/382059/66298/16069/13237/13239/100294660
GO:0031640	BP	35	-0.732368	2.3208	6.38253e-08	1.00076e-05	8.82292e-06	876	killing of cells of other organism	tags=34%, list=7%, signal=32%	14063/17969/67405/100038927/503491/17110/100041952/56838/19695/13239/17195/18126
GO:0050829	BP	60	-0.683946	2.37078	4.57882e-10	1.97805e-07	1.7439e-07	1253	defense response to Gram-negative bacterium	tags=45%, list=10%, signal=41%	20085/12945/12504/14063/69146/71660/18173/21425/109648/100038927/503491/17393/17110/13218/634825/11826/382000/100041952/19695/23855/54215/18489/382059/66298/13237/13239/100294660
GO:0002251	BP	27	-0.810191	2.39315	3.37582e-09	8.91216e-07	7.85717e-07	779	organ or tissue specific immune response	tags=67%, list=6%, signal=63%	12628/11808/67248/18703/100038927/503491/13218/257632/634825/382000/100041952/23855/54215/382059/66298/13237/13239/100294660
GO:0002385	BP	26	-0.827367	2.41998	1.47924e-09	4.55891e-07	4.01924e-07	779	mucosal immune response	tags=62%, list=6%, signal=58%	67248/18703/100038927/503491/13218/257632/634825/382000/100041952/23855/54215/382059/66298/13237/13239/100294660
GO:0006959	BP	104	-0.64266	2.42937	1e-10	8.15212e-08	7.1871e-08	1438	humoral immune response	tags=46%, list=11%, signal=41%	14130/22041/12628/18128/20085/12945/12258/14998/12262/67248/71660/12259/67405/21425/83408/12051/317757/232371/259301/109648/100038927/12266/219033/503491/17393/17260/13218/257632/634825/100504232/12630/12268/382000/66214/100041952/56838/19695/23855/18489/18636/382059/66298/16069/13237/13239/12493/100294660/17195
GO:0019731	BP	31	-0.802629	2.47091	8.55686e-10	3.12786e-07	2.75759e-07	452	antibacterial humoral response	tags=58%, list=4%, signal=56%	67248/109648/100038927/219033/503491/17393/13218/257632/634825/382000/100041952/23855/382059/66298/16069/13237/13239/100294660
GO:0050830	BP	77	-0.717986	2.57813	1e-10	8.15212e-08	7.1871e-08	820	defense response to Gram-positive bacterium	tags=38%, list=7%, signal=35%	17969/69146/67248/71660/18439/109648/100038927/16197/14191/219033/503491/17393/171285/12273/17110/13218/257632/634825/382000/100041952/19695/23855/18489/382059/66298/13237/13239/100294660/17195
GSEA, jejunum day 28
Gene Ontology term	ONTOLOGY	setSize	Enrichment Score	Normalized Enrichment Score	P-value	P-adj	q-value	rank	GO Description	Leading Edge	Core Enrichment
GO:00354582	BP	36	0.639927	-2.20214	6.4163e-06	0.00654021	0.00589887	876	cellular response to interferon-beta	tags=47%, list=7%, signal=44%	100039796/60440/54396/14468/16145/15953/383619/15944/432555/14469/72512/16362/20846/55932/246730/15951/667214
GO:00354562	BP	43	0.576805	-2.11335	5.72374e-05	0.0123859	0.0111713	876	response to interferon-beta	tags=40%, list=7%, signal=37%	100039796/60440/54396/14468/16145/15953/383619/15944/432555/14469/72512/16362/20846/55932/246730/15951/667214
GO:00024782	BP	24	0.687397	-2.10625	6.49973e-05	0.0123859	0.0111713	1554	antigen processing and presentation of exogenous peptide antigen	tags=50%, list=12%, signal=44%	14961/15002/14130/14960/16149/21354/98682/14129/12010/14969/14131/21355
GO:00332931	MF	53	0.544672	-2.06827	3.21527e-05	0.0117827	0.0106273	1772	monocarboxylic acid binding	tags=36%, list=14%, signal=31%	11576/16204/432720/14857/105387/14860/27384/233081/11690/79235/14079/110095/15473/14869/242864/20908/16592/54673/394432
GO:00055041	MF	33	0.600987	-2.01622	0.000203653	0.0205807	0.0185626	1772	fatty acid binding	tags=39%, list=14%, signal=34%	11576/16204/14857/14860/233081/11690/14079/15473/14869/20908/16592/54673/394432
GO:0000979	MF	20	0.655794	-1.95715	0.00066731	0.0392477	0.0353991	1319	RNA polymerase II core promoter sequence-specific DNA binding	tags=35%, list=10%, signal=31%	13653/14281/18508/20846/237336/14056/433759
GO:00358831	BP	28	0.598312	-1.92525	0.000509824	0.0345016	0.0311184	1549	enteroendocrine cell differentiation	tags=36%, list=12%, signal=31%	11865/53626/19692/18508/12159/18012/15205/22418/13388/12558
GO:00198842	BP	30	0.585286	-1.91818	0.000810788	0.0406589	0.0366719	1554	antigen processing and presentation of exogenous antigen	tags=43%, list=12%, signal=38%	14961/15002/14130/14960/16149/21354/98682/14129/12010/14969/19186/14131/21355
GO:00025042	BP	21	0.621055	-1.87679	0.00299778	0.0706692	0.0637394	2432	antigen processing and presentation of peptide or polysaccharide antigen via MHC class II	tags=48%, list=19%, signal=39%	14961/15002/14130/14960/16149/12010/14969/67166/14999/14998
GO:0033612	MF	23	0.601583	-1.84356	0.00371283	0.0796754	0.0718624	2695	receptor serine/threonine kinase binding	tags=52%, list=21%, signal=41%	16323/50791/269275/110075/12164/12159/24071/12156/12162/64010/17130/12160
GO:00033091	BP	25	0.578467	-1.82053	0.00259447	0.0694384	0.0626293	1549	type B pancreatic cell differentiation	tags=32%, list=12%, signal=28%	11865/53626/19692/18508/12159/22418/13388/12558
GO:0003156	BP	20	0.609303	-1.8184	0.00338281	0.0747866	0.067453	1822	regulation of animal organ formation	tags=60%, list=14%, signal=51%	11835/14186/12159/24063/19664/14464/268902/22418/12156/12162/14573/17684
GO:0000910	BP	142	0.412668	-1.81467	1.08461e-05	0.00738157	0.00665773	3167	cytokinesis	tags=43%, list=25%, signal=33%	71836/20878/74107/22248/68942/381293/72041/56350/12531/19200/23988/69028/225326/53869/229285/75608/53598/23834/234857/67064/80986/18817/77407/28105/68166/54673/74117/66616/11799/12540/76959/233406/66371/52679/19348/20479/56431/234852/170625/235072/12314/18571/26934/66700/67903/11848/240641/16319/108907/73139/12315/16765/18952/66713/223593/216805/242521/68953/20620/20362/102774
GO:0120163	BP	40	0.506751	-1.81376	0.00325011	0.0740838	0.0668192	2416	negative regulation of cold-induced thermogenesis	tags=42%, list=19%, signal=35%	16182/94187/11865/11668/217166/18162/15901/19664/66082/66834/107515/19645/20869/13198/224860/23794/11491
GO:0042092	BP	27	0.561873	-1.80668	0.00458017	0.0905391	0.0816609	1376	type 2 immune response	tags=30%, list=11%, signal=26%	15930/58185/12029/16362/77125/16149/57914/65113
GO:0032506	BP	39	0.504585	-1.79193	0.00188754	0.0569129	0.051332	2568	cytokinetic process	tags=49%, list=20%, signal=39%	74107/68942/72041/69028/75608/234857/67064/68166/66616/76959/66371/19348/20479/234852/170625/18571/26934/11848/240641
GO:1902229	BP	33	0.522334	-1.75235	0.00402576	0.0818763	0.0738475	2058	regulation of intrinsic apoptotic signaling pathway in response to DNA damage	tags=36%, list=16%, signal=31%	12122/74041/16149/12505/22038/29813/56428/69076/59004/93759/99982/22070
GO:0007080	BP	46	0.467919	-1.74181	0.0028056	0.0696716	0.0628396	4064	mitotic metaphase plate congression	tags=61%, list=32%, signal=42%	70385/68942/381293/53869/67139/75608/268697/73804/67064/12617/229841/76959/66371/78798/20479/234852/72124/110033/72400/68953/52023/116733/26554/18221/67028/52276/101994/228421
GO:0061640	BP	83	0.429085	-1.72998	0.000513239	0.0345016	0.0311184	3821	cytoskeleton-dependent cytokinesis	tags=55%, list=30%, signal=39%	71836/74107/22248/68942/72041/56350/69028/75608/53598/234857/67064/80986/18817/77407/28105/68166/74117/66616/11799/76959/66371/19348/20479/234852/170625/235072/18571/26934/11848/240641/16319/108907/16765/18952/66713/223593/68953/20362/102774/18951/11735/116733/19877/13605/67028/11840
GO:2001243	BP	88	0.399939	-1.64922	0.00207328	0.0598386	0.0539708	2490	negative regulation of intrinsic apoptotic signaling pathway	tags=30%, list=20%, signal=24%	14526/12122/74041/16149/12505/17395/29813/66073/69076/433759/56449/13205/22361/54673/22334/93759/99982/22070/217558/19777/12913/15502/60530/17210/12050/20656
GO:0000281	BP	63	0.423866	-1.6341	0.00276739	0.0696716	0.0628396	3821	mitotic cytokinesis	tags=56%, list=30%, signal=39%	74107/22248/68942/56350/69028/75608/67064/80986/18817/77407/28105/66616/11799/76959/66371/19348/20479/234852/170625/235072/18571/26934/11848/240641/16319/108907/16765/68953/102774/11735/116733/19877/13605/67028/11840
GO:00335593	BP	73	0.409748	-1.62986	0.00334508	0.0744672	0.067165	1995	unsaturated fatty acid metabolic process	tags=33%, list=16%, signal=28%	72082/13095/11689/26565/20250/105387/102022/234669/54486/16149/72303/13110/71519/13615/234671/20249/14869/26378/69888/76279/16592/93759/26420/56351
GO:0050000	BP	72	0.402611	-1.59914	0.00410673	0.0829002	0.074771	4064	chromosome localization	tags=57%, list=32%, signal=39%	70385/108000/68942/381293/53869/22210/67139/75608/16905/21749/268697/73804/67064/320678/74117/12617/229841/11799/76959/66371/78798/20479/234852/67203/16319/72124/110033/66713/72400/68953/52023/17350/83431/116733/26554/18221/67028/11920/52276/101994/228421
GO:2001234	BP	199	0.33485	-1.54924	0.000147067	0.0186649	0.0168346	2490	negative regulation of apoptotic signaling pathway	tags=29%, list=20%, signal=23%	11835/18787/15234/107869/14526/15368/12122/74041/93734/16854/22417/16149/12505/17395/12159/17537/211323/29813/13051/97165/15937/66073/69076/16905/21752/66092/433759/14869/11477/53380/56449/13205/19645/22361/75712/14573/54673/12028/22334/93759/12537/99982/13132/22070/217558/19777/12385/12913/15502/51800/60530/17210/12050/23873/12633/12151/20656
GO:00008191	BP	169	0.326057	-1.48457	0.00251617	0.0688911	0.0621356	4064	sister chromatid segregation	tags=47%, list=32%, signal=33%	223970/70385/107995/68942/381293/68501/215387/68612/79456/53869/67139/75608/23834/66156/214444/268697/73804/67064/18817/75430/19645/71988/12617/18005/56150/229841/19384/11799/103733/76959/217232/233406/66371/78798/77805/20479/20843/234852/66591/210711/68549/26934/105377/16319/72124/108907/230936/110033/50878/70218/72400/24010/68953/17535/21974/108989/21973/22264/52023/51944/30949/70099/26914/7211…
GO:00300032	BP	435	-0.335953	1.35911	0.00311855	0.0721202	0.0650481	2535	cellular cation homeostasis	tags=26%, list=20%, signal=22%	74096/12267/11911/218756/16438/18173/11941/239530/235380/381290/17918/21817/192236/17134/12176/18763/22041/19063/76524/11932/17846/110891/12491/104027/170756/18436/67547/12161/14718/69047/214189/14977/170770/17869/12390/13609/13614/11749/12769/14744/19219/20512/59091/74772/19309/15114/73649/52076/54199/20393/15216/11928/18803/16510/56188/14173/22368/227326/100126824/20192/22068/14385/12293/14664/…
GO:0048880	BP	277	-0.349199	1.35956	0.00465744	0.0905635	0.0816828	2641	sensory system development	tags=26%, list=21%, signal=21%	108013/12628/69821/30841/20475/231214/11911/20807/218756/83429/192236/53885/11482/330222/16409/18514/21813/14238/11481/12161/17268/108841/20482/19126/77579/14634/18186/12577/83453/80837/76260/208936/29815/56847/21385/18213/18081/14173/100126824/216560/66993/50524/16779/19378/98733/27060/333654/11423/244152/17289/22339/17342/19242/16542/27419/14254/14366/268396/22141/213081/442801/19411/225600/189…
GO:00068732	BP	448	-0.337994	1.36954	0.0028831	0.0696716	0.0628396	2535	cellular ion homeostasis	tags=26%, list=20%, signal=22%	74096/16535/12267/11911/218756/16438/18173/11941/239530/235380/381290/17918/21817/192236/17134/12176/18763/22041/19063/76524/11932/17846/110891/12491/104027/170756/18436/67547/12161/14718/69047/214189/14977/170770/17869/12390/13609/13614/11749/12769/14744/19219/20512/59091/74772/19309/15114/73649/52076/54199/20393/15216/11928/18803/16510/56188/14173/22368/227326/100126824/20192/22068/14385/12293/…
GO:00507783	BP	376	-0.343455	1.37198	0.00400753	0.0818763	0.0738475	1221	positive regulation of immune response	tags=15%, list=10%, signal=14%	15950/18803/237754/57257/17260/208650/17060/12297/18439/18019/19204/317757/81897/12801/83408/15042/74039/66214/667823/232371/12478/227059/16803/14747/236312/15018/12268/12479/102639543/71890/13057/100040462/21838/233079/12518/24088/22165/19419/18784/105352/18534/56743/12266/68891/80859/12263/230738/73747/11537/240754/69583/12630/12501/18828/12487/17195
GO:0098662	BP	443	-0.340275	1.37763	0.00168477	0.0541795	0.0488666	2012	inorganic cation transmembrane transport	tags=23%, list=16%, signal=20%	17846/110891/170756/18436/67547/21366/69047/18704/13830/14456/14977/170770/20537/75406/20648/18578/57814/19700/13614/20266/20927/16523/13483/17721/20512/59091/11733/26903/15114/52076/102857/16521/76560/59095/15216/11928/60613/18803/16510/17719/56188/22318/14173/22368/19736/30948/20192/80906/20498/22068/12293/27416/14664/12297/18439/223864/105243/192775/17341/27060/83704/81897/16498/12856/330953/2…
GO:00725072	BP	337	-0.352432	1.38995	0.00271137	0.0696716	0.0628396	1982	divalent inorganic cation homeostasis	tags=23%, list=16%, signal=20%	110891/12491/104027/170756/18436/67547/14718/69047/214189/14977/170770/12390/66259/13609/13614/11749/12769/14744/19219/59091/74772/19309/15114/52076/54199/18803/16510/56188/14173/22368/227326/20192/22068/14385/12293/12297/18439/11606/27060/317757/83408/12768/11517/269604/213053/19218/12478/22063/227059/110893/16542/64209/74777/14747/14428/13057/21838/21336/241035/30955/98660/72828/20304/13385/115…
GO:0048667	BP	485	-0.341611	1.3936	0.000742714	0.0399903	0.0360688	1954	cell morphogenesis involved in neuron differentiation	tags=22%, list=15%, signal=19%	243743/22359/235611/103967/23999/217331/230234/269116/20482/105689/20315/27279/19713/13845/117606/26396/77579/14634/108100/67784/18186/108672/214968/545428/13614/20266/269878/12424/20512/16001/76260/20346/93691/54712/11785/18213/67287/320027/108151/20393/319504/73181/22368/216560/17260/18131/12386/68708/22068/67157/16779/22152/17128/60597/77300/58234/22415/98733/16572/13640/11423/56320/244152/192…
GO:00026943	BP	409	-0.346672	1.39391	0.00185822	0.0567473	0.0511826	1242	regulation of leukocyte activation	tags=22%, list=10%, signal=20%	21813/328365/20851/232811/11444/12229/12053/16792/16173/246746/54219/16190/14456/224792/16923/19090/16000/14634/16169/57916/26365/21414/18761/52065/15216/63953/229473/22780/26971/17470/57257/17260/208650/11988/14252/18019/19204/320404/317757/81897/12801/83408/12524/22174/17289/170823/74039/16950/20667/12478/227059/16803/14087/104709/12479/70450/12493/71890/21838/16196/232174/21336/20304/19419/747…
GO:00150751	MF	488	-0.341876	1.39479	0.00145323	0.0515604	0.0465044	2756	ion transmembrane transporter activity	tags=30%, list=22%, signal=25%	20544/13521/216749/114304/100604/50934/14057/11975/56517/106957/328561/20499/226781/27425/242585/107723/217353/58246/74096/16535/73095/218756/16438/18173/11941/69806/381290/217356/83429/67942/230612/106068/18763/240638/56017/73836/68682/68267/74424/11932/94279/11444/110891/12491/170756/18436/14396/224807/67547/269346/21366/69047/14977/241296/20537/57814/20266/67582/11749/20927/16523/20512/24059/2…
GO:00508672	BP	260	-0.361739	1.39693	0.0046159	0.0905635	0.0816828	871	positive regulation of cell activation	tags=22%, list=7%, signal=21%	16409/21423/76088/21813/328365/20851/232811/11444/12053/16173/54219/16190/14456/19090/16000/14634/16169/26365/18761/63953/57257/17260/14252/18019/19204/320404/317757/81897/83408/12524/20667/227059/16803/104709/12479/71890/21838/16196/21336/20304/19419/74734/14256/18534/12142/17242/16453/12394/16184/68891/12399/80859/235320/73747/69583/12501/320484/12487
GO:00080151	BP	358	-0.353988	1.40285	0.00253421	0.0689883	0.0622233	1742	blood circulation	tags=21%, list=14%, signal=19%	56485/243764/20648/18578/57814/66259/13614/20266/64082/20927/23828/16523/26365/14673/20346/13850/20404/14247/12490/52076/16521/26433/11928/56188/21814/19736/30948/22341/12293/11606/192775/333654/19204/12801/12741/19013/19277/19245/330953/13819/22339/11450/19218/11539/109346/16511/16542/26399/21391/58226/22340/276829/243547/18627/12290/13057/16598/21336/98660/56543/14613/11535/21337/54140/16493/57…
GO:00508653	BP	445	-0.347057	1.40485	0.00137959	0.0515604	0.0465044	2055	regulation of cell activation	tags=21%, list=16%, signal=18%	328365/20851/232811/11444/12229/12053/16792/16173/246746/54219/16190/14456/224792/16923/19090/16000/16194/14634/16169/57916/26365/21414/208936/18761/52065/15216/63953/229473/22780/26971/17470/57257/17260/208650/11988/14252/18019/19204/320404/317757/81897/12801/83408/12524/22174/17289/170823/74039/16950/19218/20667/12478/227059/16803/13829/14087/104709/12479/70450/12493/71890/21838/16196/232174/21…
GO:00015253	BP	438	-0.348464	1.40935	0.00106863	0.0471868	0.0425597	2513	angiogenesis	tags=28%, list=20%, signal=23%	12267/50767/20807/74144/14595/240185/15184/381290/51801/64074/11421/20684/72461/75723/11482/14756/54598/18187/11852/101401/21813/84004/330267/12491/78560/17268/16173/21826/18704/20317/11745/107586/20315/27279/240725/13845/16923/18132/15364/13179/18707/23938/13713/13609/67784/18186/13614/101540/83964/14257/20927/26365/80837/16402/22379/12490/19263/26903/57342/18081/15242/18803/14173/73181/320910/1…
GO:00068753	BP	387	-0.352625	1.41315	0.0014347	0.0515604	0.0465044	2012	cellular metal ion homeostasis	tags=24%, list=16%, signal=20%	17846/110891/12491/104027/170756/18436/67547/12161/14718/69047/214189/14977/170770/17869/12390/13609/13614/11749/12769/14744/19219/20512/59091/74772/19309/15114/73649/52076/54199/20393/15216/11928/18803/16510/56188/14173/22368/227326/100126824/20192/22068/14385/12293/14664/12297/18439/17128/11606/27060/270035/317757/83408/12768/11517/269604/213053/19218/12478/22063/227059/110893/16542/64209/74777…
GO:00152671	MF	232	-0.370297	1.41425	0.0040055	0.0818763	0.0738475	1575	channel activity	tags=23%, list=12%, signal=21%	20266/11749/20927/16523/209760/52076/11829/234839/69146/16521/60613/16510/22368/20192/80906/22068/12293/12297/72691/18439/192775/68539/53623/12801/16498/330953/22063/16511/103511/58226/229927/26372/110834/110862/12290/56461/24046/243634/56543/170706/234267/14613/15561/16493/20614/28240/11418/12287/20271/171166/12722/80797/16485/16494
GO:00228031	MF	232	-0.370297	1.41425	0.0040055	0.0818763	0.0738475	1575	passive transmembrane transporter activity	tags=23%, list=12%, signal=21%	20266/11749/20927/16523/209760/52076/11829/234839/69146/16521/60613/16510/22368/20192/80906/22068/12293/12297/72691/18439/192775/68539/53623/12801/16498/330953/22063/16511/103511/58226/229927/26372/110834/110862/12290/56461/24046/243634/56543/170706/234267/14613/15561/16493/20614/28240/11418/12287/20271/171166/12722/80797/16485/16494
GO:00457652	BP	232	-0.370452	1.41484	0.00396355	0.0818763	0.0738475	1974	regulation of angiogenesis	tags=26%, list=16%, signal=22%	12491/78560/21826/20317/11745/27279/240725/16923/18132/15364/13179/18707/67784/18186/101540/20927/26365/80837/16402/12490/18081/15242/18803/14173/320910/11504/22341/68545/223864/70086/11606/21846/23876/14645/13855/12741/210933/56299/66214/22339/14343/19242/16542/14254/22340/228852/104709/16598/18053/20304/15586/53614/11535/17242/12394/19223/12266/238328/18127/230738
GO:00550803	BP	496	-0.347059	1.41599	0.000473094	0.0331444	0.0298943	2756	cation homeostasis	tags=29%, list=22%, signal=24%	20544/216749/27057/11975/11555/106957/20499/226781/14886/217893/107723/74096/16535/12267/11911/218756/16438/18173/11941/278279/239530/235380/381290/24052/17918/217356/21817/192236/11421/17134/13828/12176/18763/22041/19063/76524/11932/17846/110891/12491/104027/170756/18436/67547/12161/14718/69047/214189/14977/170770/17869/12390/66259/12870/13609/13614/11749/12769/14744/19219/20512/59091/74772/1930…
GO:19030373	BP	231	-0.371509	1.41758	0.00367412	0.0795614	0.0717596	1242	regulation of leukocyte cell-cell adhesion	tags=16%, list=10%, signal=15%	15216/63953/229473/26971/208650/14252/19204/320404/317757/83408/12524/19013/170823/16950/20667/104709/12479/21838/16196/20304/19419/74734/105352/18534/17242/16453/12394/16184/12399/80859/235320/230738/240754/12501/320484/56838/12487
GO:0098660	BP	466	-0.349464	1.42105	0.000944324	0.0445422	0.0401743	1982	inorganic ion transmembrane transport	tags=24%, list=16%, signal=21%	110891/170756/18436/14396/67547/21366/69047/18704/13830/14456/14977/170770/241296/20537/75406/20648/18578/57814/19700/13614/20266/20927/16523/13483/17721/20512/59091/11733/26903/15114/52076/102857/16521/76560/59095/15216/11928/60613/18803/16510/17719/56188/22318/14173/22368/19736/30948/20192/80906/20498/22068/14385/12293/27416/14664/12297/18439/223864/105243/192775/17341/27060/19204/83704/81897/1…
GO:0099177	BP	350	-0.359031	1.42133	0.00141515	0.0515604	0.0465044	2530	regulation of trans-synaptic signaling	tags=26%, list=20%, signal=22%	17999/11541/11911/20807/13542/11941/214162/73340/17918/78771/320127/216963/16773/68404/545156/11444/67574/110891/104027/18436/210274/216856/21366/319924/20618/214189/14607/243764/108100/14739/13614/19219/20512/56508/228836/14677/15114/20972/233877/230085/18803/17380/16510/22318/73181/56216/19736/17260/26564/26570/12297/18439/60597/116837/58234/11606/14645/319613/12801/56320/11450/11539/19242/1869…
GO:0005096	MF	366	-0.357607	1.42215	0.0019651	0.0579187	0.0522392	2843	GTPase activator activity	tags=29%, list=22%, signal=23%	105835/228998/12663/216991/19159/108067/66251/13998/105855/263406/230837/216859/207592/209773/108911/105841/76954/78514/381085/20469/215632/15463/103724/192236/544817/107746/277360/216963/233204/94176/236915/50780/76088/237782/192232/108686/319899/56032/545156/56533/235633/12549/244668/16897/232227/68449/27387/71729/77038/71085/380698/244654/105689/380608/74760/226652/18186/226089/14270/98845/145…
GO:0030695	MF	381	-0.355894	1.42279	0.0016814	0.0541795	0.0488666	2843	GTPase regulator activity	tags=29%, list=22%, signal=23%	105835/228998/12663/216991/19159/108067/66251/13998/105855/263406/230837/216859/207592/209773/108911/105841/76954/78514/381085/20469/215632/15463/103724/192236/544817/107746/320127/277360/216963/233204/94176/236915/50780/76088/237782/192232/108686/319899/56032/545156/56533/235633/12549/244668/16897/232227/68449/27387/71729/77038/71085/380698/244654/105689/380608/74760/226652/18186/226089/14270/98…
GO:0060589	MF	381	-0.355894	1.42279	0.0016814	0.0541795	0.0488666	2843	nucleoside-triphosphatase regulator activity	tags=29%, list=22%, signal=23%	105835/228998/12663/216991/19159/108067/66251/13998/105855/263406/230837/216859/207592/209773/108911/105841/76954/78514/381085/20469/215632/15463/103724/192236/544817/107746/320127/277360/216963/233204/94176/236915/50780/76088/237782/192232/108686/319899/56032/545156/56533/235633/12549/244668/16897/232227/68449/27387/71729/77038/71085/380698/244654/105689/380608/74760/226652/18186/226089/14270/98…
GO:00550652	BP	440	-0.351433	1.42358	0.00056823	0.0370828	0.0334465	2756	metal ion homeostasis	tags=30%, list=22%, signal=24%	20544/216749/27057/11555/106957/20499/226781/14886/217893/107723/16535/12267/11911/16438/18173/11941/278279/239530/381290/24052/17918/217356/21817/192236/11421/13828/12176/18763/22041/11932/17846/110891/12491/104027/170756/18436/67547/12161/14718/69047/214189/14977/170770/17869/12390/66259/12870/13609/13614/11749/12769/14744/19219/20512/59091/74772/19309/11733/15114/73649/52076/54199/20393/15216/…
GO:00550742	BP	307	-0.363532	1.42371	0.00339083	0.0747866	0.067453	1982	calcium ion homeostasis	tags=24%, list=16%, signal=21%	110891/12491/104027/170756/18436/14718/69047/214189/170770/12390/66259/13609/13614/11749/12769/14744/19219/59091/74772/19309/15114/52076/54199/18803/16510/56188/14173/22368/227326/20192/22068/14385/12293/12297/18439/11606/27060/317757/83408/12768/11517/269604/19218/12478/22063/110893/16542/64209/74777/14747/14428/13057/21838/21336/241035/30955/98660/72828/20304/13385/11535/54140/16493/12308/65086…
GO:00026962	BP	248	-0.37073	1.42742	0.00389514	0.0817466	0.0737305	871	positive regulation of leukocyte activation	tags=23%, list=7%, signal=22%	16409/21423/76088/21813/328365/20851/232811/11444/12053/16173/54219/16190/14456/19090/16000/14634/16169/26365/18761/63953/57257/17260/14252/18019/19204/320404/317757/81897/83408/12524/20667/227059/16803/104709/12479/71890/21838/16196/21336/20304/19419/74734/14256/18534/12142/17242/16453/12394/16184/68891/12399/80859/235320/73747/69583/12501/320484/12487
GO:0050804	BP	349	-0.360706	1.42816	0.000732853	0.0399903	0.0360688	2530	modulation of chemical synaptic transmission	tags=26%, list=20%, signal=22%	17999/11541/11911/20807/13542/11941/214162/73340/17918/78771/320127/216963/16773/68404/545156/11444/67574/110891/104027/18436/210274/216856/21366/319924/20618/214189/14607/243764/108100/14739/13614/19219/20512/56508/228836/14677/15114/20972/233877/230085/18803/17380/16510/22318/73181/56216/19736/17260/26564/26570/12297/18439/60597/116837/58234/11606/14645/319613/12801/56320/11450/11539/19242/1869…
GO:00068743	BP	298	-0.365798	1.43083	0.00205753	0.0597687	0.0539078	1982	cellular calcium ion homeostasis	tags=24%, list=16%, signal=21%	110891/12491/104027/170756/18436/14718/69047/214189/170770/12390/13609/13614/11749/12769/14744/19219/59091/74772/19309/15114/52076/54199/18803/16510/56188/14173/22368/227326/20192/22068/14385/12293/12297/18439/11606/27060/317757/83408/12768/11517/269604/19218/12478/22063/110893/16542/64209/74777/14747/14428/13057/21838/21336/241035/30955/98660/72828/20304/13385/11535/54140/16493/12308/65086/16453…
GO:00224072	BP	330	-0.363382	1.43154	0.00311643	0.0721202	0.0650481	1923	regulation of cell-cell adhesion	tags=22%, list=15%, signal=19%	12053/16792/12161/16173/16190/20315/13845/16923/18132/67916/16000/16194/23938/14634/27205/26365/208936/18761/234839/15216/63953/229473/26971/110351/208650/269152/14252/19273/13640/19204/320404/317757/83408/12524/19013/170823/16950/66214/22339/11450/100182/19218/20667/13829/104709/12479/140474/71890/21838/16196/68606/72828/20304/20720/19419/74734/105352/18534/17242/16453/12394/16184/228788/12399/8…
GO:00468731	MF	242	-0.37406	1.43515	0.00369516	0.079655	0.071844	1982	metal ion transmembrane transporter activity	tags=24%, list=16%, signal=21%	110891/170756/67547/269346/21366/69047/14977/20537/57814/20266/11749/20927/16523/20512/52076/102857/16521/11928/60613/16510/22368/20192/80906/20498/22068/12293/14664/12297/105243/192775/83704/12801/16498/330953/213053/22063/227059/16511/110893/58226/110862/12290/56461/98660/24046/56543/170706/234267/63993/16493/20614/28240/11418/12287/20271/171166/16485/16494/13162
GO:00380233	MF	497	-0.351679	1.43552	0.000195367	0.0205807	0.0185626	2311	signaling receptor activity	tags=30%, list=18%, signal=25%	21938/140792/26563/17087/15985/11482/18763/54598/22354/18187/230828/71904/52614/21813/11444/240888/12491/170743/243743/18436/22359/235611/78560/11481/14396/224807/216856/57890/246746/16190/20186/54608/224792/19713/13845/12355/18132/243764/107607/16194/16169/13609/67784/18186/11303/14739/70155/12614/12769/14744/14257/171463/19219/17203/16001/13610/54712/14760/170757/18213/18171/54199/320910/21814/…
GO:00600893	MF	497	-0.351679	1.43552	0.000195367	0.0205807	0.0185626	2311	molecular transducer activity	tags=30%, list=18%, signal=25%	21938/140792/26563/17087/15985/11482/18763/54598/22354/18187/230828/71904/52614/21813/11444/240888/12491/170743/243743/18436/22359/235611/78560/11481/14396/224807/216856/57890/246746/16190/20186/54608/224792/19713/13845/12355/18132/243764/107607/16194/16169/13609/67784/18186/11303/14739/70155/12614/12769/14744/14257/171463/19219/17203/16001/13610/54712/14760/170757/18213/18171/54199/320910/21814/…
GO:0042391	BP	290	-0.367917	1.43701	0.00118849	0.0492346	0.0444066	2098	regulation of membrane potential	tags=28%, list=16%, signal=24%	11932/170762/11444/53321/110891/12491/170756/18436/20238/14396/67547/216856/14718/17869/13179/20648/57814/209488/108100/14739/13614/58801/20266/64082/23828/16523/13483/12424/80385/56508/63959/18213/234839/16521/11928/16510/319504/56188/56216/19736/30948/80906/17260/12293/12297/18439/60597/116837/58234/11606/192775/68867/317757/12801/56320/83408/16498/330953/11539/19242/16511/110893/16542/58226/24…
GO:00030131	BP	385	-0.359413	1.44041	0.000918745	0.0443916	0.0400385	1742	circulatory system process	tags=21%, list=14%, signal=19%	56485/20537/243764/20648/18578/57814/66259/13614/20266/64082/20927/23828/16523/26365/14673/20346/13850/20404/14247/12490/52076/64817/16521/26433/11928/56188/21814/19736/30948/22341/12293/11606/192775/20514/333654/19204/20525/12801/12741/19013/19277/19245/330953/13819/22339/11450/19218/11539/109346/16511/16542/26399/21391/58226/22340/276829/243547/18627/12290/13057/16598/21336/98660/56543/26457/14…
GO:19040621	BP	246	-0.374923	1.44281	0.00243162	0.0669608	0.0603946	1696	regulation of cation transmembrane transport	tags=24%, list=13%, signal=22%	20648/18578/57814/19700/13614/20266/20927/13483/72401/59091/69635/26903/15114/52076/76560/59095/18803/56188/22318/19736/30948/80906/17260/12293/14664/12297/223864/60597/58234/11606/27060/81897/16498/12856/15512/19218/12478/22063/193003/16511/74777/18189/329152/23967/19699/14428/13057/56461/21838/100503659/30955/98660/72828/13385/269109/16819/57440/11418/20271/16485
GO:00071593	BP	262	-0.374114	1.44744	0.00162949	0.0541795	0.0488666	1923	leukocyte cell-cell adhesion	tags=21%, list=15%, signal=19%	12053/16792/67547/16173/17123/16190/57783/20315/16000/14634/26365/16402/18761/15216/63953/229473/26971/67374/20868/208650/14252/19204/320404/317757/83408/12524/19013/170823/16950/20667/16421/104709/12479/21838/16196/11808/20304/19419/74734/105352/20345/18534/17242/16453/12394/16184/68891/12399/80859/235320/230738/240754/12501/320484/56838/12487
GO:0098655	BP	494	-0.355529	1.45019	0.000162947	0.0187134	0.0168784	1890	cation transmembrane transport	tags=24%, list=15%, signal=21%	67547/216856/21366/69047/18704/13830/14456/14977/170770/20537/75406/20648/18578/57814/19700/13614/20266/20927/16523/13483/17721/20512/72401/59091/74772/69635/11733/67283/26903/15114/52076/102857/16521/76560/59095/15216/11928/60613/18803/16510/17719/56188/22318/14173/22368/19736/30948/20192/80906/20498/17260/70129/22068/11988/12293/27416/14664/12297/18439/223864/60597/20539/105243/58234/11606/1927…
GO:00512493	BP	334	-0.369528	1.45528	0.0010015	0.046322	0.0417797	2085	regulation of lymphocyte activation	tags=22%, list=16%, signal=19%	21813/328365/20851/232811/11444/12229/12053/16792/16173/54219/16190/14456/16923/19090/16000/14634/16169/57916/26365/21414/18761/15216/63953/229473/22780/26971/57257/17260/208650/14252/18019/320404/317757/81897/83408/12524/22174/17289/170823/74039/16950/20667/12478/227059/14087/104709/12479/71890/21838/16196/232174/21336/20304/19419/74734/14256/105352/18534/12142/17242/16453/12394/19885/16184/1239…
GO:00096173	BP	467	-0.358598	1.45804	0.000257887	0.0236264	0.0213096	2324	response to bacterium	tags=27%, list=18%, signal=23%	11421/21938/140792/17523/12176/17087/216963/15985/21423/22041/101401/230828/24110/13218/56615/26874/80861/20851/54131/18035/226695/68009/56388/12491/84544/503491/100038927/12161/20085/16173/634825/20186/21835/11745/57783/16956/20556/107607/18578/66298/108100/240518/11303/11770/53892/21425/16523/19219/80385/12623/19752/17393/626682/382059/20716/69146/70163/93961/63953/22780/17260/18439/100041952/2…
GO:0050890	BP	240	-0.381254	1.46143	0.00198169	0.0579187	0.0522392	2019	cognition	tags=25%, list=16%, signal=21%	11444/12227/110891/104027/53901/210274/20238/74319/109205/20317/14607/16000/72108/20927/12424/16402/11785/320974/50876/20393/54006/18203/17380/73181/17260/72635/26570/60597/58234/11606/12801/11980/210933/11539/108012/19242/110893/70237/432530/13123/18189/19699/12290/24088/21336/268709/98660/18574/15572/21337/16819/17242/20614/14371/20983/229521/214230/53418/21375/51791
GO:00432701	BP	225	-0.386541	1.47054	0.0017085	0.0542618	0.0489409	1579	positive regulation of ion transport	tags=24%, list=12%, signal=21%	13614/20266/20927/13483/12424/59091/15114/20393/76560/18803/56188/22368/80906/22068/12293/14664/12297/18439/223864/58234/11606/19204/317757/83408/12768/12856/11517/15512/11539/12478/22063/193003/16511/26399/69908/19699/14428/21838/20979/20304/12805/15561/21337/54140/18669/16819/57440/65086/16453/20983/11418/20271/207911/16485
GO:0090257	BP	198	-0.391529	1.47116	0.00301499	0.0706692	0.0637394	1709	regulation of muscle system process	tags=22%, list=13%, signal=20%	243764/16000/18578/13614/11749/20927/19219/52076/21676/11928/56188/19736/30948/17260/17128/11606/19204/15370/56320/19013/214384/330953/19218/11539/109346/110893/14254/74777/58226/56458/110834/66612/20606/21336/98660/14613/21337/57440/11552/20271/18127/16485/230738/140781
GO:19037061	BP	296	-0.376107	1.47168	0.000659899	0.0392477	0.0353991	2085	regulation of hemopoiesis	tags=24%, list=16%, signal=21%	21813/57259/328365/20851/320332/18035/107173/12053/215653/70673/17268/16173/16190/14456/16923/17869/19090/14634/16169/26365/21414/223690/18081/66058/63953/229473/170826/22780/227326/17260/26564/22761/320404/317757/81897/83408/12768/74039/19659/100041230/16950/11450/20667/17342/19242/14087/104709/19411/12479/16658/16196/232174/72828/20304/19419/74734/14256/74443/18534/12142/17242/12349/16453/12394…
GO:00052161	MF	211	-0.38932	1.47209	0.00299425	0.0706692	0.0637394	1575	ion channel activity	tags=24%, list=12%, signal=21%	20266/11749/20927/16523/209760/52076/234839/16521/60613/16510/22368/20192/80906/22068/12293/12297/72691/18439/192775/53623/12801/16498/330953/22063/16511/103511/58226/229927/26372/110834/110862/12290/56461/24046/243634/56543/170706/234267/15561/16493/20614/28240/11418/12287/20271/171166/12722/80797/16485/16494
GO:0071695	BP	183	-0.397983	1.47328	0.00233106	0.0645649	0.0582336	1953	anatomical structure maturation	tags=23%, list=15%, signal=20%	12229/235611/56739/13039/237339/269116/54608/19713/16000/68259/13609/12577/13614/233651/102247/12393/80385/319504/80906/19378/13871/17341/210933/13819/22339/16542/243547/14025/81879/18189/23859/16598/53614/18551/20672/380713/12394/80752/12266/12399/235320/18987/12023
GO:0007610	BP	474	-0.361695	1.47346	0.0002848	0.0250386	0.0225834	2580	behavior	tags=29%, list=20%, signal=24%	12661/246228/14681/16535/20807/13542/11941/214162/15376/71722/17918/83429/64704/232339/11421/26557/320127/17134/216963/74244/330222/109900/19063/76524/11932/545156/18628/11444/12227/110891/12491/104027/53901/210274/11496/20238/216856/17268/109205/20317/319924/20618/20315/14607/16000/14634/75141/73668/12614/72108/20927/12424/19219/20512/16402/56847/11785/320974/53376/50876/18081/20393/54006/229599…
GO:00508633	BP	232	-0.387076	1.47833	0.0012834	0.0515604	0.0465044	1242	regulation of T cell activation	tags=16%, list=10%, signal=15%	15216/63953/229473/26971/208650/14252/320404/317757/83408/12524/170823/16950/20667/14087/104709/12479/21838/16196/232174/20304/19419/74734/105352/18534/12142/17242/16453/12394/19885/16184/12399/80859/235320/230738/240754/12501/320484/12487
GO:00315891	BP	297	-0.378497	1.47907	0.000612217	0.038682	0.0348888	2156	cell-substrate adhesion	tags=24%, list=17%, signal=21%	101401/218952/19354/77057/11932/19944/12491/84544/12053/17123/14456/27279/13845/14115/20163/18186/242409/14270/83964/329872/23828/16402/81877/12490/57342/18081/50768/22371/320910/216560/22341/170736/225341/12125/16779/230379/11606/13640/11815/56320/22174/17289/22339/57278/14343/19242/16542/14366/16421/13829/24066/20410/140474/70450/13612/58859/21838/68606/20440/268709/208777/56229/407800/105352/9…
GO:00027572	BP	145	-0.407368	1.48312	0.00536845	0.0999035	0.090107	1206	immune response-activating signal transduction	tags=17%, list=9%, signal=16%	18803/237754/57257/17260/208650/17060/12297/18019/74039/12478/227059/14747/21838/233079/12518/24088/22165/105352/56743/80859/230738/240754/12501/18828/12487
GO:00109591	BP	306	-0.379815	1.48616	0.00060011	0.0386341	0.0348457	1855	regulation of metal ion transport	tags=25%, list=15%, signal=22%	69047/18704/13830/20315/16000/20648/18578/57814/19700/20266/20927/13483/59091/26903/15114/52076/53376/20393/76560/59095/15216/11928/18803/56188/22318/22368/19736/30948/546134/80906/22068/12293/14664/12297/18439/223864/105243/11606/18626/317757/81897/83408/16498/12768/11517/15512/19218/11539/12478/22063/16511/74777/329152/23967/14428/13057/56461/21838/100503659/30955/98660/72828/20304/20720/12805/…
GO:0099536	BP	482	-0.364739	1.48687	0.00014888	0.0186649	0.0168346	2530	synaptic signaling	tags=27%, list=20%, signal=23%	17999/11541/11911/20807/13542/11941/214162/73340/235380/20965/60596/17918/231760/78771/320127/216963/16773/269060/17069/19063/68404/75209/545156/11444/67574/110891/104027/18436/210274/20238/14396/216856/21366/319924/20618/214189/14607/243764/57267/12390/108100/75141/14739/13614/17067/19219/20512/56508/228836/14677/63959/15114/20972/50876/233877/17957/230085/18803/17380/16510/20743/22318/73181/562…
GO:00024292	BP	144	-0.408381	1.48715	0.00535547	0.0999035	0.090107	1206	immune response-activating cell surface receptor signaling pathway	tags=17%, list=9%, signal=16%	18803/237754/57257/17260/208650/17060/12297/18019/74039/12478/227059/14747/21838/233079/12518/24088/22165/105352/56743/80859/230738/240754/12501/18828/12487
GO:00022503	BP	303	-0.379863	1.48715	0.000778228	0.0402987	0.036347	884	adaptive immune response	tags=13%, list=7%, signal=12%	27060/317757/83408/15042/12524/16950/22339/232371/12478/93685/14939/15018/12268/12479/140474/70450/71890/12518/12525/22165/105352/12142/16453/19885/56743/12266/80859/12263/16069/230738/73747/18987/240754/69583/12630/12501/16364/12487/17195
GO:00048883	MF	372	-0.373816	1.49009	0.000437101	0.0321087	0.0289602	2249	transmembrane signaling receptor activity	tags=32%, list=18%, signal=27%	15985/11482/18763/54598/22354/18187/230828/52614/21813/11444/240888/170743/243743/18436/22359/235611/78560/11481/14396/224807/57890/246746/16190/224792/19713/13845/243764/16194/16169/13609/67784/18186/11303/14739/70155/12614/12769/14744/14257/171463/19219/17203/16001/13610/54712/14760/170757/18213/54199/21814/227326/16995/26564/74191/140795/64450/16157/18439/70355/73010/70086/114332/21846/18414/1…
GO:00302171	BP	226	-0.392227	1.49195	0.00181331	0.0564615	0.0509249	2287	T cell differentiation	tags=26%, list=18%, signal=22%	277360/103213/94176/21423/16450/21813/328365/20851/12053/13039/16173/20230/16190/16923/19090/16194/14634/12769/56218/12393/19219/21414/23882/63953/229473/16205/27060/320404/317757/83408/16950/20667/93685/14025/14087/104709/75570/12479/16658/16196/232174/12525/22165/19419/74734/18534/12142/17242/16453/12394/19885/16184/12399/80859/235320/230738/12501/16364/12487
GO:00085091	MF	182	-0.403278	1.49282	0.00217355	0.0612727	0.0552643	2756	anion transmembrane transporter activity	tags=34%, list=22%, signal=27%	20544/13521/216749/100604/50934/14057/328561/20499/242585/107723/58246/73095/218756/83429/240638/56017/73836/68267/94279/12491/14396/67547/21366/241296/20512/24059/63959/102857/228993/20498/70129/14385/11988/27416/14664/20539/105243/20514/94280/83704/20525/241612/213053/67473/56857/94282/27421/229927/26372/20526/20509/67554/212555/243634/20500/26457/215335/20527/12722/80797/13162
GO:0010720	BP	287	-0.383042	1.49408	0.000462722	0.0331444	0.0298943	1954	positive regulation of cell development	tags=24%, list=15%, signal=21%	243743/235611/23999/20238/20317/20482/20315/27279/19713/17869/19090/26396/16000/14634/108100/67784/18186/14739/269878/54712/18213/67287/15114/18081/20393/17380/22368/30948/66993/22341/225341/57434/58234/22415/98733/13640/11423/56320/12741/319740/22339/11450/26901/19242/76901/16542/12323/14254/243547/70237/14025/13829/16885/19699/70450/76454/17760/24088/18011/320563/20720/18223/14297/70083/17242/6…
GO:0006936	BP	212	-0.395791	1.49805	0.00157069	0.0538329	0.048554	1709	muscle contraction	tags=25%, list=13%, signal=22%	243764/20648/18578/57814/13614/20266/17929/11749/16523/19219/11785/21385/52076/50876/16521/11928/56188/242702/30948/20192/12293/226594/11606/333654/19204/15370/56320/214384/330953/19218/11539/109346/16511/110893/26399/14254/58226/22340/243547/110834/66612/20606/21336/98660/56543/14613/21337/16493/57440/11552/20271/16485/230738/140781
GO:0099537	BP	464	-0.370031	1.50432	5.26889e-05	0.0123859	0.0111713	2530	trans-synaptic signaling	tags=28%, list=20%, signal=23%	17999/11541/11911/20807/13542/11941/214162/73340/235380/20965/60596/17918/231760/78771/320127/216963/16773/269060/19063/68404/75209/545156/11444/67574/110891/104027/18436/210274/20238/14396/216856/21366/319924/20618/214189/14607/243764/57267/12390/108100/75141/14739/13614/19219/20512/56508/228836/14677/63959/15114/20972/50876/233877/17957/230085/18803/17380/16510/20743/22318/73181/56216/76183/197…
GO:0007611	BP	211	-0.398153	1.50549	0.00172221	0.0543352	0.0490071	2019	learning or memory	tags=26%, list=16%, signal=22%	11444/12227/110891/104027/53901/210274/20238/20317/14607/16000/72108/20927/12424/16402/11785/320974/50876/20393/54006/18203/17380/73181/17260/26570/60597/58234/11606/12801/11980/210933/108012/19242/110893/70237/432530/13123/18189/19699/12290/24088/21336/98660/18574/15572/21337/16819/17242/20614/14371/20983/229521/214230/53418/21375/51791
GO:0001505	BP	175	-0.408193	1.5064	0.00188182	0.0569129	0.051332	2703	regulation of neurotransmitter levels	tags=30%, list=21%, signal=24%	11555/140483/30931/22433/11541/13542/20965/78771/320127/216963/269060/19063/68404/11444/18436/319924/20618/243764/19219/63959/17957/16510/20743/22318/56216/17260/70129/14664/18439/116837/22317/15370/11423/432530/69908/18627/18189/110834/11784/20979/98660/18574/53420/21337/63993/320405/20614/20983/116838/12287/14823/13162
GO:00071622	BP	235	-0.394767	1.5109	0.00109559	0.047382	0.0427357	1954	negative regulation of cell adhesion	tags=26%, list=15%, signal=22%	243743/235611/12053/16792/12161/16190/20315/16923/18132/23938/14634/67784/83964/27205/26365/208936/54712/104836/15216/50768/229473/26971/67374/208650/230379/13640/11815/317757/83408/12524/19013/170823/16950/66214/22339/11450/100182/66116/19218/68396/14366/13829/24066/69049/140474/71890/68606/268709/72828/20720/105352/17242/16453/12394/11600/16184/228788/12399/230738/240754/56838
GO:0007268	BP	457	-0.372507	1.51259	0.000102707	0.0152905	0.0137911	2530	chemical synaptic transmission	tags=28%, list=20%, signal=23%	17999/11541/11911/20807/13542/11941/214162/73340/235380/20965/60596/17918/231760/78771/320127/216963/16773/19063/68404/75209/545156/11444/67574/110891/104027/18436/210274/20238/14396/216856/21366/319924/20618/214189/14607/243764/57267/12390/108100/75141/14739/13614/19219/20512/56508/228836/14677/63959/15114/20972/50876/233877/17957/230085/18803/17380/16510/20743/22318/73181/56216/76183/19736/2072…
GO:0098916	BP	457	-0.372507	1.51259	0.000102707	0.0152905	0.0137911	2530	anterograde trans-synaptic signaling	tags=28%, list=20%, signal=23%	17999/11541/11911/20807/13542/11941/214162/73340/235380/20965/60596/17918/231760/78771/320127/216963/16773/19063/68404/75209/545156/11444/67574/110891/104027/18436/210274/20238/14396/216856/21366/319924/20618/214189/14607/243764/57267/12390/108100/75141/14739/13614/19219/20512/56508/228836/14677/63959/15114/20972/50876/233877/17957/230085/18803/17380/16510/20743/22318/73181/56216/76183/19736/2072…
GO:0021700	BP	225	-0.397918	1.51382	0.00080833	0.0406589	0.0366719	1953	developmental maturation	tags=23%, list=15%, signal=20%	12229/235611/56739/13039/237339/269116/54608/19713/16000/68259/13609/108672/12577/13614/233651/102247/12393/80385/319504/73181/80906/19378/13871/17341/319613/210933/13819/22339/16542/12323/243547/14025/81879/442801/18189/23859/19699/16598/18011/13385/53614/18551/20672/380713/12394/20983/80752/12266/12399/235320/18987/12023
GO:19021071	BP	133	-0.42123	1.51926	0.002861	0.0696716	0.0628396	2085	positive regulation of leukocyte differentiation	tags=35%, list=16%, signal=29%	15499/11486/26362/234069/17387/20668/22433/105855/20850/74048/16409/21813/328365/20851/12053/16173/16190/14456/19090/14634/16169/18081/63953/170826/26564/320404/317757/83408/12768/20667/104709/12479/16196/20304/19419/74734/14256/18534/12142/17242/12349/12394/16184/12399/80859/235320
GO:19037081	BP	133	-0.42123	1.51926	0.002861	0.0696716	0.0628396	2085	positive regulation of hemopoiesis	tags=35%, list=16%, signal=29%	15499/11486/26362/234069/17387/20668/22433/105855/20850/74048/16409/21813/328365/20851/12053/16173/16190/14456/19090/14634/16169/18081/63953/170826/26564/320404/317757/83408/12768/20667/104709/12479/16196/20304/19419/74734/14256/18534/12142/17242/12349/12394/16184/12399/80859/235320
GO:0044057	BP	439	-0.376238	1.523	4.82815e-05	0.0123859	0.0111713	1709	regulation of system process	tags=21%, list=13%, signal=19%	243764/16000/20648/18578/57814/108100/14739/13614/20266/64082/11749/20927/23828/12424/19219/20346/56508/228836/52076/21676/16521/11928/56188/67374/110460/56216/19736/30948/17260/12293/12297/17128/116837/58234/11606/192775/19204/15370/52856/56320/19013/214384/19277/330953/13819/11450/19218/11539/109346/16511/110893/21391/14254/74777/58226/276829/243547/56458/18627/18189/18935/110834/66612/19699/20…
GO:00024603	BP	234	-0.398082	1.52305	0.000751904	0.0399903	0.0360688	884	adaptive immune response based on somatic recombination of immune receptors built from immunoglobulin superfamily domains	tags=14%, list=7%, signal=13%	18439/27060/317757/83408/15042/16950/22339/232371/12478/93685/14939/15018/12268/12479/140474/70450/71890/12525/105352/16453/19885/12266/80859/12263/230738/73747/18987/69583/12630/16364/12487/17195
GO:00300983	BP	319	-0.388055	1.52367	0.000199234	0.0205807	0.0185626	2287	lymphocyte differentiation	tags=26%, list=18%, signal=22%	277360/103213/15985/94176/21423/16450/18514/21813/328365/20851/12229/12053/16792/13039/16173/20230/16190/20442/14456/16923/19090/102545/16194/14634/16169/12769/56218/12393/19219/80385/21414/23882/15242/63953/229473/22780/16205/16157/17305/27060/320404/317757/81897/83408/18030/22174/17289/74039/16950/20667/12478/93685/14025/14087/104709/75570/12479/16658/16196/232174/12518/12525/18985/22165/19419/…
GO:00072043	BP	196	-0.407621	1.52633	0.00131772	0.0515604	0.0465044	1982	positive regulation of cytosolic calcium ion concentration	tags=28%, list=16%, signal=24%	110891/12491/104027/170756/18436/170770/13609/13614/12769/14744/19219/59091/15114/52076/54199/18803/14173/22368/227326/20192/22068/12293/12297/18439/11606/317757/83408/12768/11517/269604/19218/12478/22063/110893/16542/74777/14747/14428/13057/21838/21336/30955/72828/13385/11535/54140/65086/16453/28240/207911/19220/78826/19217/56838
GO:00508703	BP	147	-0.42003	1.53284	0.00193789	0.0579187	0.0522392	955	positive regulation of T cell activation	tags=16%, list=8%, signal=15%	14252/320404/317757/83408/12524/20667/104709/12479/21838/16196/20304/19419/74734/18534/17242/16453/12394/16184/12399/80859/235320/12501/320484/12487
GO:0048736	BP	141	-0.4248	1.5395	0.00443251	0.0883535	0.0796896	1680	appendage development	tags=23%, list=13%, signal=20%	74239/68259/14634/69890/269878/12393/14673/21385/18933/380718/216560/26564/12125/26570/19378/17128/22415/216795/16764/213081/19411/23967/232174/218772/73016/497652/53614/14613/66910/58198/235320/14734
GO:0060173	BP	141	-0.4248	1.5395	0.00443251	0.0883535	0.0796896	1680	limb development	tags=23%, list=13%, signal=20%	74239/68259/14634/69890/269878/12393/14673/21385/18933/380718/216560/26564/12125/26570/19378/17128/22415/216795/16764/213081/19411/23967/232174/218772/73016/497652/53614/14613/66910/58198/235320/14734
GO:0007626	BP	171	-0.418694	1.54253	0.00175129	0.0548891	0.0495066	2606	locomotory behavior	tags=34%, list=20%, signal=27%	14387/12661/14681/11941/15376/17918/83429/64704/216963/74244/109900/19063/76524/545156/11444/53901/210274/11496/20238/216856/17268/109205/319924/20618/20315/14607/75141/12614/72108/56847/53376/229599/18203/58234/56320/27419/14366/620246/110834/19699/11784/12290/18619/26414/98660/13385/268890/18574/22223/14297/15572/27801/20614/214230/12287/171166/53418/13162
GO:00055391	MF	147	-0.423145	1.54421	0.00167213	0.0541795	0.0488666	1859	glycosaminoglycan binding	tags=28%, list=15%, signal=24%	21826/21922/240725/27029/16956/13179/76477/18186/11749/78892/81877/116847/17393/11905/14173/21814/80838/11504/58193/72902/114332/16997/22339/19242/237847/22340/54003/72780/58859/24088/20304/20720/407800/18784/94214/17242/16069/18489/19695/12945/20208
GO:00224081	BP	154	-0.422065	1.54768	0.00152096	0.0528896	0.0477032	1923	negative regulation of cell-cell adhesion	tags=27%, list=15%, signal=23%	12053/16792/12161/16190/20315/16923/18132/23938/14634/27205/26365/208936/15216/229473/26971/208650/317757/83408/12524/19013/170823/16950/66214/22339/11450/100182/19218/140474/71890/68606/72828/20720/105352/17242/16453/12394/16184/228788/12399/230738/240754/56838
GO:19031313	BP	354	-0.390978	1.54783	3.71929e-05	0.0123859	0.0111713	2287	mononuclear cell differentiation	tags=26%, list=18%, signal=22%	277360/103213/15985/94176/21423/16450/18514/21813/328365/20851/12229/12053/16792/13039/16173/20230/16190/20442/14456/16923/17869/19090/102545/16194/14634/16169/12769/56218/12393/19219/80385/21414/23882/66058/15242/63953/229473/22780/320910/16205/17260/16157/17305/27060/320404/317757/81897/83408/18030/22174/17289/74039/16950/22339/20667/12478/93685/14025/14087/104709/75570/12479/102639543/16658/16…
GO:0005516	MF	143	-0.425923	1.55029	0.00225609	0.0632235	0.0570238	3076	calmodulin binding	tags=34%, list=24%, signal=26%	17880/16534/140493/102626/17196/226922/404710/53357/83397/20544/16535/11941/381290/110094/18573/17918/17756/110891/12325/380698/338367/20648/77579/67886/19700/26365/69635/17347/60613/320299/16510/22318/20192/11568/19057/14432/110893/12323/432530/110862/17760/20979/18053/18574/20271/18127/140781/18126
GO:00027682	BP	148	-0.425946	1.55488	0.00286768	0.0696716	0.0628396	1206	immune response-regulating cell surface receptor signaling pathway	tags=18%, list=9%, signal=16%	18803/237754/57257/17260/208650/17060/12297/18019/74039/12478/227059/14747/21838/233079/12518/24088/22165/105352/56743/80859/230738/240754/12501/18828/18703/12487
GO:0050769	BP	226	-0.408966	1.55562	0.000641452	0.038682	0.0348888	1954	positive regulation of neurogenesis	tags=25%, list=15%, signal=22%	243743/235611/23999/20238/20317/20482/20315/27279/17869/26396/16000/14634/108100/67784/18186/269878/54712/18213/67287/15114/20393/17380/22368/30948/66993/22341/57434/58234/22415/98733/13640/11423/56320/319740/22339/26901/19242/76901/16542/12323/14254/70237/14025/16885/19699/76454/17760/24088/18011/320563/20720/18223/14297/70083/17242/65086/51791
GO:0060048	BP	98	-0.448219	1.56075	0.00507955	0.0956481	0.0862688	1696	cardiac muscle contraction	tags=28%, list=13%, signal=24%	20648/18578/57814/20266/16523/52076/16521/11928/56188/30948/12293/333654/330953/11539/109346/16511/26399/58226/22340/98660/56543/14613/16493/57440/20271/230738/140781
GO:00072191	BP	137	-0.430818	1.56082	0.00132735	0.0515604	0.0465044	2194	Notch signaling pathway	tags=29%, list=17%, signal=24%	16450/269774/21813/328365/18035/16897/228875/53901/12053/20085/14718/20186/107586/21410/18132/233552/13610/21385/74198/244418/15242/14453/270118/18131/17305/13855/80904/19245/243547/18011/12805/53614/16493/227325/16184/15213/353156/11537/69065/15439
GO:00071863	BP	372	-0.391807	1.5618	4.96256e-05	0.0123859	0.0111713	2541	G protein-coupled receptor signaling pathway	tags=32%, list=20%, signal=26%	227333/12952/14681/16535/11541/11512/12267/239530/217340/18749/381290/51801/21817/14710/26557/320127/12495/277360/216963/54598/269060/50780/22354/52882/52614/19354/56533/240888/78560/71729/224792/14607/243764/18578/13609/11513/11303/14739/13614/12614/12769/14744/12424/19219/17203/14673/56508/13610/29815/14677/14760/170757/54199/50876/230085/227326/19736/20394/56209/16995/74191/140795/70355/73010/…
GO:00068651	BP	102	-0.44436	1.56208	0.00507735	0.0956481	0.0862688	3154	amino acid transport	tags=41%, list=25%, signal=31%	107375/55963/11987/328059/13853/30805/100604/50934/14057/215113/18173/83429/68267/94279/21366/319924/17869/241296/241919/12424/20512/72401/19736/11988/26570/14664/18439/20539/11606/20514/330836/94280/224022/67473/11539/94282/18627/212555/229706/215335/54140/20983
GO:00068361	BP	163	-0.424972	1.56229	0.00103492	0.0469559	0.0423514	2313	neurotransmitter transport	tags=32%, list=18%, signal=26%	11555/30931/22433/11541/13542/20965/78771/320127/216963/19063/68404/75209/11444/18436/269346/21366/319924/20618/243764/19219/63959/102857/17957/16510/20743/22318/56216/17260/64176/14664/18439/116837/22317/15370/432530/69908/18627/18189/110834/11784/20979/98660/53420/229706/21337/320405/20614/20983/116838/12287/14823/13162
GO:0051962	BP	256	-0.405564	1.5639	0.000207362	0.0205807	0.0185626	1954	positive regulation of nervous system development	tags=26%, list=15%, signal=22%	243743/235611/23999/20238/216856/21826/16979/20317/20482/20315/27279/13845/17869/26396/16000/14634/108100/67784/18186/269878/54712/18213/67287/15114/433485/20393/17380/22368/30948/66993/22341/57434/58234/22415/98733/13640/11423/56320/210933/319740/22339/26901/19242/76901/16542/12323/14254/70237/14025/18189/16885/19699/76454/17760/24088/18011/320563/20720/18223/399558/14297/70083/17242/65086/11418…
GO:1900542	BP	61	-0.482485	1.56585	0.00485165	0.0929173	0.0838058	2290	regulation of purine nucleotide metabolic process	tags=23%, list=18%, signal=19%	12495/66826/216963/17869/16000/108099/56327/18439/19013/74747/27273/14121/18127/18126
GO:0048017	BP	135	-0.435784	1.57178	0.00169453	0.0541795	0.0488666	1962	inositol lipid-mediated signaling	tags=27%, list=15%, signal=23%	72446/235611/380698/16173/18704/16367/16000/13179/18707/13614/26365/16001/18213/68861/16510/14173/26564/11606/19204/22339/193003/73182/16542/14254/71785/19249/228852/19699/268857/30955/20304/20720/19419/216439/11600/72469/12487
GO:0006820	BP	296	-0.401831	1.57233	6.39054e-05	0.0123859	0.0111713	2755	anion transport	tags=33%, list=22%, signal=26%	13521/216749/100604/50934/14057/215113/20499/107723/382014/58246/16535/73095/11911/218756/18173/232748/83429/11421/234564/240638/56017/73836/68267/56615/94279/228875/12491/14396/67547/21366/20186/319924/17869/241296/13614/224814/26365/12424/20512/72401/12623/24059/67283/19092/102857/228993/26971/56188/69309/19736/20498/66350/70129/14385/11988/27416/26570/14664/18439/20539/11606/20514/330836/19204…
GO:00514803	BP	224	-0.414199	1.57716	0.000339136	0.0278559	0.0251243	1982	regulation of cytosolic calcium ion concentration	tags=28%, list=16%, signal=24%	110891/12491/104027/170756/18436/14718/214189/170770/12390/13609/13614/12769/14744/19219/59091/15114/52076/54199/18803/16510/56188/14173/22368/227326/20192/22068/12293/12297/18439/11606/317757/83408/12768/11517/269604/19218/12478/22063/110893/16542/74777/14747/14428/13057/21838/21336/30955/98660/72828/13385/11535/54140/16493/12308/65086/16453/28240/14371/207911/19220/78826/19217/56838
GO:00025213	BP	455	-0.388565	1.57791	1.52552e-05	0.00860368	0.00776	2287	leukocyte differentiation	tags=26%, list=18%, signal=22%	277360/103213/15985/94176/16409/21423/16450/22041/18514/21813/57259/328365/20851/107173/12229/12053/215653/70673/16792/13039/16173/246746/237339/20230/16190/20442/14456/16923/17869/19090/102545/16194/14634/16169/12769/56218/12393/26365/19219/80385/21414/233328/23882/18081/66058/15242/63953/229473/170826/22780/320910/227326/16205/17260/26564/16157/22761/17305/27060/320404/317757/81897/83408/18030/…
GO:00512512	BP	213	-0.418097	1.58045	0.000256658	0.0236264	0.0213096	2085	positive regulation of lymphocyte activation	tags=24%, list=16%, signal=21%	21813/328365/20851/232811/11444/12053/16173/54219/16190/14456/19090/16000/14634/16169/26365/18761/63953/57257/17260/14252/18019/320404/317757/81897/83408/12524/20667/227059/104709/12479/71890/21838/16196/21336/20304/19419/74734/14256/18534/12142/17242/16453/12394/16184/12399/80859/235320/73747/69583/12501/320484/12487
GO:0034762	BP	398	-0.394466	1.58376	1.96707e-05	0.00860368	0.00776	1758	regulation of transmembrane transport	tags=24%, list=14%, signal=21%	16367/17869/14607/16000/20648/18578/57814/19700/13614/20266/20927/16523/13483/72401/59091/14783/69635/26903/15114/52076/16521/76560/59095/60613/18803/16510/56188/22318/19736/30948/80906/17260/22068/12293/14664/12297/18439/223864/60597/58234/11606/27060/19204/68539/81897/16498/12856/330953/11450/15512/23830/19218/12478/22063/193003/16511/74777/58226/18627/18189/329152/100647/23967/19699/110862/144…
GO:00192291	BP	61	-0.488056	1.58393	0.00403882	0.0818763	0.0738475	678	regulation of vasoconstriction	tags=20%, list=5%, signal=19%	19218/21391/276829/18627/21336/98660/14613/11535/54140/16493/11418/11552
GO:00019062	BP	131	-0.440098	1.58519	0.00107368	0.0471868	0.0425597	2045	cell killing	tags=26%, list=16%, signal=22%	20851/68009/503491/100038927/20085/16173/20315/110557/26365/80385/626682/13419/12125/18439/100041952/69582/317757/83408/15042/100041759/100041688/13239/14939/104709/15018/12479/140474/70450/19419/12266/19695/56838/18126/17195
GO:0035107	BP	121	-0.443647	1.58636	0.00266163	0.0696705	0.0628386	1680	appendage morphogenesis	tags=24%, list=13%, signal=21%	74239/14634/69890/269878/12393/14673/21385/18933/380718/216560/26564/12125/19378/17128/22415/216795/16764/213081/19411/23967/232174/218772/497652/53614/14613/66910/58198/235320/14734
GO:0035108	BP	121	-0.443647	1.58636	0.00266163	0.0696705	0.0628386	1680	limb morphogenesis	tags=24%, list=13%, signal=21%	74239/14634/69890/269878/12393/14673/21385/18933/380718/216560/26564/12125/19378/17128/22415/216795/16764/213081/19411/23967/232174/218772/497652/53614/14613/66910/58198/235320/14734
GO:00466321	BP	92	-0.46315	1.59508	0.00332929	0.0744635	0.0671616	1923	alpha-beta T cell differentiation	tags=28%, list=15%, signal=24%	12053/13039/16173/20230/16190/16194/14634/19219/21414/23882/320404/317757/83408/16950/93685/12479/22165/12142/16453/12394/19885/12399/80859/235320/230738/16364
GO:00517021	BP	73	-0.477559	1.59519	0.00376334	0.0800381	0.0721896	1989	biological process involved in interaction with symbiont	tags=25%, list=16%, signal=21%	68009/503491/100038927/13830/15364/12390/26365/80385/626682/100041952/18563/100041759/100041688/13239/20304/230738/19695/17195
GO:00053421	MF	96	-0.459658	1.59572	0.0028397	0.0696716	0.0628396	3152	organic acid transmembrane transporter activity	tags=43%, list=25%, signal=32%	330064/55963/11987/328059/217316/30805/13521/50934/14057/215113/83429/240638/68267/94279/12491/21366/241919/26365/20512/72401/69309/11988/26570/14664/20539/20514/330836/94280/76408/224022/241612/67473/94282/20509/67554/212555/20500/26457/215335/18669/104681
GO:00469431	MF	96	-0.459658	1.59572	0.0028397	0.0696716	0.0628396	3152	carboxylic acid transmembrane transporter activity	tags=43%, list=25%, signal=32%	330064/55963/11987/328059/217316/30805/13521/50934/14057/215113/83429/240638/68267/94279/12491/21366/241919/26365/20512/72401/69309/11988/26570/14664/20539/20514/330836/94280/76408/224022/241612/67473/94282/20509/67554/212555/20500/26457/215335/18669/104681
GO:00432691	BP	483	-0.391858	1.59789	2.75359e-06	0.0043727	0.00394391	1700	regulation of ion transport	tags=25%, list=13%, signal=22%	16000/20648/18578/57814/19700/13614/20266/20927/16523/13483/12424/72401/59091/12623/69635/26903/19092/15114/52076/53376/20393/16521/76560/59095/15216/11928/60613/18803/16510/56188/22318/22368/19736/30948/546134/80906/17260/22068/12293/14664/12297/18439/223864/60597/105243/58234/11606/27060/19204/18626/68539/317757/81897/12801/83408/16498/12768/12856/330953/11517/15512/319508/19218/11539/12478/220…
GO:0050660	MF	74	-0.478787	1.60019	0.00479717	0.0929012	0.0837913	2589	flavin adenine dinucleotide binding	tags=31%, list=20%, signal=25%	12952/56357/17769/68291/18984/66948/320878/72017/98314/171580/14261/19125/104009/71985/71916/11761/70503/13142/55990/93732/192166/18127/18126
GO:0070252	BP	79	-0.473281	1.60253	0.00353762	0.0772031	0.0696325	1696	actin-mediated cell contraction	tags=29%, list=13%, signal=25%	20648/18578/57814/20266/16523/57342/16521/11928/56188/30948/12293/56320/330953/19218/11539/16511/58226/98660/56543/14613/16493/20271/140781
GO:0071805	BP	116	-0.452718	1.60565	0.00197181	0.0579187	0.0522392	1498	potassium ion transmembrane transport	tags=27%, list=12%, signal=24%	20927/16523/13483/20512/52076/16521/11928/60613/16510/22318/19736/30948/80906/20498/223864/105243/192775/83704/16498/330953/19218/16511/110862/14428/56461/98660/56543/269109/16493/16485/16494
GO:0048015	BP	132	-0.445396	1.60705	0.00102793	0.0469559	0.0423514	1962	phosphatidylinositol-mediated signaling	tags=28%, list=15%, signal=24%	72446/235611/380698/16173/18704/16367/16000/13179/18707/13614/26365/16001/18213/68861/16510/14173/26564/11606/19204/22339/193003/73182/16542/14254/71785/19249/228852/19699/268857/30955/20304/20720/19419/216439/11600/72469/12487
GO:0004252	MF	70	-0.481737	1.6072	0.00451709	0.0896642	0.0808717	1249	serine-type endopeptidase activity	tags=24%, list=10%, signal=22%	76560/14089/226243/18791/246104/232371/14939/78558/30943/18551/18549/19142/14938/12263/11537/12630/15439
GO:00052611	MF	160	-0.438449	1.60874	0.000736718	0.0399903	0.0360688	1575	cation channel activity	tags=28%, list=12%, signal=24%	20266/11749/20927/16523/52076/234839/16521/60613/16510/22368/20192/80906/22068/12293/12297/72691/18439/192775/53623/12801/16498/330953/22063/16511/103511/58226/110834/110862/12290/56461/24046/56543/170706/234267/15561/16493/20614/28240/11418/12287/20271/171166/16485/16494
GO:19021051	BP	232	-0.421655	1.61039	7.22534e-05	0.0132391	0.0119408	2085	regulation of leukocyte differentiation	tags=27%, list=16%, signal=23%	21813/57259/328365/20851/107173/12053/215653/70673/16173/16190/14456/16923/17869/19090/14634/16169/26365/21414/18081/66058/63953/229473/170826/22780/227326/26564/22761/320404/317757/81897/83408/12768/74039/19659/16950/11450/20667/17342/14087/104709/12479/16658/16196/232174/72828/20304/19419/74734/14256/18534/12142/17242/12349/16453/12394/19885/16184/12399/80859/235320/230738/12487
GO:0098656	BP	121	-0.452053	1.61641	0.00155064	0.053531	0.0482817	2755	anion transmembrane transport	tags=39%, list=22%, signal=31%	13521/100604/50934/14057/215113/20499/107723/58246/73095/232748/240638/68267/94279/228875/14396/67547/17869/241296/20512/72401/67283/102857/56188/19736/20498/70129/14385/11988/27416/26570/14664/20539/11606/20514/19204/94280/83704/76408/67473/56857/18627/20509/67554/243634/20500/26457/18669
GO:0017156	BP	56	-0.503557	1.61711	0.00346724	0.0761195	0.0686553	1174	calcium-ion regulated exocytosis	tags=29%, list=9%, signal=26%	56508/22318/56216/18439/116837/319508/58226/70450/100503659/20979/53420/320405/20614/20983/229521/116838
GO:00197302	BP	61	-0.498322	1.61725	0.00292117	0.069932	0.0630745	2355	antimicrobial humoral response	tags=49%, list=18%, signal=40%	71660/66294/22041/13218/68009/503491/100038927/20085/634825/20315/66298/17393/626682/382059/100041952/259301/78416/23855/100041759/100041688/13239/382000/11535/13237/16069/20568/18489/19695/56838/12945
GO:0003015	BP	172	-0.439076	1.61973	0.000324672	0.0271358	0.0244748	1709	heart process	tags=24%, list=13%, signal=21%	243764/20648/18578/57814/13614/20266/64082/23828/16523/20346/52076/16521/11928/56188/19736/30948/12293/11606/192775/333654/330953/13819/11539/109346/16511/26399/58226/22340/12290/98660/56543/14613/11535/54140/16493/57440/12287/20271/18127/230738/140781/18126
GO:0034765	BP	315	-0.413548	1.621	9.67307e-06	0.00738157	0.00665773	1696	regulation of ion transmembrane transport	tags=26%, list=13%, signal=23%	20648/18578/57814/19700/13614/20266/20927/16523/13483/72401/59091/69635/26903/15114/52076/16521/76560/59095/60613/18803/16510/56188/22318/19736/30948/80906/17260/22068/12293/14664/12297/18439/223864/60597/58234/11606/27060/19204/68539/81897/16498/12856/330953/15512/19218/12478/22063/193003/16511/74777/58226/18627/18189/329152/23967/19699/110862/14428/12290/13057/56461/21838/100503659/30955/98660/…
GO:00071891	BP	78	-0.479932	1.62185	0.00265933	0.0696705	0.0628386	2529	adenylate cyclase-activating G protein-coupled receptor signaling pathway	tags=42%, list=20%, signal=34%	11541/11512/381290/51801/54598/52614/240888/14607/18578/13609/11513/11303/14739/14744/19219/17203/56508/13610/170757/12801/210933/14680/19218/432530/215798/18577/382045/54672/11535/65086/11552/19220/19217
GO:00358211	BP	82	-0.475105	1.62261	0.00436986	0.0878396	0.0792261	1989	modulation of process of other organism	tags=33%, list=16%, signal=28%	68009/503491/100038927/634825/13830/15364/12390/66298/26365/626682/382059/69146/12125/100041952/23855/18563/100041759/100041688/13239/382000/20304/13237/20568/230738/18489/19695/18126
GO:0098657	BP	147	-0.44463	1.62261	0.000468758	0.0331444	0.0298943	2864	import into cell	tags=50%, list=22%, signal=39%	170441/117167/52466/16401/26458/16416/12288/11931/11933/330064/236727/55963/11987/240055/30805/16529/66914/20544/100604/50934/215113/11555/30931/106957/20499/107723/16535/14081/11932/110891/12491/18436/67547/21366/56485/241296/20537/16523/20512/72401/63959/16521/15216/11928/22368/19736/20498/11988/26570/14664/20539/105243/11606/20514/83704/20525/330953/213053/67473/227059/16511/110893/69908/18627…
GO:0098659	BP	65	-0.493435	1.62303	0.00384422	0.0810349	0.0730886	2851	inorganic cation import across plasma membrane	tags=48%, list=22%, signal=37%	16529/20544/11555/106957/20499/107723/16535/11932/110891/18436/67547/20537/16523/16521/15216/11928/22368/20498/14664/105243/83704/330953/213053/227059/16511/110893/98660/56543/16819/28240/20271
GO:0099587	BP	65	-0.493435	1.62303	0.00384422	0.0810349	0.0730886	2851	inorganic ion import across plasma membrane	tags=48%, list=22%, signal=37%	16529/20544/11555/106957/20499/107723/16535/11932/110891/18436/67547/20537/16523/16521/15216/11928/22368/20498/14664/105243/83704/330953/213053/227059/16511/110893/98660/56543/16819/28240/20271
GO:0017171	MF	87	-0.473473	1.6243	0.00148915	0.0521639	0.0470487	2348	serine hydrolase activity	tags=34%, list=18%, signal=28%	64704/11421/93757/72461/50528/16890/71767/215160/230726/13483/76560/14089/226243/18791/246104/11423/232371/14939/78558/19699/30943/269109/18551/18549/19142/14938/12263/11537/12630/15439
GO:00466351	BP	53	-0.511472	1.62559	0.00519926	0.0975167	0.0879543	1878	positive regulation of alpha-beta T cell activation	tags=30%, list=15%, signal=26%	16173/16190/14634/26365/18761/320404/317757/83408/12479/12394/12399/80859/235320/12501/320484/12487
GO:00466312	BP	126	-0.453031	1.62564	0.000923519	0.0443916	0.0400385	1923	alpha-beta T cell activation	tags=27%, list=15%, signal=23%	12053/13039/16173/20230/16190/16194/14634/26365/19219/21414/18761/23882/15216/208650/27060/320404/317757/83408/16950/93685/12479/22165/12142/16453/12394/19885/12399/80859/235320/230738/12501/320484/16364/12487
GO:0060047	BP	165	-0.442959	1.62709	0.000240953	0.0234265	0.0211293	1709	heart contraction	tags=25%, list=13%, signal=22%	243764/20648/18578/57814/13614/20266/64082/23828/16523/20346/52076/16521/11928/56188/19736/30948/12293/11606/192775/333654/330953/13819/11539/109346/16511/26399/58226/22340/12290/98660/56543/14613/11535/54140/16493/57440/12287/20271/18127/230738/140781/18126
GO:0002027	BP	72	-0.490314	1.63681	0.00321072	0.0735379	0.0663268	1696	regulation of heart rate	tags=33%, list=13%, signal=29%	20648/57814/13614/20266/64082/23828/20346/16521/19736/30948/12293/11606/192775/330953/13819/16511/12290/56543/14613/11535/54140/16493/20271/140781
GO:0008236	MF	82	-0.481059	1.64294	0.00354901	0.0772031	0.0696325	2348	serine-type peptidase activity	tags=34%, list=18%, signal=28%	64704/11421/93757/72461/50528/71767/215160/230726/13483/76560/14089/226243/18791/246104/232371/14939/78558/19699/30943/269109/18551/18549/19142/14938/12263/11537/12630/15439
GO:00071881	BP	112	-0.462768	1.64682	0.00126727	0.0515604	0.0465044	2541	adenylate cyclase-modulating G protein-coupled receptor signaling pathway	tags=41%, list=20%, signal=33%	14681/11541/11512/18749/381290/51801/54598/22354/52614/240888/14607/243764/18578/13609/11513/11303/14739/13614/14744/19219/17203/14673/56508/13610/14677/170757/12801/210933/14680/11517/19218/11539/432530/215798/14428/20606/18577/382045/54672/11535/65086/116838/11552/14823/19220/19217
GO:00456191	BP	147	-0.451949	1.64932	0.000293319	0.0250386	0.0225834	2085	regulation of lymphocyte differentiation	tags=29%, list=16%, signal=24%	21813/328365/20851/12053/16173/16190/14456/16923/19090/14634/16169/21414/63953/229473/22780/320404/317757/81897/83408/74039/16950/20667/14087/104709/12479/16196/232174/19419/74734/14256/18534/12142/17242/16453/12394/19885/16184/12399/80859/235320/230738/12487
GO:1903522	BP	183	-0.446059	1.65125	6.24612e-05	0.0123859	0.0111713	1709	regulation of blood circulation	tags=25%, list=13%, signal=22%	243764/20648/18578/57814/13614/20266/64082/23828/20346/52076/16521/11928/56188/19736/30948/12293/11606/192775/330953/13819/19218/11539/109346/16511/21391/58226/276829/18627/12290/21336/98660/56543/14613/11535/54140/16493/57440/11418/11552/12287/20271/18127/230738/19217/140781/18126
GO:0006937	BP	123	-0.462301	1.65258	0.000682249	0.0396126	0.0357281	1709	regulation of muscle contraction	tags=27%, list=13%, signal=23%	243764/18578/13614/11749/19219/52076/11928/56188/30948/19204/15370/56320/214384/330953/19218/11539/109346/110893/14254/58226/110834/66612/20606/21336/98660/14613/21337/57440/11552/20271/16485/230738/140781
GO:00197243	BP	97	-0.474856	1.65406	0.0011387	0.0480068	0.0432993	884	B cell mediated immunity	tags=15%, list=7%, signal=15%	27060/317757/83408/232371/12478/12268/71890/12266/12263/73747/18987/69583/12630/12487/17195
GO:00456211	BP	89	-0.481699	1.65715	0.00146109	0.0515604	0.0465044	2878	positive regulation of lymphocyte differentiation	tags=43%, list=23%, signal=33%	11486/26362/234069/17387/20668/22433/105855/20850/74048/21813/328365/20851/12053/16173/16190/14456/19090/14634/16169/63953/320404/317757/83408/20667/104709/12479/16196/19419/74734/14256/18534/12142/17242/12394/16184/12399/80859/235320
GO:00022532	BP	212	-0.437999	1.65781	5.30324e-05	0.0123859	0.0111713	1221	activation of immune response	tags=18%, list=10%, signal=17%	15950/18803/237754/57257/17260/208650/17060/12297/18019/81897/74039/66214/667823/232371/12478/227059/14747/236312/12268/102639543/100040462/21838/233079/12518/24088/22165/105352/56743/12266/80859/12263/230738/11537/240754/12630/12501/18828/12487/17195
GO:0006813	BP	139	-0.458308	1.65955	0.000285442	0.0250386	0.0225834	1498	potassium ion transport	tags=25%, list=12%, signal=22%	20927/16523/13483/20512/52076/16521/11928/60613/16510/56188/22318/19736/30948/80906/20498/223864/105243/192775/83704/16498/330953/19218/11539/16511/110862/14428/56461/98660/56543/14613/269109/16493/18127/16485/16494
GO:00326231	BP	54	-0.521942	1.6639	0.00330398	0.0744635	0.0671616	2569	interleukin-2 production	tags=31%, list=20%, signal=25%	20850/18173/26557/20851/16792/20186/18578/101540/26365/18761/12490/170823/12479/12394/12501/16364/12487
GO:00150791	MF	76	-0.494424	1.66568	0.00256512	0.0693084	0.062512	1498	potassium ion transmembrane transporter activity	tags=32%, list=12%, signal=28%	57814/20927/16523/52076/16521/11928/60613/16510/80906/20498/105243/192775/83704/16498/330953/16511/110862/56461/98660/56543/16493/20614/16485/16494
GO:0001504	BP	22	-0.630813	1.66574	0.00463642	0.0905635	0.0816828	1357	neurotransmitter uptake	tags=27%, list=11%, signal=24%	63959/14664/69908/18627/98660/13162
GO:0043113	BP	58	-0.516136	1.6682	0.00332759	0.0744635	0.0671616	1002	receptor clustering	tags=24%, list=8%, signal=22%	26570/58234/19242/18693/16421/243547/213081/18189/23859/19699/21838/13385/14371/18703
GO:00052441	MF	93	-0.485681	1.67282	0.00143694	0.0515604	0.0465044	1255	voltage-gated ion channel activity	tags=31%, list=10%, signal=28%	57814/20266/16523/16521/60613/16510/80906/12293/12297/192775/68539/12801/16498/330953/16511/58226/26372/110862/12290/56461/24046/56543/170706/16493/20614/12287/20271/16485/16494
GO:00228321	MF	93	-0.485681	1.67282	0.00143694	0.0515604	0.0465044	1255	voltage-gated channel activity	tags=31%, list=10%, signal=28%	57814/20266/16523/16521/60613/16510/80906/12293/12297/192775/68539/12801/16498/330953/16511/58226/26372/110862/12290/56461/24046/56543/170706/16493/20614/12287/20271/16485/16494
GO:0098739	BP	117	-0.470036	1.67326	0.000791527	0.0405466	0.0365706	2864	import across plasma membrane	tags=46%, list=22%, signal=36%	30805/16529/20544/100604/50934/215113/11555/106957/20499/107723/16535/14081/11932/110891/12491/18436/67547/21366/56485/241296/20537/16523/20512/72401/16521/15216/11928/22368/19736/20498/11988/26570/14664/20539/105243/11606/20514/83704/20525/330953/213053/67473/227059/16511/110893/18627/20509/98660/56543/26457/215335/16819/28240/20271
GO:00160643	BP	95	-0.481796	1.67402	0.00107963	0.0471868	0.0425597	884	immunoglobulin mediated immune response	tags=16%, list=7%, signal=15%	27060/317757/83408/232371/12478/12268/71890/12266/12263/73747/18987/69583/12630/12487/17195
GO:00085141	MF	112	-0.47145	1.67772	0.000755484	0.0399903	0.0360688	2755	organic anion transmembrane transporter activity	tags=38%, list=22%, signal=30%	13521/50934/14057/242585/58246/73095/218756/83429/240638/56017/73836/68267/94279/12491/67547/21366/241296/20512/24059/63959/102857/228993/70129/11988/27416/14664/20539/20514/94280/20525/241612/67473/56857/94282/20526/20509/67554/212555/20500/26457/215335/20527
GO:00451231	BP	60	-0.517818	1.67824	0.00302278	0.0706692	0.0637394	2210	cellular extravasation	tags=30%, list=17%, signal=25%	16409/84094/17123/20315/83964/171486/19219/67374/19204/19218/16421/71785/21838/20304/20345/17242/68891/56838
GO:00466341	BP	78	-0.497831	1.68233	0.0012503	0.0513486	0.0463133	1923	regulation of alpha-beta T cell activation	tags=29%, list=15%, signal=25%	12053/16173/16190/14634/26365/18761/15216/208650/320404/317757/83408/16950/12479/12142/16453/12394/12399/80859/235320/230738/12501/320484/12487
GO:00140651	BP	102	-0.479665	1.68619	0.000636832	0.038682	0.0348888	1962	phosphatidylinositol 3-kinase signaling	tags=32%, list=15%, signal=28%	72446/235611/380698/16173/18704/16367/16000/13179/18707/13614/26365/16001/18213/68861/14173/26564/11606/22339/73182/16542/14254/71785/19249/228852/19699/268857/30955/20304/20720/19419/216439/11600/12487
GO:0048771	BP	149	-0.463146	1.69092	0.000129302	0.0174067	0.0156998	2787	tissue remodeling	tags=34%, list=22%, signal=27%	26562/17387/11555/192176/20850/14595/20348/19340/226551/11482/22041/19354/231633/107173/11481/215653/16173/16000/13609/14257/18383/26365/19219/233328/170826/21814/227326/17260/18439/15400/11606/21846/27060/13717/13819/22339/17342/19242/13876/27273/72780/16196/72828/66180/14613/18669/17242/12349/18127/18126
GO:00228361	MF	150	-0.463734	1.69451	0.000131536	0.0174067	0.0156998	1575	gated channel activity	tags=29%, list=12%, signal=25%	20266/11749/16523/209760/234839/16521/60613/16510/20192/80906/12293/12297/18439/192775/68539/53623/12801/16498/330953/16511/58226/229927/26372/110834/110862/12290/56461/24046/243634/56543/170706/15561/16493/20614/28240/11418/12287/20271/171166/12722/80797/16485/16494
GO:00069592	BP	113	-0.476388	1.6946	0.000410308	0.0315275	0.028436	942	humoral immune response	tags=35%, list=7%, signal=32%	68009/503491/100038927/20085/634825/20315/66298/21425/17393/626682/382059/17260/100041952/259301/78416/23855/317757/83408/100041759/100041688/66214/232371/13239/12268/382000/12493/11535/13237/12266/12263/16069/20568/18489/11537/19695/12630/56838/12945/17195
GO:0006835	BP	52	-0.53608	1.69851	0.00265275	0.0696705	0.0628386	1822	dicarboxylic acid transport	tags=31%, list=14%, signal=26%	68267/319924/241296/12424/20512/27416/26570/18439/20514/11539/18627/20509/67554/20500/54140/20983
GO:00469421	BP	170	-0.461471	1.69864	9.68835e-05	0.0152905	0.0137911	2201	carboxylic acid transport	tags=31%, list=17%, signal=26%	234564/240638/68267/94279/12491/21366/20186/319924/17869/241296/13614/224814/26365/12424/20512/72401/12623/24059/102857/26971/69309/19736/66350/11988/27416/26570/14664/18439/20539/11606/20514/330836/94280/76408/67473/11539/94282/26399/27421/18627/20509/67554/212555/104158/20500/26457/229706/215335/18784/54140/20983/104681/18126
GO:00140661	BP	78	-0.505765	1.70914	0.000911972	0.0443916	0.0400385	1962	regulation of phosphatidylinositol 3-kinase signaling	tags=38%, list=15%, signal=33%	54635/26563/65962/72446/235611/380698/16173/16000/13179/26365/16001/18213/68861/14173/26564/11606/22339/16542/14254/71785/19249/228852/19699/268857/20304/20720/19419/216439/11600/12487
GO:0071715	BP	34	-0.586244	1.71095	0.00318316	0.0732589	0.0660751	1579	icosanoid transport	tags=32%, list=12%, signal=28%	13614/224814/24059/26971/66350/18439/76408/26399/27421/18784/18126
GO:0050871	BP	66	-0.518645	1.71193	0.00162661	0.0541795	0.0488666	2878	positive regulation of B cell activation	tags=39%, list=23%, signal=31%	11486/234069/17387/27223/22433/105855/321019/20850/106759/21423/20851/232811/11444/12053/54219/57257/17260/18019/81897/227059/71890/16196/12142/73747/69583/12487
GO:00466371	BP	51	-0.543822	1.71374	0.00257506	0.0693084	0.062512	856	regulation of alpha-beta T cell differentiation	tags=33%, list=7%, signal=31%	21813/12053/16173/16190/14634/320404/317757/83408/16950/12479/12142/16453/12394/12399/80859/235320/230738
GO:0003094	BP	20	-0.655219	1.71419	0.00302614	0.0706692	0.0637394	1791	glomerular filtration	tags=40%, list=14%, signal=34%	14456/224792/240725/19277/11539/13057/14613/16069
GO:0008016	BP	136	-0.474816	1.71564	7.8989e-05	0.0139372	0.0125705	1709	regulation of heart contraction	tags=28%, list=13%, signal=24%	243764/20648/18578/57814/13614/20266/64082/23828/20346/52076/16521/11928/56188/19736/30948/12293/11606/192775/330953/13819/11539/109346/16511/58226/12290/98660/56543/14613/11535/54140/16493/57440/12287/20271/18127/230738/140781/18126
GO:0050998	MF	21	-0.653187	1.71684	0.00502501	0.095375	0.0860225	92	nitric-oxide synthase binding	tags=24%, list=1%, signal=24%	103967/20648/20271/18127/18126
GO:0045191	BP	28	-0.609413	1.71932	0.00487601	0.0929173	0.0838058	419	regulation of isotype switching	tags=14%, list=3%, signal=14%	71890/73747/69583/12487
GO:0045981	BP	29	-0.607708	1.71963	0.00279063	0.0696716	0.0628396	1748	positive regulation of nucleotide metabolic process	tags=21%, list=14%, signal=18%	17869/16000/18439/19013/18127/18126
GO:1900544	BP	29	-0.607708	1.71963	0.00279063	0.0696716	0.0628396	1748	positive regulation of purine nucleotide metabolic process	tags=21%, list=14%, signal=18%	17869/16000/18439/19013/18127/18126
GO:0035137	BP	28	-0.609967	1.72089	0.00481964	0.0929173	0.0838058	915	hindlimb morphogenesis	tags=29%, list=7%, signal=27%	22415/16764/19411/23967/218772/58198/235320/14734
GO:0098801	BP	26	-0.622728	1.7218	0.00487601	0.0929173	0.0838058	1791	regulation of renal system process	tags=46%, list=14%, signal=40%	14456/13614/19219/11606/19277/11450/19218/11539/13057/21336/14613/54140
GO:0060078	BP	67	-0.522838	1.72688	0.000984943	0.0460027	0.0414916	2703	regulation of postsynaptic membrane potential	tags=43%, list=21%, signal=34%	11555/108013/13542/320127/52882/110891/20238/14396/216856/108100/14739/63959/56216/19736/17260/12297/60597/116837/58234/56320/11539/110893/243547/18189/110834/19699/18053/13385/116838
GO:00326731	BP	21	-0.659206	1.73266	0.00402557	0.0818763	0.0738475	1365	regulation of interleukin-4 production	tags=33%, list=11%, signal=30%	18761/22761/20539/12479/12501/16364/12487
GO:0051339	BP	24	-0.637708	1.73475	0.00465003	0.0905635	0.0816828	1016	regulation of lyase activity	tags=25%, list=8%, signal=23%	21858/74191/14428/14297/18127/18126
GO:0022843	MF	64	-0.530506	1.73603	0.0013952	0.0515604	0.0465044	1255	voltage-gated cation channel activity	tags=34%, list=10%, signal=31%	57814/16523/16521/60613/16510/80906/12293/12297/192775/12801/16498/330953/16511/58226/110862/12290/56543/16493/20614/12287/16485/16494
GO:00052671	MF	54	-0.545249	1.7382	0.00138901	0.0515604	0.0465044	1681	potassium channel activity	tags=35%, list=13%, signal=31%	57814/20927/16523/52076/16521/60613/16510/80906/192775/16498/330953/16511/110862/56461/56543/16493/20614/16485/16494
GO:00157111	BP	211	-0.460843	1.74253	6.8642e-06	0.00654021	0.00589887	2201	organic anion transport	tags=31%, list=17%, signal=26%	234564/240638/56017/73836/68267/56615/94279/228875/12491/67547/21366/20186/319924/17869/241296/13614/224814/26365/12424/20512/72401/12623/24059/67283/102857/228993/26971/69309/19736/66350/70129/11988/27416/26570/14664/18439/20539/11606/20514/330836/94280/20525/76408/67473/19218/56857/11539/94282/26399/27421/20526/18627/20509/67554/212555/104158/20500/26457/229706/215335/18784/54140/20527/20983/10…
GO:00326631	BP	49	-0.55496	1.74427	0.00194575	0.0579187	0.0522392	2045	regulation of interleukin-2 production	tags=29%, list=16%, signal=24%	20851/16792/20186/18578/101540/26365/18761/12490/170823/12479/12394/12501/16364/12487
GO:00455801	BP	119	-0.490346	1.75078	0.000128475	0.0174067	0.0156998	856	regulation of T cell differentiation	tags=29%, list=7%, signal=28%	21813/328365/20851/12053/16173/16190/16923/14634/21414/63953/229473/320404/317757/83408/16950/20667/14087/104709/12479/16196/232174/19419/74734/18534/12142/17242/16453/12394/19885/16184/12399/80859/235320/230738/12487
GO:00160821	BP	23	-0.657118	1.75093	0.00374795	0.0800381	0.0721896	1258	synaptic vesicle priming	tags=30%, list=10%, signal=27%	17957/56216/116837/22317/320405/20614/116838
GO:0030326	BP	101	-0.50009	1.75094	0.00016498	0.0187134	0.0168784	1639	embryonic limb morphogenesis	tags=27%, list=13%, signal=23%	14634/269878/12393/14673/21385/18933/380718/216560/26564/12125/19378/17128/22415/216795/16764/213081/19411/23967/232174/218772/497652/53614/14613/66910/58198/235320/14734
GO:0035113	BP	101	-0.50009	1.75094	0.00016498	0.0187134	0.0168784	1639	embryonic appendage morphogenesis	tags=27%, list=13%, signal=23%	14634/269878/12393/14673/21385/18933/380718/216560/26564/12125/19378/17128/22415/216795/16764/213081/19411/23967/232174/218772/497652/53614/14613/66910/58198/235320/14734
GO:0001974	BP	45	-0.566506	1.75104	0.00231335	0.0644492	0.0581293	1921	blood vessel remodeling	tags=33%, list=15%, signal=28%	11481/16173/16000/14257/26365/21814/17260/15400/13717/13819/22339/13876/72780/18127/18126
GO:0043277	BP	37	-0.58509	1.75182	0.0032854	0.0744635	0.0671616	2359	apoptotic cell clearance	tags=46%, list=19%, signal=38%	246710/56212/26362/21817/19354/12491/246746/14456/219149/381560/22174/17289/73182/74734/69288/12266/12263
GO:0005044	MF	27	-0.628892	1.75456	0.00399233	0.0818763	0.0738475	732	scavenger receptor activity	tags=37%, list=6%, signal=35%	140792/214305/50528/12491/16950/19142/380713/71145/12630/12945
GO:00049303	MF	151	-0.479032	1.7547	5.758e-05	0.0123859	0.0111713	1616	G protein-coupled receptor activity	tags=34%, list=13%, signal=30%	13609/14739/70155/12614/12769/14744/19219/17203/13610/14760/170757/54199/227326/16995/74191/140795/64450/70355/73010/70086/19204/12801/12768/83771/210933/11517/269604/19218/11539/14366/620246/14747/215798/14428/20606/57260/233079/21336/338346/382045/54672/21337/54140/65086/14371/11552/207911/14823/19220/78826/19217
GO:0099565	BP	64	-0.536736	1.75641	0.000931813	0.0443916	0.0400385	1982	chemical synaptic transmission, postsynaptic	tags=36%, list=16%, signal=30%	110891/20238/216856/108100/14739/63959/56216/19736/17260/12297/60597/116837/58234/56320/11539/110893/243547/18189/110834/19699/18053/13385/116838
GO:0005249	MF	40	-0.584662	1.76574	0.00287628	0.0696716	0.0628396	1681	voltage-gated potassium channel activity	tags=40%, list=13%, signal=35%	57814/16523/16521/60613/16510/80906/192775/16498/330953/16511/110862/56543/16493/20614/16485/16494
GO:00024552	BP	28	-0.632907	1.78561	0.00217361	0.0612727	0.0552643	829	humoral immune response mediated by circulating immunoglobulin	tags=25%, list=7%, signal=23%	317757/83408/232371/12266/12263/12630/17195
GO:0032743	BP	33	-0.616542	1.78711	0.00216046	0.0612727	0.0552643	1693	positive regulation of interleukin-2 production	tags=30%, list=13%, signal=26%	20851/18578/101540/18761/170823/12479/12394/12501/16364/12487
GO:00069562	BP	30	-0.630493	1.78837	0.00183986	0.0565489	0.0510037	721	complement activation	tags=27%, list=6%, signal=25%	66214/232371/12268/12266/12263/11537/12630/17195
GO:0009065	BP	20	-0.683735	1.7888	0.00138139	0.0515604	0.0465044	598	glutamine family amino acid catabolic process	tags=55%, list=5%, signal=52%	14719/381290/14718/76187/19125/51793/13142/212647/66514/18127/18126
GO:0035249	BP	57	-0.554824	1.78895	0.00115072	0.0480879	0.0433724	2365	synaptic transmission, glutamatergic	tags=37%, list=19%, signal=30%	17918/320127/545156/18436/210274/216856/17957/17260/26564/18791/60597/58234/14645/12801/11539/18189/19699/20979/18053/20720/14823
GO:0006730	BP	30	-0.631145	1.79021	0.00183986	0.0565489	0.0510037	1669	one-carbon metabolic process	tags=53%, list=13%, signal=46%	14057/17769/107885/22171/107747/665563/17768/270685/108037/94280/216188/12350/12349/192166/56078/23831
GO:0007612	BP	119	-0.501732	1.79143	5.70114e-05	0.0123859	0.0111713	2505	learning	tags=38%, list=20%, signal=31%	20807/214162/71722/83429/320127/216963/19063/545156/11444/12227/110891/104027/210274/20238/72108/20927/12424/11785/320974/20393/54006/26570/60597/58234/11606/11980/210933/108012/19242/110893/18189/19699/12290/24088/21336/98660/18574/15572/21337/20614/229521/214230/53418/21375/51791
GO:00316401	BP	39	-0.596541	1.79833	0.00111394	0.047382	0.0427357	1989	killing of cells of other organism	tags=41%, list=16%, signal=35%	68009/503491/100038927/20085/20315/80385/626682/12125/100041952/100041759/100041688/13239/19695/56838/18126/17195
GO:0045776	BP	36	-0.612978	1.81985	0.00137111	0.0515604	0.0465044	1028	negative regulation of blood pressure	tags=28%, list=8%, signal=26%	22341/19204/12801/19013/11450/11539/16542/14613/18127/18126
GO:0060079	BP	60	-0.562449	1.82289	0.000422361	0.0319385	0.0288067	1982	excitatory postsynaptic potential	tags=45%, list=16%, signal=38%	11555/108013/13542/320127/110891/20238/216856/108100/14739/63959/56216/19736/17260/12297/60597/116837/58234/56320/11539/110893/243547/18189/110834/19699/18053/13385/116838
GO:00090641	BP	54	-0.572084	1.82375	0.000514192	0.0345016	0.0311184	2407	glutamine family amino acid metabolic process	tags=39%, list=19%, signal=32%	14719/381290/27053/109900/69719/67547/14718/20186/76187/55936/19125/26570/237823/14645/75387/51793/13142/212647/66514/18127/18126
GO:0045830	BP	21	-0.706428	1.85678	0.000707883	0.0396747	0.0357842	419	positive regulation of isotype switching	tags=19%, list=3%, signal=18%	71890/73747/69583/12487
GO:00027141	BP	29	-0.659079	1.865	0.000385334	0.0300939	0.0271429	829	positive regulation of B cell mediated immunity	tags=24%, list=7%, signal=23%	317757/83408/71890/12266/73747/69583/12487
GO:00028911	BP	29	-0.659079	1.865	0.000385334	0.0300939	0.0271429	829	positive regulation of immunoglobulin mediated immune response	tags=24%, list=7%, signal=23%	317757/83408/71890/12266/73747/69583/12487
GO:0051966	BP	40	-0.622337	1.87953	0.000698458	0.0396126	0.0357281	2365	regulation of synaptic transmission, glutamatergic	tags=45%, list=19%, signal=37%	17918/320127/545156/210274/216856/17260/26564/60597/58234/14645/12801/11539/18189/19699/20979/18053/20720/14823
GO:00308081	BP	28	-0.668566	1.88621	0.000628332	0.038682	0.0348888	795	regulation of nucleotide biosynthetic process	tags=29%, list=6%, signal=27%	11541/12495/66826/17869/19013/27273/18127/18126
GO:19003711	BP	28	-0.668566	1.88621	0.000628332	0.038682	0.0348888	795	regulation of purine nucleotide biosynthetic process	tags=29%, list=6%, signal=27%	11541/12495/66826/17869/19013/27273/18127/18126
GO:00516731	BP	20	-0.725444	1.89792	0.000294325	0.0250386	0.0225834	2128	membrane disruption in other organism	tags=80%, list=17%, signal=67%	13218/68009/503491/100038927/634825/66298/626682/382059/69146/100041952/23855/100041759/100041688/13239/382000/13237
GO:0098815	BP	41	-0.628067	1.89908	0.000119434	0.0172419	0.0155512	1982	modulation of excitatory postsynaptic potential	tags=49%, list=16%, signal=41%	11555/108013/13542/110891/216856/108100/14739/56216/19736/12297/116837/58234/56320/110893/243547/18189/19699/18053/13385/116838
GO:0050806	BP	122	-0.534927	1.90986	2.35902e-06	0.0043727	0.00394391	2082	positive regulation of synaptic transmission	tags=32%, list=16%, signal=27%	545156/11444/110891/210274/216856/214189/14607/19219/20512/15114/233877/17380/22318/73181/56216/26564/116837/58234/14645/11539/19242/110893/12323/432530/18189/19699/20979/21336/18053/268709/13385/20720/21337/12308/12349/20614/116838/12287/51791
GO:00197312	BP	37	-0.640305	1.91714	0.000438092	0.0321087	0.0289602	2169	antibacterial humoral response	tags=59%, list=17%, signal=49%	22041/13218/68009/503491/100038927/634825/66298/17393/626682/382059/100041952/78416/23855/100041759/100041688/13239/382000/11535/13237/16069/20568/12945
GO:00022271	BP	22	-0.736454	1.9447	8.65323e-05	0.0147228	0.0132791	2128	innate immune response in mucosa	tags=73%, list=17%, signal=61%	13218/68009/503491/100038927/634825/66298/626682/382059/100041952/23855/100041759/100041688/13239/382000/11808/13237
GO:2000463	BP	28	-0.693481	1.95651	0.000174449	0.0193273	0.017432	1887	positive regulation of excitatory postsynaptic potential	tags=50%, list=15%, signal=43%	216856/108100/56216/19736/12297/116837/58234/56320/243547/18189/19699/18053/13385/116838
GO:0051883	BP	21	-0.74664	1.96247	9.2266e-05	0.0151571	0.0136708	1989	killing of cells in other organism involved in symbiotic interaction	tags=57%, list=16%, signal=48%	68009/503491/100038927/80385/626682/12125/100041952/100041759/100041688/13239/19695/17195
GO:00022511	BP	30	-0.729063	2.06796	2.02469e-05	0.00860368	0.00776	2128	organ or tissue specific immune response	tags=63%, list=17%, signal=53%	13218/68009/503491/100038927/634825/66298/626682/382059/100041952/23855/100041759/100041688/13239/382000/233079/11808/13237/69583/18703
GO:00023851	BP	29	-0.744395	2.10641	2.75118e-06	0.0043727	0.00394391	2128	mucosal immune response	tags=66%, list=17%, signal=55%	13218/68009/503491/100038927/634825/66298/626682/382059/100041952/23855/100041759/100041688/13239/382000/233079/11808/13237/69583/18703
GSEA, ileum day 28
Gene Ontology term	ONTOLOGY	setSize	Enrichment Score	Normalized Enrichment Score	P-value	P-adj	q-value	rank	GO Description	Leading Edge	Core Enrichment
GO:0060038	BP	53	0.554687	-2.12186	2.76082e-05	0.00314169	0.00275884	3137	cardiac muscle cell proliferation	tags=42%, list=22%, signal=32%	14463/17300/23966/16526/15214/14609/17684/17260/17967/21808/18121/108655/14164/14173/77044/17268/19766/15182/19211/19094/19084/12166
GO:0014855	BP	66	0.514906	-2.07536	1.89844e-05	0.0024373	0.00214029	3137	striated muscle cell proliferation	tags=38%, list=22%, signal=30%	14463/17300/23966/16526/70417/15214/14609/17684/17260/93759/17967/11600/21808/18121/108655/14164/14173/77044/17268/19766/15182/19211/19094/19084/12166
GO:0001947	BP	48	0.541736	-2.02631	0.000111513	0.00872419	0.00766105	2813	heart looping	tags=42%, list=20%, signal=33%	14463/16568/23796/207607/73916/68146/93840/51938/14609/17684/17260/16974/13388/76779/245866/22418/19378/225876/15111/74025
GO:0035050	BP	73	0.493852	-2.02068	0.00010724	0.00852305	0.00748443	2895	embryonic heart tube development	tags=38%, list=21%, signal=31%	14463/17300/16568/23796/15242/207607/73916/68146/93840/51938/14609/17684/17260/11477/13614/16974/13388/76779/245866/50884/22418/19378/225876/21676/15111/74025/19014/74019
GO:0061371	BP	50	0.536209	-2.019	7.37176e-05	0.00659114	0.00578794	2813	determination of heart left/right asymmetry	tags=42%, list=20%, signal=34%	14463/16568/23796/207607/73916/68146/93840/51938/14609/17684/17260/23863/16974/13388/76779/245866/22418/19378/225876/15111/74025
GO:00008193	BP	172	0.429169	-2.01121	5.74069e-07	0.000114974	0.000100964	3573	sister chromatid segregation	tags=46%, list=25%, signal=35%	50878/24061/229841/24010/70385/381293/56150/12704/13006/51944/16319/67141/209334/68014/22589/68549/108989/14211/18221/233406/67064/70099/66977/72415/68298/60411/22137/11799/12236/26554/51810/100710/17120/12617/18817/21974/66934/208628/381318/71988/22680/71514/73804/101706/19357/71819/67052/230936/19645/18005/71175/226151/52276/72400/56399/72124/68501/69716/12006/56739/226026/68953/108907/70315/78…
GO:0031018	BP	43	0.549663	-2.00574	0.000296538	0.0174678	0.0153392	2669	endocrine pancreas development	tags=44%, list=19%, signal=36%	11865/12759/15285/18088/20677/12638/21410/12160/18012/12571/12558/20682/13388/18576/22418/53626/18508/12159/19726
GO:0003143	BP	55	0.516445	-1.99727	0.000137009	0.0100883	0.00885891	2813	embryonic heart tube morphogenesis	tags=40%, list=20%, signal=32%	14463/16568/23796/207607/73916/68146/93840/51938/14609/17684/17260/11477/16974/13388/76779/245866/22418/19378/225876/21676/15111/74025
GO:0031016	BP	72	0.487847	-1.9877	3.81646e-05	0.00398105	0.00349591	2813	pancreas development	tags=46%, list=20%, signal=37%	11865/12759/15285/18088/14561/15242/207607/20677/12638/51938/19130/16000/21410/12160/18012/12571/12558/20682/13388/18576/26424/22418/53626/18508/19378/12159/100039795/17126/68151/69227/17295/19726/74025
GO:0060412	BP	45	0.542149	-1.97956	0.000185884	0.0124096	0.0108974	2672	ventricular septum morphogenesis	tags=44%, list=19%, signal=36%	23796/20666/20677/15214/93840/19876/268902/19130/17684/21808/11477/18121/20563/22761/16974/22418/12168/12159/112405/229700
GO:0060043	BP	42	0.54238	-1.95481	0.00033575	0.0194099	0.0170446	3137	regulation of cardiac muscle cell proliferation	tags=38%, list=22%, signal=30%	14463/16526/15214/14609/17684/17260/17967/18121/108655/14173/17268/19766/15182/19211/19094/12166
GO:00000702	BP	149	0.423578	-1.93448	2.97531e-06	0.000496578	0.000436065	3573	mitotic sister chromatid segregation	tags=46%, list=25%, signal=34%	24061/229841/24010/70385/381293/56150/12704/13006/51944/16319/67141/209334/68014/22589/68549/108989/14211/18221/233406/67064/70099/66977/72415/68298/60411/22137/11799/12236/26554/51810/100710/17120/12617/18817/66934/208628/381318/22680/73804/101706/19357/71819/67052/230936/19645/18005/71175/226151/52276/72400/56399/72124/68501/69716/56739/226026/68953/108907/78798/54392/74335/53869/110033/214444/…
GO:1905207	BP	26	0.605641	-1.93283	0.00145582	0.0495871	0.0435444	2437	regulation of cardiocyte differentiation	tags=42%, list=17%, signal=35%	14463/76854/17260/23892/21808/13388/72162/13642/327826/56637/12159
GO:0003401	BP	28	0.589192	-1.92433	0.000697572	0.0301099	0.0264406	3474	axis elongation	tags=64%, list=25%, signal=49%	11839/93840/13982/21410/16974/237500/20682/14164/54612/20377/24064/235542/22418/21923/12159/19014/21803/59024
GO:00300202	MF	34	0.56219	-1.91513	0.000686749	0.0300405	0.0263797	3203	extracellular matrix structural constituent conferring tensile strength	tags=56%, list=23%, signal=43%	69700/53867/12825/12837/12819/12842/12827/12816/12835/12828/12834/12832/12843/12831/12833/665033/12826/12818/12817
GO:0042162	MF	35	0.556639	-1.91152	0.00118237	0.0431176	0.0378633	1715	telomeric DNA binding	tags=31%, list=12%, signal=28%	11991/69917/15382/19360/19290/17975/326622/11792/53379/21750/103677
GO:0007156	BP	82	0.450919	-1.90109	0.000375767	0.0204507	0.0179586	1492	homophilic cell adhesion via plasma membrane adhesion molecules	tags=27%, list=11%, signal=24%	26367/18530/18526/11994/13508/12565/13507/279653/68810/319504/19876/12562/268902/73173/13511/54725/19274/12563/93885/12550/12558/23965
GO:0090068	BP	199	0.391411	-1.88504	7.5775e-07	0.000135502	0.00011899	3915	positive regulation of cell cycle process	tags=50%, list=28%, signal=37%	12145/13874/226419/116871/13645/16906/229841/381293/56150/12704/50883/67141/209334/240641/20913/16000/22589/57261/68549/108989/54624/229776/105837/67628/13614/69188/18148/11792/18514/76123/50875/213389/13205/319675/12914/11799/26554/109333/81702/51810/12444/17120/211660/28036/71514/14219/101706/17701/19363/20466/22418/19357/71819/67052/231803/19645/72584/11848/18596/218793/17246/230861/17295/5085…
GO:0030518	BP	95	0.439464	-1.87802	0.000166188	0.0117198	0.0102916	4834	intracellular steroid hormone receptor signaling pathway	tags=60%, list=34%, signal=40%	18667/11865/76854/24074/109593/16000/13982/15364/192169/224903/15375/93759/20185/108655/77006/94186/72068/93760/20602/328365/13132/67488/12317/20377/16969/17979/11848/74132/19014/27401/22215/328572/70790/16798/381022/234594/235041/20586/17978/110784/17344/56198/22629/12753/58184/66521/16452/238803/224829/12034/16601/17999/13207/93686/56351/11545/433759
GO:00083802	BP	367	0.366383	-1.87452	4.47169e-09	1.59927e-06	1.40438e-06	3420	RNA splicing	tags=40%, list=24%, signal=31%	76572/233908/69878/101739/14266/70248/67332/18458/209003/53610/664883/66373/210529/24010/15382/18949/666794/227707/20646/54633/56009/27370/17975/70439/50783/22608/244672/14265/193116/237859/432467/20218/56070/66921/238831/319586/384569/56403/20595/66070/22183/242570/59013/229279/19317/78651/20227/60365/15381/67302/18148/69562/13204/56258/72198/53379/76938/13211/14300/73473/108160/192196/20384/104…
GO:00508531	BP	45	0.51168	-1.86831	0.000793002	0.0332298	0.0291804	2942	B cell receptor signaling pathway	tags=51%, list=21%, signal=41%	56792/14525/12482/15985/12169/101476/12483/239743/12518/18751/15170/17260/12478/56310/108655/12143/12043/56743/12520/20963/234779/23921/57257
GO:0007492	BP	54	0.484206	-1.86335	0.00125616	0.0449257	0.039451	3474	endoderm development	tags=57%, list=25%, signal=43%	14463/15242/15364/319520/54624/12816/21410/11600/18121/207165/12192/22370/240672/12832/81702/12831/76246/13132/14268/50884/22083/12159/17126/13537/12166/16410/21803/217351/214498/68196/59024
GO:00434842	BP	140	0.406721	-1.86209	2.87592e-05	0.00316689	0.00278097	3845	regulation of RNA splicing	tags=47%, list=27%, signal=35%	76572/233908/14266/70248/664883/666794/54633/27370/17975/14265/237859/432467/20218/319586/384569/20595/242570/59013/19317/60365/18148/56258/53379/76938/108160/20384/51810/22668/56195/20462/67039/28036/54367/16969/12750/76781/12747/100041194/56215/18708/56190/105559/229700/56541/78943/12748/69131/13992/13548/231386/83486/230257/14359/68675/170791/20637/230753/433702/77604/72486/57317/56758/15388/6…
GO:0043401	BP	101	0.427649	-1.85986	0.00015891	0.0113666	0.00998143	4494	steroid hormone mediated signaling pathway	tags=54%, list=32%, signal=37%	18667/11865/76854/24074/109593/16000/13982/15364/192169/224903/15375/93759/20185/108655/77006/94186/72068/93760/20602/328365/13132/67488/12317/20377/77128/16969/17979/12159/11848/74132/19014/27401/22215/328572/70790/12162/16798/381022/234594/235041/20586/17978/110784/17344/56198/22629/12753/58184/66521/16452/238803/224829/12034/16601/17999
GO:0046686	BP	29	0.563266	-1.85838	0.00240057	0.0629624	0.0552897	1117	response to cadmium ion	tags=21%, list=8%, signal=19%	17748/17711/17750/107766/15368/17395
GO:0032467	BP	28	0.566151	-1.84908	0.00159709	0.0522657	0.0458966	3592	positive regulation of cytokinesis	tags=57%, list=26%, signal=43%	12145/381293/12704/240641/229776/26554/109333/211660/71819/11848/50850/20609/73139/66700/16001/13605
GO:00061203	BP	27	0.572354	-1.84784	0.00271269	0.0673189	0.0591154	1181	mitochondrial electron transport, NADH to ubiquinone	tags=33%, list=8%, signal=31%	17717/17716/17722/17721/407785/17719/13382/66218/66148
GO:0045745	BP	20	0.610213	-1.84117	0.00351298	0.0788768	0.0692648	1158	positive regulation of G protein-coupled receptor signaling pathway	tags=25%, list=8%, signal=23%	77037/76854/14764/117148/12652
GO:00457871	BP	273	0.367746	-1.83432	3.63133e-07	7.90524e-05	6.9419e-05	3915	positive regulation of cell cycle	tags=47%, list=28%, signal=34%	14463/12145/13874/226419/116871/13645/17420/15289/16906/229841/17536/381293/56150/12190/12704/50883/19130/67141/209334/240641/20913/16000/22589/57261/68549/108989/17684/54624/229776/69737/105837/15375/67628/21808/13614/14256/69188/18148/11792/16974/18514/12576/76123/72508/50875/213389/13205/319675/12914/11799/26554/109333/81702/51810/12444/17120/67117/211660/28036/12317/71514/14219/101706/17701/1…
GO:0070717	MF	29	0.555136	-1.83156	0.00332164	0.0759428	0.0666883	2615	poly-purine tract binding	tags=48%, list=19%, signal=39%	70248/18458/56516/50926/14265/20218/56403/13205/104721/51810/20462/56878/230721/75553
GO:01201631	BP	43	0.5018	-1.83108	0.00180913	0.0562627	0.0494065	1640	negative regulation of cold-induced thermogenesis	tags=30%, list=12%, signal=27%	11865/11450/12683/26399/664883/94187/18162/66834/384569/230598/217166/16182/11668
GO:0008187	MF	23	0.591704	-1.82955	0.00549891	0.0993973	0.0872846	2552	poly-pyrimidine tract binding	tags=52%, list=18%, signal=43%	17690/70248/18458/56516/14265/20218/15381/51810/56878/231207/22778/230721
GO:0010862	BP	36	0.525752	-1.82572	0.00287753	0.0692682	0.0608271	4902	positive regulation of pathway-restricted SMAD protein phosphorylation	tags=67%, list=35%, signal=44%	110075/14561/14563/23886/21808/11477/12160/13132/11480/242316/12168/12159/12162/12166/21803/13001/16323/12164/19663/12161/19016/65960/16859/16324
GO:0032465	BP	74	0.443359	-1.82471	0.00104503	0.0396397	0.0348092	3648	regulation of cytokinesis	tags=43%, list=26%, signal=32%	12145/213582/26370/12314/381293/12190/12704/16319/240641/229776/233406/20620/26554/109333/18817/211660/54673/71819/11848/19348/56194/50850/20609/73139/12315/108961/66700/53869/16001/12795/13605/235626
GO:0007062	BP	48	0.487718	-1.82427	0.00165303	0.0533983	0.0468911	3298	sister chromatid cohesion	tags=48%, list=23%, signal=37%	50878/24061/13006/22589/68549/72415/12236/100710/71988/71514/19357/19645/71175/226151/68501/12006/56739/226026/70315/218914/20843/114714/110033
GO:0000217	MF	35	0.529708	-1.81904	0.00357571	0.0792193	0.0695656	3237	DNA secondary structure binding	tags=51%, list=23%, signal=40%	111241/15289/11991/209334/15364/17260/17688/12144/58186/269582/19363/18508/15111/19362/234258/225182/74335/114714
GO:00519831	BP	77	0.435968	-1.81253	0.0016793	0.0538992	0.047331	3573	regulation of chromosome segregation	tags=45%, list=25%, signal=34%	229841/24010/70385/56150/12704/17345/67141/209334/68014/108989/108912/67241/58186/22137/11799/12236/26554/51810/17120/18817/208628/22680/73804/101706/19357/67052/19645/68501/69716/226026/74335/218914/214444/68612/12235
GO:0045109	BP	20	0.599276	-1.80817	0.00519561	0.0963823	0.084637	1830	intermediate filament organization	tags=45%, list=13%, signal=39%	16667/16661/18040/12075/13346/109620/23950/380684/223650
GO:0008608	BP	32	0.537006	-1.80322	0.00205273	0.0588963	0.0517192	3592	attachment of spindle microtubules to kinetochore	tags=59%, list=26%, signal=44%	229841/12190/51944/66977/72415/70681/51810/17120/12617/22680/73804/67052/19645/18005/76464/72124/78798/67139/13605
GO:00003801	BP	68	0.444505	-1.79858	0.00215449	0.0593855	0.0521487	4692	alternative mRNA splicing, via spliceosome	tags=66%, list=33%, signal=44%	664883/15382/666794/54633/14265/193116/237859/20218/319586/384569/242570/60365/69562/76938/13211/51810/20462/76936/67039/71514/16969/66880/105559/229700/13992/13548/231386/83486/69269/14359/68675/230753/56758/15388/19655/171170/108013/20220/19712/19826/231769/268859/13207/93686/17149
GO:0048596	BP	24	0.574026	-1.79511	0.00447638	0.0903759	0.0793626	3057	embryonic camera-type eye morphogenesis	tags=54%, list=22%, signal=42%	20666/15258/19130/17684/21417/16974/93760/11668/100169/327826/18508/20687/12162
GO:0045104	BP	41	0.502197	-1.79472	0.00485343	0.0940363	0.0825769	1830	intermediate filament cytoskeleton organization	tags=34%, list=13%, signal=30%	16667/110596/233335/16661/18040/83431/12075/13346/109620/18008/19041/23950/380684/223650
GO:0009755	BP	128	0.403667	-1.79351	0.000131995	0.00998751	0.00877042	3936	hormone-mediated signaling pathway	tags=47%, list=28%, signal=34%	18667/11865/76854/24074/109593/14081/16000/13982/15364/192169/19116/224903/15375/93759/14600/72993/20185/108655/217166/77006/94186/72068/93760/20602/328365/13132/67488/12317/20377/77128/16969/26424/17979/12159/11848/216190/74132/21834/21833/19014/27401/22215/328572/70790/12162/16798/381022/234594/13001/50523/235041/20586/17978/110784/14160/17344/56198/22629/12753/19015
GO:0007064	BP	25	0.566468	-1.79341	0.00508996	0.095797	0.0841231	2968	mitotic sister chromatid cohesion	tags=48%, list=21%, signal=38%	24061/13006/22589/72415/100710/19357/19645/71175/226151/68501/56739/226026
GO:00988132	BP	226	0.368011	-1.79026	5.45451e-06	0.000827598	0.000726746	3623	nuclear chromosome segregation	tags=40%, list=26%, signal=30%	50878/83815/108000/24061/229841/24010/70385/381293/56150/12190/12704/13006/51944/16319/67141/209334/68014/22589/68549/108989/69737/14211/18221/233406/67064/70099/66977/72415/68298/213389/70681/60411/22137/11799/12236/26554/51810/100710/17120/12617/72787/18817/21974/66934/208628/381318/71988/22680/71514/73804/101706/19357/71819/67052/76850/230936/19645/18005/20892/71175/226151/76464/52276/72400/56…
GO:2000736	BP	52	0.468599	-1.7825	0.00204497	0.0588963	0.0517192	2807	regulation of stem cell differentiation	tags=33%, list=20%, signal=26%	14463/21407/17300/666794/12454/21808/12571/69562/20682/15412/51810/12193/72162/17979/56637/69131/15526
GO:00070592	BP	286	0.355535	-1.77967	5.56671e-07	0.000114974	0.000100964	3320	chromosome segregation	tags=36%, list=24%, signal=28%	50878/406217/83815/108000/24061/229841/24010/68724/70385/381293/56150/12190/12704/17345/66468/13006/51944/16319/83431/66140/67141/209334/68014/26886/22589/57261/68549/108989/69737/14211/108912/67241/228012/18221/233406/67064/70099/66977/58186/72415/218977/68298/67166/68523/213389/13205/70681/60411/22137/11799/24086/12236/26554/51810/100710/17120/12617/72787/18817/21974/66934/208628/381318/71988/2…
GO:0140658	MF	31	0.534939	-1.77326	0.00508755	0.095797	0.0841231	5166	ATP-dependent chromatin remodeler activity	tags=74%, list=37%, signal=47%	93762/22589/244059/67155/15201/12648/93760/107932/109151/67772/93761/71389/20585/20586/216848/319955/268281/320790/330409/75560/81000/68058/236930
GO:0031128	BP	28	0.54167	-1.76912	0.00281791	0.0691534	0.0607263	2472	developmental induction	tags=39%, list=18%, signal=32%	15258/19876/268902/20681/20682/14164/14173/327826/22418/12159/18986
GO:00063973	BP	430	0.340526	-1.76685	1.27252e-08	3.74793e-06	3.29121e-06	3420	mRNA processing	tags=37%, list=24%, signal=29%	76572/69878/101739/14266/70248/67332/18458/209003/53610/664883/66373/210529/24010/16588/15382/18949/666794/227707/20646/54633/56009/224432/17975/66899/50783/22608/54624/244672/14265/193116/224903/237859/20218/56070/66921/238831/319586/384569/56403/20595/66070/22183/242570/59013/229279/12192/19317/78651/20227/60365/15381/214627/67302/18148/69562/19647/13204/219249/72198/53379/76938/13211/14300/734…
GO:0051781	BP	63	0.439875	-1.76551	0.00292895	0.0698344	0.0613244	3619	positive regulation of cell division	tags=48%, list=26%, signal=36%	14178/12145/15423/13874/12359/381293/12704/240641/22608/229776/21828/21808/71785/26554/109333/14164/14173/211660/18590/71819/381126/11848/50850/20609/73139/66700/21803/16001/13605/12223
GO:0055021	BP	69	0.434551	-1.7643	0.00255676	0.0649832	0.0570643	3143	regulation of cardiac muscle tissue growth	tags=33%, list=22%, signal=26%	14463/16526/15214/14609/16000/17684/17260/93759/17967/13614/18121/108655/14173/11546/11739/17268/19766/15182/19211/19094/12818/12166/28185
GO:0033047	BP	42	0.489322	-1.76358	0.00253612	0.0647875	0.0568925	2324	regulation of mitotic sister chromatid segregation	tags=45%, list=16%, signal=38%	229841/24010/70385/56150/67141/209334/68014/108989/22137/11799/12236/51810/17120/18817/208628/22680/101706/19357/67052
GO:0003727	MF	81	0.415811	-1.75246	0.0029697	0.0704706	0.061883	3249	single-stranded RNA binding	tags=42%, list=23%, signal=32%	17690/70248/212442/18458/15289/56516/15382/50926/20744/14265/20218/56403/12418/15381/13211/13205/104721/51810/20462/56878/69865/75705/231207/22778/76850/230721/75553/21833/22763/13992/230073/20630/14359/236511
GO:0045103	BP	42	0.485558	-1.75002	0.00302569	0.0707927	0.0621658	1830	intermediate filament-based process	tags=33%, list=13%, signal=29%	16667/110596/233335/16661/18040/83431/12075/13346/109620/18008/19041/23950/380684/223650
GO:00506841	BP	130	0.391494	-1.74753	0.000181494	0.0124096	0.0108974	4692	regulation of mRNA processing	tags=57%, list=33%, signal=38%	76572/70248/664883/666794/17975/54624/14265/224903/237859/20218/319586/384569/242570/12192/19317/60365/18148/53379/13211/73473/20926/51810/22668/20462/67039/66660/28036/72162/16969/56215/22083/20924/229709/75553/105559/229700/13992/13548/231386/83486/230257/14359/68675/170791/20637/56504/230753/214498/433702/72486/57317/56758/15388/66354/19655/269966/171170/19656/108013/432508/20815/109331/235497…
GO:0006352	BP	94	0.410229	-1.74683	0.000597474	0.0279584	0.0245514	4210	DNA-templated transcription, initiation	tags=45%, list=30%, signal=32%	24074/93762/22590/15289/15214/13982/56406/21410/26896/12912/330959/544971/66671/98053/270627/12572/106298/72162/22778/83602/327987/233532/19285/54343/72567/21429/224481/55982/21833/19014/15278/74197/59024/319944/17869/108143/24075/66653/20024/11622/319955/234959
GO:0001098	MF	57	0.446456	-1.73888	0.00212118	0.0593832	0.0521467	4417	basal transcription machinery binding	tags=60%, list=31%, signal=41%	24074/13982/224432/57261/54624/225131/13211/12914/51810/66556/75137/76246/229937/98053/59022/54367/74737/22083/20922/17979/66225/77766/236511/214498/70769/56505/21413/71101/55989/68045/11622/106583/235497/72515
GO:0001099	MF	57	0.446456	-1.73888	0.00212118	0.0593832	0.0521467	4417	basal RNA polymerase II transcription machinery binding	tags=60%, list=31%, signal=41%	24074/13982/224432/57261/54624/225131/13211/12914/51810/66556/75137/76246/229937/98053/59022/54367/74737/22083/20922/17979/66225/77766/236511/214498/70769/56505/21413/71101/55989/68045/11622/106583/235497/72515
GO:0046332	MF	80	0.412168	-1.73269	0.001518	0.0510109	0.0447947	3270	SMAD binding	tags=41%, list=23%, signal=32%	14463/15258/12825/26427/14225/24136/269275/19290/15364/17684/65112/11477/14000/22057/52662/12914/12832/12843/328365/13132/17258/16969/18508/22284/17126/55994/20481/12006/218952/12166/66313/21804/94093
GO:00031791	BP	44	0.472877	-1.72841	0.0024018	0.0629624	0.0552897	2559	heart valve morphogenesis	tags=39%, list=18%, signal=32%	14463/20677/15214/19876/268902/13876/17260/21808/11477/20563/22761/20682/101401/12168/19645/12159/17246
GO:0048546	BP	43	0.473631	-1.72829	0.00494838	0.094567	0.083043	3081	digestive tract morphogenesis	tags=37%, list=22%, signal=29%	14463/20666/93840/21410/21414/54612/18089/12043/20377/50884/22418/12159/17126/71175/14634/15251
GO:0021517	BP	33	0.514755	-1.72818	0.00440304	0.0896179	0.078697	1344	ventral spinal cord development	tags=24%, list=10%, signal=22%	240590/13131/15285/18088/20677/227331/12286/108655
GO:0060425	BP	61	0.436551	-1.72713	0.00459221	0.0923421	0.0810892	1611	lung morphogenesis	tags=28%, list=11%, signal=25%	14463/14178/239405/20666/15242/22121/93840/16000/15364/18028/15375/18121/13036/71228/237500/20682/11774
GO:00302391	BP	48	0.460961	-1.72418	0.00477416	0.0940363	0.0825769	1881	myofibril assembly	tags=33%, list=13%, signal=29%	213435/12372/74103/19130/22003/22138/17260/77579/13614/108655/93689/21955/50875/16412/12373/17258
GO:00550021	BP	48	0.460961	-1.72418	0.00477416	0.0940363	0.0825769	1881	striated muscle cell development	tags=33%, list=13%, signal=29%	213435/12372/74103/19130/22003/22138/17260/77579/13614/108655/93689/21955/50875/16412/12373/17258
GO:01400141	BP	251	0.351395	-1.72329	4.03842e-06	0.00065227	0.000572784	3371	mitotic nuclear division	tags=40%, list=24%, signal=31%	13874/213582/13645/24061/229841/24010/70385/381293/56150/12704/17345/50883/13006/51944/16319/83431/67141/209334/240641/16000/72119/13982/68014/22589/68549/108989/229776/105837/14211/108912/77744/18221/233406/67064/13614/70099/66977/72415/73420/16563/12576/68298/70681/60411/22137/11799/12236/26554/51810/100710/17120/12617/18817/66934/208628/16551/381318/22680/73804/101706/19357/71819/67052/28193/2…
GO:00198271	BP	141	0.376255	-1.72171	0.000178225	0.0123941	0.0108837	4417	stem cell population maintenance	tags=50%, list=31%, signal=34%	21407/12316/20677/94352/24061/93840/210529/52463/13006/19130/21415/15364/54624/319583/21410/66083/18121/67302/12558/26896/72068/93760/20682/12914/13388/76246/12193/94112/20377/77578/22083/244349/83701/17979/71175/21676/20375/109880/20481/226026/12162/18536/12166/16973/20843/232791/93679/214498/268996/192119/234594/59024/17391/14369/17869/20586/108098/320191/13209/230594/56335/58198/76804/51869/23…
GO:0055017	BP	93	0.404805	-1.72163	0.0010414	0.0396397	0.0348092	3143	cardiac muscle tissue growth	tags=34%, list=22%, signal=27%	14463/17300/234214/23966/16526/13609/15214/14609/16000/17684/17260/93759/17967/21808/13614/18121/108655/14164/14173/77044/11546/11739/17268/19766/56637/15182/19211/19094/19084/12818/12166/28185
GO:0003281	BP	74	0.412579	-1.69803	0.00483775	0.0940363	0.0825769	2979	ventricular septum development	tags=38%, list=21%, signal=30%	14463/23796/20666/20677/15214/93840/19876/268902/19130/12767/17684/21808/11477/18121/20563/23863/22761/16974/26920/327826/22418/12168/12159/112405/17246/229700/16911/268977
GO:0055006	BP	88	0.399833	-1.69676	0.00235612	0.0625928	0.0549652	3143	cardiac cell development	tags=34%, list=22%, signal=27%	213435/14463/74103/234214/15214/19130/16000/18569/22138/93759/77579/13614/17880/108655/51810/74376/17258/11546/11739/56637/12159/17996/18596/17295/66923/15182/16905/12818/12166/28185
GO:0048260	BP	52	0.444703	-1.6916	0.00477215	0.0940363	0.0825769	3767	positive regulation of receptor-mediated endocytosis	tags=48%, list=27%, signal=35%	12759/16568/13645/12010/18205/12121/14265/72238/73178/23892/11600/24071/22370/13132/18787/20963/234779/93742/109689/73094/67979/22041/100102/30878/16337
GO:00003752	BP	249	0.343925	-1.69149	1.50747e-05	0.0019863	0.00174424	4032	RNA splicing, via transesterification reactions	tags=44%, list=29%, signal=32%	76572/69878/101739/70248/67332/209003/664883/66373/210529/24010/15382/666794/227707/20646/54633/17975/50783/244672/14265/193116/237859/20218/319586/384569/20595/66070/22183/242570/19317/78651/20227/60365/18148/69562/53379/76938/13211/192196/20384/68183/51810/20641/22668/71713/56195/20462/83703/67480/76936/67039/28036/71514/66492/16969/66880/237073/212880/56215/328110/319322/72502/22184/66877/7076…
GO:00003772	BP	249	0.343925	-1.69149	1.50747e-05	0.0019863	0.00174424	4032	RNA splicing, via transesterification reactions with bulged adenosine as nucleophile	tags=44%, list=29%, signal=32%	76572/69878/101739/70248/67332/209003/664883/66373/210529/24010/15382/666794/227707/20646/54633/17975/50783/244672/14265/193116/237859/20218/319586/384569/20595/66070/22183/242570/19317/78651/20227/60365/18148/69562/53379/76938/13211/192196/20384/68183/51810/20641/22668/71713/56195/20462/83703/67480/76936/67039/28036/71514/66492/16969/66880/237073/212880/56215/328110/319322/72502/22184/66877/7076…
GO:00003982	BP	249	0.343925	-1.69149	1.50747e-05	0.0019863	0.00174424	4032	mRNA splicing, via spliceosome	tags=44%, list=29%, signal=32%	76572/69878/101739/70248/67332/209003/664883/66373/210529/24010/15382/666794/227707/20646/54633/17975/50783/244672/14265/193116/237859/20218/319586/384569/20595/66070/22183/242570/19317/78651/20227/60365/18148/69562/53379/76938/13211/192196/20384/68183/51810/20641/22668/71713/56195/20462/83703/67480/76936/67039/28036/71514/66492/16969/66880/237073/212880/56215/328110/319322/72502/22184/66877/7076…
GO:0051155	BP	42	0.468425	-1.68827	0.00531535	0.0971313	0.0852948	2853	positive regulation of striated muscle cell differentiation	tags=40%, list=20%, signal=32%	213435/330721/666794/19130/16000/17260/93759/23892/13614/11546/12043/11739/13642/56637/12159/21833/23956
GO:0007389	BP	338	0.32965	-1.68448	2.74144e-06	0.000473324	0.000415644	3153	pattern specification process	tags=36%, list=22%, signal=28%	14463/240590/18530/21407/15401/72938/17300/16568/15285/15423/18088/14561/23796/21375/15242/207607/15258/73916/11819/15214/68146/93840/19876/15404/17536/24136/268902/15424/51938/15413/14609/59058/21415/231214/17285/23805/17684/17427/22138/15375/21417/17260/23892/21410/11477/13614/18121/15416/12160/18012/207165/23863/71870/213575/16974/18514/18187/19821/15425/13626/13388/67694/22658/15412/14164/714…
GO:0007093	BP	124	0.378067	-1.68164	0.000460045	0.0232445	0.0204119	3141	mitotic cell cycle checkpoint signaling	tags=34%, list=22%, signal=27%	17193/20677/229841/24010/69917/70385/56150/50883/209334/66131/227331/68014/15364/108989/105837/77011/12144/225131/68034/70681/22137/11799/12236/17120/18817/208628/269582/22680/330177/74729/56190/67052/19367/17246/66983/68592/12649/216965/69716/11909/71375/74335
GO:00480241	BP	93	0.395089	-1.6803	0.00178173	0.0558031	0.0490029	4108	regulation of mRNA splicing, via spliceosome	tags=48%, list=29%, signal=35%	76572/70248/664883/666794/17975/14265/237859/20218/319586/384569/242570/19317/60365/18148/53379/51810/22668/20462/67039/28036/16969/56215/105559/229700/13992/13548/231386/83486/230257/14359/68675/170791/20637/230753/433702/72486/57317/56758/15388/66354/19655/269966/171170/19656/108013
GO:0051784	BP	51	0.442133	-1.67971	0.0039408	0.0834518	0.0732823	3320	negative regulation of nuclear division	tags=51%, list=24%, signal=39%	229841/24010/70385/56150/67141/209334/13982/68014/108989/105837/22137/11799/12236/17120/18817/208628/22680/19357/67052/12159/71943/12649/69716/12162/74335/214444
GO:0098727	BP	145	0.367243	-1.67865	0.000367474	0.0204507	0.0179586	4417	maintenance of cell number	tags=49%, list=31%, signal=34%	21407/12316/20677/94352/24061/93840/210529/52463/13006/19130/16000/21415/15364/54624/319583/21410/66083/18121/67302/12558/26896/72068/93760/20682/12914/13388/76246/12193/94112/20377/77578/22083/244349/83701/17979/71175/21676/20375/109880/20481/226026/12162/18536/12166/16973/20843/232791/93679/214498/268996/192119/234594/59024/17391/14369/17869/20586/108098/320191/13209/230594/56335/58198/76804/51…
GO:19019901	BP	261	0.340819	-1.67758	3.70267e-05	0.00394452	0.00346384	3684	regulation of mitotic cell cycle phase transition	tags=38%, list=26%, signal=29%	93695/17193/20677/108000/116871/26992/16906/229841/24010/69917/70385/12298/381293/56150/67141/209334/227331/68014/15364/57261/108989/229776/105837/15170/77011/67628/12144/19186/72993/225131/12192/68034/69188/11792/18514/12576/14199/50875/13205/12914/70681/22137/11799/12236/26554/81702/12444/17120/83383/18817/208628/12193/12043/28036/269424/269582/22680/19363/330177/20466/19357/56190/67052/19766/2…
GO:0009952	BP	160	0.361571	-1.6768	0.000248449	0.0149878	0.0131614	2941	anterior/posterior pattern specification	tags=34%, list=21%, signal=28%	14463/18530/21407/15401/17300/16568/15423/14561/15242/15258/11819/15214/93840/15404/24136/15424/15413/21415/17285/22138/21410/18121/15416/18012/207165/16974/18514/19821/15425/13388/22658/15412/233826/11480/110796/15426/20377/50884/17701/235542/327826/22418/11308/18508/12168/19378/12159/17126/68151/17286/103889/14634/15410/20481/12006
GO:00330441	BP	176	0.357117	-1.66795	0.000239044	0.0147765	0.0129758	3320	regulation of chromosome organization	tags=36%, list=24%, signal=28%	17420/11991/229841/24010/69917/70385/19360/56150/12704/18768/67141/209334/68014/22589/68549/108989/319583/56531/245474/214627/53379/22137/11799/12236/26554/21750/103677/51810/15081/17120/18817/26400/208628/13433/381760/72162/22680/71514/74522/101706/74729/19357/67052/19645/18005/59125/54343/215351/226151/108138/73139/72400/68501/16905/69716/12006/245000/226026/70315/74335/218914/21973/12469/214444
GO:0060389	BP	51	0.436634	-1.65882	0.00508225	0.095797	0.0841231	3497	pathway-restricted SMAD protein phosphorylation	tags=41%, list=25%, signal=31%	110075/14561/14563/23886/65112/23892/21808/11477/18121/12160/52662/13132/11480/242316/12168/12159/12162/12166/73230/21803/13001
GO:0061053	BP	66	0.411352	-1.65798	0.00361953	0.0798369	0.0701079	2374	somite development	tags=30%, list=17%, signal=25%	18530/21407/17300/20666/20378/24136/17285/22138/18121/19647/16974/13388/233826/20377/50884/19363/235542/22418/11308/19378
GO:0051225	BP	108	0.375105	-1.65632	0.00164311	0.0533983	0.0468911	3566	spindle assembly	tags=39%, list=25%, signal=29%	213582/12316/24061/229841/50883/13006/16319/67141/72119/108989/233406/67064/20185/12442/73420/16563/76123/70681/230376/51810/225745/18817/16551/22680/212307/223593/101706/71819/67052/18005/11848/215351/68953/13589/53869/20843/100732/75608/192119/68767/76499/51885
GO:19027491	BP	94	0.385512	-1.64158	0.00217047	0.0593855	0.0521487	3237	regulation of cell cycle G2/M phase transition	tags=34%, list=23%, signal=26%	17193/226419/108000/116871/16906/69917/381293/67141/15364/57261/77011/12144/68034/18148/18514/14199/70681/18817/269582/19363/330177/20466/19357/55982/66983/68592/12649/216965/72400/71375/53869/114714
GO:00427733	BP	62	0.411319	-1.63884	0.00466249	0.0933803	0.0820008	1245	ATP synthesis coupled electron transport	tags=24%, list=9%, signal=22%	17717/17716/66414/17722/17721/17711/67530/407785/17719/17708/13382/66218/17709/66148/20617
GO:0035051	BP	150	0.358021	-1.63732	0.00033726	0.0194099	0.0170446	2685	cardiocyte differentiation	tags=29%, list=19%, signal=24%	213435/14463/76854/74103/234214/23966/15214/93840/19130/16000/18569/17684/50490/22138/17260/93759/23892/77579/21808/11477/13614/17880/108655/16974/93760/13388/16412/11364/51810/74376/17258/11546/11739/72162/13642/327826/56637/12159/17996/18596/17295/66923/15182/15111
GO:1901991	BP	151	0.357156	-1.6367	0.000412205	0.0221926	0.0194882	3601	negative regulation of mitotic cell cycle phase transition	tags=38%, list=26%, signal=29%	93695/17193/20677/26992/229841/24010/69917/70385/12298/56150/67141/209334/227331/68014/15364/108989/77011/12144/225131/12192/68034/14199/70681/22137/11799/12236/17120/18817/208628/12193/12043/269424/269582/22680/330177/19357/56190/67052/19766/19645/17246/66983/68592/12649/216965/72400/19211/69716/71375/74335/19650/13383/214444/214498/12795/74996/12235/235041
GO:0003002	BP	268	0.330178	-1.63497	3.9029e-05	0.00398813	0.00350213	3042	regionalization	tags=33%, list=22%, signal=27%	14463/240590/18530/21407/15401/72938/17300/16568/15285/15423/18088/14561/21375/15242/15258/73916/11819/15214/68146/93840/19876/15404/24136/268902/15424/15413/59058/21415/17285/17684/17427/22138/15375/17260/23892/21410/11477/13614/18121/15416/18012/207165/16974/18514/18187/19821/15425/13626/13388/22658/15412/14164/76779/14173/233826/20462/66743/11480/110796/15426/20377/245866/50884/17701/235542/32…
GO:0007051	BP	172	0.343513	-1.6098	0.000913092	0.0367004	0.0322281	3775	spindle organization	tags=40%, list=27%, signal=29%	213582/12316/69885/24061/228730/72948/229841/50883/13006/51944/16319/67141/72119/66711/26886/22589/108989/71877/77744/18221/233406/67064/28105/20620/20185/66977/218977/12442/22350/73420/16563/76123/70681/230376/51810/225745/18817/16551/22680/212307/223593/101706/71177/71819/67052/18005/11848/215351/50850/75786/68953/13589/53869/13383/20843/100732/19385/17886/75608/192119/235587/68767/76499/51885/…
GO:00002801	BP	350	0.314692	-1.60492	6.98559e-06	0.00102873	0.000903369	3868	nuclear division	tags=41%, list=27%, signal=31%	50878/17864/13874/213582/12316/13645/24061/229841/24010/70385/381293/56150/12190/12704/17345/50883/13006/51944/16319/83431/67141/209334/240641/16000/72119/13982/623474/68014/22589/68549/108989/229776/105837/14211/108912/77744/18221/233406/67064/13614/70099/66977/230700/72415/12442/73420/16563/12576/64707/68298/213389/70681/60411/22137/11799/12236/26554/51810/100710/17120/12617/72787/18817/17686/6…
GO:00000751	BP	161	0.345187	-1.59885	0.000621302	0.02854	0.0250621	3811	cell cycle checkpoint signaling	tags=37%, list=27%, signal=27%	17193/20677/241627/229841/24010/69917/70385/56150/50883/19130/209334/18004/66131/227331/68014/15364/57261/108989/105837/77011/12144/225131/68034/70681/21853/22137/11799/12236/17120/18817/208628/269582/22680/330177/74729/56190/67052/13555/19367/17246/66983/68592/12649/208266/216965/69716/245000/11909/71375/74335/214444/12795/226591/12235/268465/14155/12534/225160/231724
GO:0048562	BP	235	0.323658	-1.59134	0.000279462	0.016658	0.014628	2883	embryonic organ morphogenesis	tags=30%, list=20%, signal=24%	14463/15401/667663/11994/16568/15423/217935/23796/20666/207607/15258/73916/18507/20378/68146/93840/241226/15404/51938/15413/19130/14609/17684/107587/21417/17260/21410/21808/11477/13614/18121/15416/18012/21414/16974/93760/20682/13388/11668/22658/15412/76779/100169/110796/245866/24064/50884/17701/327826/20776/22418/11941/18508/19378/109205/12159/75302/225876/13544/17126/71175/21676/212712/20687/151…
GO:0060419	BP	100	0.366124	-1.58887	0.0036786	0.0801137	0.070351	3143	heart growth	tags=34%, list=22%, signal=27%	14463/17300/234214/23966/16526/13609/15214/19130/14609/16000/17684/22138/17260/93759/17967/21808/13614/18121/108655/14164/14173/77044/11546/11739/17268/19766/56637/15182/19211/19094/19084/12818/12166/28185
GO:0009799	BP	106	0.357569	-1.58028	0.00306146	0.0712964	0.0626082	2813	specification of symmetry	tags=36%, list=20%, signal=29%	14463/16568/23796/207607/73916/68146/93840/51938/14609/231214/17684/17260/23892/11477/23863/71870/213575/16974/13388/67694/76779/71233/76441/11480/104346/245866/22418/19378/12159/225876/244585/17126/216274/68897/19726/15111/23893/74025
GO:00073461	BP	402	0.307727	-1.57919	4.97165e-06	0.000777908	0.000683111	3363	regulation of mitotic cell cycle	tags=34%, list=24%, signal=27%	93695/17300/406217/17193/13874/22627/20677/108000/116871/13645/15289/26992/16906/229841/24010/69917/70385/12298/17536/381293/19360/56150/12190/17345/50883/67141/209334/240641/16000/13982/66131/227331/68014/15364/57261/108989/229776/69737/105837/108912/15375/15170/77011/77744/93759/67628/12144/19186/72993/13614/226250/225131/12192/68034/69188/218977/11792/18514/12576/14199/72508/50875/13205/12914/…
GO:0055007	BP	118	0.352102	-1.57436	0.00266435	0.0667021	0.0585737	2685	cardiac muscle cell differentiation	tags=30%, list=19%, signal=24%	213435/14463/74103/234214/15214/19130/16000/50490/22138/17260/93759/23892/77579/11477/13614/17880/108655/93760/13388/16412/11364/51810/74376/17258/11546/11739/13642/327826/56637/12159/17996/18596/17295/15182/15111
GO:0045664	BP	178	0.335825	-1.57279	0.000950164	0.0374604	0.0328954	2480	regulation of neuron differentiation	tags=29%, list=18%, signal=24%	15904/14025/13131/19218/18088/14561/19716/20666/14563/12316/67468/13498/20408/15214/12010/18205/12704/58208/19130/68585/14265/15375/21417/17260/20681/13618/18012/319922/18514/20682/16918/71751/13388/16412/19877/11906/66725/22068/192167/17755/27528/12043/12317/20377/17268/242316/18049/20466/18508/56637/12159/11848
GO:00447721	BP	367	0.307163	-1.57153	2.90946e-05	0.00316689	0.00278097	3601	mitotic cell cycle phase transition	tags=37%, list=26%, signal=29%	93695/15904/17193/20677/108000/116871/17420/26992/16906/12314/229841/24010/69917/70385/12298/381293/56150/12704/50883/67141/209334/227331/68014/15364/57261/108989/229776/105837/18671/15170/77011/211134/67628/12144/11477/20620/19186/72993/225131/12192/68034/53892/69188/18008/12442/11792/12428/18514/12576/14199/72508/50875/13205/12914/70681/16412/22137/11799/12236/26554/81702/12444/17120/83383/1881…
GO:00301983	BP	260	0.316855	-1.56206	0.00046669	0.0232445	0.0204119	2258	extracellular matrix organization	tags=25%, list=16%, signal=22%	17381/269120/21407/69700/12821/17300/13406/15117/76293/53867/18858/57764/12825/94352/80883/12837/319742/240047/107250/26427/12819/241226/216725/234356/240913/12842/12827/64075/208177/67896/109254/16948/23892/17395/69538/21808/17880/320078/22370/268780/16949/20356/239337/12828/20682/11804/18826/23950/16412/12832/12843/12831/17384/13717/18816/68169/14268/382864/240725/14219/241327/114249/23871/7160…
GO:00430623	BP	260	0.316855	-1.56206	0.00046669	0.0232445	0.0204119	2258	extracellular structure organization	tags=25%, list=16%, signal=22%	17381/269120/21407/69700/12821/17300/13406/15117/76293/53867/18858/57764/12825/94352/80883/12837/319742/240047/107250/26427/12819/241226/216725/234356/240913/12842/12827/64075/208177/67896/109254/16948/23892/17395/69538/21808/17880/320078/22370/268780/16949/20356/239337/12828/20682/11804/18826/23950/16412/12832/12843/12831/17384/13717/18816/68169/14268/382864/240725/14219/241327/114249/23871/7160…
GO:00452293	BP	260	0.316855	-1.56206	0.00046669	0.0232445	0.0204119	2258	external encapsulating structure organization	tags=25%, list=16%, signal=22%	17381/269120/21407/69700/12821/17300/13406/15117/76293/53867/18858/57764/12825/94352/80883/12837/319742/240047/107250/26427/12819/241226/216725/234356/240913/12842/12827/64075/208177/67896/109254/16948/23892/17395/69538/21808/17880/320078/22370/268780/16949/20356/239337/12828/20682/11804/18826/23950/16412/12832/12843/12831/17384/13717/18816/68169/14268/382864/240725/14219/241327/114249/23871/7160…
GO:00052013	MF	124	0.351046	-1.56145	0.00224777	0.0611662	0.0537124	2313	extracellular matrix structural constituent	tags=33%, list=16%, signal=28%	69700/12821/67133/76293/53867/11450/14119/12825/68792/12837/231470/20692/12819/12842/12827/26944/116847/21828/12816/17304/12111/29817/14118/12835/20563/13003/16774/216616/22370/12828/12834/66695/12832/12843/12831/13717/14268/382864/114249/21923/16782
GO:0035265	BP	171	0.332644	-1.56094	0.00190062	0.0576751	0.0506467	3143	organ growth	tags=33%, list=22%, signal=26%	14463/17300/14178/239405/234214/23966/16526/56274/13609/15214/19130/14609/16000/13982/17684/22138/19116/17761/17260/93759/17967/56808/21808/13614/18121/108655/20682/56449/13388/14164/14173/77044/11546/12043/11739/17268/232339/24064/20855/18984/56711/19766/56637/17126/18596/18214/15182/19211/19094/19084/22215/242509/11909/12818/12166/28185
GO:00009101	BP	150	0.340917	-1.55909	0.00110001	0.0407983	0.0358265	3775	cytokinesis	tags=39%, list=27%, signal=29%	12145/213582/26370/12314/56350/381293/12190/12704/16319/240641/229285/84092/229776/71877/233406/77579/67064/28105/20620/235072/74107/68743/11799/26554/19877/109333/18817/80986/211660/54673/223593/18951/71819/11848/19348/56526/103080/56194/50850/69028/20609/73139/20742/68953/108907/12315/108961/66700/53869/16001/17886/75608/12795/68767/13605/235626/16765/20362/67028
GO:0045930	BP	202	0.321794	-1.55193	0.000672259	0.0297876	0.0261577	3341	negative regulation of mitotic cell cycle	tags=33%, list=24%, signal=26%	93695/17300/17193/20677/26992/229841/24010/69917/70385/12298/56150/50883/67141/209334/13982/66131/227331/68014/15364/108989/105837/77011/12144/225131/12192/68034/12576/14199/70681/22137/11799/12236/17120/18817/208628/12193/12043/269424/269582/22680/330177/74729/19357/56190/67052/19766/19645/12159/71943/19367/17246/66983/68592/12649/216965/72400/19211/69716/11909/71375/12162/74335/19650/13383/2180…
GO:0015631	MF	331	0.304999	-1.54704	9.16651e-05	0.00752405	0.00660717	3335	tubulin binding	tags=34%, list=24%, signal=27%	406217/16568/226841/320256/213582/26921/26370/72948/229841/56350/381110/17754/16564/381293/12190/66468/13006/51944/73873/320244/83431/14609/66140/240641/72119/20618/66711/67886/108989/23805/71877/20744/14265/16970/211134/233406/28105/72993/16576/19017/20617/68617/76071/218977/56330/320234/22350/73420/16563/67166/50875/13205/319675/70681/67694/230376/260315/16574/11799/18817/66725/71994/17755/1153…
GO:0051302	BP	138	0.339946	-1.54672	0.00243587	0.0635228	0.0557819	3648	regulation of cell division	tags=39%, list=26%, signal=29%	14178/12145/15423/13874/213582/12316/12359/26370/12314/381293/12190/12704/16319/240641/22608/229776/71877/21828/233406/12144/21808/71785/20620/13388/26554/109333/14164/18817/14173/211660/54673/18590/71819/18508/381126/17979/11848/19348/56194/50850/20609/73139/12315/108961/19650/66700/53869/21803/16001/12795/13605/12223/17869/235626
GO:19019871	BP	334	0.303733	-1.54661	4.26345e-05	0.00418571	0.00367563	3684	regulation of cell cycle phase transition	tags=36%, list=26%, signal=27%	93695/17193/20677/226419/108000/116871/26992/16906/241627/229841/24010/69917/70385/12298/381293/56150/50883/19130/67141/209334/20913/18004/66131/227331/68014/15364/57261/108989/54624/229776/105837/15170/77011/67628/12144/19186/72993/225131/12192/68034/69188/18148/11792/18514/12576/14199/50875/13205/12914/70681/21853/22137/11799/12236/26554/81702/12444/17120/83383/18817/208628/12193/12043/28036/26…
GO:0003007	BP	228	0.317174	-1.53506	0.000636737	0.0289831	0.0254512	3137	heart morphogenesis	tags=34%, list=22%, signal=27%	14463/17300/16568/15117/23796/20666/207607/73916/20677/13609/15214/68146/93840/19876/14225/268902/51938/13876/19130/14609/68585/14707/109620/22003/18569/17684/22138/17260/11600/21808/11477/13614/18121/20662/12160/20563/22761/16974/18187/20682/13388/12831/20602/328365/76779/13717/77044/245866/17701/67888/22418/244349/12168/19378/12159/112405/75302/225876/13544/17246/71175/21676/20190/66923/229700/…
GO:0007568	BP	178	0.327574	-1.53414	0.00177876	0.0558031	0.0490029	3145	aging	tags=34%, list=22%, signal=27%	20511/11865/111241/18858/11608/12514/13498/72759/407785/16591/12010/17719/18507/12190/407823/67141/114774/623474/15364/21408/18569/22608/50490/116847/67241/17688/93759/17967/17395/15925/20620/13614/18148/12571/11792/21750/328365/66725/12043/12317/20466/244349/18787/140740/66090/20375/12850/19211/68501/16905/245000/226026/110593/14682/268860/214763/17428/12166/19650/74143
GO:0071383	BP	132	0.341235	-1.5335	0.00322578	0.0747755	0.0656633	3879	cellular response to steroid hormone stimulus	tags=45%, list=28%, signal=33%	18667/11865/76854/24074/109593/11608/16000/13982/15364/192169/224903/15375/93759/20185/12192/108655/77006/94186/72068/93760/72508/51810/83383/20602/328365/13132/12193/67488/12317/20377/77128/16969/22195/17979/12159/11848/74132/20609/19014/27401/22215/328572/14573/70790/12162/20276/21803/16798/381022/234594/394435/235041/20586/17978/110784/17344/56198/22629/12753
GO:00423931	MF	210	0.314103	-1.52448	0.000584077	0.0275894	0.0242273	4143	histone binding	tags=40%, list=29%, signal=29%	278240/24074/93762/11737/52808/26992/75746/107815/66471/17975/53605/22589/57261/68094/14265/18751/70472/17688/93759/244059/67155/67628/72612/12418/20617/207165/69188/18148/219249/54561/243272/12648/13039/68298/213464/67382/20926/20588/103537/320817/110052/228880/270627/19231/74522/67772/54169/244349/233532/66197/56086/21848/70998/12479/22791/320713/74322/71777/18140/20833/58243/72135/17354/235441…
GO:0001837	BP	135	0.337056	-1.52417	0.0038773	0.0829643	0.0728542	3365	epithelial to mesenchymal transition	tags=37%, list=24%, signal=28%	17300/15117/94352/15214/93840/13876/12842/14609/68585/114716/114774/15364/208177/18569/207806/15375/23892/21808/11477/13614/18121/71228/52662/16974/20682/19877/15384/13132/20377/24064/17701/67888/22418/629378/56637/384009/12159/17126/15182/19211/12006/218952/13138/12162/15251/21804/21844/21803/21453/70769
GO:0044839	BP	135	0.3364	-1.52121	0.0038773	0.0829643	0.0728542	3684	cell cycle G2/M phase transition	tags=40%, list=26%, signal=30%	17193/226419/108000/116871/16906/12314/69917/381293/50883/67141/15364/57261/18671/77011/12144/68034/53892/18008/18148/12442/12428/18514/14199/70681/11799/18817/67121/18647/448987/269582/19363/330177/20466/59046/19357/67052/55982/66983/68592/12649/216965/72400/56399/27401/71375/12315/53869/114714/14235/16798/319944/74996/18795/12534
GO:0048738	BP	215	0.310994	-1.51569	0.00129845	0.0461088	0.04049	3143	cardiac muscle tissue development	tags=34%, list=22%, signal=27%	213435/14463/17300/74103/234214/23966/16526/13609/15214/14225/19130/14609/13511/16000/109620/22003/17684/50490/22138/17260/93759/23892/17967/11600/77579/21808/11477/13614/18121/12160/17880/108655/22761/16974/93760/13388/16412/12912/11364/51810/14164/14173/74376/17258/77044/11546/11739/13642/17268/327826/22418/101401/19766/19378/56637/12159/72900/112405/17996/18596/17295/15182/15111/19211/19014/16…
GO:0030509	BP	123	0.340631	-1.51501	0.00549255	0.0993973	0.0872846	3283	BMP signaling pathway	tags=41%, list=23%, signal=32%	14463/20666/14563/15258/23886/94187/12562/83453/229285/18569/56213/23892/14118/329506/21808/11477/18121/12160/333088/18007/319922/23863/22057/54612/11480/16769/20377/240725/242316/101706/17701/67888/22418/12168/22284/50766/12159/110521/17126/231014/55994/23893/20481/243833/11909/12162/12166/66313/73230/94093/21803
GO:00715591	BP	199	0.314402	-1.51416	0.00140272	0.0487736	0.04283	3590	response to transforming growth factor beta	tags=39%, list=25%, signal=30%	214425/14119/12683/15258/12825/241226/12562/24136/269275/12827/114716/68371/12741/17684/56213/21417/17260/65112/15446/16948/93759/14118/320910/21808/71785/11477/56320/72993/19017/12192/23863/56330/52662/68939/26401/20682/12914/66695/12912/12843/19877/19272/11906/328365/13132/12193/27528/13433/11502/24064/16969/114249/15516/22284/18787/22612/17126/216190/20375/55994/20481/268977/20872/218952/32857…
GO:00550012	BP	166	0.325289	-1.51061	0.0035469	0.0792193	0.0695656	3143	muscle cell development	tags=32%, list=22%, signal=25%	213435/14463/12372/74103/234214/18858/70417/15214/12298/19130/16000/22003/22138/17260/16948/93759/77579/56808/13614/17880/108655/93689/237500/68794/21955/50875/16412/12373/51810/74376/17258/11546/12043/11739/19055/56637/12159/17996/18596/17295/20190/66923/15182/58859/20481/16905/17306/13405/19084/12345/12818/12166/28185
GO:0033002	BP	219	0.308462	-1.50956	0.00253149	0.0647875	0.0568925	3216	muscle cell proliferation	tags=35%, list=23%, signal=27%	14463/17300/76854/13874/11450/23966/16526/70417/17420/13609/15214/19091/15200/15368/18162/14609/16000/13982/22003/11684/18569/17684/12797/17260/15446/93759/17967/17395/11600/21808/71785/19225/19017/13614/18121/108655/16398/12576/72508/57264/14164/22668/14173/18816/20841/77044/12846/13433/17268/327826/18708/12168/19766/56637/12159/211770/11848/18596/17246/16416/11629/15182/58859/78943/18124/19211/…
GO:0140030	MF	151	0.328021	-1.50319	0.00285994	0.0692682	0.0608271	4143	modification-dependent protein binding	tags=40%, list=29%, signal=28%	170711/278240/24074/225896/26992/75746/19359/22589/57261/14265/268564/15170/17688/15925/12418/207165/58186/69188/219249/12648/70681/213464/67382/103537/320817/68652/228880/270627/69459/67772/15510/21848/54609/22791/56085/234779/56812/360216/74322/71777/330554/18140/72135/229603/66262/17692/12416/77559/20586/14312/13858/12419/83946/224727/11735/75339/214162/18676/14479/114642
GO:0022612	BP	130	0.336749	-1.50316	0.00549766	0.0993973	0.0872846	3393	gland morphogenesis	tags=41%, list=24%, signal=31%	26367/18612/18667/14178/15904/11839/57764/18792/13608/19876/17345/19130/68585/16000/13982/234199/18028/15375/17698/18121/12550/20563/16974/20682/26554/14164/18089/12043/20377/240725/18590/214133/56711/327826/22418/21923/18508/17979/12159/20346/17295/20496/14634/19014/13138/12162/16973/16011/12505/21803/16001/20850/20292
GO:0050680	BP	126	0.336854	-1.49716	0.00493571	0.094567	0.083043	2439	negative regulation of epithelial cell proliferation	tags=32%, list=17%, signal=26%	26367/18612/11689/11983/14563/73916/11819/12010/20692/19876/12190/14609/19274/18028/17260/21808/12550/24071/18148/12571/16974/12576/13039/12828/20682/73447/67694/328949/19272/223650/13132/13642/20377/240725/245866/22418/18508/19645/12159/19733
GO:00715601	BP	195	0.310216	-1.48783	0.00264057	0.0664389	0.0583426	3590	cellular response to transforming growth factor beta stimulus	tags=39%, list=25%, signal=29%	214425/14119/12683/15258/12825/241226/12562/24136/269275/12827/114716/68371/12741/17684/56213/21417/17260/65112/15446/16948/93759/14118/320910/21808/71785/11477/56320/72993/19017/12192/23863/56330/52662/68939/26401/20682/12914/66695/12912/12843/19272/328365/13132/12193/27528/13433/11502/24064/16969/114249/15516/22284/18787/22612/17126/216190/20375/55994/20481/268977/20872/218952/328572/14573/6631…
GO:19019881	BP	218	0.304284	-1.48488	0.00201846	0.0588963	0.0517192	3684	negative regulation of cell cycle phase transition	tags=35%, list=26%, signal=26%	93695/17193/20677/26992/241627/229841/24010/69917/70385/12298/56150/50883/19130/67141/209334/18004/66131/227331/68014/15364/57261/108989/105837/77011/12144/225131/12192/68034/14199/70681/21853/22137/11799/12236/17120/18817/208628/12193/12043/269424/269582/22680/330177/74729/19357/56190/67052/19766/13555/19645/19367/17246/66983/68592/12649/11787/208266/216965/72400/19211/69716/245000/11909/71375/7…
GO:0048863	BP	185	0.313712	-1.48458	0.00204517	0.0588963	0.0517192	2437	stem cell differentiation	tags=28%, list=17%, signal=23%	14463/18612/21407/53314/17300/20666/15242/20378/15404/24136/666794/12454/13982/20349/21415/17684/15375/17260/244059/23892/20681/21410/13618/234267/66083/21808/11477/13614/12571/12558/69562/20356/16974/18187/20682/15412/51810/20358/14173/12193/100169/14268/72162/20377/17701/69077/18508/19378/17979/56637/12159
GO:0007548	BP	198	0.305995	-1.46888	0.00383429	0.0827512	0.072667	2710	sex differentiation	tags=31%, list=19%, signal=25%	14463/240590/18667/17300/14178/13874/12316/13498/236899/101476/214321/11819/12638/12190/14609/13134/13982/15364/22589/238247/17684/15488/18671/17761/100986/93759/20681/21410/11600/21808/12160/71371/21414/16974/18514/218454/20682/268903/56449/380684/57264/15081/22668/94246/11480/18783/12043/20377/97165/22418/67713/76850/18787/17979/12159/12018/20346/71175/66983/55994/14766
GO:00900921	BP	201	0.304468	-1.46249	0.00377635	0.0818536	0.0718789	2490	regulation of transmembrane receptor protein serine/threonine kinase signaling pathway	tags=29%, list=18%, signal=25%	14463/214425/110075/14561/14119/12683/20666/14563/15258/23886/94187/241226/12562/24136/83453/114716/229285/68371/17684/56213/21417/65112/16948/93759/23892/14118/329506/21808/11477/18121/12160/333088/18007/319922/23863/22057/24071/52662/68939/12914/66695/54612/13132/11480/27528/20377/240725/24064/242316/101706/16969/17701/114249/22418/15516/12168/50766/12159/17126
GO:00447701	BP	442	0.283009	-1.46061	0.000236203	0.0147765	0.0129758	3684	cell cycle phase transition	tags=36%, list=26%, signal=28%	93695/15904/17193/20677/226419/108000/116871/17420/26992/16906/241627/12314/229841/24010/69917/70385/12298/381293/56150/12704/50883/19130/67141/209334/20913/18004/66131/227331/68014/15364/57261/108989/54624/229776/105837/18671/15170/77011/211134/67628/12144/11477/20620/19186/72993/225131/12192/68034/53892/69188/18008/18148/12442/11792/12428/18514/12576/14199/72508/50875/13205/12914/70681/21853/16…
GO:0060537	BP	366	0.282239	-1.44741	0.000535104	0.0257622	0.0226228	3201	muscle tissue development	tags=31%, list=23%, signal=24%	213435/14463/17300/11865/74103/234214/18858/20666/23966/16526/16656/12825/108000/70417/13609/11819/15214/18507/241226/14225/666794/19130/14609/13511/16000/109620/22003/107589/17684/50490/22138/12224/17260/16948/93759/23892/17967/20681/11600/77579/21808/11477/19017/13614/18121/12160/17880/108655/105787/22761/16974/20203/93760/20682/56449/72508/17907/13388/16412/12912/11364/51810/14164/22634/11555/…
GO:0008017	MF	238	0.295545	-1.44702	0.00198163	0.0587102	0.0515557	3335	microtubule binding	tags=34%, list=24%, signal=27%	16568/226841/213582/26921/26370/229841/56350/381110/17754/16564/381293/66468/51944/73873/83431/66140/240641/72119/66711/67886/23805/20744/14265/16970/211134/233406/16576/20617/68617/76071/218977/320234/22350/73420/16563/50875/319675/70681/230376/260315/16574/11799/18817/71994/17755/16551/104346/22680/212307/209737/14260/73804/101706/67629/12626/71819/28193/19348/74006/434204/72425/50850/102103/75…
GO:00482851	BP	399	0.282822	-1.44581	0.000217547	0.0138402	0.0121537	3868	organelle fission	tags=39%, list=27%, signal=29%	50878/17864/13874/213582/12316/56044/72759/13645/24061/229841/24010/70385/381293/56150/12190/12704/17345/50883/13006/51944/16319/83431/67141/209334/240641/16000/72119/13982/623474/68014/22589/68549/108989/229776/105837/14211/108912/77744/18221/233406/14545/67064/19017/13614/70099/66977/230700/72415/12442/67453/73420/16563/12576/64707/68298/213389/11774/70681/60411/22137/11799/12236/26554/51810/10…
GO:0030323	BP	196	0.300917	-1.44548	0.00345371	0.0778951	0.0684027	3575	respiratory tube development	tags=37%, list=25%, signal=28%	17381/14463/18667/72938/14178/239405/20666/15242/207607/12825/15289/22121/12638/20692/93840/216725/51938/16000/15364/52377/18028/15375/16948/18121/13036/71228/108655/237500/76123/231872/20682/11774/21853/12912/14164/20602/14173/16889/24064/14219/18590/101706/14257/22418/21923/12168/19378/12159/17126/18596/21834/20687/21833/74025/14634/13138/328572/99683/12166/107568/16011/21803/17156/18552/74123/…
GO:0010948	BP	253	0.293409	-1.44257	0.00183763	0.0567964	0.0498752	3684	negative regulation of cell cycle process	tags=35%, list=26%, signal=26%	93695/76854/17193/20677/26992/241627/229841/24010/69917/70385/12298/56150/50883/19130/67141/209334/18004/13982/66131/227331/68014/15364/22589/57261/108989/105837/77011/12144/225131/12192/68034/18148/14199/70681/21853/22137/11799/12236/17120/18817/208628/12193/12043/269424/269582/22680/330177/74729/19357/56190/67052/19766/13555/19645/18005/12159/71943/19367/17246/66983/68592/12649/11787/208266/216…
GO:0003713	MF	239	0.2931	-1.44048	0.00419179	0.0863174	0.0757987	3956	transcription coactivator activity	tags=40%, list=28%, signal=29%	214158/111241/233908/101739/13498/15258/116871/15289/67788/16909/26992/56406/244579/57261/17684/18751/12400/93759/67155/19017/71371/56310/18148/26896/11792/219249/109115/217031/433586/13211/268903/12914/66597/66556/328365/208908/14173/269397/67488/57748/59022/269424/77578/97165/20466/23871/244349/327987/22195/17979/15161/21848/54132/68703/270118/67500/67154/320713/78656/19014/109689/13548/68879/7…
GO:00063251	BP	423	0.27579	-1.43558	0.000603875	0.0279963	0.0245847	4748	chromatin organization	tags=47%, list=34%, signal=32%	243529/93762/94353/65961/52808/94352/15289/242466/227867/52463/17345/66471/67956/15364/53605/22589/57261/108989/238247/54624/68094/50887/319162/18751/268564/15375/66310/70472/228012/93759/244059/67155/67628/12418/320376/225131/20185/207165/233545/69188/105787/23808/18148/219249/15201/74355/54561/217031/64707/12648/110749/93760/57376/20682/108160/213389/13626/70681/213464/67382/24086/20926/20588/2…
GO:0014706	BP	346	0.28204	-1.43116	0.000916227	0.0367004	0.0322281	3143	striated muscle tissue development	tags=30%, list=22%, signal=24%	213435/14463/17300/11865/74103/234214/18858/20666/23966/16526/16656/108000/70417/13609/11819/15214/18507/14225/666794/19130/14609/13511/16000/109620/22003/17684/50490/22138/12224/17260/16948/93759/23892/17967/20681/11600/77579/21808/11477/13614/18121/12160/17880/108655/105787/22761/16974/20203/93760/56449/72508/17907/13388/16412/12912/11364/51810/14164/22634/11555/60406/13717/14173/74376/17258/77…
GO:00071783	BP	293	0.283738	-1.42883	0.00133385	0.0470322	0.0413008	3616	transmembrane receptor protein serine/threonine kinase signaling pathway	tags=38%, list=26%, signal=28%	14463/214425/110075/14561/14119/12683/20666/14563/15258/12825/23886/94187/241226/12562/24136/269275/83453/114716/229285/68371/12741/18569/432442/17684/56213/21417/65112/15446/16948/93759/23892/14118/320910/329506/21808/11477/72993/18121/12160/333088/18007/319922/23863/22057/320024/24071/52662/68939/26401/12914/66695/12912/12843/19272/54612/328365/13132/11480/27528/16769/20377/240725/11502/24064/2…
GO:0045137	BP	163	0.304975	-1.42269	0.00474873	0.0940363	0.0825769	2437	development of primary sexual characteristics	tags=29%, list=17%, signal=24%	14463/18667/17300/14178/13874/12316/13498/236899/101476/214321/11819/12638/12190/14609/13134/13982/15364/22589/238247/17684/15488/18671/17761/100986/93759/20681/11600/21808/71371/218454/20682/268903/56449/380684/57264/15081/22668/94246/11480/18783/12043/20377/97165/22418/76850/18787/12159
GO:00012281	MF	364	0.275839	-1.41486	0.000949849	0.0374604	0.0328954	2889	DNA-binding transcription activator activity, RNA polymerase II-specific	tags=28%, list=21%, signal=23%	14463/18612/21407/18667/53314/17300/11865/17864/18988/20849/15423/13592/18088/23958/20666/13591/15242/26381/20677/26427/18507/18027/210104/15404/17536/24136/13876/14390/15413/58208/50524/13982/272382/15364/13661/17285/107587/109889/78459/22648/18028/15375/18987/12224/17260/14247/54446/170767/30942/18012/230700/30046/18514/13170/20682/207785/12912/241066/18828/83383/22634/18032/23849/20841/17258/2…
GO:0060485	BP	247	0.284794	-1.40937	0.00522921	0.0966151	0.0848414	2685	mesenchyme development	tags=30%, list=19%, signal=24%	14463/21407/17300/15117/23796/20666/94352/15214/20378/93840/19876/24136/268902/13876/666794/12842/14609/68585/114716/114774/20349/15364/208177/17285/18569/17684/207806/15375/17260/23892/20681/13618/21808/11477/13614/18121/12160/12192/23863/71228/12558/52662/20356/16974/18187/20682/19877/20358/15384/13132/100169/12043/14268/20377/24064/50884/17701/67888/22418/629378/72345/18508/12168/19378/56637/3…
GO:0050673	BP	369	0.273985	-1.39651	0.000888471	0.0361673	0.0317599	2447	epithelial cell proliferation	tags=26%, list=17%, signal=22%	17381/26367/18612/18667/19694/14178/11839/16568/226841/15117/13874/11689/23796/20666/11983/14563/11608/18792/73916/94352/13645/15289/12837/11819/12010/20692/19876/15368/12190/58208/17345/19130/14609/19290/68585/20913/16000/13982/19274/15364/234199/13661/68833/107587/56213/18028/17260/21828/93759/21410/69745/13618/21808/18121/12550/12160/12192/108655/217166/24071/18148/12571/20356/16974/12576/1303…
GO:0060562	BP	331	0.274762	-1.39367	0.00158469	0.0522657	0.0458966	3548	epithelial tube morphogenesis	tags=35%, list=25%, signal=27%	14463/18612/18667/11839/16568/239405/23796/20666/15242/11608/207607/56274/73916/20677/56044/13645/13841/68146/93840/19876/24136/51938/14609/12767/240641/16000/13982/20349/231214/11684/15364/56299/17684/15375/17260/69847/23892/20681/21410/11600/21808/11477/13614/18121/12160/20563/18643/13036/71228/108655/20356/16974/18514/237500/239337/93760/20682/13388/21853/14164/54612/76779/14173/100169/12043/1…
GO:19033112	BP	258	0.282311	-1.38895	0.00485208	0.0940363	0.0825769	4236	regulation of mRNA metabolic process	tags=42%, list=30%, signal=30%	76572/233908/70248/18458/664883/11991/210529/666794/17975/227331/70439/22608/54624/14265/224903/237859/20218/319586/384569/56403/74326/242570/12192/19317/22057/60365/15381/214627/18148/66362/11792/53379/13211/72068/73473/231464/213988/20926/19877/51810/22668/212943/20462/76936/12193/67039/66660/28036/72162/17876/16969/229096/56215/22083/56190/214290/13555/20924/229709/230721/75553/105559/229700/1…
GO:00012161	MF	372	0.270614	-1.38454	0.00118838	0.0431176	0.0378633	2889	DNA-binding transcription activator activity	tags=27%, list=21%, signal=22%	14463/18612/21407/18667/53314/17300/11865/17864/18988/20849/15423/13592/18088/23958/20666/13591/15242/26381/20677/26427/18507/18027/210104/15404/17536/24136/13876/14390/15413/58208/50524/13982/272382/15364/13661/17285/107587/109889/78459/22648/18028/15375/18987/12224/17260/14247/54446/170767/30942/18012/230700/30046/18514/13170/20682/207785/12912/241066/18828/83383/22634/18032/23849/20841/17258/2…
GO:0042692	BP	340	0.271393	-1.38176	0.00206929	0.0588963	0.0517192	3216	muscle cell differentiation	tags=31%, list=23%, signal=25%	213435/14463/76854/330721/13874/18209/12372/74103/11537/234214/23796/18858/23886/12527/70417/15214/93840/18205/12298/241226/666794/19130/16000/22003/18569/69852/22608/50490/22138/21417/12224/17260/13400/16948/93759/23892/67155/77579/13618/56808/11477/13614/18007/17880/14256/19317/108655/12558/93689/237500/68794/21955/93760/20682/50875/13388/16412/20926/12373/81702/11364/51810/15081/74376/17258/11…
GO:0002009	BP	481	0.261918	-1.36494	0.000649289	0.0292882	0.0257191	3648	morphogenesis of an epithelium	tags=35%, list=26%, signal=27%	17381/14463/18530/18612/21407/18667/16667/14178/15904/11994/11839/16568/71436/239405/23796/20666/57764/15242/11608/207607/56274/73916/20677/56044/13645/13841/231470/20378/68146/93840/15200/19876/24136/51938/19130/14609/12767/240641/16000/13982/20349/231214/11684/15364/208177/56299/17684/15375/17260/69847/23892/20681/21410/11600/17698/21808/11477/13614/18121/20662/12550/12160/20563/18643/13036/223…
GO:0050678	BP	318	0.270565	-1.36489	0.00286518	0.0692682	0.0608271	2439	regulation of epithelial cell proliferation	tags=27%, list=17%, signal=23%	17381/26367/18612/18667/19694/14178/16568/226841/15117/11689/23796/20666/11983/14563/11608/18792/73916/13645/15289/11819/12010/20692/19876/15368/12190/58208/19130/14609/68585/20913/16000/13982/19274/15364/68833/107587/56213/18028/17260/21828/93759/69745/13618/21808/18121/12550/12160/12192/108655/217166/24071/18148/12571/20356/16974/12576/13039/12828/20682/73447/67694/11846/11799/328949/19272/1416…
GO:0048568	BP	387	0.263117	-1.35692	0.00229945	0.0618997	0.0543565	3906	embryonic organ development	tags=37%, list=28%, signal=27%	14463/15401/17300/667663/11994/16568/226841/15423/217935/15221/23796/20666/15242/207607/56274/15258/73916/11819/16909/15214/18507/20378/68146/93840/241226/15404/51938/15413/19130/14609/56406/231214/17684/107587/21417/17260/21410/21808/11477/13614/18121/15416/12160/18012/207165/12192/14256/19647/22761/21414/16974/18514/93760/20682/23950/13388/11668/22658/15412/76779/233826/20462/77044/100169/11079…
GO:0048732	BP	357	0.261674	-1.33887	0.00519737	0.0963823	0.084637	3441	gland development	tags=32%, list=24%, signal=25%	20249/26367/18612/18667/17300/14178/15904/11839/57764/15242/207607/18792/13608/13645/12583/20378/12298/19876/21990/51938/15368/12190/58208/17345/19130/14609/68585/16000/13982/54725/15364/234199/326622/17684/14104/103149/19116/268564/18028/15375/21410/17698/13614/18121/12550/20563/71371/12442/16974/18514/12576/20682/12912/26554/11364/14164/17120/22282/14173/18089/12043/20377/240725/18590/214133/56…
GO:0045786	BP	319	0.263853	-1.33011	0.00527593	0.0967641	0.0849723	3645	negative regulation of cell cycle	tags=33%, list=26%, signal=25%	93695/17300/76854/17193/15242/20677/11819/26992/241627/229841/24010/69917/70385/12298/56150/50883/19130/67141/209334/18004/13982/66131/227331/68014/15364/22589/57261/108989/105837/77011/15446/12144/19225/225131/12192/68034/17425/18148/12571/12576/14199/70681/21853/22137/11799/12236/19272/17120/83383/18817/208628/12193/12043/269424/269582/22680/12580/330177/74729/23871/19357/56190/67052/19766/1355…
GO:0007276	BP	452	0.248763	-1.29312	0.00410963	0.085554	0.0751283	1909	gamete generation	tags=20%, list=14%, signal=18%	50878/14463/18667/72938/17300/11865/78801/17864/14764/278240/22696/15423/13874/320256/75646/195434/12316/54486/13498/18792/330890/70248/378462/236899/101476/12638/18507/26370/229841/22698/210529/216725/12190/12704/320244/13382/14609/67141/232223/104601/12767/16000/18004/19359/54725/15364/330319/72148/22589/68549/238247/17427/20744/17761/100986/93759/20681/11477/78619/235072/235330/19225/13614/206…
GO:0051493	BP	487	0.24218	-1.26085	0.00328148	0.0753688	0.0661843	3994	regulation of cytoskeleton organization	tags=37%, list=28%, signal=28%	213435/56792/667663/213582/93897/22153/13609/93840/14026/18205/72948/11567/12562/17754/18637/66468/21872/19130/66140/20947/56193/72119/74194/223881/12121/20349/22003/67886/11857/208177/108989/23805/68178/50490/211556/17260/73178/213556/100986/77744/73910/15163/21808/67064/28105/56320/18645/13614/20617/20563/14745/18643/63986/105787/18008/19230/18148/105439/20356/77569/69288/93689/73420/20301/1257…
GO:1901137	BP	465	-0.328158	1.4308	0.00249514	0.0643979	0.0565503	2942	carbohydrate derivative biosynthetic process	tags=25%, list=21%, signal=20%	16168/53897/13478/20442/52014/66059/272411/56176/227620/233575/13806/26433/14755/11958/329504/381334/20443/74498/20135/26395/269614/100910/18700/56632/212898/228033/56690/433256/98388/76025/66357/72077/71743/328370/224143/230815/13480/18950/104111/215494/230801/66355/23959/73068/23917/58994/233115/74241/64451/68273/21982/66812/72269/13481/28080/66826/27403/17423/170789/69719/14917/67063/27425/574…
GO:00024434	BP	313	-0.346154	1.45636	0.00490063	0.0943749	0.0828743	2154	leukocyte mediated immunity	tags=23%, list=15%, signal=20%	332579/50723/237625/72077/14131/14461/21354/100529082/22177/18950/18806/14127/17221/76438/69582/14063/83408/70450/30925/16768/54123/96935/16190/12628/73747/26365/18477/667977/214855/99138/14964/27060/14999/12268/12263/12262/24088/56532/232210/93694/15006/69550/16453/58230/104709/67767/57765/257632/98365/20737/16176/16904/13870/15039/11421/56708/225825/630294/13419/12525/13848/12487/21926/16797/19…
GO:00022524	BP	471	-0.335138	1.46158	0.00138662	0.0485511	0.0426346	2154	immune effector process	tags=22%, list=15%, signal=20%	332579/216161/50723/237625/72077/14131/14461/21354/100529082/22177/18950/18806/19698/16792/16423/14127/17221/76438/67313/80861/93685/69582/14063/70110/83408/70450/18106/30925/80795/16768/11806/54123/96935/16190/12628/73747/243910/69068/26365/18477/667977/214855/230979/18985/16362/99138/14964/27060/14999/12268/12263/12262/24088/56532/232210/93694/15006/69550/16453/20351/58230/22433/104709/67767/20…
GO:00442821	BP	275	-0.353375	1.4711	0.00486427	0.0940363	0.0825769	2319	small molecule catabolic process	tags=25%, list=16%, signal=21%	76974/64436/56690/80911/433256/15445/67861/230784/229517/56357/26569/14430/26912/18950/12039/11666/64899/11997/113868/257633/72269/16828/110391/93685/320204/170789/74246/18127/56695/104158/667034/68977/93747/51793/19125/57357/19302/72054/11409/14718/13807/230163/52815/15186/69772/110826/70025/66194/104086/17308/71562/57742/11486/76574/71776/12036/74091/15356/225913/212647/14544/545817/109857/1853…
GO:00083242	MF	441	-0.338857	1.47151	0.00170958	0.0545214	0.0478774	3245	cation transmembrane transporter activity	tags=33%, list=23%, signal=26%	223473/20510/20191/103098/16493/216225/68667/30791/72691/14809/20520/12790/94279/320707/103511/20544/16504/243983/11972/76252/12287/11416/236794/11958/12568/243616/18763/214601/20930/20266/16498/77031/12297/94280/233979/73822/269999/227059/72002/106068/84682/228033/101772/192775/63873/74166/16511/20494/73095/63993/53421/20273/11826/63959/57442/72027/104910/109305/12295/83704/30805/72392/21982/582…
GO:00022505	BP	347	-0.354107	1.50806	0.00202968	0.0588963	0.0517192	2154	adaptive immune response	tags=24%, list=15%, signal=21%	332579/50723/72077/14131/21354/21425/100529082/18950/19698/109305/14127/17221/76438/93685/83408/70450/18106/30925/94185/16768/54123/96935/16190/12628/73747/243910/667977/214855/230979/12506/16362/99138/14964/27060/14999/12268/12263/12262/56532/232210/15006/16453/20351/58230/57765/257632/20737/16176/16904/13870/15039/11486/23882/56708/22637/20715/12516/225825/630294/19885/11687/210757/12525/12502/…
GO:00160541	BP	183	-0.383647	1.53801	0.0042064	0.0863174	0.0757987	2269	organic acid catabolic process	tags=24%, list=16%, signal=20%	56690/80911/433256/15445/230784/229517/56357/26569/26912/12039/11666/64899/113868/257633/110391/320204/170789/18127/104158/93747/51793/19125/19302/72054/11409/14718/52815/15186/69772/110826/70025/71562/57742/76574/71776/12036/74091/15356/212647/545817/18534/12411/18126/234724
GO:00463951	BP	181	-0.385938	1.54363	0.00272319	0.0673189	0.0591154	2269	carboxylic acid catabolic process	tags=24%, list=16%, signal=21%	56690/80911/433256/15445/230784/229517/56357/26569/26912/12039/11666/64899/113868/257633/110391/320204/170789/18127/104158/93747/51793/19125/19302/72054/11409/14718/52815/15186/69772/110826/70025/71562/57742/76574/71776/12036/74091/15356/212647/545817/18534/12411/18126/234724
GO:00071864	BP	468	-0.354173	1.54489	0.00021837	0.0138402	0.0121537	2309	G protein-coupled receptor signaling pathway	tags=24%, list=16%, signal=21%	380714/12952/101772/102193/11552/11517/18167/12322/80885/11554/65086/104111/18806/14680/26558/70355/20305/11814/30955/20779/20312/12273/14063/14674/101489/22141/11607/53883/11806/12769/216892/13615/171429/67405/23984/110524/20606/74270/71862/51801/12614/14739/18442/12569/116838/232431/73010/11551/22353/239530/545192/21333/20605/114229/277360/104709/106014/19065/54409/58991/12496/381810/19216/5419…
GO:00444031	BP	197	-0.387309	1.55901	0.00368008	0.0801137	0.070351	1825	biological process involved in symbiotic interaction	tags=17%, list=13%, signal=15%	15587/66141/14063/100702/626708/15944/13830/67231/11607/26365/68713/101700/626682/214523/20597/14433/20128/72179/100041787/100040563/20304/100038927/14468/503491/230738/100041688/17002/68009/100041952/100041759/13239/100504232/19695
GO:0004175	MF	267	-0.377144	1.56893	0.00191344	0.0577146	0.0506814	1368	endopeptidase activity	tags=14%, list=10%, signal=13%	74270/14731/23830/71003/12263/19141/17288/73218/69814/17392/214523/109901/56374/279028/66286/80893/16904/11421/16913/26446/279766/22223/19172/17224/26561/18551/12363/13024/17393/24110/30943/13034/213171/17002/14939/12630/14938/268958
GO:00469422	BP	202	-0.391421	1.57795	0.00159573	0.0522657	0.0458966	2305	carboxylic acid transport	tags=27%, list=16%, signal=23%	54208/14275/20494/64051/14580/237625/26569/67863/27376/229706/80879/12752/104681/217325/224814/68267/208638/12623/26365/171429/20523/104158/75750/18781/13358/76408/20539/17250/18442/69836/18627/214663/114229/215113/18408/72401/55963/16176/11421/20509/216867/30962/215335/20500/26971/102857/11606/20983/14725/72267/66859/26565/18784/18126/56774
GO:20003771	BP	139	-0.410969	1.59286	0.00510841	0.095797	0.0841231	2320	regulation of reactive oxygen species metabolic process	tags=22%, list=16%, signal=19%	56632/11797/26416/22177/15277/13057/11666/12575/14528/14063/67880/11607/13627/56532/17392/70556/16418/21899/20128/11951/16819/18591/11606/12257/21926/241275/14810/16173/230738/66811/68891
GO:00086431	BP	136	-0.413314	1.5984	0.0036695	0.0801137	0.070351	2225	carbohydrate transport	tags=29%, list=16%, signal=25%	102193/20525/230784/26416/26569/328370/11826/15277/58994/67843/16429/117591/171429/100647/23830/67389/14734/22232/20537/233836/170441/66277/353169/432628/20527/16176/224674/227659/13603/228775/11421/76574/56017/20526/56485/21926/212980/107221/56857/14170
GO:00228042	MF	293	-0.390295	1.62908	0.000247163	0.0149878	0.0131614	1940	active transmembrane transporter activity	tags=26%, list=14%, signal=23%	67863/83704/30805/27376/229706/80879/26372/11666/114143/11928/104681/23985/27403/20515/20517/27425/18174/66144/20536/224814/66594/68267/171429/20523/69354/67264/228875/75750/20508/66694/12868/13358/76408/20539/72472/17250/20537/12857/218756/170756/11974/233836/22272/56199/17993/55963/432628/56325/74610/142681/224674/56368/74338/17991/11740/76574/20509/216867/66445/230612/215335/20500/214084/11984…
GO:00713962	BP	415	-0.378656	1.63342	6.42171e-05	0.00584609	0.00513368	1829	cellular response to lipid	tags=19%, list=13%, signal=17%	26397/11928/20779/20312/14528/18626/18035/100702/626708/15944/11607/12953/12628/22695/12623/18127/13123/214855/104158/20606/23999/20393/101700/626682/56615/67800/12475/22433/13685/20605/433938/19713/12519/71240/257632/20128/16176/219033/246256/19260/74747/51788/100041787/56089/19885/20304/13218/23967/634825/12142/21926/382059/23855/66298/100038927/16145/21390/382000/15903/20459/503491/16173/18534…
GO:00068202	BP	338	-0.388342	1.64497	5.41875e-05	0.00511919	0.00449536	2305	anion transport	tags=26%, list=16%, signal=23%	54208/14275/101772/20525/20494/64051/14580/73095/237625/114584/26569/67863/83704/27376/16423/229706/80879/26372/12752/104681/217325/23985/20515/52710/14403/20536/117591/224814/68267/208638/12623/26365/171429/20523/228875/104158/75750/18781/13358/76408/20539/17250/22232/18442/218756/69836/18627/56615/214663/170441/114229/215113/18408/72401/55963/20527/12724/16176/12351/142681/224674/69698/70129/11…
GO:00055393	MF	174	-0.411135	1.64579	0.00157443	0.0522657	0.0458966	977	glycosaminoglycan binding	tags=10%, list=7%, signal=10%	20562/11905/257632/219033/70967/21930/20304/12667/330790/17393/18489/17002/16069/18784/12945/217847/19695/20208
GO:00516072	BP	214	-0.40566	1.64887	0.000993776	0.0385724	0.0338719	1891	defense response to virus	tags=22%, list=13%, signal=20%	72536/15587/23961/66141/78929/15959/80861/243874/14063/70450/80795/54123/68350/109075/16362/56532/68713/69550/27998/20737/16176/21357/23962/19260/74747/234311/67775/246727/246730/20304/225913/12525/213211/270151/17858/114643/17472/18387/17454/100038882/15957/58203/26565/14468/667373/16161/230738/17329
GO:01405462	BP	214	-0.40566	1.64887	0.000993776	0.0385724	0.0338719	1891	defense response to symbiont	tags=22%, list=13%, signal=20%	72536/15587/23961/66141/78929/15959/80861/243874/14063/70450/80795/54123/68350/109075/16362/56532/68713/69550/27998/20737/16176/21357/23962/19260/74747/234311/67775/246727/246730/20304/225913/12525/213211/270151/17858/114643/17472/18387/17454/100038882/15957/58203/26565/14468/667373/16161/230738/17329
GO:00326092	BP	100	-0.443296	1.65989	0.00327679	0.0753688	0.0661843	3761	interferon-gamma production	tags=44%, list=27%, signal=32%	105782/75234/14991/14456/27007/12775/74048/19401/21898/69036/213208/50931/19720/60533/54215/16174/21946/170744/102657/16792/16423/14063/83408/18106/30925/214855/27060/20539/56532/12475/257632/20737/16176/19260/23882/225825/21926/12501/100038882/16173/16161/26904/230738/84544
GO:00157481	BP	100	-0.445137	1.66678	0.00302278	0.0707927	0.0621658	2700	organophosphate ester transport	tags=29%, list=19%, signal=24%	73836/11980/70310/22264/319581/73095/244882/69076/16423/18739/11814/27403/11806/54667/17250/70556/224674/70129/11740/76574/66943/14385/228993/11808/72267/26565/14377/56857/74591
GO:00725931	BP	198	-0.413968	1.66682	0.000866775	0.0358673	0.0314965	2184	reactive oxygen species metabolic process	tags=25%, list=16%, signal=22%	56632/11797/14088/230784/26416/22177/15277/13057/268396/11666/12575/14528/67313/14063/67880/11607/13627/54391/53381/18127/18477/11757/56532/17970/17392/71893/277360/17993/70556/16418/21899/20128/11951/74747/16819/11758/18591/11606/12257/21926/11808/241275/14810/16173/230738/12411/214593/66811/68891/18126
GO:00085092	MF	201	-0.413907	1.67036	0.000503952	0.0247381	0.0217235	3656	anion transmembrane transporter activity	tags=41%, list=26%, signal=31%	18400/67554/67473/71345/20498/70456/67547/330064/20535/58246/22335/20510/24060/216225/99709/12722/94279/108652/20544/106073/24059/11416/236794/73836/243616/77031/94280/73822/80797/101772/20525/73095/114584/63959/67863/83704/27376/80879/26372/23985/20517/52710/14403/20536/68267/208638/171429/20523/75750/67549/13358/20539/17250/218756/214663/170441/18408/55963/20527/12724/224674/69698/70129/11740/7…
GO:0007286	BP	97	-0.452928	1.691	0.00510742	0.095797	0.0841231	2734	spermatid development	tags=31%, list=19%, signal=25%	93684/77980/18952/67378/54137/27356/380773/237625/67231/171429/51789/58230/74309/21357/23991/264134/77254/23980/68911/18011/18551/19725/70375/60534/69707/20730/239731/212670/22445/574437
GO:00611352	MF	107	-0.451906	1.69611	0.00344811	0.0778951	0.0684027	1745	endopeptidase regulator activity	tags=25%, list=12%, signal=22%	12273/67866/66340/11757/19188/235505/20724/69550/20716/14433/21857/11905/241324/238393/20708/78688/20715/226548/23980/50930/11606/20730/278507/67701/17002/20568/217847
GO:00304142	MF	99	-0.454294	1.69952	0.00395009	0.0834518	0.0732823	1420	peptidase inhibitor activity	tags=26%, list=10%, signal=24%	12273/67866/11757/235505/20724/14734/69550/20716/14433/21857/11905/241324/58251/238393/20708/78688/20715/23980/50930/11606/20730/278507/67701/17002/20568/217847
GO:00048662	MF	93	-0.463062	1.71621	0.0023627	0.0625928	0.0549652	1745	endopeptidase inhibitor activity	tags=26%, list=12%, signal=23%	12273/67866/11757/235505/20724/69550/20716/14433/21857/11905/241324/238393/20708/78688/20715/23980/50930/11606/20730/278507/67701/17002/20568/217847
GO:0048515	BP	103	-0.459668	1.72183	0.00299664	0.0707744	0.0621498	2734	spermatid differentiation	tags=32%, list=19%, signal=26%	93684/77980/18952/67378/54137/27356/380773/237625/231633/67231/12028/171429/14705/51789/58230/74309/21357/23991/264134/77254/23980/68911/18011/18551/19725/70375/60534/69707/20730/239731/212670/22445/574437
GO:00085142	MF	123	-0.451871	1.72771	0.00189978	0.0576751	0.0506467	2724	organic anion transmembrane transporter activity	tags=37%, list=19%, signal=30%	24059/11416/73836/243616/94280/73822/20525/73095/63959/67863/27376/80879/23985/52710/20536/68267/208638/171429/20523/75750/13358/20539/17250/218756/214663/170441/18408/55963/20527/69698/70129/11740/76574/20509/216867/30962/215335/20500/68294/56017/102857/228993/20526/56857/56774
GO:0015171	MF	62	-0.506904	1.72867	0.00207025	0.0588963	0.0517192	1512	amino acid transmembrane transporter activity	tags=32%, list=11%, signal=29%	30805/20540/68267/208638/69354/20539/72472/224022/214663/215113/18408/72401/55963/74338/30962/215335/328059/234788/22598/56774
GO:00096152	BP	264	-0.417894	1.73394	2.73819e-05	0.00314169	0.00275884	1825	response to virus	tags=22%, list=13%, signal=20%	15587/23961/66141/78929/15959/80861/243874/14063/15944/70450/80795/12028/54123/68350/109075/18985/16362/56532/19882/68713/69550/267019/20597/27998/20737/16176/21357/23962/19260/74747/76933/234311/67775/16819/246727/246730/20304/225913/12525/213211/270151/17858/114643/17472/21926/18387/17454/16145/100038882/15957/58203/26565/14468/667373/16161/21822/230738/17329/214593
GO:00053422	MF	115	-0.461557	1.73789	0.000729135	0.0312032	0.0274008	1940	organic acid transmembrane transporter activity	tags=32%, list=14%, signal=28%	67863/30805/27376/80879/20540/104681/23985/68267/208638/26365/171429/20523/69354/75750/13358/76408/20539/72472/17250/224022/214663/215113/18408/72401/55963/74338/76574/20509/216867/30962/215335/328059/20500/234788/66859/22598/56774
GO:0015293	MF	101	-0.465325	1.74042	0.00216411	0.0593855	0.0521487	3552	symporter activity	tags=48%, list=25%, signal=36%	217316/20498/67547/330064/69572/20510/103098/216225/20502/20520/18674/11416/243616/214601/73822/106068/20494/63993/83704/30805/229706/80879/104681/20515/20517/18174/68267/69354/75750/20537/218756/233836/55963/432628/142681/74338/76574/216867/230612/215335/20500/214084/102857/66859/212980/269346/22598/56774
GO:00157112	BP	244	-0.425081	1.74751	8.47932e-05	0.00707599	0.00621371	2305	organic anion transport	tags=31%, list=16%, signal=27%	54208/14275/20525/20494/64051/14580/73095/237625/26569/67863/27376/16423/229706/80879/12752/104681/217325/52710/20536/117591/224814/68267/208638/12623/26365/171429/20523/228875/104158/75750/18781/13358/76408/20539/17250/22232/18442/218756/69836/18627/56615/214663/170441/114229/215113/18408/72401/55963/20527/16176/12351/69698/70129/11421/11740/20509/216867/30962/215335/20500/68294/56017/26971/1028…
GO:00469432	MF	114	-0.466151	1.75241	0.00142634	0.0492529	0.0432509	1940	carboxylic acid transmembrane transporter activity	tags=32%, list=14%, signal=28%	67863/30805/27376/80879/20540/104681/23985/68267/208638/26365/171429/20523/69354/75750/13358/76408/20539/72472/17250/224022/214663/215113/18408/72401/55963/74338/76574/20509/216867/30962/215335/328059/20500/234788/66859/22598/56774
GO:00456701	BP	61	-0.513279	1.75415	0.0044735	0.0903759	0.0793626	1715	regulation of osteoclast differentiation	tags=26%, list=12%, signal=23%	83924/57259/26365/74511/14281/93694/107173/74614/16658/102791/20304/27220/227326/21926/18996/12349
GO:0009063	BP	72	-0.497803	1.75654	0.0018688	0.0574054	0.0504099	2187	cellular amino acid catabolic process	tags=26%, list=16%, signal=22%	15445/229517/56357/26912/12039/110391/18127/51793/19125/14718/15186/71562/71776/12036/15356/212647/12411/18126/234724
GO:00905591	BP	78	-0.493119	1.76567	0.00525642	0.0967607	0.0849693	2489	regulation of membrane permeability	tags=33%, list=18%, signal=28%	12799/12125/380705/12322/15277/16792/83408/626708/12028/56016/68350/626682/66400/74919/51800/11740/78688/100041787/100040563/73689/100038927/503491/100041688/100041952/100041759/13239
GO:1901264	BP	58	-0.531212	1.80654	0.00263042	0.0664389	0.0583426	2176	carbohydrate derivative transport	tags=33%, list=15%, signal=28%	73095/328370/63959/16423/67843/12752/228875/22232/20537/224674/11740/76574/14385/228993/72267/269346/26565/14377/56857
GO:20003791	BP	65	-0.527196	1.81909	0.00233332	0.0624756	0.0548623	2125	positive regulation of reactive oxygen species metabolic process	tags=28%, list=15%, signal=24%	26416/22177/13057/12575/14063/67880/11607/56532/21899/16819/18591/11606/12257/14810/16173/230738/66811/68891
GO:0050832	BP	31	-0.602579	1.82083	0.00484708	0.0940363	0.0825769	1083	defense response to fungus	tags=32%, list=8%, signal=30%	22353/21333/259301/14433/67767/171095/219033/70045/17002/18784
GO:00354584	BP	41	-0.563534	1.82159	0.0039204	0.0834518	0.0732823	1748	cellular response to interferon-beta	tags=41%, list=12%, signal=36%	15959/100702/15944/226695/16362/240328/15953/100039796/54396/60440/246730/432555/114643/16145/15957/14468/21822
GO:0015605	MF	25	-0.634903	1.82914	0.00397233	0.0835692	0.0733854	2955	organophosphate ester transmembrane transporter activity	tags=56%, list=21%, signal=44%	108652/11416/73836/73095/63959/11666/70556/224674/70129/11740/76574/14385/228993/56857
GO:0045672	BP	24	-0.650766	1.85571	0.00419894	0.0863174	0.0757987	912	positive regulation of osteoclast differentiation	tags=25%, list=6%, signal=23%	14281/74614/20304/21926/18996/12349
GO:00037354	MF	154	-0.473625	1.86719	8.18996e-05	0.00695036	0.00610338	3454	structural constituent of ribosome	tags=46%, list=25%, signal=35%	66229/68735/19982/14109/353242/67186/19951/19921/78294/66448/27050/67427/66419/27397/20054/107734/66973/64660/68611/20090/19989/66163/67941/50529/20102/67097/66475/65111/26961/20116/68463/16898/66242/269261/67945/57294/107732/68436/57808/56040/68836/66481/20115/20103/267019/67671/20085/19988/68565/19899/54217/27367/64659/20005/100043813/67248/68052/11837/66480/19942/19981/76846/270106/67994/20084…
GO:0002228	BP	49	-0.562947	1.86927	0.00197527	0.0587102	0.0515557	1726	natural killer cell mediated immunity	tags=29%, list=12%, signal=25%	69582/83408/70450/30925/16768/26365/18477/93694/104709/225825/16173/26904/84544/14939
GO:00425541	BP	35	-0.600368	1.87181	0.00402309	0.0842829	0.0740121	2013	superoxide anion generation	tags=34%, list=14%, signal=29%	22177/13057/268396/14063/11607/17970/71893/11606/241275/16173/214593/68891
GO:00511801	BP	32	-0.619468	1.87472	0.00272933	0.0673189	0.0591154	2276	vitamin transport	tags=41%, list=16%, signal=34%	14275/20525/52710/11806/170441/20527/69698/70129/20509/56017/20526/54219/14725
GO:0016597	MF	43	-0.578517	1.88057	0.00247997	0.0643378	0.0564975	2033	amino acid binding	tags=30%, list=14%, signal=26%	320415/75604/70120/69719/18127/51793/19125/15186/242443/71962/14810/18126/234724
GO:0051703	BP	48	-0.570169	1.88846	0.000784471	0.0332298	0.0291804	807	biological process involved in intraspecies interaction between organisms	tags=17%, list=6%, signal=16%	58234/211612/16176/14829/18430/14810/17002/209012
GO:00048672	MF	46	-0.576152	1.89542	0.00212295	0.0593832	0.0521467	1598	serine-type endopeptidase inhibitor activity	tags=33%, list=11%, signal=29%	67866/235505/20724/20716/11905/238393/20708/20715/23980/11606/20730/278507/67701/20568/217847
GO:0018198	BP	43	-0.584276	1.89929	0.00198121	0.0587102	0.0515557	2561	peptidyl-cysteine modification	tags=42%, list=18%, signal=34%	69035/72170/70796/102193/27801/57437/70605/66220/22166/69908/11757/226861/14433/20648/108672/11421/66980/18126
GO:00068011	BP	57	-0.564459	1.91821	0.00105837	0.039844	0.0349885	2184	superoxide metabolic process	tags=33%, list=16%, signal=28%	14088/22177/13057/268396/14528/14063/11607/18127/18477/17970/71893/11606/11808/241275/16173/12411/214593/68891/18126
GO:19057101	BP	48	-0.582172	1.92822	0.000464974	0.0232445	0.0204119	1664	positive regulation of membrane permeability	tags=33%, list=12%, signal=29%	626708/12028/56016/68350/626682/74919/51800/11740/100041787/73689/100038927/503491/100041688/100041952/100041759/13239
GO:00152912	MF	167	-0.485644	1.935	2.01706e-05	0.00252485	0.00221717	3656	secondary active transmembrane transporter activity	tags=47%, list=26%, signal=35%	18400/110891/67554/67473/217316/20498/67547/330064/69572/20535/234076/20510/24060/103098/216225/20502/20520/20544/18674/24059/11416/236794/243616/214601/77031/73822/103710/106068/20494/63993/67863/83704/30805/27376/229706/80879/26372/104681/23985/20515/20517/18174/20536/68267/171429/20523/69354/228875/75750/13358/20539/72472/20537/218756/170756/233836/55963/432628/142681/224674/74338/11740/76574/…
GO:00354564	BP	48	-0.584581	1.9362	0.000424247	0.0224836	0.0197437	1790	response to interferon-beta	tags=44%, list=13%, signal=38%	66141/15959/100702/15944/226695/16362/240328/68713/69550/15953/100039796/54396/60440/246730/432555/114643/16145/15957/327959/14468/21822
GO:00025262	BP	78	-0.542688	1.94315	0.00066056	0.0295306	0.0259319	1135	acute inflammatory response	tags=22%, list=8%, signal=20%	14595/11551/21333/20716/20737/16176/279766/24058/20304/13419/12774/13848/21926/18489/20210/19695/20208
GO:00171711	MF	97	-0.520784	1.94434	0.000192726	0.0126971	0.0111498	1280	serine hydrolase activity	tags=21%, list=9%, signal=19%	71003/12263/69814/214523/109901/269109/66286/80893/16904/11421/279766/17224/18551/30943/13034/213171/17002/14939/12630/14938
GO:00090642	BP	59	-0.570715	1.94664	0.000426591	0.0224836	0.0197437	1817	glutamine family amino acid metabolic process	tags=25%, list=13%, signal=22%	12752/20540/69719/18127/51797/51793/19125/14718/66194/236539/27053/69051/212647/18126/234724
GO:00151441	MF	26	-0.670939	1.95214	0.00109987	0.0407983	0.0358265	2425	carbohydrate transmembrane transporter activity	tags=58%, list=17%, signal=48%	106068/20525/11826/117591/215928/20537/233836/170441/20527/213006/230612/56017/20526/56485/212980
GO:00042521	MF	80	-0.548348	1.96641	0.000115836	0.0089229	0.00783555	1280	serine-type endopeptidase activity	tags=22%, list=9%, signal=21%	71003/12263/69814/214523/109901/66286/80893/16904/279766/17224/18551/30943/13034/213171/17002/14939/12630/14938
GO:00082361	MF	92	-0.536445	1.98979	0.000147652	0.0107144	0.0094087	1280	serine-type peptidase activity	tags=22%, list=9%, signal=20%	71003/12263/69814/214523/109901/269109/66286/80893/16904/11421/279766/17224/18551/30943/13034/213171/17002/14939/12630/14938
GO:00517023	BP	80	-0.563105	2.01933	4.95727e-05	0.00477328	0.00419161	1712	biological process involved in interaction with symbiont	tags=26%, list=12%, signal=23%	14063/626708/13830/67231/26365/626682/14433/72179/100041787/20304/100038927/503491/230738/100041688/17002/68009/100041952/100041759/13239/100504232/19695
GO:00712163	BP	203	-0.517241	2.08027	1.93653e-08	5.10327e-06	4.48138e-06	1758	cellular response to biotic stimulus	tags=25%, list=12%, signal=22%	20312/14528/18035/100702/626708/15944/12628/22695/18127/214855/24088/626682/12475/22433/12519/257632/21899/20128/56338/16176/219033/246256/19260/100041787/20304/13218/634825/12142/21926/382059/23855/66298/100038927/16145/21390/382000/503491/16173/665927/230738/13237/100041688/100294660/17002/68009/100041952/100041759/13239/17329/497114/18126
GO:00324963	BP	240	-0.510134	2.09507	6.65322e-09	2.22084e-06	1.95021e-06	1758	response to lipopolysaccharide	tags=25%, list=12%, signal=22%	20312/14528/23887/18035/100702/626708/15944/12628/22695/18127/11757/214855/17970/626682/56615/12475/22433/207182/12519/257632/20128/19216/16176/219033/246256/19260/11421/12457/100041787/19217/268857/20304/13218/634825/12142/21926/382059/23855/66298/100038927/16145/21390/382000/503491/16173/665927/230738/84544/13237/100041688/100294660/17002/20568/68009/100041952/100041759/13239/17329/497114/18126
GO:00069531	BP	28	-0.717985	2.111	7.76318e-05	0.00670177	0.00588509	457	acute-phase response	tags=36%, list=3%, signal=35%	20716/16176/24058/20304/12774/21926/18489/20210/19695/20208
GO:00022373	BP	259	-0.509436	2.11287	1.10054e-09	4.592e-07	4.03242e-07	1758	response to molecule of bacterial origin	tags=25%, list=12%, signal=22%	20312/12273/14528/67313/23887/18035/100702/626708/15944/12628/22695/18127/11757/214855/24088/17970/626682/56615/12475/22433/207182/12519/257632/21899/20128/19216/16176/219033/246256/19260/11421/12457/100041787/19217/268857/20304/13218/634825/12142/21926/382059/23855/66298/100038927/16145/21390/382000/503491/16173/665927/230738/84544/13237/100041688/100294660/17002/20568/68009/100041952/100041759/…
GO:00019064	BP	147	-0.55004	2.15188	1.68075e-07	4.20776e-05	3.695e-05	2094	cell killing	tags=33%, list=15%, signal=28%	14131/21354/100529082/22177/18950/69582/14063/83408/626708/70450/30925/16768/12628/26365/18477/67405/667977/14964/56532/93694/15006/626682/21333/14433/104709/20085/16904/15039/225825/100041787/630294/13419/17110/56838/100038927/503491/16173/26904/100041688/17002/68009/100041952/100041759/13239/17329/14939/19695/18126
GO:00712193	BP	182	-0.542002	2.16942	8.01012e-09	2.50667e-06	2.2012e-06	1758	cellular response to molecule of bacterial origin	tags=27%, list=12%, signal=24%	20312/14528/18035/100702/626708/15944/12628/22695/18127/214855/24088/626682/12475/22433/12519/257632/21899/20128/16176/219033/246256/19260/100041787/20304/13218/634825/12142/21926/382059/23855/66298/100038927/16145/21390/382000/503491/16173/665927/230738/13237/100041688/100294660/17002/68009/100041952/100041759/13239/17329/497114/18126
GO:00702691	BP	24	-0.762838	2.17529	7.56122e-05	0.00664193	0.00583254	321	pyroptosis	tags=33%, list=2%, signal=33%	57911/69146/12363/331063/58203/74548/14939/14938
GO:00518832	BP	21	-0.793826	2.18315	6.38435e-05	0.00584609	0.00513368	1123	killing of cells in other organism involved in symbiotic interaction	tags=62%, list=8%, signal=57%	14063/626708/626682/14433/100041787/100038927/503491/100041688/68009/100041952/100041759/13239/19695
GO:00712223	BP	173	-0.547601	2.18971	1.7313e-08	4.8159e-06	4.22903e-06	1758	cellular response to lipopolysaccharide	tags=28%, list=12%, signal=25%	20312/14528/18035/100702/626708/15944/12628/22695/18127/214855/626682/12475/22433/12519/257632/20128/16176/219033/246256/19260/100041787/20304/13218/634825/12142/21926/382059/23855/66298/100038927/16145/21390/382000/503491/16173/665927/230738/13237/100041688/100294660/17002/68009/100041952/100041759/13239/17329/497114/18126
GO:00316403	BP	45	-0.715867	2.35717	6.60932e-07	0.00012728	0.00011177	1123	killing of cells of other organism	tags=40%, list=8%, signal=37%	626682/21333/14433/20085/100041787/17110/56838/100038927/503491/100041688/17002/68009/100041952/100041759/13239/17329/19695/18126
GO:00508302	BP	94	-0.668084	2.48096	1.78015e-09	6.85631e-07	6.02079e-07	1220	defense response to Gram-positive bacterium	tags=38%, list=9%, signal=35%	24088/626682/22353/21333/257632/219033/67248/100041787/13218/69146/17110/17472/634825/21926/382059/17393/23855/66298/100038927/382000/14468/70045/503491/665927/13237/100041688/18489/100294660/17002/68009/100041952/100041759/13239/12945/19695/497114
GO:00069594	BP	129	-0.655073	2.5211	1e-10	6.25875e-08	5.49605e-08	1679	humoral immune response	tags=42%, list=12%, signal=37%	83408/626708/94185/96935/12628/216892/67405/12268/19692/12263/12262/626682/22353/21333/259301/14433/20085/257632/16176/219033/66214/67248/100041787/13218/634825/21926/382059/17393/23855/66298/56838/100038927/382000/67701/503491/12274/665927/13237/100041688/18489/100294660/17002/20568/68009/16069/100041952/100041759/13239/17329/100504232/12945/12630/19695/497114
GO:00427423	BP	191	-0.627973	2.52226	1e-10	6.25875e-08	5.49605e-08	1123	defense response to bacterium	tags=30%, list=8%, signal=28%	626682/22353/21333/259301/20085/257632/98365/20737/219033/19376/54396/67248/60440/100041787/16819/246727/246730/13218/57911/114643/69146/17110/17472/634825/70163/21926/231507/331063/382059/17393/23855/66298/100038927/16145/382000/100038882/67701/14468/70045/503491/74548/665927/19074/13237/100041688/18489/100294660/17002/20568/68009/16069/100041952/100041759/13239/12945/19695/497114/18126
GO:00022272	BP	26	-0.870296	2.53218	2.22663e-10	1.01352e-07	8.90015e-08	654	innate immune response in mucosa	tags=85%, list=5%, signal=81%	257632/67248/100041787/13218/634825/11808/382059/23855/66298/100038927/382000/503491/665927/13237/100041688/100294660/17002/68009/100041952/100041759/13239/497114
GO:00358213	BP	93	-0.687145	2.54671	1.74311e-10	8.72777e-08	7.6642e-08	542	modulation of process of other organism	tags=29%, list=4%, signal=28%	100041787/20304/13218/69146/634825/382059/23855/66298/100038927/382000/503491/665927/230738/13237/100041688/18489/100294660/17002/20568/68009/100041952/100041759/13239/100504232/19695/497114/18126
GO:00022513	BP	37	-0.814636	2.55669	1.46453e-10	8.14764e-08	7.15476e-08	892	organ or tissue specific immune response	tags=68%, list=6%, signal=63%	257632/19329/67248/100041787/13218/634825/11808/382059/23855/66298/100038927/382000/503491/18703/665927/69583/13237/100041688/100294660/17002/68009/100041952/100041759/13239/497114
GO:00023853	BP	36	-0.823902	2.57492	1e-10	6.25875e-08	5.49605e-08	892	mucosal immune response	tags=69%, list=6%, signal=65%	257632/19329/67248/100041787/13218/634825/11808/382059/23855/66298/100038927/382000/503491/18703/665927/69583/13237/100041688/100294660/17002/68009/100041952/100041759/13239/497114
GO:00508293	BP	71	-0.738581	2.59863	1e-10	6.25875e-08	5.49605e-08	551	defense response to Gram-negative bacterium	tags=39%, list=4%, signal=38%	60440/100041787/13218/69146/17110/634825/70163/382059/17393/23855/66298/100038927/16145/382000/503491/665927/13237/100041688/18489/100294660/17002/68009/100041952/100041759/13239/12945/19695/497114
GO:00516733	BP	23	-0.93304	2.63028	1e-10	6.25875e-08	5.49605e-08	542	membrane disruption in other organism	tags=87%, list=4%, signal=84%	100041787/13218/69146/634825/382059/23855/66298/100038927/382000/503491/665927/13237/100041688/100294660/17002/68009/100041952/100041759/13239/497114
GO:00618443	BP	60	-0.785793	2.67899	1e-10	6.25875e-08	5.49605e-08	1123	antimicrobial humoral immune response mediated by antimicrobial peptide	tags=57%, list=8%, signal=52%	626682/22353/21333/259301/14433/20085/257632/219033/67248/100041787/13218/634825/382059/17393/23855/66298/56838/100038927/382000/503491/665927/13237/100041688/18489/100294660/17002/68009/100041952/100041759/13239/17329/12945/19695/497114
GO:00197304	BP	70	-0.782267	2.73928	1e-10	6.25875e-08	5.49605e-08	1123	antimicrobial humoral response	tags=53%, list=8%, signal=49%	626682/22353/21333/259301/14433/20085/257632/219033/67248/100041787/13218/634825/382059/17393/23855/66298/56838/100038927/382000/67701/503491/665927/13237/100041688/18489/100294660/17002/20568/68009/16069/100041952/100041759/13239/17329/12945/19695/497114
GO:00197314	BP	41	-0.864877	2.79567	1e-10	6.25875e-08	5.49605e-08	1123	antibacterial humoral response	tags=73%, list=8%, signal=68%	626682/22353/21333/257632/219033/67248/100041787/13218/634825/382059/17393/23855/66298/100038927/382000/67701/503491/665927/13237/100041688/100294660/17002/20568/68009/16069/100041952/100041759/13239/12945/497114

## Sheet: Table 3a(ii)
Supplementary Table 3a - Bulk tissue RNA-Seq from gnotobiotic animal experiments
(ii) Intergenerational transmission experiment
GSEA, Duodenum
GO ID	Description	setSize	enrichmentScore	Normalized Enrichment Score	P-value	P-adj	q-value	rank	leading_edge	core_enrichment
GO:0051673	membrane disruption in other organism	23	0.92622	2.94711	7.51977e-18	4.55923e-14	4.16674e-14	1073	tags=87%, list=6%, signal=82%	Defa5/Defa22/Defa21/Defa29/Defa39/Defa20/Defa2/Defa41/Defa24/Defa38/Defa40/Defa30/Defa23/Defa3/Defa34/Ltf/Defa26/Defa35/Gsdmd/Defa17
GO:0019731	antibacterial humoral response	46	0.78417	2.8991	8.23032e-16	1.81503e-12	1.65878e-12	1073	tags=54%, list=6%, signal=51%	Defa5/Defa22/Defa21/Defa29/Defa39/Ang4/Mmp7/Defa20/Defa2/Defa41/Defa24/Defa38/Wfdc16/Defa40/Defa30/Defa23/Defa3/Defa34/Jchain/Ltf/Defa26/Defa35/Slpi/Dmbt1/Defa17
GO:0002385	mucosal immune response	37	0.820252	2.90917	8.98086e-16	1.81503e-12	1.65878e-12	718	tags=54%, list=4%, signal=52%	Defa5/Defa22/Defa21/Defa29/Defa39/Defa20/Defa2/Defa41/Defa24/Defa38/Defa40/Defa30/Defa23/Defa3/Defa34/Pigr/Ltf/Defa26/Defa35/Gcnt3
GO:0006805	xenobiotic metabolic process	85	-0.663296	-2.7713	1.97569e-15	2.86321e-12	2.61673e-12	2373	tags=54%, list=14%, signal=47%	Cyp2c40/Nceh1/Ugt1a1/Cyp2d10/Gsto1/Cyp2j9/Ugt1a7c/Abcc2/Cyp2d26/Rorc/Ugt1a6b/Ugt1a5/Ugt1a2/Fmo4/Gsta4/Cyp2d22/Gstm2/Cyp2r1/Cyp2j5/Cyp2u1/Cbr1/Nr1i2/Akr1c13/Cyp26b1/Cyp2c66/Cyp2c65/Cyp2c67/Cyp2j6/Ugt1a8/Gstm4/Cyp2c68/Gstm1/Gsta1/Cyp1b1/Cyp2c55/Gsta3/Gsta5/Cryz/Acsl1/Cyp2c29/Ugt1a6a/Gstt1/Acaa1b/Gsta2/Ugt1a9/Cyp2c38
GO:0050829	defense response to Gram-negative bacterium	74	0.680348	2.70738	2.36122e-15	2.86321e-12	2.61673e-12	1073	tags=38%, list=6%, signal=36%	Defa5/Defa22/Defa21/Defa29/Defa39/Mmp7/Defa20/Defa2/Defa41/Lyz1/Defa24/Defa38/Defa40/Reg3g/Defa30/Defa23/Reg3b/Defa3/Defa34/Pycard/Ltf/Defa26/Defa35/Gsdmd/Dmbt1/Lypd8/Drosha/Defa17
GO:0002251	organ or tissue specific immune response	39	0.811909	2.93246	3.56299e-15	3.60041e-12	3.29046e-12	718	tags=51%, list=4%, signal=49%	Defa5/Defa22/Defa21/Defa29/Defa39/Defa20/Defa2/Defa41/Defa24/Defa38/Defa40/Defa30/Defa23/Defa3/Defa34/Pigr/Ltf/Defa26/Defa35/Gcnt3
GO:0002227	innate immune response in mucosa	26	0.878985	2.87977	9.046e-15	7.83513e-12	7.16062e-12	1073	tags=73%, list=6%, signal=69%	Defa5/Defa22/Defa21/Defa29/Defa39/Defa20/Defa2/Defa41/Defa24/Defa38/Defa40/Defa30/Defa23/Defa3/Defa34/Ltf/Defa26/Defa35/Defa17
GO:0006959	humoral immune response	152	0.538304	2.44846	5.34976e-14	4.05445e-11	3.70541e-11	1805	tags=30%, list=11%, signal=27%	Mptx2/Defa5/Defa22/Defa21/Defa29/Defa39/Ang4/Mmp7/Defa20/Defa2/Defa41/Defa24/Cfhr2/Bcl3/Cfi/Defa38/Pglyrp1/Wfdc16/Defa40/Reg3g/Defa30/Defa23/Reg3b/Defa3/Defa34/Ccl28/Jchain/Mfap4/Exo1/Ltf/Defa26/Defa35/Slpi/H2-DMa/Mbl2/Dmbt1/Defa17/C4b/Susd4/Spns2/Rarres2/Ccl27a/Tfe3/Tnfrsf21/Romo1/C2
GO:0006631	fatty acid metabolic process	369	-0.421046	-2.13388	7.92558e-14	5.3392e-11	4.87956e-11	2009	tags=29%, list=12%, signal=26%	Cyp2j9/Pdk2/Cyp4f14/Scd1/Tbxas1/Aasdh/Hadha/Ncor1/Acaa2/Cyp2d26/Apoa1/Gpx4/Trib3/Acsbg1/Apoa5/Mapk9/Edn1/Acsl6/Eci1/Slc25a17/H2-Ke6/Pnpla8/Erlin2/Degs1/Cyp2d22/Ces1c/Cyp2j5/Gip/Acot6/Ech1/Aloxe3/Cyp2u1/Cpt1c/C1qtnf9/Acadl/Apoc3/Sirt1/Aldh3a2/Rgn/Apoa4/Slc27a1/Cyp2c66/Ephx2/Cyp2c65/Ppargc1a/Pdk1/Hadh/Cbr4/Hadhb/Cyp2c67/Cyp2j6/Fads6/Prkag2/Acadm/Etfdh/Gstm4/Pck1/Mgll/Cyp4v3/Cyp2c68/Acsl3/Acnat1/Phy…
GO:0019730	antimicrobial humoral response	83	0.639503	2.607	1.98344e-13	1.20256e-10	1.09904e-10	1073	tags=36%, list=6%, signal=34%	Defa5/Defa22/Defa21/Defa29/Defa39/Ang4/Mmp7/Defa20/Defa2/Defa41/Defa24/Bcl3/Defa38/Pglyrp1/Wfdc16/Defa40/Reg3g/Defa30/Defa23/Reg3b/Defa3/Defa34/Ccl28/Jchain/Ltf/Defa26/Defa35/Slpi/Dmbt1/Defa17
GO:0050830	defense response to Gram-positive bacterium	95	0.610214	2.55756	6.1791e-13	3.25565e-10	2.97538e-10	1559	tags=36%, list=9%, signal=33%	Defa5/Defa22/Defa21/Defa29/Defa39/Ang4/Mmp7/Defa20/Defa2/Defa41/Lyz1/Defa24/Defa38/Pglyrp1/Defa40/Reg3g/Defa30/Defa23/Reg3b/Defa3/Defa34/Pycard/Ltf/Defa26/Defa35/Gsdmd/Mbl2/Dmbt1/Drosha/Pld1/Defa17/Nod1/Rarres2/2610528A11Rik
GO:0042742	defense response to bacterium	205	0.486329	2.31533	6.44364e-13	3.25565e-10	2.97538e-10	1559	tags=24%, list=9%, signal=22%	Defa5/Defa22/Defa21/Defa29/Defa39/Ang4/Mmp7/Defa20/Defa2/Defa41/Lyz1/Defa24/Bcl3/Defa38/Pglyrp1/Wfdc16/Defa40/Reg3g/Irf8/Defa30/Mavs/Defa23/Reg3b/Defa3/Defa34/Cyba/Pycard/Plac8/Jchain/Ltf/Defa26/Defa35/Slpi/Gsdmd/Mbl2/Dmbt1/Lypd8/Drosha/Pld1/Defa17/Nos2/Nod1/Gsdmc4/Isg15/Fcgr1/Nlrp1a/Spn/Gsdmc2/Rarres2/2610528A11Rik
GO:0042178	xenobiotic catabolic process	47	-0.736076	-2.76248	1.46013e-12	6.80982e-10	6.22358e-10	2373	tags=64%, list=14%, signal=55%	Cyp2c40/Ugt1a1/Cyp2d10/Gsto1/Cyp2j9/Abcc2/Cyp2d26/Fmo4/Cyp2d22/Gstm2/Cyp2r1/Cyp2j5/Cyp2u1/Nr1i2/Cyp2c66/Cyp2c65/Cyp2c67/Cyp2j6/Gstm4/Cyp2c68/Gstm1/Gsta1/Cyp2c55/Gsta5/Cryz/Acsl1/Cyp2c29/Acaa1b/Gsta2/Cyp2c38
GO:0034660	ncRNA metabolic process	429	0.380051	1.97122	3.80915e-12	1.64964e-09	1.50762e-09	4480	tags=41%, list=26%, signal=31%	Yars/Zc3h12a/Slfn9/Tdrd1/Ftsj3/Rrp12/Farsa/Ints3/Larp7/Tbl3/Exosc4/Nat10/Trmt61a/Gars/Ints7/Mettl1/Vars/Rrp36/Mrm3/Ears2/Dis3l2/Nhp2/Dis3l/Pa2g4/Mrpl1/Ints2/Exosc8/Nars/Yars2/Prkdc/Ago3/Piwil4/Srfbp1/Drosha/Ints10/Rrp7a/Eprs/Mphosph6/Nolc1/Qrsl1/Heatr1/Cars/Pelo/Pwp2/Bysl/Rnasel/Gatb/Ints1/Snu13/Mettl4/Mrto4/Rcl1/Trmt1/Tsr1/Ddx56/Rrs1/Mdn1/Ints11/Wars/Rpl10a/Isg20/Elac2/Ctu2/Wdr18/Bud23/Rtcb/Pdcd…
GO:0061844	antimicrobial humoral immune response mediated by antimicrobial peptide	69	0.646843	2.56264	2.5338e-11	1.02416e-08	9.35995e-09	1073	tags=38%, list=6%, signal=35%	Defa5/Defa22/Defa21/Defa29/Defa39/Ang4/Mmp7/Defa20/Defa2/Defa41/Defa24/Defa38/Pglyrp1/Defa40/Reg3g/Defa30/Defa23/Reg3b/Defa3/Defa34/Ccl28/Ltf/Defa26/Defa35/Dmbt1/Defa17
GO:0071466	cellular response to xenobiotic stimulus	135	-0.51532	-2.29863	5.34572e-11	2.0257e-08	1.85131e-08	2373	tags=38%, list=14%, signal=33%	Cyp2c40/Nceh1/Ugt1a1/Gstm3/Cyp2d10/Braf/Gsto1/Cyp2j9/Ugt1a7c/Abcc2/Cyp2d26/Rorc/Ugt1a6b/Ugt1a5/Ugt1a2/Prnp/Fmo4/Gsta4/Cyp2d22/Gstm2/Cyp2r1/Cyp2j5/Cyp2u1/Cbr1/Nr1h4/Nr1i2/Akr1c13/Cyp26b1/Cyp2c66/Cyp2c65/Cyp2c67/Cyp2j6/Ugt1a8/Gstm4/Cyp2c68/Gstm1/Gsta1/Cyp1b1/Cyp2c55/Gsta3/Gsta5/Cryz/Acsl1/Cyp2c29/Ugt1a6a/Gstt1/Acaa1b/Gsta2/Ugt1a9/Fbp1/Cyp2c38
GO:0035821	modulation of process of other organism	100	0.568429	2.40065	6.63365e-11	2.36587e-08	2.1622e-08	1285	tags=31%, list=7%, signal=29%	Mptx2/Defa5/Defa22/Defa21/Defa29/Defa39/Defa20/Defa2/Defa41/Defa24/Defa38/Zc3h12a/Ceacam1/Defa40/Reg3g/Smarcb1/Defa30/Tardbp/Defa23/Reg3b/Defa3/Defa34/Ltf/Defa26/Defa35/Slpi/Gsdmd/Hspa8/Defa17/Nos2/Hdac1
GO:0009410	response to xenobiotic stimulus	257	-0.400056	-1.94179	7.45185e-09	2.51003e-06	2.29395e-06	2155	tags=28%, list=13%, signal=25%	Ugt1a1/Gstm3/Cyp2d10/Braf/Gsto1/Cyp2j9/Ugt1a7c/Pnp2/Abcc2/Hadha/Cyp2d26/Rorc/Ugt1a6b/Mapk9/Ugt1a5/Npc1/Ugt1a2/Prnp/Fmo4/Gsta4/Gabrb3/Cyp2d22/Gstm2/Cyp2r1/Cyp2j5/Cyp2u1/Cbr1/Dgcr2/Nr1h4/Nr1i2/Mgst1/Ei24/Npas2/Akr1c13/Slc12a5/Cyp26b1/Cyp2c66/Cyp2c65/Pde3a/Hadh/Sod1/Cyp2c67/Rhbdd3/Cyp2j6/Rasa1/Ugt1a8/Gstm4/Gclc/Nqo1/Cyp2c68/Gstm1/Gsta1/Trpa1/Crot/Cyp1b1/Ube2b/Cyp2c55/Gclm/Gsta3/Gsta5/Vav3/Cryz/Acsl1…
GO:0022613	ribonucleoprotein complex biogenesis	399	0.351059	1.80409	8.78345e-09	2.80285e-06	2.56156e-06	4480	tags=40%, list=26%, signal=31%	Xpo1/Sf3a1/Ftsj3/Srsf1/Rrp12/Tbl3/Nop58/Exosc4/Nat10/Eif2d/Ran/Hsp90aa1/Rrp36/Mrm3/Nhp2/Mrps2/Pa2g4/Mrpl1/Exosc8/Celf5/Noc2l/Prkdc/Ago3/Srfbp1/Drosha/Ruvbl1/Rrp7a/Heatr3/Mphosph6/Denr/Heatr1/Abce1/Pwp2/Bysl/Rrn3/Rnasel/Snu13/Mrto4/Rcl1/Noc4l/Mybbp1a/Tsr1/Snrpd1/Ddx56/Rrs1/Celf1/Mdn1/Mrpl36/Rpl10a/Isg20/Efl1/Wdr18/Bud23/Rpl13a/Mpv17l2/Pdcd11/Ddx39b/Rpl38/Mrpl20/Rps21/Gemin6/Emg1/Urb1/Nip7/Ruvbl2/N…
GO:0042254	ribosome biogenesis	285	0.382936	1.89954	1.96245e-08	5.94916e-06	5.43701e-06	4480	tags=42%, list=26%, signal=32%	Xpo1/Ftsj3/Rrp12/Tbl3/Nop58/Exosc4/Nat10/Ran/Rrp36/Mrm3/Nhp2/Mrps2/Pa2g4/Mrpl1/Exosc8/Noc2l/Prkdc/Srfbp1/Drosha/Rrp7a/Heatr3/Mphosph6/Heatr1/Abce1/Pwp2/Bysl/Rrn3/Rnasel/Snu13/Mrto4/Rcl1/Noc4l/Mybbp1a/Tsr1/Ddx56/Rrs1/Mdn1/Mrpl36/Rpl10a/Isg20/Efl1/Wdr18/Bud23/Mpv17l2/Pdcd11/Rpl38/Mrpl20/Rps21/Emg1/Urb1/Nip7/Nifk/Nop16/Sirt7/Rpl3/Nsun3/Rpp30/Gar1/Exosc3/Nop56/Nop2/Rps17/Mrm2/Mettl17/Rrp1b/Rrp15/Rpus…
GO:0001676	long-chain fatty acid metabolic process	93	-0.53473	-2.25225	2.73949e-08	7.9093e-06	7.22841e-06	2373	tags=42%, list=14%, signal=36%	Cyp2c40/Alox8/Sphk1/Cyp2d10/Cyp2j9/Cyp4f14/Cyp2d26/Gpx4/Acsbg1/Acsl6/Pnpla8/Cyp2d22/Cyp2j5/Aloxe3/Cyp2u1/Acadl/Slc27a1/Cyp2c66/Ephx2/Cyp2c65/Cyp2c67/Cyp2j6/Gstm4/Mgll/Cyp2c68/Acsl3/Cyp1b1/Cyp4a10/Acot3/Cyp2c55/Slc27a2/Acot4/Acsl1/Cyp2c29/Cd36/Acot2/Ephx1/Acot1/Cyp2c38
GO:0043039	tRNA aminoacylation	42	0.647916	2.36713	1.39207e-07	3.83642e-05	3.50616e-05	4599	tags=69%, list=27%, signal=51%	Yars/Farsa/Gars/Vars/Ears2/Nars/Yars2/Eprs/Qrsl1/Cars/Gatb/Wars/Rars/Hars/Qars/Mars1/Iars/Kars/Tars/Dars2/Mars2/Sars2/Aars/Vars2/Farsb/Aarsd1/Tars2/Cars2/Rars2
GO:0032496	response to lipopolysaccharide	256	0.373085	1.81905	1.54929e-07	4.08407e-05	3.73248e-05	1645	tags=20%, list=10%, signal=19%	Defa5/Defa22/Defa21/Defa29/Defa39/Ang4/Defa20/Defa2/Defa41/Defa24/Defa38/Zc3h12a/Plcg2/Defa40/Irf8/Defa30/Cx3cl1/S100a14/Defa23/Defa3/Ppard/Trib1/Defa34/Abr/Hsf1/Pycard/Scarb1/Wdr83/Mrc1/Ggt5/Ltf/Defa26/Defa35/Slpi/Dab2ip/Mapk14/Gch1/Rara/Ptafr/Defa17/Dusp10/Nos2/Gstp1/Cd14/Upf1/Smad6/Il18/Il23r/Lyn/Il12rb2/Arid5a/Rpl13a
GO:0071219	cellular response to molecule of bacterial origin	193	0.409011	1.92051	1.61737e-07	4.08587e-05	3.73413e-05	1626	tags=21%, list=9%, signal=19%	Defa5/Defa22/Defa21/Defa29/Defa39/Ang4/Defa20/Defa2/Defa41/Defa24/Defa38/Zc3h12a/Plcg2/Defa40/Irf8/Defa30/Cx3cl1/Defa23/Defa3/Ppard/Trib1/Defa34/Pycard/Mrc1/Ltf/Defa26/Defa35/Tlr1/Dab2ip/Mapk14/Gch1/Rara/Defa17/Nos2/Gstp1/Cd14/Upf1/Il18/Lyn/Arid5a
GO:0016072	rRNA metabolic process	218	0.395072	1.8899	1.94827e-07	4.58037e-05	4.18606e-05	3580	tags=36%, list=21%, signal=29%	Slfn9/Ftsj3/Rrp12/Tbl3/Exosc4/Nat10/Rrp36/Mrm3/Nhp2/Dis3l/Pa2g4/Mrpl1/Exosc8/Prkdc/Srfbp1/Drosha/Rrp7a/Mphosph6/Heatr1/Pelo/Pwp2/Bysl/Rnasel/Snu13/Mrto4/Rcl1/Tsr1/Ddx56/Rrs1/Mdn1/Rpl10a/Isg20/Wdr18/Bud23/Pdcd11/Ern2/Rps21/Emg1/Urb1/Nifk/Sirt7/Nsun3/Rpp30/Gar1/Exosc3/Nop2/Rps17/Mrm2/Rrp1b/Rrp15/Rpusd2/Exosc2/Rpf2/Wdr36/Ddx49/Pop5/Naf1/Rpp38/Ddx18/Bop1/Rps15/Rpl7/Ddx21/Znhit6/Utp3/Nol9/Npm1/Nop9/No…
GO:0120254	olefinic compound metabolic process	112	-0.481587	-2.07845	1.9642e-07	4.58037e-05	4.18606e-05	2373	tags=36%, list=14%, signal=31%	Cyp2c40/Alox8/Sphk1/Scp2/Cyp2d10/Cyp2j9/Cyp4f14/Cyp2d26/Gpx4/Rbp4/Pnpla8/Cyp2d22/Cyp2j5/Aloxe3/Cyp2u1/Cyp2c66/Ephx2/Cyp2c65/Ppargc1a/Ttr/Cyp2c67/Rbp1/Cyp2j6/Dhrs4/Afp/Mgll/Cyp2c68/Rdh9/Cyp1b1/Cyp4a10/Cyp2c55/Adh4/Rdh16f2/Akr1c14/Retsat/Cyp2c29/Aldh1a1/Dhrs3/Ephx1/Cyp2c38
GO:0008206	bile acid metabolic process	34	-0.696826	-2.41107	2.20398e-07	4.79839e-05	4.38531e-05	1269	tags=38%, list=7%, signal=35%	Ces1c/Prox1/Nr1h4/Sirt1/Malrd1/Cyp27a1/Slc27a2/Ces1f/Hnf1a/Acaa1b/Ces1d/Ces1e/Ces1g
GO:0071222	cellular response to lipopolysaccharide	184	0.413991	1.93046	2.2396e-07	4.79839e-05	4.38531e-05	1626	tags=21%, list=9%, signal=19%	Defa5/Defa22/Defa21/Defa29/Defa39/Ang4/Defa20/Defa2/Defa41/Defa24/Defa38/Zc3h12a/Plcg2/Defa40/Irf8/Defa30/Cx3cl1/Defa23/Defa3/Ppard/Trib1/Defa34/Pycard/Mrc1/Ltf/Defa26/Defa35/Dab2ip/Mapk14/Gch1/Rara/Defa17/Nos2/Gstp1/Cd14/Upf1/Il18/Lyn/Arid5a
GO:0002237	response to molecule of bacterial origin	276	0.369179	1.8235	2.29512e-07	4.79839e-05	4.38531e-05	1645	tags=20%, list=10%, signal=18%	Defa5/Defa22/Defa21/Defa29/Defa39/Ang4/Defa20/Defa2/Defa41/Defa24/Defa38/Zc3h12a/Plcg2/Defa40/Irf8/Defa30/Cx3cl1/S100a14/Defa23/Defa3/Ppard/Trib1/Defa34/Abr/Hsf1/Pycard/Scarb1/Wdr83/Mrc1/Ggt5/Ltf/Defa26/Defa35/Tlr1/Slpi/Dab2ip/Mapk14/Gch1/Dmbt1/Rara/Ptafr/Defa17/Cd24a/Dusp10/Nos2/Gstp1/Cd14/Upf1/Smad6/Il18/Il23r/Lyn/Il12rb2/Arid5a/Rpl13a
GO:1905953	negative regulation of lipid localization	50	-0.608647	-2.27529	2.68087e-07	5.41804e-05	4.95161e-05	1269	tags=32%, list=7%, signal=30%	Ces1c/Igfbp3/Thbs1/Apoc3/Abcg1/Irs2/Pnpla2/Ces1f/Ppara/Abcg5/Apoa2/Ces1d/Hbp1/Abcg8/Ces1e/Ces1g
GO:0033559	unsaturated fatty acid metabolic process	98	-0.501748	-2.12811	2.78615e-07	5.44918e-05	4.98007e-05	2790	tags=42%, list=16%, signal=35%	Cyp2e1/Pla2g4f/Ces2e/Acox1/Cyp2c40/Alox8/Sphk1/Ces2c/Ces2a/Cyp2d10/Cyp2j9/Cyp4f14/Scd1/Tbxas1/Cyp2d26/Gpx4/Mapk9/Edn1/Pnpla8/Cyp2d22/Cyp2j5/Aloxe3/Cyp2u1/Sirt1/Cyp2c66/Ephx2/Cyp2c65/Cyp2c67/Cyp2j6/Mgll/Cyp2c68/Hpgd/Cyp1b1/Cyp4a10/Cyp2c55/Ces2b/Ptgr1/Akr1c14/Cyp2c29/Ephx1/Cyp2c38
GO:0006418	tRNA aminoacylation for protein translation	39	0.653261	2.35945	3.44254e-07	6.52253e-05	5.96102e-05	4599	tags=69%, list=27%, signal=51%	Yars/Farsa/Gars/Vars/Ears2/Nars/Yars2/Eprs/Cars/Wars/Rars/Hars/Qars/Mars1/Iars/Kars/Tars/Dars2/Mars2/Sars2/Aars/Vars2/Farsb/Aarsd1/Tars2/Cars2/Rars2
GO:0016236	macroautophagy	214	-0.402216	-1.91257	4.85457e-07	8.91917e-05	8.15134e-05	2976	tags=32%, list=17%, signal=27%	Vps39/Map1lc3a/Nod2/Rab33b/Cln3/Pik3c2a/Ddrgk1/Usp30/Rab3gap1/Retreg3/Ufc1/Atg2a/Ctsd/C9orf72/Hif1a/Atg9a/Vps41/Smg1/Map3k7/Nsfl1c/Vmp1/Wipi1/Wdr45b/Optn/Bnip3/Lamp2/Fyco1/Npc1/Tbk1/Ulk1/Sh3glb1/Ubqln1/Atg2b/Pink1/Wac/Tbc1d12/Atg101/Snapin/Sirt1/Tsc1/Rab43/Ei24/Ilrun/Ikbkg/Yod1/Wdr45/Atg12/Pik3c3/Lgals8/Mcoln1/Ubxn6/Mtmr3/Becn1/Zfyve1/Ubxn2a/Rb1cc1/Map1lc3b/Bnip3l/Snap29/Trp53inp1/Wdr81/Nbr1/Atg1…
GO:0006260	DNA replication	242	0.377681	1.82607	5.12074e-07	9.13149e-05	8.34539e-05	4263	tags=40%, list=25%, signal=31%	Cdc6/Pclaf/Pold1/Top1/Mcm5/Fen1/Ccne1/Mcm6/Met/Pole/Cdc7/Pola1/Gmnn/Mcm4/E2f7/Pold2/Id3/Supt16/Orc1/Mms22l/Recql4/Grwd1/Nasp/Ssrp1/Alyref/Fam111a/Tipin/Rfc2/Pura/Blm/Mettl4/Gins2/Rrm1/Lrwd1/Polb/Prim1/Stoml2/Upf1/Smc3/Cdc45/Wdr18/Mcm2/Mcm3/Gli2/Brpf3/Rtel1/Repin1/Ttf1/Hras/Polh/Donson/Sirt7/Fbh1/Trp53/Chaf1a/Noc3l/Mcm7/Adra2a/Alyref2/Ticrr/Atr/Rpa1/Inppl1/E2f8/Polq/Mre11a/Dnaja3/Cenpx/Eme1/Rrm2/C…
GO:0034470	ncRNA processing	355	0.338254	1.7064	5.47298e-07	9.48076e-05	8.66459e-05	4983	tags=41%, list=29%, signal=30%	Ftsj3/Rrp12/Ints3/Larp7/Tbl3/Exosc4/Nat10/Trmt61a/Ints7/Mettl1/Rrp36/Mrm3/Nhp2/Pa2g4/Mrpl1/Ints2/Exosc8/Prkdc/Ago3/Srfbp1/Drosha/Ints10/Rrp7a/Mphosph6/Heatr1/Pwp2/Bysl/Rnasel/Ints1/Snu13/Mrto4/Rcl1/Trmt1/Tsr1/Ddx56/Rrs1/Mdn1/Ints11/Rpl10a/Isg20/Elac2/Ctu2/Wdr18/Bud23/Rtcb/Pdcd11/Hnrnpa2b1/Rps21/Emg1/Pus1/Wdr6/Urb1/Tsen34/Nifk/Tarbp1/Sirt7/Nsun3/Wdr4/Rpp30/Gar1/Exosc3/Ago2/Nop2/Rps17/Mrm2/Rrp1b/Rr…
GO:0019369	arachidonic acid metabolic process	51	-0.59712	-2.24809	5.9768e-07	9.93642e-05	9.08102e-05	2373	tags=49%, list=14%, signal=42%	Cyp2c40/Alox8/Sphk1/Cyp2d10/Cyp2j9/Cyp4f14/Cyp2d26/Gpx4/Pnpla8/Cyp2d22/Cyp2j5/Aloxe3/Cyp2u1/Cyp2c66/Cyp2c65/Cyp2c67/Cyp2j6/Mgll/Cyp2c68/Cyp1b1/Cyp4a10/Cyp2c55/Cyp2c29/Ephx1/Cyp2c38
GO:0051873	killing by host of symbiont cells	25	0.73828	2.39475	6.06379e-07	9.93642e-05	9.08102e-05	800	tags=44%, list=5%, signal=42%	Defa5/Defa20/Defa41/Defa24/Defa40/Reg3g/Defa30/Defa34/Defa26/Defa35/Mbl2
GO:0006699	bile acid biosynthetic process	24	-0.742412	-2.34364	7.21137e-07	0.000115059	0.000105154	1269	tags=46%, list=7%, signal=43%	Ces1c/Prox1/Sirt1/Malrd1/Cyp27a1/Slc27a2/Ces1f/Hnf1a/Ces1d/Ces1e/Ces1g
GO:0051702	biological process involved in interaction with symbiont	87	0.505516	2.07969	9.42269e-07	0.000146487	0.000133876	1285	tags=24%, list=7%, signal=22%	Mptx2/Defa5/Defa20/Defa41/Defa24/Zc3h12a/Ceacam1/Defa40/Reg3g/Smarcb1/Defa30/Tardbp/Defa34/Gpx2/Ltf/Defa26/Defa35/Mbl2/Hspd1/Hspa8/Hdac1
GO:0032543	mitochondrial translation	74	0.524962	2.08904	9.9583e-07	0.000150943	0.000137949	4067	tags=47%, list=24%, signal=36%	Tufm/Shmt2/Tsfm/Gars/Mrpl51/Ears2/Mrps2/Mrps34/Yars2/Mrps27/Qrsl1/Gatb/Mrps25/Mief1/Mrps21/Mpv17l2/Mrps28/Mrpl47/Hars/Mrps6/Lrpprc/Nsun3/Rcc1l/Gfm1/Mrps14/Trmt10c/Alkbh1/Mrps16/Dars2/Sars2/Mtrf1l/Mrpl58/Mrpl44/Coa3/Noa1
GO:0006914	autophagy	408	-0.328867	-1.68642	1.09725e-06	0.000157813	0.000144228	3473	tags=30%, list=20%, signal=24%	Atm/Smcr8/Trim12a/Wdfy4/Wdr41/Hmox1/Srpx/Svip/Sirt2/Rnf166/Atf6/Vps16/Il10ra/Eif2ak4/Clu/Vps39/Map1lc3a/Nod2/Rnf152/Rab33b/Cln3/Pik3c2a/Ddrgk1/Vps18/Casp1/Snca/Rab8a/Foxo3/Usp30/Washc1/Foxo1/Fnbp1l/Rab3gap1/Retreg3/Ufc1/Rragc/Atg2a/Ctsd/C9orf72/Hif1a/Xpa/Atg9a/Vps41/Tbc1d17/Smg1/Map3k7/Nsfl1c/Zkscan3/Kat8/Vmp1/Wipi1/Wdr45b/Ticam1/Ctsa/Optn/Bnip3/Trib3/Dap/Lamp2/Fyco1/Rnf185/Npc1/Tbk1/Cd84/Gsk3b/U…
GO:0061919	process utilizing autophagic mechanism	408	-0.328867	-1.68642	1.09725e-06	0.000157813	0.000144228	3473	tags=30%, list=20%, signal=24%	Atm/Smcr8/Trim12a/Wdfy4/Wdr41/Hmox1/Srpx/Svip/Sirt2/Rnf166/Atf6/Vps16/Il10ra/Eif2ak4/Clu/Vps39/Map1lc3a/Nod2/Rnf152/Rab33b/Cln3/Pik3c2a/Ddrgk1/Vps18/Casp1/Snca/Rab8a/Foxo3/Usp30/Washc1/Foxo1/Fnbp1l/Rab3gap1/Retreg3/Ufc1/Rragc/Atg2a/Ctsd/C9orf72/Hif1a/Xpa/Atg9a/Vps41/Tbc1d17/Smg1/Map3k7/Nsfl1c/Zkscan3/Kat8/Vmp1/Wipi1/Wdr45b/Ticam1/Ctsa/Optn/Bnip3/Trib3/Dap/Lamp2/Fyco1/Rnf185/Npc1/Tbk1/Cd84/Gsk3b/U…
GO:0043038	amino acid activation	43	0.621695	2.28686	1.11924e-06	0.000157813	0.000144228	4599	tags=67%, list=27%, signal=50%	Yars/Farsa/Gars/Vars/Ears2/Nars/Yars2/Eprs/Qrsl1/Cars/Gatb/Wars/Rars/Hars/Qars/Mars1/Iars/Kars/Tars/Dars2/Mars2/Sars2/Aars/Vars2/Farsb/Aarsd1/Tars2/Cars2/Rars2
GO:0042180	cellular ketone metabolic process	204	-0.390153	-1.83137	1.18421e-06	0.000163178	0.000149131	3155	tags=33%, list=18%, signal=28%	Cyp2b19/Insig2/Rest/Etfbkmt/Vkorc1/Cln3/H6pd/Snca/Fabp1/Cav1/Slc45a3/Ido2/Star/Slc7a11/Prkce/Scp2/Ugt1a1/Gpd1/Glo1/Aldoa/Pdk2/Cyp4f14/Atcay/Ncor1/Apoa1/Trib3/Apoa5/Akr1b7/Mapk9/Erlin2/Ces1c/Gip/Kdsr/Cbr1/Prox1/Acadl/Apoc3/Nr1h4/Sirt1/Kynu/Malrd1/Rgn/Apoa4/Ppargc1a/Pdk1/Cbr4/Prkag2/Afp/Rdh9/Appl2/Irs2/Erlin1/Pdk4/Akr1b8/Adh4/Rdh16f2/Akr1c14/Ces1f/Srebf1/Mlxipl/Ppara/Coq8a/Ces1d/Wdtc1/Cbr3/Slc22a13…
GO:0006690	icosanoid metabolic process	104	-0.472542	-2.02418	1.78581e-06	0.000240609	0.000219895	2790	tags=39%, list=16%, signal=33%	Cyp2e1/Pla2g4f/Ces2e/Acox1/Cyp2c40/Alox8/Sphk1/Ces2c/Ces2a/Cyp2d10/Cyp2j9/Cyp4f14/Tbxas1/Cyp2d26/Gpx4/Mapk9/Edn1/Pnpla8/Cyp2d22/Cyp2j5/Aloxe3/Cyp2u1/Mgst2/Sirt1/Cyp2c66/Cyp4f13/Cyp2c65/Cyp2c67/Cyp2j6/Mgll/Cyp2c68/Hpgd/Cyp1b1/Cyp4a10/Cyp2c55/Ces2b/Ptgr1/Akr1c14/Cyp2c29/Ephx1/Cyp2c38
GO:0009636	response to toxic substance	108	-0.461542	-1.97912	1.89349e-06	0.000249571	0.000228086	2378	tags=30%, list=14%, signal=26%	Slc7a11/Abtb2/Hif1a/Pim1/Xpa/Abcc2/Akr1b7/Oscp1/Pink1/Apoa4/Ephx2/Ddc/Nnt/Sod1/Scn3a/Pon2/Fas/Mt1/Aldh2/Abcg2/Cyp1b1/Aldh1a7/Akr1b8/Gsta3/Adh4/Mt2/Mtarc1/Aldh1a1/Cd36/Slc30a4/Ces1d/Ephx1
GO:0006364	rRNA processing	209	0.380905	1.815	2.11969e-06	0.00027344	0.0002499	3580	tags=35%, list=21%, signal=28%	Ftsj3/Rrp12/Tbl3/Exosc4/Nat10/Rrp36/Mrm3/Nhp2/Pa2g4/Mrpl1/Exosc8/Prkdc/Srfbp1/Rrp7a/Mphosph6/Heatr1/Pwp2/Bysl/Rnasel/Snu13/Mrto4/Rcl1/Tsr1/Ddx56/Rrs1/Mdn1/Rpl10a/Isg20/Wdr18/Bud23/Pdcd11/Rps21/Emg1/Urb1/Nifk/Sirt7/Nsun3/Rpp30/Gar1/Exosc3/Nop2/Rps17/Mrm2/Rrp1b/Rrp15/Rpusd2/Exosc2/Rpf2/Wdr36/Ddx49/Pop5/Naf1/Rpp38/Ddx18/Bop1/Rps15/Rpl7/Ddx21/Znhit6/Utp3/Nol9/Npm1/Nop9/Nop14/Ddx27/Gtpbp4/Rpl11/Utp20/…
GO:0006399	tRNA metabolic process	167	0.407086	1.87375	2.17549e-06	0.000274792	0.000251136	4599	tags=44%, list=27%, signal=33%	Yars/Slfn9/Farsa/Nat10/Trmt61a/Gars/Mettl1/Vars/Ears2/Exosc8/Nars/Yars2/Eprs/Qrsl1/Cars/Gatb/Trmt1/Wars/Elac2/Ctu2/Rtcb/Rars/Hars/Pus1/Wdr6/Qars/Tsen34/Mars1/Tarbp1/Nsun3/Wdr4/Rpp30/Exosc3/Thg1l/Qtrt2/Iars/Exosc2/Kars/Pop5/Pus7/Trmt10c/Tars/Rpp38/Alkbh1/Qtrt1/Dars2/Mars2/Pus10/Sars2/Aars/Tsen15/Polr3k/Trmt12/Elp5/Mocs3/Vars2/Elp1/Farsb/Osgepl1/Elp4/Aarsd1/Ctu1/Lage3/Trmt112/Trmt44/Elac1/Prorp/Tar…
GO:0140053	mitochondrial gene expression	106	0.466905	2.00752	2.81112e-06	0.000347834	0.000317889	3219	tags=39%, list=19%, signal=32%	Tufm/Fastk/Shmt2/Tsfm/Gars/Tbrg4/Fastkd1/Mrpl51/Ears2/Mrps2/Supv3l1/Mrps34/Yars2/Mrps27/Qrsl1/Gatb/Mettl4/Mrps25/Elac2/Mief1/Mrps21/Mpv17l2/Mrps28/Mrpl47/Hars/Mrps6/Lrpprc/Nsun3/Rcc1l/Gfm1/Mtres1/Tefm/Pnpt1/Fastkd5/Mrps14/Trmt10c/Alkbh1/Mrps16/Dars2/Ppargc1b/Sars2
GO:0019216	regulation of lipid metabolic process	335	-0.337518	-1.69511	3.71561e-06	0.000446137	0.00040773	3126	tags=29%, list=18%, signal=24%	Insig2/Pdgfrb/Opa3/Gps2/Rest/Etfbkmt/Pdgfa/Nod2/Gpam/Lpcat3/Kit/H6pd/Fmo5/Snca/Esr1/Fabp1/Cav1/Sirt3/Slc45a3/Star/Washc1/Igf1/Disp3/Prkce/Ccl21a/Asxl3/Sphk1/Foxa2/Scp2/Pdk2/Scd1/Ncor1/Nr3c1/Rorc/Apoa1/Fgfr3/Mtmr2/Trib3/Prkcd/Apoa5/Mapk9/Crebl2/Erlin2/Ces1c/Sh3glb1/Gip/Sik1/Thra/Tnf/Cd19/Prox1/Thrsp/Acadl/Apoc3/Nr1h4/Sirt1/Malrd1/Rgn/Apoa4/Abcg1/Slc27a1/Ephx2/Cnep1r1/Thrb/Ppargc1a/Pdk1/Sod1/Prkag2…
GO:0008202	steroid metabolic process	264	-0.355458	-1.72768	3.75276e-06	0.000446137	0.00040773	2337	tags=29%, list=14%, signal=26%	Rdh5/Hsd17b2/Pip4p1/Foxa2/Scp2/Ugt1a1/Abca5/Ugt1a7c/Aplp2/Mecp2/Hsd3b3/Scd1/Nr3c1/Rorc/G6pdx/Apoa1/Cyp3a59/Apoa5/Cyp3a13/Ugt1a5/Npc1/Plekha1/H2-Ke6/Erlin2/Cyp2d22/Ces1c/Cyp2r1/Fech/Tnf/Cbr1/Prox1/Acadl/Apoc3/Nr1h4/Sirt1/Malrd1/Apoa4/Abcg1/Akr1c13/Cyp26b1/Ephx2/Thrb/Mbtps1/Ppargc1a/Sod1/Vldlr/Tiparp/Slc37a4/Abca1/Afp/Cyp3a25/Cyp27a1/Rdh9/Tsku/Apob/Hsd17b11/Erlin1/Cyp1b1/Slc27a2/Rdh16f2/Akr1c14/Ces…
GO:1904251	regulation of bile acid metabolic process	15	-0.796971	-2.21064	4.77404e-06	0.000556635	0.000508715	1269	tags=67%, list=7%, signal=62%	Kit/Star/Ces1c/Prox1/Sirt1/Malrd1/Ces1f/Ces1d/Ces1e/Ces1g
GO:0043691	reverse cholesterol transport	16	-0.787068	-2.22599	4.93361e-06	0.000564387	0.0005158	2147	tags=75%, list=12%, signal=66%	Abca5/Apoa1/Ces1c/Apoa4/Abcg1/Abca1/Ces1f/Hnf1a/Apoa2/Ces1d/Ces1e/Ces1g
GO:0044282	small molecule catabolic process	295	-0.342023	-1.68871	5.06103e-06	0.000568241	0.000519323	2205	tags=24%, list=13%, signal=21%	Dao/Scp2/Inpp1/Oat/Glo1/Pnp2/Sardh/Cyp4f14/Hadha/Acaa2/Mtmr2/Amt/Nudt1/Arg1/Akr1b7/Gnpda2/Aldh6a1/Renbp/Eci1/Slc25a17/Eno1/Adal/Cbr1/Qprt/Acadl/Bpnt2/Kynu/Cyp26b1/Agxt2/Hadh/Hadhb/Cda/Slc25a44/Bckdha/Hoga1/Inpp5k/Acadm/Inpp5b/Cdadc1/Etfdh/Pck1/Galm/Cyp27a1/Phyh/Irs2/Crot/Pfkl/Upb1/Acadsb/Eci2/Acad11/Sord/Khk/Akr1b8/Adh4/Slc27a2/Acot4/Ces1f/Lpin2/Synj1/Ehhadh/Gpi1/Gls/Acat3/Acaa1b/Ces1d/Tkfc/Cbr3/…
GO:0070857	regulation of bile acid biosynthetic process	12	-0.848578	-2.22592	5.4041e-06	0.000595728	0.000544444	1269	tags=67%, list=7%, signal=62%	Ces1c/Prox1/Sirt1/Malrd1/Ces1f/Ces1d/Ces1e/Ces1g
GO:0033344	cholesterol efflux	56	-0.556566	-2.12467	5.8094e-06	0.000628972	0.000574825	1742	tags=34%, list=10%, signal=31%	Apoa1/Abca8a/Apoa5/Npc1/Ces1c/Apoc3/Sirt1/Apoa4/Abcg1/Abca1/Tsku/Apob/Ces1f/Abcg5/Apoa2/Ces1d/Abcg8/Ces1e/Ces1g
GO:0071216	cellular response to biotic stimulus	215	0.370542	1.76851	6.32008e-06	0.000672256	0.000614384	1409	tags=19%, list=8%, signal=17%	Defa5/Defa22/Defa21/Defa29/Defa39/Ang4/Defa20/Defa2/Defa41/Defa24/Defa38/Zc3h12a/Plcg2/Defa40/Irf8/Defa30/Cx3cl1/Defa23/Defa3/Ppard/Trib1/Defa34/Pycard/Mrc1/Ltf/Defa26/Defa35/Tlr1/Dab2ip/Mapk14/Gch1/Rara/Defa17/Nos2/Gstp1/Mus81/Cd14/Upf1/Ppp1r15b/Il18
GO:0010565	regulation of cellular ketone metabolic process	137	-0.42132	-1.88495	7.54259e-06	0.00078846	0.000720584	3126	tags=36%, list=18%, signal=29%	Insig2/Rest/Etfbkmt/Cln3/H6pd/Snca/Fabp1/Cav1/Slc45a3/Star/Slc7a11/Prkce/Ugt1a1/Pdk2/Atcay/Ncor1/Apoa1/Trib3/Apoa5/Mapk9/Erlin2/Ces1c/Gip/Prox1/Acadl/Apoc3/Nr1h4/Sirt1/Malrd1/Rgn/Apoa4/Ppargc1a/Pdk1/Prkag2/Rdh9/Appl2/Irs2/Erlin1/Pdk4/Rdh16f2/Ces1f/Srebf1/Mlxipl/Ppara/Ces1d/Wdtc1/Slc22a13/Ces1e/Ces1g
GO:0044804	autophagy of nucleus	16	-0.774469	-2.19035	8.20388e-06	0.000843053	0.000770477	2331	tags=62%, list=14%, signal=54%	Atg2a/Atg9a/Wipi1/Wdr45b/Ulk1/Atg2b/Wdr45/Atg12/Rb1cc1/Atg13
GO:0006261	DNA-dependent DNA replication	139	0.413792	1.84383	1.47807e-05	0.00147508	0.00134809	3072	tags=35%, list=18%, signal=29%	Cdc6/Pold1/Mcm5/Ccne1/Mcm6/Pole/Cdc7/Pola1/Mcm4/E2f7/Pold2/Orc1/Mms22l/Recql4/Alyref/Fam111a/Tipin/Rfc2/Pura/Blm/Mettl4/Prim1/Stoml2/Upf1/Cdc45/Wdr18/Mcm2/Mcm3/Rtel1/Donson/Sirt7/Fbh1/Noc3l/Mcm7/Alyref2/Ticrr/Atr/Rpa1/E2f8/Polq/Mre11a/Dnaja3/Cenpx/Eme1/Cdk2/Ddx21/Npm1/Baz1a/Pole2
GO:0019373	epoxygenase P450 pathway	21	-0.721925	-2.19259	1.48408e-05	0.00147508	0.00134809	3641	tags=76%, list=21%, signal=60%	Cyp2a12/Cyp2s1/Cyp2j13/Cyp2b19/Cyp2e1/Cyp2c40/Cyp2j9/Cyp2j5/Cyp2c66/Cyp2c65/Cyp2c67/Cyp2j6/Cyp2c68/Cyp2c55/Cyp2c29/Cyp2c38
GO:1902110	positive regulation of mitochondrial membrane permeability involved in apoptotic process	31	-0.646127	-2.17574	1.55964e-05	0.00152517	0.00139388	1801	tags=39%, list=10%, signal=35%	Acaa2/Bnip3/Mpv17l/Gsk3b/Sh3glb1/Pmaip1/Bid/Gclc/Bnip3l/Bbc3/Bok/Bcl2l11
GO:0045834	positive regulation of lipid metabolic process	160	-0.399713	-1.83188	1.7141e-05	0.00164962	0.00150761	2674	tags=29%, list=16%, signal=25%	Fabp1/Sirt3/Slc45a3/Star/Igf1/Disp3/Prkce/Ccl21a/Scp2/Scd1/Apoa1/Fgfr3/Prkcd/Apoa5/Mapk9/Crebl2/Ces1c/Sh3glb1/Tnf/Cd19/Apoc3/Nr1h4/Rgn/Apoa4/Abcg1/Slc27a1/Cnep1r1/Ppargc1a/Acsl3/Rdh9/Irs2/Hsd17b13/Pnpla2/Angptl4/Aadac/Atg14/Rdh16f2/Ces1f/Srebf1/Vav3/Cd36/Mlxipl/Ppara/Apoa2/Ces1d/Ces1e/Ces1g
GO:0031669	cellular response to nutrient levels	184	-0.383116	-1.78232	1.74547e-05	0.00165356	0.00151121	3386	tags=36%, list=20%, signal=29%	Nfe2l2/Mios/Mapk1/Gck/Cpeb4/Ifi207/Eif2ak4/Map1lc3a/Rnf152/Tnrc6a/Pik3c2a/Foxo3/Vdr/Foxo1/Slc39a4/Aoc1/Rragc/Pim1/Foxa2/Vps41/Ifi206/Pdk2/Wipi1/Wdr45b/Wnt9b/Dap/Lamp2/Ndor1/Bmt2/Ulk1/Trim24/Sh3glb1/Sik1/Ifi204/Nr1h4/Sirt1/Tsc1/Pmaip1/Kics2/Wdr45/Pik3c3/Glul/Prkag2/Ucn3/Mtmr3/Mapk8/Becn1/Zfyve1/Bmf/Pck1/Map1lc3b/Fas/Angptl4/Usf2/Rragd/Pdk4/Rnase4/Atg14/Stk24/Flcn/Srebf1/Sesn3/Gabarapl1/Fbxo22/Ppar…
GO:0006749	glutathione metabolic process	75	-0.494979	-2.02475	1.93971e-05	0.0018093	0.00165355	2139	tags=35%, list=12%, signal=30%	Gstm3/Glo1/Gsto1/G6pdx/Gpx4/Cth/Gsta4/Gstm2/Mgst2/Mgst1/Gstp3/Sod1/Gstm4/Gclc/Gstm6/Gstk1/Gstm1/Gsta1/Nat8f1/Gclm/Gsta3/Ctns/Nat8f7/Gsta5/Gstt1/Gsta2
GO:0042594	response to starvation	169	-0.384558	-1.77697	2.04446e-05	0.00186874	0.00170786	1796	tags=36%, list=10%, signal=32%	Nfe2l2/Mios/Mapk1/Gck/Cpeb4/Ifi207/Eif2ak4/Map1lc3a/Rnf152/Tnrc6a/Pik3c2a/Foxo3/Foxo1/Slc39a4/Aoc1/Rragc/Vps41/Ifi206/Wipi1/Wdr45b/Wnt9b/Dap/Lamp2/Bmt2/Ulk1/Sh3glb1/Gip/Sik1/Ifi204/Sirt1/Pmaip1/Kics2/Wdr45/Pik3c3/Glul/Prkag2/Acadm/Mtmr3/Mapk8/Becn1/Zfyve1/Bmf/Pck1/Map1lc3b/Fas/Bcas3/Angptl4/Eif2ak1/Rragd/Pdk4/Rnase4/Atg14/Stk24/Flcn/Srebf1/Sesn3/Gabarapl1/Fbxo22/Ppara/Fnip1
GO:0046394	carboxylic acid biosynthetic process	257	-0.339973	-1.65016	2.07929e-05	0.00186874	0.00170786	1884	tags=24%, list=11%, signal=22%	Scd1/Tbxas1/Carns1/Apoa1/Trib3/Adi1/Acsbg1/Apoa5/Mapk9/Edn1/Cth/H2-Ke6/Pnpla8/Erlin2/Degs1/Ces1c/Gip/Aloxe3/Prox1/Mgst2/Acadl/Apoc3/Sirt1/Kynu/Malrd1/Rgn/Apoa4/Pklr/Gad1/Agxt2/Cbr4/Rbp1/Hoga1/Fads6/Glul/Sephs1/Prkag2/Gstm4/Aldh18a1/Mgll/Cyp27a1/Acsl3/Rdh9/Erlin1/Upb1/Acsm5/Cyp4a10/Pdk4/Ugdh/Slc27a2/Rdh16f2/Ces1f/Srebf1/Aldh1a1/Gls/Mlxipl/Sephs2/Hnf1a/Ces1d/Wdtc1/Ces1e/Ces1g
GO:0016042	lipid catabolic process	282	-0.333536	-1.63958	2.09589e-05	0.00186874	0.00170786	1811	tags=22%, list=11%, signal=20%	Hadha/Acaa2/Plbd2/Apoa1/Gpcpd1/Plbd1/Prkcd/Abhd4/Naga/Apoa5/Akr1b7/Eci1/Slc25a17/Neu2/Pnpla8/Ces1c/Thra/Tnf/Plcg1/Cbr1/Mgst2/Acadl/Apoc3/Apoa4/Cyp26b1/Galc/Hadh/Hadhb/Acer2/Neu3/Acadm/Etfdh/Pck1/Mgll/Cyp27a1/Pnpla6/Phyh/Apob/Irs2/Pnpla2/Hsd17b11/Crot/Cyp1b1/Eci2/Acad11/Aadac/Akr1b8/Slc27a2/Ddhd2/Ces1f/Lpin2/Lipa/Hexb/Ehhadh/Acat3/Apoa2/Acaa1b/Ces1d/Acot2/Ces1e/Ces1g
GO:0031640	killing of cells of other organism	54	0.545313	2.08534	2.31346e-05	0.00202425	0.00184999	1742	tags=33%, list=10%, signal=30%	Defa5/Defa20/Defa41/Lyz1/Defa24/Pglyrp1/Defa40/Reg3g/Defa30/Defa34/Ccl28/Ltf/Defa26/Defa35/Mbl2/Nos2/Ccl27a/Romo1
GO:0038203	TORC2 signaling	11	-0.83838	-2.14903	2.33709e-05	0.00202425	0.00184999	569	tags=45%, list=3%, signal=44%	Sik3/Otud5/Rictor/Deptor/Sesn3
GO:0000422	autophagy of mitochondrion	70	-0.509368	-2.04528	2.4503e-05	0.00206335	0.00188573	2545	tags=34%, list=15%, signal=29%	Usp30/Atg2a/Hif1a/Atg9a/Wipi1/Wdr45b/Optn/Bnip3/Ulk1/Atg2b/Pink1/Wdr45/Atg12/Becn1/Rb1cc1/Map1lc3b/Bnip3l/Slc25a46/Atg14/Sqstm1/Srebf1/Retreg1/Atg13/Gabarapl1
GO:0061726	mitochondrion disassembly	70	-0.509368	-2.04528	2.4503e-05	0.00206335	0.00188573	2545	tags=34%, list=15%, signal=29%	Usp30/Atg2a/Hif1a/Atg9a/Wipi1/Wdr45b/Optn/Bnip3/Ulk1/Atg2b/Pink1/Wdr45/Atg12/Becn1/Rb1cc1/Map1lc3b/Bnip3l/Slc25a46/Atg14/Sqstm1/Srebf1/Retreg1/Atg13/Gabarapl1
GO:0044242	cellular lipid catabolic process	201	-0.370921	-1.74135	2.5937e-05	0.00215419	0.00196874	1811	tags=25%, list=11%, signal=23%	Hadha/Acaa2/Plbd2/Apoa1/Gpcpd1/Plbd1/Prkcd/Naga/Apoa5/Akr1b7/Eci1/Slc25a17/Neu2/Pnpla8/Plcg1/Mgst2/Acadl/Apoc3/Apoa4/Cyp26b1/Galc/Hadh/Hadhb/Acer2/Neu3/Acadm/Etfdh/Pck1/Mgll/Phyh/Apob/Irs2/Pnpla2/Crot/Cyp1b1/Eci2/Acad11/Aadac/Akr1b8/Slc27a2/Ddhd2/Ces1f/Lpin2/Hexb/Ehhadh/Acat3/Apoa2/Acaa1b/Ces1d/Acot2
GO:0016101	diterpenoid metabolic process	53	-0.54075	-2.05125	2.67243e-05	0.00218959	0.00200109	1559	tags=34%, list=9%, signal=31%	Akr1b7/Rbp4/Aldh3a2/Cyp26b1/Ttr/Rbp1/Cyp2j6/Dhrs4/Rdh9/Cyp1b1/Cyp2c55/Akr1b8/Adh4/Rdh16f2/Retsat/Aldh1a1/Isx/Dhrs3
GO:0010888	negative regulation of lipid storage	21	-0.709397	-2.15455	2.72785e-05	0.0022052	0.00201536	1662	tags=43%, list=10%, signal=39%	Crp/Ces1c/Abcg1/Pnpla2/Ces1f/Ppara/Ces1d/Ces1e/Ces1g
GO:0055088	lipid homeostasis	155	-0.395363	-1.80014	2.96474e-05	0.00234868	0.00214649	2147	tags=27%, list=12%, signal=24%	Abca5/Washc5/Ampd2/Tlcd4/Scd1/Ncor1/Apoa1/Abhd4/Apoa5/Mia2/Npc1/Pnpla8/Gramd1b/Ces1c/Gip/Apoc3/Nr1h4/Sirt1/Malrd1/Apoa4/Abcg1/Ephx2/Cert1/Rbp1/Slc37a4/Abca1/Tsku/Apob/Pnpla2/Angptl4/Usf2/Med13/Mylip/Ces1f/Mlxipl/Abcg5/Apoa2/Ces1d/G6pc/Abcg8/Ces1e/Ces1g
GO:0019395	fatty acid oxidation	99	-0.445583	-1.88831	2.98282e-05	0.00234868	0.00214649	1411	tags=27%, list=8%, signal=25%	Hadha/Acaa2/Eci1/Slc25a17/C1qtnf9/Acadl/Ppargc1a/Hadh/Hadhb/Acadm/Etfdh/Cyp4v3/Phyh/Adipor2/Appl2/Irs2/Crot/Eci2/Acad11/Pdk4/Adh4/Slc27a2/Ehhadh/Cd36/Ppara/Acat3/Acaa1b
GO:0072330	monocarboxylic acid biosynthetic process	183	-0.374542	-1.74117	3.0653e-05	0.00238268	0.00217756	1884	tags=26%, list=11%, signal=23%	Scd1/Tbxas1/Apoa1/Trib3/Acsbg1/Apoa5/Mapk9/Edn1/H2-Ke6/Pnpla8/Erlin2/Degs1/Ces1c/Gip/Aloxe3/Prox1/Acadl/Apoc3/Sirt1/Malrd1/Rgn/Apoa4/Pklr/Cbr4/Rbp1/Hoga1/Fads6/Prkag2/Gstm4/Mgll/Cyp27a1/Acsl3/Rdh9/Erlin1/Acsm5/Pdk4/Slc27a2/Rdh16f2/Ces1f/Srebf1/Aldh1a1/Mlxipl/Hnf1a/Ces1d/Wdtc1/Ces1e/Ces1g
GO:0016053	organic acid biosynthetic process	258	-0.338839	-1.64703	3.47363e-05	0.0026659	0.0024364	1884	tags=24%, list=11%, signal=22%	Scd1/Tbxas1/Carns1/Apoa1/Trib3/Adi1/Acsbg1/Apoa5/Mapk9/Edn1/Cth/H2-Ke6/Pnpla8/Erlin2/Degs1/Ces1c/Gip/Aloxe3/Prox1/Mgst2/Acadl/Apoc3/Sirt1/Kynu/Malrd1/Rgn/Apoa4/Pklr/Gad1/Agxt2/Cbr4/Rbp1/Hoga1/Fads6/Glul/Sephs1/Prkag2/Gstm4/Aldh18a1/Mgll/Cyp27a1/Acsl3/Rdh9/Erlin1/Upb1/Acsm5/Cyp4a10/Pdk4/Ugdh/Slc27a2/Rdh16f2/Ces1f/Srebf1/Aldh1a1/Gls/Mlxipl/Sephs2/Hnf1a/Ces1d/Wdtc1/Ces1e/Ces1g
GO:0006638	neutral lipid metabolic process	127	-0.413919	-1.82506	4.23787e-05	0.00320612	0.00293012	1412	tags=27%, list=8%, signal=25%	Acsl6/Dgkh/Sik1/Thrsp/Apoc3/Nr1h4/Sirt1/Plpp1/Rgn/Apoa4/Dgkg/Slc27a1/Cnep1r1/Thrb/Dgke/Slc37a4/Pck1/Slc22a4/Mgll/Ang/Apob/Pnpla2/Aadac/Atg14/Ddhd2/Lpin2/Cat/Srebf1/Acsl1/Cd36/Apoa2/Ces1d/G6pc/Ces1g
GO:0009267	cellular response to starvation	151	-0.393231	-1.7853	4.30688e-05	0.00320612	0.00293012	3386	tags=37%, list=20%, signal=30%	Nfe2l2/Mios/Mapk1/Gck/Cpeb4/Ifi207/Eif2ak4/Map1lc3a/Rnf152/Tnrc6a/Pik3c2a/Foxo3/Foxo1/Slc39a4/Aoc1/Rragc/Vps41/Ifi206/Wipi1/Wdr45b/Wnt9b/Dap/Lamp2/Bmt2/Ulk1/Sh3glb1/Sik1/Ifi204/Sirt1/Pmaip1/Kics2/Wdr45/Pik3c3/Glul/Prkag2/Mtmr3/Mapk8/Becn1/Zfyve1/Bmf/Pck1/Map1lc3b/Fas/Angptl4/Rragd/Pdk4/Rnase4/Atg14/Stk24/Flcn/Srebf1/Sesn3/Gabarapl1/Fbxo22/Ppara/Fnip1
GO:0001523	retinoid metabolic process	51	-0.535994	-2.01795	4.3425e-05	0.00320612	0.00293012	1559	tags=33%, list=9%, signal=30%	Akr1b7/Rbp4/Cyp26b1/Ttr/Rbp1/Cyp2j6/Dhrs4/Rdh9/Cyp1b1/Cyp2c55/Akr1b8/Adh4/Rdh16f2/Retsat/Aldh1a1/Isx/Dhrs3
GO:0006639	acylglycerol metabolic process	126	-0.416874	-1.83274	4.43296e-05	0.00320612	0.00293012	1412	tags=27%, list=8%, signal=25%	Acsl6/Dgkh/Sik1/Thrsp/Apoc3/Nr1h4/Sirt1/Plpp1/Rgn/Apoa4/Dgkg/Slc27a1/Cnep1r1/Thrb/Dgke/Slc37a4/Pck1/Slc22a4/Mgll/Ang/Apob/Pnpla2/Aadac/Atg14/Ddhd2/Lpin2/Cat/Srebf1/Acsl1/Cd36/Apoa2/Ces1d/G6pc/Ces1g
GO:0034440	lipid oxidation	104	-0.431954	-1.85032	4.44193e-05	0.00320612	0.00293012	1411	tags=24%, list=8%, signal=22%	Eci1/Slc25a17/C1qtnf9/Acadl/Ppargc1a/Hadh/Hadhb/Acadm/Etfdh/Cyp4v3/Phyh/Adipor2/Appl2/Irs2/Crot/Eci2/Acad11/Pdk4/Adh4/Slc27a2/Ehhadh/Cd36/Ppara/Acat3/Acaa1b
GO:1901615	organic hydroxy compound metabolic process	444	-0.293387	-1.51509	4.87752e-05	0.00347911	0.0031796	1591	tags=20%, list=9%, signal=18%	Abhd4/Apoa5/Akr1b7/Ugt1a5/Npc1/Rbp4/Sgpp1/Erlin2/Cyp2d22/Ces1c/Kl/Cyp2r1/Fech/Tnf/Plcg1/Prox1/Plek/Acadl/Bpnt2/Apoc3/Nr1h4/Rtl4/Sirt1/Ipmk/Aldh3a2/Malrd1/Plpp1/Apoa4/Abcg1/Acpp/Cyp26b1/Ephx2/Thrb/Slco1c1/Ddc/Mbtps1/Pdxk/Cbr4/Acer2/Sod1/Ttr/Vldlr/Rbp1/Slc37a4/Chrnb2/Inpp5k/Inpp5b/Abca1/a/Pck1/Cyp27a1/Ip6k2/Rdh9/Tsku/Gper1/Apob/Erlin1/Cyp1b1/Sord/Iyd/Akr1b8/Ctns/Adh4/Slc27a2/Rdh16f2/Akr1c14/Ces1f/S…
GO:0033108	mitochondrial respiratory chain complex assembly	85	0.453214	1.85561	5.59622e-05	0.00394534	0.00360569	4439	tags=48%, list=26%, signal=36%	Ndufs4/Pet100/Ndufaf5/Cox20/Ndufs7/Ndufb7/Uqcc1/Ndufaf4/Chchd4/Bcs1l/Ndufs1/Foxred1/Oma1/Ndufaf8/Samm50/Ndufa5/Ndufab1/Sdhaf1/Acad9/Ndufb10/Cox17/Nubpl/Sdhaf2/Ndufaf3/Aifm1/1190007I07Rik/ND6/Coa4/Ndufaf6/Ndufs8/Cox18/Ndufa9/Cox14/Ndufc1/Lyrm7/Ndufc2/Coa3/Ndufb3/Sdhaf4/Ndufb8/Ndufa10
GO:0072337	modified amino acid transport	25	-0.662782	-2.11439	5.95877e-05	0.00415264	0.00379515	1158	tags=48%, list=7%, signal=45%	Slc25a32/Slc16a12/Mgst1/Abcc5/Slc38a2/Slc19a1/Slc22a5/Slc22a4/Slc25a20/Slc6a20a/Slc6a20b/Ctns
GO:0062012	regulation of small molecule metabolic process	332	-0.317645	-1.59486	6.24876e-05	0.00430526	0.00393463	3161	tags=29%, list=18%, signal=24%	Ddb1/Insig2/Arl2/Rest/Prxl2c/Etfbkmt/Lpcat3/Cln3/Kit/H6pd/Ddit4/Fmo5/Snca/Ogt/Fabp1/Cav1/Slc45a3/Star/Igf1/Foxo1/Pfkfb1/Slc7a11/Ppp1r3f/Prkce/Hif1a/Foxa2/Mtch2/Scp2/Ncoa2/Ugt1a1/Gpd1/Pdk2/Atcay/Ncor1/Nr3c1/Rorc/Apoa1/Dusp12/Trib3/Cd320/Apoa5/Mapk9/Supt20/Eno1/Erlin2/Ces1c/Gip/Sik1/Igfbp3/Tnf/Prox1/Plek/Acadl/Apoc3/Nr1h4/Sirt1/Malrd1/Rgn/Apoa4/Abcg1/Pmaip1/Ephx2/Thrb/Ppargc1a/Enpp1/Pdk1/Sod1/Cda/P…
GO:0006063	uronic acid metabolic process	11	-0.81773	-2.0961	6.54498e-05	0.00440913	0.00402956	2325	tags=82%, list=14%, signal=71%	Prkce/Ugt1a1/Ugt1a7c/Ugt1a6b/Ugt1a5/Ugt1a2/Ugt1a8/Ugt1a6a/Ugt1a9
GO:0019585	glucuronate metabolic process	11	-0.81773	-2.0961	6.54498e-05	0.00440913	0.00402956	2325	tags=82%, list=14%, signal=71%	Prkce/Ugt1a1/Ugt1a7c/Ugt1a6b/Ugt1a5/Ugt1a2/Ugt1a8/Ugt1a6a/Ugt1a9
GO:0042632	cholesterol homeostasis	88	-0.457141	-1.91791	6.93819e-05	0.00462267	0.00422471	2147	tags=35%, list=12%, signal=31%	Abca5/Washc5/Ampd2/Ncor1/Apoa1/Apoa5/Mia2/Npc1/Gramd1b/Ces1c/Apoc3/Nr1h4/Sirt1/Malrd1/Apoa4/Abcg1/Ephx2/Slc37a4/Abca1/Tsku/Apob/Med13/Mylip/Ces1f/Abcg5/Apoa2/Ces1d/G6pc/Abcg8/Ces1e/Ces1g
GO:0030258	lipid modification	190	-0.368173	-1.71691	7.19271e-05	0.00474015	0.00433208	1884	tags=24%, list=11%, signal=22%	Scd1/Hadha/Acaa2/Apoa1/Mtmr2/Apoa5/Mtmr6/Sgpp1/Eci1/Slc25a17/Dgkh/C1qtnf9/Acadl/Plpp1/Apoa4/Abcg1/Dgkg/Ephx2/Ppargc1a/Mtmr10/Hadh/Hadhb/Dgke/Inpp5k/Acadm/Mtmr3/Inpp5b/Etfdh/Cyp4v3/Phyh/Adipor2/Appl2/Irs2/Crot/Eci2/Acad11/Pdk4/Adh4/Slc27a2/Synj1/Ehhadh/Cd36/Ppara/Acat3/Apoa2/Acaa1b
GO:0005996	monosaccharide metabolic process	238	-0.337884	-1.61944	7.41295e-05	0.00479615	0.00438326	2508	tags=24%, list=15%, signal=21%	Igf1/Foxo1/Pfkfb1/Ppp1r3f/Hif1a/Fuca2/Foxa2/Pgk1/Ncoa2/Gpd1/Gsto1/Aldoa/Pdk2/Nr3c1/Rorc/G6pdx/Dusp12/Supt20/Rbp4/Eno1/Slc23a2/Gapdh/Sik1/Igfbp3/Tnf/Sirt1/Rgn/Pmaip1/Pik3r1/Pfkfb4/Enpp1/Pdk1/Inpp5k/Acadm/Crtc2/Pck1/Gclc/Galm/Pgm1/Man2b1/Pmm1/Kat2b/Insr/Irs2/Pfkl/Sord/Khk/Pdk4/Fuca1/Gpi1/Cd36/Ppara/Xylb/Tkfc/Wdtc1/Aldob/Fbp1/G6pc
GO:0019318	hexose metabolic process	223	-0.338797	-1.61509	7.4359e-05	0.00479615	0.00438326	2508	tags=24%, list=15%, signal=21%	Igf1/Foxo1/Pfkfb1/Ppp1r3f/Hif1a/Fuca2/Foxa2/Pgk1/Ncoa2/Gpd1/Aldoa/Pdk2/Nr3c1/Rorc/G6pdx/Dusp12/Supt20/Rbp4/Eno1/Gapdh/Sik1/Igfbp3/Tnf/Sirt1/Rgn/Pmaip1/Pik3r1/Pfkfb4/Enpp1/Pdk1/Inpp5k/Acadm/Crtc2/Pck1/Galm/Pgm1/Man2b1/Pmm1/Kat2b/Insr/Irs2/Pfkl/Sord/Khk/Pdk4/Fuca1/Gpi1/Cd36/Ppara/Tkfc/Wdtc1/Aldob/Fbp1/G6pc
GO:0044058	regulation of digestive system process	43	-0.553194	-2.0278	7.65599e-05	0.00488614	0.0044655	2097	tags=30%, list=12%, signal=27%	Wnk1/Ghrl/Apoa1/Neurod1/Apoa5/Apoa4/Slc22a5/Abcg2/Tymp/Abcg5/Apoa2/Isx/Abcg8
GO:0046890	regulation of lipid biosynthetic process	173	-0.376686	-1.73454	7.7394e-05	0.00488792	0.00446713	1783	tags=25%, list=10%, signal=23%	Nr3c1/Apoa1/Trib3/Prkcd/Apoa5/Mapk9/Crebl2/Erlin2/Ces1c/Gip/Sik1/Tnf/Prox1/Thrsp/Acadl/Apoc3/Nr1h4/Sirt1/Malrd1/Rgn/Apoa4/Abcg1/Slc27a1/Cnep1r1/Ppargc1a/Sod1/Pck1/Acsl3/Rdh9/Gper1/Apob/Hsd17b13/Erlin1/Pdk4/Rdh16f2/Ces1f/Srebf1/Mlxipl/Ppara/Ces1d/Wdtc1/Ces1e/Ces1g
GO:0051883	killing of cells in other organism involved in symbiotic interaction	27	0.637093	2.11909	7.91072e-05	0.00494047	0.00451516	800	tags=41%, list=5%, signal=39%	Defa5/Defa20/Defa41/Defa24/Defa40/Reg3g/Defa30/Defa34/Defa26/Defa35/Mbl2
GO:0055092	sterol homeostasis	89	-0.445665	-1.87328	7.98559e-05	0.00494047	0.00451516	2147	tags=35%, list=12%, signal=31%	Abca5/Washc5/Ampd2/Ncor1/Apoa1/Apoa5/Mia2/Npc1/Gramd1b/Ces1c/Apoc3/Nr1h4/Sirt1/Malrd1/Apoa4/Abcg1/Ephx2/Slc37a4/Abca1/Tsku/Apob/Med13/Mylip/Ces1f/Abcg5/Apoa2/Ces1d/G6pc/Abcg8/Ces1e/Ces1g
GO:0006066	alcohol metabolic process	291	-0.324592	-1.60008	9.08166e-05	0.00556183	0.00508302	1743	tags=23%, list=10%, signal=21%	G6pdx/Apoa1/Mtmr2/Abhd4/Apoa5/Akr1b7/Ugt1a5/Npc1/Rbp4/Sgpp1/Erlin2/Ces1c/Cyp2r1/Fech/Plcg1/Plek/Acadl/Bpnt2/Apoc3/Ipmk/Aldh3a2/Plpp1/Apoa4/Abcg1/Acpp/Ephx2/Thrb/Mbtps1/Cbr4/Acer2/Sod1/Ttr/Vldlr/Rbp1/Inpp5k/Inpp5b/Abca1/Pck1/Cyp27a1/Ip6k2/Rdh9/Tsku/Gper1/Apob/Erlin1/Cyp1b1/Sord/Akr1b8/Adh4/Rdh16f2/Akr1c14/Ces1f/Retsat/Synj1/Cat/Srebf1/Gde1/Hmgcs2/Aldh1a1/Hnf1a/Nudt4/Apoa2/Ces1d/Tkfc/Dhrs3/Ephx1/Ce…
GO:0032782	bile acid secretion	12	-0.795033	-2.08547	0.000102202	0.00619653	0.00566309	1499	tags=50%, list=9%, signal=46%	Casr/Ces1c/Ces1f/Ces1d/Ces1e/Ces1g
GO:0098754	detoxification	53	-0.516717	-1.96008	0.000103434	0.0062091	0.00567458	1559	tags=34%, list=9%, signal=31%	Pim1/Abcc2/Akr1b7/Oscp1/Apoa4/Nnt/Sod1/Mt1/Aldh2/Abcg2/Aldh1a7/Akr1b8/Gsta3/Adh4/Mt2/Mtarc1/Aldh1a1/Cd36
GO:0031668	cellular response to extracellular stimulus	209	-0.345594	-1.6327	0.000109583	0.00651373	0.00595298	3386	tags=33%, list=20%, signal=26%	Nfe2l2/Mios/Mapk1/Nr4a2/Gck/Cpeb4/Ifi207/Eif2ak4/Map1lc3a/Rnf152/Tnrc6a/Pik3c2a/Foxo3/Vdr/Foxo1/Slc39a4/Aoc1/Rragc/Pim1/Foxa2/Vps41/Ifi206/Pdk2/Wipi1/Wdr45b/Wnt9b/Nudt1/Dap/Lamp2/Ndor1/Bmt2/Ulk1/Trim24/Sh3glb1/Sik1/Ifi204/Nr1h4/Sirt1/Tsc1/Pmaip1/Kics2/Wdr45/Pik3c3/Glul/Prkag2/Ucn3/Mtmr3/Mapk8/Becn1/Zfyve1/Bmf/Pck1/Map1lc3b/Fas/Angptl4/Usf2/Rragd/Pdk4/Rnase4/Atg14/Stk24/Flcn/Srebf1/Sesn3/Gabarapl1…
GO:0034754	cellular hormone metabolic process	87	-0.447023	-1.87468	0.000112926	0.00664728	0.00607503	3641	tags=45%, list=21%, signal=36%	Cyp2s1/Rdh10/Sult1a1/Rdh14/Akr1d1/Hsd17b4/Adm/Il4i1/Rest/Esr1/Adh1/Hsd3b2/Star/Hsd17b2/Scp2/Ugt1a1/Ece1/Ugt1a7c/Hsd3b3/Plekha1/Rbp4/H2-Ke6/Cyp2d22/Cyp26b1/Ppargc1a/Ttr/Rbp1/Tiparp/Afp/Rdh9/Hsd17b11/Cyp1b1/Cyp2c55/Adh4/Rdh16f2/Akr1c14/Retsat/Aldh1a1/Dhrs3
GO:0006641	triglyceride metabolic process	98	-0.431278	-1.82922	0.000117246	0.00683521	0.00624678	1974	tags=31%, list=11%, signal=27%	Mecp2/Scd1/Apoa1/Apoa5/Acsl6/Sik1/Thrsp/Apoc3/Nr1h4/Sirt1/Rgn/Apoa4/Slc27a1/Cnep1r1/Thrb/Slc37a4/Pck1/Slc22a4/Apob/Pnpla2/Aadac/Atg14/Ddhd2/Lpin2/Cat/Srebf1/Acsl1/Cd36/G6pc/Ces1g
GO:0070723	response to cholesterol	21	-0.677959	-2.05906	0.000125084	0.00722272	0.00660094	1430	tags=48%, list=8%, signal=44%	Tgfbr2/Lrp6/Smad2/Gramd1b/Ces1c/Tgfbr1/Ces1f/Ces1d/Ces1e/Ces1g
GO:0015718	monocarboxylic acid transport	96	-0.424579	-1.79109	0.000133451	0.00763313	0.00697602	1548	tags=24%, list=9%, signal=22%	Mapk9/Casr/Edn1/Mpc1/Pnpla8/Ces1c/Slc22a3/Slc16a12/Nr1h4/Slc16a6/Slc27a1/Slco1c1/Aqp8/Abcg2/Slc16a9/Slc16a13/Ces1f/Cd36/Hnf1a/Ces1d/Slc22a13/Ces1e/Ces1g
GO:0044283	small molecule biosynthetic process	472	-0.281426	-1.46244	0.000144857	0.00820809	0.00750147	1842	tags=20%, list=11%, signal=18%	Nt5e/Tbxas1/Carns1/Nr3c1/G6pdx/Apoa1/Trib3/Adi1/Acsbg1/Apoa5/Mapk9/Supt20/Rbp4/Edn1/Cth/H2-Ke6/Pnpla8/Erlin2/Degs1/Gapdh/Ces1c/Cyp2r1/Gip/Sik1/Tnf/Aloxe3/Plcg1/Adal/Prox1/Mgst2/Plek/Acadl/Apoc3/Sirt1/Ipmk/Kynu/Malrd1/Rgn/Apoa4/Abcg1/Pklr/Gad1/Ppargc1a/Agxt2/Pdxk/Cbr4/Acer2/Sod1/Rbp1/Hoga1/Fads6/Glul/Sephs1/Prkag2/Acadm/Crtc2/Gstm4/Pck1/Aldh18a1/Mgll/Cyp27a1/Acsl3/Ip6k2/Rdh9/Kat2b/Gper1/Apob/Erlin…
GO:0031667	response to nutrient levels	294	-0.318866	-1.574	0.000151532	0.00842505	0.00769976	3392	tags=31%, list=20%, signal=25%	Acvr1c/Nfe2l2/Mios/Mapk1/Bbs2/Gck/Cpeb4/Pomc/Sirt2/Ifi207/Eif2ak4/Map1lc3a/Rnf152/Tnrc6a/Pik3c2a/Npff/Foxo3/Vdr/Prkcg/Foxo1/Slc39a4/Aoc1/Lrp6/Rragc/Pim1/Foxa2/Cd3e/Vps41/Ifi206/Ghrl/Pdk2/Wipi1/Wdr45b/Wnt9b/Meak7/Dap/Lamp2/Ndor1/Bmt2/Atn1/Ulk1/Trim24/Sh3glb1/Gip/Sik1/Ifi204/Slc22a3/Nr1h4/Sirt1/Kynu/Tsc1/Pmaip1/Kics2/Ppargc1a/Wdr45/Tmem135/Sod1/Pik3c3/Rbp1/Glul/Prkag2/Ucn3/Acadm/Mtmr3/Mapk8/Becn1/Z…
GO:0045940	positive regulation of steroid metabolic process	35	-0.585482	-2.04592	0.000152315	0.00842505	0.00769976	2548	tags=49%, list=15%, signal=41%	Star/Igf1/Scp2/Scd1/Apoa1/Apoa5/Ces1c/Tnf/Apoa4/Abcg1/Ppargc1a/Ces1f/Srebf1/Apoa2/Ces1d/Ces1e/Ces1g
GO:0010887	negative regulation of cholesterol storage	12	-0.78511	-2.05944	0.000153768	0.00842505	0.00769976	169	tags=50%, list=1%, signal=50%	Ces1c/Ces1f/Ppara/Ces1d/Ces1e/Ces1g
GO:0072329	monocarboxylic acid catabolic process	109	-0.413602	-1.77517	0.000154828	0.00842505	0.00769976	2396	tags=28%, list=14%, signal=24%	Acox1/Fah/Scp2/Cyp4f14/Hadha/Acaa2/Eci1/Slc25a17/Acadl/Cyp26b1/Agxt2/Hadh/Hadhb/Hoga1/Acadm/Etfdh/Pck1/Phyh/Irs2/Crot/Eci2/Acad11/Slc27a2/Ces1f/Lpin2/Ehhadh/Acat3/Acaa1b/Ces1d/Acot2
GO:0006790	sulfur compound metabolic process	290	-0.31739	-1.56351	0.000155634	0.00842505	0.00769976	2178	tags=22%, list=13%, signal=20%	Scp2/Gstm3/Glo1/Gsto1/Pdk2/Gal3st2/Abcc2/Sult5a1/Chst3/Chst8/Acaa2/G6pdx/Gpx4/Adi1/Xylt1/Cth/Acsl6/Mpc1/Gsta4/Gstm2/Acot6/Mgst2/Bpnt2/Kynu/Mgst1/Gstp3/Acpp/Sqor/Enpp1/Pdk1/Sod1/Mat2b/Gstm4/Gclc/Gstm6/Acsl3/Acnat1/Gstk1/Hs2st1/Gstm1/Gsta1/Nat8f1/Acsm5/Acadsb/Acot3/Pdk4/Ahcyl1/Gclm/Ugdh/Gsta3/Ctns/Nat8f7/Acot4/Gsta5/Ghr/Arsg/Acsl1/Hmgcs2/Sult1d1/Ehhadh/Gstt1/Gsta2/Ces1d/Acot2/Acot1
GO:1990748	cellular detoxification	41	-0.550622	-2.00284	0.0001641	0.0088012	0.00804353	977	tags=29%, list=6%, signal=28%	Akr1b7/Apoa4/Nnt/Sod1/Aldh2/Abcg2/Aldh1a7/Akr1b8/Adh4/Mtarc1/Aldh1a1/Cd36
GO:0000469	cleavage involved in rRNA processing	27	0.623551	2.07404	0.000165485	0.0088012	0.00804353	3081	tags=52%, list=18%, signal=43%	Tbl3/Rrp36/Nhp2/Exosc8/Rcl1/Tsr1/Rrs1/Rps21/Exosc3/Exosc2/Bop1/Nol9/Npm1/Nop9
GO:0010875	positive regulation of cholesterol efflux	28	-0.618262	-2.01423	0.000173079	0.00911162	0.00832723	3049	tags=46%, list=18%, signal=38%	Gps2/Cav1/Abca12/Apoa1/Abca8a/Ces1c/Sirt1/Abcg1/Abca1/Ces1f/Ces1d/Ces1e/Ces1g
GO:1905952	regulation of lipid localization	161	-0.368942	-1.69492	0.000174328	0.00911162	0.00832723	2537	tags=30%, list=15%, signal=26%	Apoc4/Gps2/Hrh2/Retn/Lpcat3/Cav1/Washc1/Galr1/Abca12/Osbpl6/Scp2/Osbpl11/Abca5/Ghrl/Apoa1/Abca8a/Crp/Prkcd/Tmf1/Apoa5/Mapk9/Edn1/Acsl6/Ces1c/Cyp2j5/Igfbp3/Thbs1/Apoc3/Sirt1/Apoa4/Abcg1/Gdf9/Tmem135/Abca1/Apob/Irs2/Pnpla2/Ces1f/Acsl1/Cd36/Ppara/Abcg5/Apoa2/Ces1d/Hbp1/Abcg8/Ces1e/Ces1g
GO:1902686	mitochondrial outer membrane permeabilization involved in programmed cell death	33	-0.593889	-2.03054	0.000179329	0.00929291	0.00849291	1801	tags=36%, list=10%, signal=33%	Acaa2/Bnip3/Mpv17l/Gsk3b/Sh3glb1/Pmaip1/Bid/Gclc/Bnip3l/Bbc3/Bok/Bcl2l11
GO:0007033	vacuole organization	173	-0.364786	-1.67975	0.00018551	0.00953176	0.0087112	3444	tags=32%, list=20%, signal=26%	Laptm4b/Smcr8/Vps35/Srpx/Syt7/Vps16/Map1lc3a/Rab33b/Cln3/Pik3c2a/Vps18/Cln5/Rab3gap1/Rab20/Atg2a/Ctsd/C9orf72/Atg9a/Washc5/Tasl/Nsfl1c/Vmp1/Wipi1/Wdr45b/Rab7b/Ulk1/Sh3glb1/Ubqln1/Atg2b/Pink1/Tbc1d12/Atg101/Snapin/Gnptab/Rab43/Acpp/Mbtps1/Vps11/Wdr45/Atg12/Pik3c3/Gm6377/Mtmr3/Abca1/Becn1/Ubxn2a/Tpp1/Rb1cc1/Rab34/Map1lc3b/Tmem106b/Trp53inp1/Atg14/Hexb/Atg13/Gabarapl1
GO:0046942	carboxylic acid transport	230	-0.32851	-1.57116	0.00020196	0.0102898	0.00940396	3089	tags=28%, list=18%, signal=23%	Slc16a8/Nf1/Hrh2/Abcd3/Rgs2/Slc25a13/Cln3/Pla2g12b/Pla2g4f/Slc38a6/Snca/Slc10a6/Slc16a3/Rab3gap1/Slc7a11/Slc6a7/Abcc4/Slc25a2/Rgs4/Abcc2/Slc7a2/Nr3c1/Prkcd/Arg1/Cacnb4/Mapk9/Casr/Edn1/Mpc1/Pnpla8/Slc23a2/Ces1c/Slc25a32/Slc22a3/Slc16a12/Nr1h4/Slc36a2/Slc16a6/Slc27a1/Slco1c1/Abcc5/Slc38a2/Slc19a1/Slc17a5/Slc26a8/Slc7a10/Sfxn3/Aqp8/Abcg2/Slc16a9/Slc6a20a/Abcc6/Dtnbp1/Sfxn5/Slc6a20b/Slc16a13/Ctns/Ces…
GO:0032368	regulation of lipid transport	135	-0.378464	-1.68817	0.000204167	0.0103155	0.00942749	3049	tags=30%, list=18%, signal=25%	Gps2/Hrh2/Retn/Lpcat3/Cav1/Washc1/Galr1/Abca12/Osbpl6/Scp2/Abca5/Ghrl/Apoa1/Abca8a/Prkcd/Tmf1/Apoa5/Mapk9/Edn1/Acsl6/Ces1c/Cyp2j5/Igfbp3/Thbs1/Apoc3/Sirt1/Apoa4/Abcg1/Gdf9/Abca1/Irs2/Ces1f/Acsl1/Abcg5/Apoa2/Ces1d/Hbp1/Abcg8/Ces1e/Ces1g
GO:0016137	glycoside metabolic process	17	-0.713401	-2.05828	0.000213417	0.0106938	0.00977318	2238	tags=47%, list=13%, signal=41%	Fuca2/Naga/Akr1b7/Cbr4/Abcg2/Akr1b8/Fuca1/Akr1c14
GO:0051791	medium-chain fatty acid metabolic process	16	-0.708315	-2.00326	0.000215361	0.0107027	0.00978137	1269	tags=50%, list=7%, signal=46%	Ces1c/Acadm/Crot/Cyp4a10/Ces1f/Ces1d/Ces1e/Ces1g
GO:0000045	autophagosome assembly	92	-0.439749	-1.84523	0.000221076	0.0108569	0.00992225	2480	tags=32%, list=14%, signal=27%	Rab3gap1/Atg2a/Ctsd/C9orf72/Atg9a/Nsfl1c/Vmp1/Wipi1/Wdr45b/Ulk1/Sh3glb1/Ubqln1/Atg2b/Pink1/Tbc1d12/Atg101/Rab43/Wdr45/Atg12/Pik3c3/Mtmr3/Becn1/Ubxn2a/Rb1cc1/Map1lc3b/Trp53inp1/Atg14/Atg13/Gabarapl1
GO:0010608	posttranscriptional regulation of gene expression	465	0.278883	1.45887	0.000222044	0.0108569	0.00992225	3922	tags=33%, list=23%, signal=26%	Mvk/Limd1/Bcl3/Zc3h12a/Tardbp/Fastk/Srsf1/Tyms/Axin2/Abcf1/Shmt2/Tsfm/Elavl1/Rbm24/Nat10/Eif1/Tbrg4/Myef2/Elavl4/Ltn1/Fastkd1/E2f1/Pa2g4/Exosc8/Prkdc/Rara/Nemf/Ago3/Piwil4/Mrps27/Drosha/Mir124a-1hg/Eprs/Ptafr/Nolc1/Tcof1/Pld1/Abce1/Grm5/Pelo/Rnasel/Mov10/Hnrnpu/Eif4a3/Eif4ebp1/Upf1/Ppp1r15b/Celf1/Rbm46/Khdrbs1/Mief1/Ajuba/Myocd/Trnau1ap/Rpl13a/Dph1/Spout1/Tent5c/Mpv17l2/Ddx39b/Slc35a4/Eif4e3/Rpl3…
GO:0097345	mitochondrial outer membrane permeabilization	29	-0.611347	-2.03238	0.000229804	0.0111464	0.0101869	1801	tags=38%, list=10%, signal=34%	Acaa2/Bnip3/Mpv17l/Gsk3b/Sh3glb1/Pmaip1/Bid/Gclc/Bnip3l/Bbc3/Bok
GO:0044403	biological process involved in symbiotic interaction	216	0.328984	1.57267	0.000240711	0.0115828	0.0105856	1742	tags=16%, list=10%, signal=15%	Mptx2/Defa5/Defa20/Defa41/Defa24/Pglyrp1/Zc3h12a/Ceacam1/Defa40/Reg3g/Smarcb1/Defa30/Tardbp/Defa34/Gpx2/Trim15/Scarb1/Tpcn1/Tcp1/Ltf/Defa26/Defa35/Tpcn2/Mbl2/Trim35/Hspd1/Hspa8/Thoc6/Alyref/Ifitm3/Hdac1/Hyal2/Nectin2/Ddx39b/Romo1
GO:0046486	glycerolipid metabolic process	341	-0.300589	-1.51397	0.000246981	0.0117909	0.0107759	1996	tags=22%, list=12%, signal=20%	Pisd/Mecp2/Smg1/Scd1/Pigz/Hadha/Apoa1/Gpcpd1/Mtmr2/Gal3st1/Abhd4/Apoa5/Mtmr6/Serinc1/Acsl6/Pnpla8/Dgkh/Sh3glb1/Sik1/Plcg1/Pigl/Thrsp/Plek/Bpnt2/Apoc3/Nr1h4/Sirt1/Etnk2/Plpp1/Rgn/Apoa4/Dgkg/Pik3r1/Slc27a1/Pi4ka/Cnep1r1/Thrb/Serinc5/Mtmr10/Cdipt/Fam126b/Socs2/Pik3c3/Acp6/Dgke/Slc37a4/Inpp5k/Mtmr3/Inpp5b/Pck1/Slc22a4/Mgll/Ang/Acsl3/Ip6k2/Pcyt1a/Pnpla6/Pigm/Apob/Pnpla2/Pgap4/Pi4k2b/Aadac/Atg14/Ddhd2/…
GO:0010885	regulation of cholesterol storage	19	-0.674638	-2.00726	0.000252421	0.0119565	0.0109272	360	tags=42%, list=2%, signal=41%	Ces1c/Apob/Ces1f/Cd36/Ppara/Ces1d/Ces1e/Ces1g
GO:0110096	cellular response to aldehyde	15	-0.718104	-1.99188	0.00025498	0.0119841	0.0109524	2933	tags=60%, list=17%, signal=50%	Esd/Scnn1a/Sgk1/Akr1b7/Aldh2/Aldh1a7/Akr1b8/Adh4/Aldh1a1
GO:0000727	double-strand break repair via break-induced replication	12	0.778828	2.04698	0.00025919	0.0120882	0.0110476	2322	tags=83%, list=14%, signal=72%	Mcm5/Mcm6/Cdc7/Mcm4/Gins2/Mus81/Cdc45/Mcm2/Mcm3/Mcm7
GO:0052695	cellular glucuronidation	10	-0.820335	-2.02614	0.000265739	0.0122025	0.011152	2325	tags=90%, list=14%, signal=78%	Prkce/Ugt1a1/Ugt1a7c/Ugt1a6b/Ugt1a5/Ugt1a2/Ugt1a8/Ugt1a6a/Ugt1a9
GO:0015918	sterol transport	97	-0.421024	-1.77788	0.000267679	0.0122025	0.011152	3049	tags=35%, list=18%, signal=29%	Gps2/Soat1/Lpcat3/Cav1/Star/Washc1/Abca12/Lrp6/Osbpl6/Scp2/Abca5/Apoa1/Abca8a/Osbpl2/Apoa5/Npc1/Ces1c/Apoc3/Sirt1/Apoa4/Abcg1/Abca1/Stard5/Tsku/Apob/Ces1f/Cd36/Hnf1a/Abcg5/Apoa2/Ces1d/Abcg8/Ces1e/Ces1g
GO:0030301	cholesterol transport	97	-0.421024	-1.77788	0.000267679	0.0122025	0.011152	3049	tags=35%, list=18%, signal=29%	Gps2/Soat1/Lpcat3/Cav1/Star/Washc1/Abca12/Lrp6/Osbpl6/Scp2/Abca5/Apoa1/Abca8a/Osbpl2/Apoa5/Npc1/Ces1c/Apoc3/Sirt1/Apoa4/Abcg1/Abca1/Stard5/Tsku/Apob/Ces1f/Cd36/Hnf1a/Abcg5/Apoa2/Ces1d/Abcg8/Ces1e/Ces1g
GO:0016126	sterol biosynthetic process	55	0.493664	1.88855	0.000270498	0.012239	0.0111854	716	tags=36%, list=4%, signal=35%	Sqle/Hmgcs1/Mvd/Fdps/Fdft1/Cyp51/Mvk/Hmgcr/Msmo1/Srebf2/Dhcr7/Insig1/Hsd17b7/Nsdhl/Dhcr24/Pmvk/Lss/Tm7sf2/Cyb5r1/Erg28
GO:0006457	protein folding	147	0.363979	1.64169	0.000276273	0.0124077	0.0113396	4056	tags=39%, list=24%, signal=30%	Dnajc10/Dnaja1/Ppid/Pdia5/Ppil1/Ppif/Hsp90aa1/Tcp1/Cct3/H2-DMa/Dffa/Canx/Hsp90b1/Hsph1/Pdia3/Chordc1/Hspd1/Hspe1/Pdia4/Hspa8/Cct6a/Fkbp4/Ahsa1/Chchd4/Hspa1b/Tbcc/Dnajb2/Pfdn4/Cct7/Hspa1a/Dnajb11/Ranbp2/Dnajb14/Sgta/Cct5/Qsox1/Hspa5/Prdx4/Trap1/Nudc/Dnlz/Dnaja3/Dnajb13/Sdf2l1/Dnajc7/Hspa4l/Pdrg1/Ppil3/Ppih/Hspb1/Ube4b/Hsp90ab1/Cct8/Dnajb3/Fkbp8/Hspa14/Ppil6
GO:0006000	fructose metabolic process	10	-0.818365	-2.02128	0.000284891	0.0127007	0.0116073	2394	tags=80%, list=14%, signal=69%	Pfkfb1/Aldoa/Pfkfb4/Sord/Khk/Tkfc/Aldob/Fbp1
GO:0010883	regulation of lipid storage	46	-0.514469	-1.92197	0.000302158	0.0133721	0.012221	1269	tags=28%, list=7%, signal=26%	Crp/Ces1c/Sirt1/Abcg1/Tmem135/Apob/Pnpla2/Ces1f/Cd36/Ppara/Ces1d/Ces1e/Ces1g
GO:0042572	retinol metabolic process	23	-0.638699	-1.98874	0.000308009	0.0135323	0.0123674	731	tags=43%, list=4%, signal=42%	Rbp4/Ttr/Rbp1/Rdh9/Cyp1b1/Adh4/Rdh16f2/Retsat/Aldh1a1/Dhrs3
GO:0010878	cholesterol storage	21	-0.657234	-1.99612	0.000325209	0.0141852	0.012964	360	tags=38%, list=2%, signal=37%	Ces1c/Apob/Ces1f/Cd36/Ppara/Ces1d/Ces1e/Ces1g
GO:0042273	ribosomal large subunit biogenesis	68	0.460604	1.8118	0.000327928	0.0142016	0.012979	3708	tags=49%, list=22%, signal=38%	Ftsj3/Nhp2/Mrpl1/Noc2l/Heatr3/Snu13/Mrto4/Rrs1/Mdn1/Rpl10a/Rpl38/Mrpl20/Urb1/Nip7/Nifk/Nop16/Rpl3/Nop2/Rrp15/Rpf2/Ddx18/Bop1/Rpl7/Znhit6/Nol9/Npm1/Rsl24d1/Gtpbp4/Traf7/Rpl11/Nle1/Mak16/Rsl1d1
GO:1905037	autophagosome organization	98	-0.414898	-1.75975	0.000331737	0.0142647	0.0130367	2963	tags=34%, list=17%, signal=28%	Map1lc3a/Rab33b/Cln3/Pik3c2a/Rab3gap1/Atg2a/Ctsd/C9orf72/Atg9a/Nsfl1c/Vmp1/Wipi1/Wdr45b/Ulk1/Sh3glb1/Ubqln1/Atg2b/Pink1/Tbc1d12/Atg101/Rab43/Wdr45/Atg12/Pik3c3/Mtmr3/Becn1/Ubxn2a/Rb1cc1/Map1lc3b/Trp53inp1/Atg14/Atg13/Gabarapl1
GO:0044770	cell cycle phase transition	457	0.275742	1.4395	0.000350017	0.0149447	0.0136582	3414	tags=29%, list=20%, signal=24%	Ccnd1/Cdc6/Plcg2/Dot1l/Wdr76/Tcf19/Ints3/Larp7/Aurka/Ccne1/Pkd1/E2f6/Hsf1/Cdca5/Kntc1/Men1/Haspin/Pole/Cdk18/Ccnd2/Cdc7/Ints7/Lmnb1/Tjp3/E2f7/Bub1b/Ccnjl/E2f1/Anapc1/Gpr132/Tacc3/Mapk14/Plpp2/Iqgap3/Prkdc/Orc1/Zwilch/Ube2c/Ube2s/Skp2/Rint1/Rcc1/Nasp/Tipin/Blm/Fzr1/Psme2/Mus81/Gas1/Plk1/Eif4ebp1/Upf1/Stxbp4/Brsk1/Eps8/Chek1/Cdc16/Eef1aknmt/Anp32b/Fbxl8/2610528A11Rik/Aurkb/Rcc2/Kank2/Ddx39b/Pinx1/H…
GO:1902108	regulation of mitochondrial membrane permeability involved in apoptotic process	38	-0.562753	-1.99931	0.000356773	0.0151267	0.0138245	2202	tags=34%, list=13%, signal=30%	Mtch2/Acaa2/Bnip3/Mpv17l/Gsk3b/Sh3glb1/Pmaip1/Bid/Gclc/Bnip3l/Bbc3/Bok/Bcl2l11
GO:0006401	RNA catabolic process	250	0.311676	1.51219	0.000366863	0.0154465	0.0141167	3922	tags=32%, list=23%, signal=25%	Ang4/Zc3h12a/Slfn9/Tardbp/Ttc37/Fastk/Srsf1/Lsm7/Axin2/Fen1/Elavl1/Rbm24/Exosc4/Tbrg4/Myef2/Elavl4/Fastkd1/Dis3l2/E2f1/Dis3l/Supv3l1/Exosc8/Ago3/Drosha/Pelo/Rnasel/Mov10/Pkp1/Mrto4/Hnrnpu/Eif4a3/Upf1/Celf1/Rbm46/Isg20/Tent5c/Ern2/Syncrip/Apex1/Plekhn1/Pkp3/Gspt2/Rnaseh2a/Lrpprc/Cnot9/Ikbke/Exosc3/Ago2/Rnaset2a/Zcchc17/Fxr1/Ncbp1/Exosc2/Nbas/Ddx49/Pnpt1/Noct/Fastkd5/Naf1/Samd4/Pabpc1/Skiv2l/Ncbp2/…
GO:0097237	cellular response to toxic substance	47	-0.517645	-1.94271	0.000374562	0.0156619	0.0143136	1559	tags=43%, list=9%, signal=39%	Abcb6/Oprd1/Nfe2l2/Fbln5/Esd/Abtb2/Pim1/Akr1b7/Pink1/Apoa4/Nnt/Sod1/Aldh2/Abcg2/Aldh1a7/Akr1b8/Adh4/Mtarc1/Aldh1a1/Cd36
GO:0046395	carboxylic acid catabolic process	191	-0.336858	-1.57568	0.000402513	0.0167153	0.0152763	2290	tags=23%, list=13%, signal=20%	Fah/Dao/Scp2/Oat/Sardh/Cyp4f14/Hadha/Acaa2/Amt/Arg1/Gnpda2/Aldh6a1/Renbp/Eci1/Slc25a17/Qprt/Acadl/Kynu/Cyp26b1/Agxt2/Hadh/Hadhb/Slc25a44/Bckdha/Hoga1/Acadm/Etfdh/Pck1/Phyh/Irs2/Crot/Acadsb/Eci2/Acad11/Slc27a2/Acot4/Ces1f/Lpin2/Ehhadh/Gls/Acat3/Acaa1b/Ces1d/Acot2
GO:1901657	glycosyl compound metabolic process	73	-0.44354	-1.80039	0.000405739	0.0167346	0.015294	3131	tags=36%, list=18%, signal=29%	Urad/Enpp4/Uox/Lcmt2/Macrod1/Fuca2/Pnp2/Prpsap1/Nt5e/Nudt1/Naga/Akr1b7/Adal/Uprt/Acpp/Nt5c3/Cbr4/Cda/Cdadc1/Abcg2/Upb1/Tymp/Akr1b8/Tk2/Fuca1/Akr1c14
GO:1904478	regulation of intestinal absorption	15	-0.701261	-1.94516	0.000434151	0.0177855	0.0162544	1742	tags=53%, list=10%, signal=48%	Apoa1/Apoa5/Apoa4/Abcg2/Abcg5/Apoa2/Isx/Abcg8
GO:0009896	positive regulation of catabolic process	463	-0.274733	-1.42658	0.000458049	0.0186386	0.0170341	3994	tags=32%, list=23%, signal=25%	Csnk2a1/Trim30b/Mettl14/Trim21/Fmr1/Gpld1/Kdr/Bag2/Zfp36l2/Egf/Adrb2/Pias1/Cpeb3/Lpcat1/Apoc2/Exosc9/Stx5a/Gigyf2/Tnrc6c/Trim68/Bag6/Atm/Smcr8/Trim12a/Entpd5/Vps35/Hmox1/Gck/Svip/Sirt2/Ddb1/Atf6/Pan3/Eif2ak4/Ube2v2/Clu/Prxl2c/Adam9/Rnf139/Nod2/Rnf152/Tnrc6a/Grsf1/Pik3c2a/Ddrgk1/Qk/Zswim8/Snca/Parn/Fabp1/Nop53/Cav1/Foxo3/Rchy1/Igf1/Foxo1/Fbxl5/Rab3gap1/Smurf2/Tut7/Prkce/C9orf72/Hif1a/Sh3d19/Tnrc6b…
GO:0009437	carnitine metabolic process	12	-0.747612	-1.96108	0.000469477	0.0189763	0.0173426	1192	tags=58%, list=7%, signal=54%	Bbox1/Cpt1c/Acadl/Acadm/Slc22a5/Slc22a4/Crot
[truncated: 1,043 more rows]

## Sheet: Table 3a(iii)
Supplementary Table 3a - Bulk tissue RNA-Seq from gnotobiotic animal experiments
(iii) Cohousing experiments
cSI-I controls vs cSI-N controls
Gene	Mean base expression	log2-foldChange (cSI-I/cSI-N)	P-value	Adjusted P-value	Gene description	Ensembl ID
Alpk1	5.16444	2.11905	3.57496e-08	0.00035897	alpha-kinase 1	ENSMUSG00000028028
Tifa	5.79968	2.19488	5.25373e-08	0.00035897	TRAF-interacting protein with forkhead-associated domain	ENSMUSG00000046688
[truncated: 837 more rows]

## Sheet: Table 3a(iv)
Supplementary Table 3a - Bulk tissue RNA-Seq from gnotobiotic animal experiments
[truncated: 201 more rows]

[truncated: 7 more sheets: Table 3b, Table 3c(i), Table 3c(ii), Table 3c(iii), Table 3c(iv), Table 3c(v), Table 3d]
