# Supplementary material for: Enteropathy produced in mice by intergenerational transmission of small intestinal microbiota from undernourished children
Source: Nat Microbiol. 2026 Jun 16;11(7):1967–81. doi: 10.1038/s41564-026-02394-4 (PMC13323066; doi:10.1038/s41564-026-02394-4)
Supplement: Supplementary file 6 — Comparative genomics analysis. a, Isolate genome assembly information and taxonomic classification. (i) Quality assessment and taxonomic classification of assembled isolate genomes. (ii) Average nucleotide identity (ANI) of isolate genomes with their related MAGs. (iii) Species-specific virulence factors in MAGs, their respective isolate genomes and related reference genomes. b, In silico metabolic reconstructions of MAGs and isolate genomes. (i) mcSEED-based metabolic annotation for each MAG by gene. (ii) Annotations for pathology-associated MAGs and phylogenetically related organisms by gene. (iii) ‘Metabolic phenotype’ prediction key. c, C. concisus pan-genome analysis (Supplementary Fig. 8). (i) List of 120 isolate genomes included in pan-genomic analysis and their association with disease. Enrichment analyses performed on predicted genes (ii), COG20 functional annotations (iii) and COG Pathway annotations (iv). Enrichment results were included if functional groups were enriched in isolates from diseased conditions (Crohn’s disease, ulcerative colitis, gastroenteritis, periodontitis) including EED, but not in isolates from healthy controls. [file 41564_2026_2394_MOESM6_ESM.xlsx]

## Sheet: Table 4a
Supplementary Table 4a - Isolate genome assembly information and taxonomic classification
(i) Quality assessment and taxonomic classification
Isolate taxonomic assignment (GTDB release 95)	Filename	Barcode	Genome assembly statistics (QUAST)				Genome quality (CheckM)
			Contigs	Length (bp)	GC (%)	N50 (bp)	Completeness (%)	Contamination (%)
Campylobacter A concisus F	Bg048	bc1015	2	2008986	39.62	2007962	99.51	0.19
Actinomyces naeslundii	Bg041a	bc1017	1	3172388	67.81	3172388	100	0.71
Actinomyces naeslundii	Bg041b	bc1019	1	3172417	67.81	3172417	100	0.71
Actinomyces odontolyticus* (Pauljensenia sp902373435)	Bg044	bc1020	1	2237423	65.41	2237423	100	1.42
(ii) ANI comparison
Isolate taxonomic assignment (GTDB release 95)	Filename	Barcode	Reference MAG	ANI	Reference coverage
Campylobacter A concisus F	Bg048	bc1015	MAG048	0.999997	0.999993
Actinomyces naeslundii	Bg041a	bc1017	MAG041	0.999986	0.999986
Actinomyces naeslundii	Bg041b	bc1019	MAG041	0.999987	1.00629
Actinomyces odontolyticus* (Pauljensenia sp902373435)	Bg044	bc1020	MAG044	0.999973	1.00895
*Alternative classification based on phylogenetic relationship to reference genomes
(iii) Species-specific virulence factor
UniProtKB ID	genome ID	FimA	FimP	Sortase
		P12616	Q0Z953	Q0Z952
A.odontolyticus MAG044	1654.81	0	1	1
A.odontolyticus Bg044	1654.83	0	1	1
A.odontolyticus NCTC9935	1660.24	0	1	1
A.odontolyticus ATCC 17982	411467	0	1	1
A.odontolytica FDAARGOS_732	1660.16	0	1	1
A.odontolytica XH001	1660.11	0	1	1
A.naeslundii MAG041	1655.27	1	0	1
A.naeslundii Bg041a	1655.28	1	0	1
A.naeslundii Bg041b	1655.28	1	0	1
A.naeslundii FDAARGOS_1037	1655.26	1	0	1
A.naeslundii str. Howell 279	1115803.3	1	0	1
A.naeslundii strain NCTC 10301	1655.49	1	0	1
A.naeslundii ATCC 27039	1655.27	1	0	1
A.naeslundii strain MB-1	1655.46	1	0	1
A.johnsonii CCUG 34287	544581	1	1	1
A.viscosus NCTC10951	1656.7	1	1	1
A.oris strain FDAARGOS_1051	544581	0	1	1
A.naeslundii strain ATCC 27039	1655.52	0	1	1
UniProtKB ID	genome ID	CheY	FliM	FliN	FliI
		WP_103588417.1	WP_103636694.1	WP_021091807.1	WP_103611287.1
C.concisus MAG048	199.23	1	1	1	1
C.concisus Bg048	199.232	1	1	1	1
C.concisus 13826	360104.9	1	1	1	1
C.concisus strain P2CDO4	199.901	1	1	1	1
C.concisus UNSWCD	929793.3	1	1	1	1
C.concisus strain AAUH-12CDti2-a	199.830	1	1	1	1
C.concisus strain ATCC 33237	199.248	1	1	1	1
C.coli		1	1	1	1
C.jejuni		1	1	1	1

## Sheet: Table 4b(i)
Supplementary Table 4b - In silico metabolic reconstructions of MAGs and isolate genomes
(i) Metabolic annotations for genes from mcSEED metabolic pathways and assigned metabolic phenotypes in each MAG
MAG file prefix	gene ID	Functional Role	Name	Module1	Module2	Module3	Metabolic Phenotype
E_coli_211201	JJNJGBIA_00010	Riboflavin kinase (EC 2.7.1.26)	RibF	Vitamins, cofactors and micronutrients metabolism	Riboflavin metabolism	Riboflavin biosynthesis	B2
E_coli_211201	JJNJGBIA_00035	Inosine-uridine preferring nucleoside hydrolase (EC 3.2.2.1)	IunH	Nucleotide metabolism	Nucleoside metabolism	Nucleoside degradation	Nuc_ut
E_coli_211201	JJNJGBIA_00040	4-hydroxy-tetrahydrodipicolinate reductase (EC 1.17.1.8)	DapB	Amino acid metabolism	Lysine metabolism	Lysine biosynthesis	Lys
E_coli_211201	JJNJGBIA_00045	Carbamoyl-phosphate synthase small chain (EC 6.3.5.5)	CarA	Nucleotide metabolism	Nucleotide metabolism	Pyrimidine biosynthesis	Pyr
E_coli_211201	JJNJGBIA_00050	Carbamoyl-phosphate synthase large chain (EC 6.3.5.5)	CarB	Nucleotide metabolism	Nucleotide metabolism	Pyrimidine biosynthesis	Pyr
E_coli_211201	JJNJGBIA_00090	Electron transfer flavoprotein, beta subunit YdiQ	YdiQ	Secondary metabolism	Butyrate utilization	Butyrate utilization	But_ut
E_coli_211201	JJNJGBIA_00100	Electron transfer flavoprotein-quinone oxidoreductase YdiS	YdiS	Secondary metabolism	Butyrate utilization	Butyrate utilization	But_ut
E_coli_211201	JJNJGBIA_00125	Dihydrofolate reductase (EC 1.5.1.3)	FolA	Vitamins, cofactors and micronutrients metabolism	Folate metabolism	Folate biosynthesis	B9
E_coli_211201	JJNJGBIA_00145	4-hydroxythreonine-4-phosphate dehydrogenase (EC 1.1.1.262)	PdxA	Vitamins, cofactors and micronutrients metabolism	Vitamin B6 metabolism	Pyridoxine and pyridoxal phosphate biosynthesis	B6
E_coli_211201	JJNJGBIA_00180	L-ribulose-5-phosphate 4-epimerase (EC 5.1.3.4)	AraD	Carbohydrate utilization	Arabinose and Arabinosides utilization	Arabinose and Arabinosides catabolism	Ara; aAOS; bAOS
E_coli_211201	JJNJGBIA_00180	L-ribulose-5-phosphate 4-epimerase (EC 5.1.3.4)	AraD	Carbohydrate utilization	Arabinose and Arabinosides utilization	Arabinose and Arabinosides catabolism	Asc
E_coli_211201	JJNJGBIA_00180	L-ribulose-5-phosphate 4-epimerase (EC 5.1.3.4)	AraD	Carbohydrate utilization	Ascorbate utilization	Ascorbate catabolism	Ara; aAOS; bAOS
E_coli_211201	JJNJGBIA_00180	L-ribulose-5-phosphate 4-epimerase (EC 5.1.3.4)	AraD	Carbohydrate utilization	Ascorbate utilization	Ascorbate catabolism	Asc
E_coli_211201	JJNJGBIA_00185	L-arabinose isomerase (EC 5.3.1.4)	AraA	Carbohydrate utilization	Arabinose and Arabinosides utilization	Arabinose and Arabinosides catabolism	Ara; aAOS; bAOS
E_coli_211201	JJNJGBIA_00190	Ribulokinase (EC 2.7.1.16)	AraB	Carbohydrate utilization	Arabinose and Arabinosides utilization	Arabinose and Arabinosides catabolism	Ara; aAOS; bAOS
E_coli_211201	JJNJGBIA_00205	Thiamin ABC transporter, ATPase component	ThiQ	Vitamins, cofactors and micronutrients metabolism	Thiamine metabolism	Thiamine and precursor uptake	B1
E_coli_211201	JJNJGBIA_00210	Thiamin ABC transporter, transmembrane component	ThiP	Vitamins, cofactors and micronutrients metabolism	Thiamine metabolism	Thiamine and precursor uptake	B1
E_coli_211201	JJNJGBIA_00215	Thiamin ABC transporter, substrate-binding component	ThiB	Vitamins, cofactors and micronutrients metabolism	Thiamine metabolism	Thiamine and precursor uptake	B1
E_coli_211201	JJNJGBIA_00235	3-isopropylmalate dehydratase small subunit (EC 4.2.1.33)	LeuD	Amino acid metabolism	Branched chain amino acids metabolism	Branched chain amino acids biosynthesis	Leu
E_coli_211201	JJNJGBIA_00240	3-isopropylmalate dehydratase large subunit (EC 4.2.1.33)	LeuC	Amino acid metabolism	Branched chain amino acids metabolism	Branched chain amino acids biosynthesis	Leu
E_coli_211201	JJNJGBIA_00245	3-isopropylmalate dehydrogenase (EC 1.1.1.85)	LeuB	Amino acid metabolism	Branched chain amino acids metabolism	Branched chain amino acids biosynthesis	Leu
E_coli_211201	JJNJGBIA_00250	2-isopropylmalate synthase (EC 2.3.3.13)	LeuA	Amino acid metabolism	Branched chain amino acids metabolism	Branched chain amino acids biosynthesis	Leu
E_coli_211201	JJNJGBIA_00260	Acetolactate synthase large subunit (EC 2.2.1.6)	IlvG	Amino acid metabolism	Branched chain amino acids metabolism	Branched chain amino acids biosynthesis	Ile; Val; Leu
E_coli_211201	JJNJGBIA_00265	Acetolactate synthase small subunit (EC 2.2.1.6)	IlvM	Amino acid metabolism	Branched chain amino acids metabolism	Branched chain amino acids biosynthesis	Ile; Val; Leu
E_coli_211201	JJNJGBIA_00350	UDP-3-O-[3-hydroxymyristoyl] N-acetylglucosamine deacetylase (EC 3.5.1.108)	LpxC	Lipid A biosynthesis	Lipid A biosynthesis	Lipid A biosynthesis	LPS
E_coli_211201	JJNJGBIA_00380	Dephospho-CoA kinase (EC 2.7.1.24)	CoaE	Vitamins, cofactors and micronutrients metabolism	Coenzyme A metabolism	Coenzyme A biosynthesis	B5
E_coli_211201	JJNJGBIA_00405	Quinolinate phosphoribosyltransferase [decarboxylating] (EC 2.4.2.19)	NadC	Vitamins, cofactors and micronutrients metabolism	NAD/NADP metabolism	NAD/NADP biosynthesis	B3
E_coli_211201	JJNJGBIA_00465	Spermidine synthase (EC 2.5.1.16)	SpeE	Secondary metabolism	Putrescine metabolism	Putrescine utilization	Put_ut
E_coli_211201	JJNJGBIA_00515	Aspartate 1-decarboxylase (EC 4.1.1.11)	PanD	Vitamins, cofactors and micronutrients metabolism	Coenzyme A metabolism	Coenzyme A biosynthesis	B5
E_coli_211201	JJNJGBIA_00525	Pantoate--beta-alanine ligase (EC 6.3.2.1)	PanC	Vitamins, cofactors and micronutrients metabolism	Coenzyme A metabolism	Coenzyme A biosynthesis	B5
E_coli_211201	JJNJGBIA_00530	3-methyl-2-oxobutanoate hydroxymethyltransferase (EC 2.1.2.11)	PanB	Vitamins, cofactors and micronutrients metabolism	Coenzyme A metabolism	Coenzyme A biosynthesis	B5
E_coli_211201	JJNJGBIA_00570	2-amino-4-hydroxy-6-hydroxymethyldihydropteridine pyrophosphokinase (EC 2.7.6.3)	FolK	Vitamins, cofactors and micronutrients metabolism	Folate metabolism	Folate biosynthesis	B9
E_coli_211201	JJNJGBIA_00650	Vitamin B12 ABC transporter, B12-binding component BtuF	BtuF	Vitamins, cofactors and micronutrients metabolism	Vitamin B12 metabolism	Cobalamin uptake	B12
E_coli_211201	JJNJGBIA_00670	Sugar diacid utilization regulator SdaR	SdaR	Carbohydrate utilization	Glycerate utilization	Glycerate regulation	Glt
E_coli_211201	JJNJGBIA_00685	2,3,4,5-tetrahydropyridine-2,6-dicarboxylate N-succinyltransferase (EC 2.3.1.117)	DapD	Amino acid metabolism	Lysine metabolism	Lysine biosynthesis	Lys
E_coli_211201	JJNJGBIA_00710	Uridylate kinase (EC 2.7.4.22)	PyrH	Nucleotide metabolism	Nucleotide metabolism	Pyrimidine biosynthesis	Pyr
E_coli_211201	JJNJGBIA_00755	UDP-3-O-[3-hydroxymyristoyl] glucosamine N-acyltransferase (EC 2.3.1.191)	LpxD	Lipid A biosynthesis	Lipid A biosynthesis	Lipid A biosynthesis	LPS
E_coli_211201	JJNJGBIA_00765	Acyl-[acyl-carrier-protein]--UDP-N-acetylglucosamine O-acyltransferase (EC 2.3.1.129)	LpxA	Lipid A biosynthesis	Lipid A biosynthesis	Lipid A biosynthesis	LPS
E_coli_211201	JJNJGBIA_00770	Lipid-A-disaccharide synthase (EC 2.4.1.182)	LpxB	Lipid A biosynthesis	Lipid A biosynthesis	Lipid A biosynthesis	LPS
E_coli_211201	JJNJGBIA_00790	Lysine decarboxylase 2, constitutive (EC 4.1.1.18)	LdcC	Amino acid metabolism	Lysine metabolism	Lysine degradation	Lys_d
E_coli_211201	JJNJGBIA_00850	Methionine ABC transporter substrate-binding protein	MetQ	Amino acid metabolism	Methionine metabolism	Methionine biosynthesis	Met
E_coli_211201	JJNJGBIA_00855	Methionine ABC transporter permease protein	MetP	Amino acid metabolism	Methionine metabolism	Methionine biosynthesis	Met
E_coli_211201	JJNJGBIA_00860	Methionine ABC transporter ATP-binding protein	MetN	Amino acid metabolism	Methionine metabolism	Methionine biosynthesis	Met
E_coli_211201	JJNJGBIA_00885	L-gulonate 5-dehydrogenase (EC 1.1.1.380)	GulD	Carbohydrate utilization	Gulonate utilization	Gulonate catabolism	Lgul
E_coli_211201	JJNJGBIA_00890	Mannonate dehydratase (EC 4.2.1.8)	UxuA	Carbohydrate utilization	Galacturonate, Glucuronate, Oligogalacturonate and Glucuronide utilization	Hexuronates catabolism	GlcA; GalA; GlcAs; GalAs
E_coli_211201	JJNJGBIA_00920	Anaerobic dimethyl sulfoxide reductase chain A (EC 1.8.5.3)	DmsA	Respiration	Anaerobic respiration	DMSO reduction; TMAO reduction	DMSO_r; TMAO_r
E_coli_211201	JJNJGBIA_00925	Anaerobic dimethyl sulfoxide reductase chain A (EC 1.8.5.3)	DmsA	Respiration	Anaerobic respiration	DMSO reduction; TMAO reduction	DMSO_r; TMAO_r
E_coli_211201	JJNJGBIA_00930	Anaerobic dimethyl sulfoxide reductase chain A (EC 1.8.5.3)	DmsA	Respiration	Anaerobic respiration	DMSO reduction; TMAO reduction	DMSO_r; TMAO_r
E_coli_211201	JJNJGBIA_00935	Anaerobic dimethyl sulfoxide reductase chain B (EC 1.8.5.3)	DmsB	Respiration	Anaerobic respiration	DMSO reduction; TMAO reduction	DMSO_r; TMAO_r
E_coli_211201	JJNJGBIA_00940	Anaerobic dimethyl sulfoxide reductase chain C (EC 1.8.5.3)	DmsC	Respiration	Anaerobic respiration	DMSO reduction; TMAO reduction	DMSO_r; TMAO_r
E_coli_211201	JJNJGBIA_00945	Anaerobic dimethyl sulfoxide reductase chaperone DmsD	DmsD	Respiration	Anaerobic respiration	DMSO reduction; TMAO reduction	DMSO_r; TMAO_r
E_coli_211201	JJNJGBIA_00955	Dethiobiotin synthase BioD (EC 6.3.3.3)	BioD	Vitamins, cofactors and micronutrients metabolism	Biotin metabolism	Biotin biosynthesis	B7
E_coli_211201	JJNJGBIA_01020	Arginine/ornithine antiporter ArcD	ArcD	Amino acid metabolism	Arginine metabolism	Arginine uptake	Arg_d
E_coli_211201	JJNJGBIA_01025	FolM Alternative dihydrofolate reductase 1	FolM	Vitamins, cofactors and micronutrients metabolism	Folate metabolism	Folate biosynthesis	B9
E_coli_211201	JJNJGBIA_01050	Fumarate hydratase class II (EC 4.2.1.2)	Fum2	Fermentation	Succinate fermentation	Succinate production	Succinate
E_coli_211201	JJNJGBIA_01055	Fumarate hydratase class I (EC 4.2.1.2)	Fum1	Fermentation	Succinate fermentation	Succinate production	Succinate
E_coli_211201	JJNJGBIA_01060	Mannose-6-phosphate isomerase (EC 5.3.1.8)	ManA	Carbohydrate utilization	Mannose and Mannosides utilization	Mannose and Mannosides catabolism	Man; bMnOS; bMAN
E_coli_211201	JJNJGBIA_01070	Glucuronide transport facilitator UidC	UidC	Carbohydrate utilization	Galacturonate, Glucuronate, Oligogalacturonate and Glucuronide utilization	Hexuronates uptake	GlcAs
E_coli_211201	JJNJGBIA_01075	Glucuronide transporter UidB	UidB1	Carbohydrate utilization	Galacturonate, Glucuronate, Oligogalacturonate and Glucuronide utilization	Hexuronates uptake	GlcAs
E_coli_211201	JJNJGBIA_01080	Beta-glucuronidase (EC 3.2.1.31)	UidA	Carbohydrate utilization	Galacturonate, Glucuronate, Oligogalacturonate and Glucuronide utilization	Hexuronates catabolism	GlcAs
E_coli_211201	JJNJGBIA_01085	Beta-glucuronidase (EC 3.2.1.31)	UidA	Carbohydrate utilization	Galacturonate, Glucuronate, Oligogalacturonate and Glucuronide utilization	Hexuronates catabolism	GlcAs
E_coli_211201	JJNJGBIA_01095	7-alpha-hydroxysteroid dehydrogenase (EC 1.1.1.159)	HSD7	Bile acids metabolism	Bile acids metabolism	Bile acids transformation	CA_t_7
E_coli_211201	JJNJGBIA_01105	PTS system, maltose and glucose-specific IIB component (EC 2.7.1.69)	GlvB	Carbohydrate utilization	Glucose utilization	Glucose uptake	Glc
E_coli_211201	JJNJGBIA_01105	PTS system, maltose and glucose-specific IIB component (EC 2.7.1.69)	GlvB	Carbohydrate utilization	Glucose utilization	Glucose uptake	Mal
E_coli_211201	JJNJGBIA_01105	PTS system, maltose and glucose-specific IIB component (EC 2.7.1.69)	GlvB	Carbohydrate utilization	Maltose and Maltodextrin utilization	Maltose and Maltodextrin uptake	Glc
E_coli_211201	JJNJGBIA_01105	PTS system, maltose and glucose-specific IIB component (EC 2.7.1.69)	GlvB	Carbohydrate utilization	Maltose and Maltodextrin utilization	Maltose and Maltodextrin uptake	Mal
E_coli_211201	JJNJGBIA_01105	PTS system, maltose and glucose-specific IIC component (EC 2.7.1.69)	GlvC	Carbohydrate utilization	Glucose utilization	Glucose uptake	Glc
E_coli_211201	JJNJGBIA_01105	PTS system, maltose and glucose-specific IIC component (EC 2.7.1.69)	GlvC	Carbohydrate utilization	Glucose utilization	Glucose uptake	Mal
E_coli_211201	JJNJGBIA_01105	PTS system, maltose and glucose-specific IIC component (EC 2.7.1.69)	GlvC	Carbohydrate utilization	Maltose and Maltodextrin utilization	Maltose and Maltodextrin uptake	Glc
E_coli_211201	JJNJGBIA_01105	PTS system, maltose and glucose-specific IIC component (EC 2.7.1.69)	GlvC	Carbohydrate utilization	Maltose and Maltodextrin utilization	Maltose and Maltodextrin uptake	Mal
E_coli_211201	JJNJGBIA_01185	Pyridoxal kinase (EC 2.7.1.35)	PdxK	Vitamins, cofactors and micronutrients metabolism	Vitamin B6 metabolism	Pyridoxine and pyridoxal phosphate biosynthesis	B6
E_coli_211201	JJNJGBIA_01205	Anhydro-N-acetylmuramic acid kinase (EC 2.7.1.170)	MurK2	Carbohydrate utilization	N-acetylmuramic acid utilization	N-acetylmuramic acid catabolism	MurNac
E_coli_211201	JJNJGBIA_01310	Nucleoside transport protein YdhC	YdhC	Nucleotide metabolism	Nucleoside metabolism	Nucleoside uptake	Nuc_ut
E_coli_211201	JJNJGBIA_01320	Riboflavin synthase eubacterial/eukaryotic (EC 2.5.1.9)	RibE	Vitamins, cofactors and micronutrients metabolism	Riboflavin metabolism	Riboflavin biosynthesis	B2
E_coli_211201	JJNJGBIA_01440	1,4-dihydroxy-2-naphthoyl-CoA hydrolase (EC 3.1.2.28) in menaquinone biosynthesis	MenI	Vitamins, cofactors and micronutrients metabolism	Menaquinone metabolism	Menaquinone biosynthesis	MQ
E_coli_211201	JJNJGBIA_01455	Uncharacterized protein YdiL	YdiL	Secondary metabolism	Butyrate utilization	Butyrate utilization	But_ut
E_coli_211201	JJNJGBIA_01470	Nicotinamide-nucleotide amidase (EC 3.5.1.42)	PncC	Vitamins, cofactors and micronutrients metabolism	NAD/NADP metabolism	NAD/NADP biosynthesis	B3
E_coli_211201	JJNJGBIA_01595	3-ketoacyl-CoA thiolase (EC 2.3.1.16)	Thl	Fermentation	Butyrate fermentation	Butyrate production	Butyrate
E_coli_211201	JJNJGBIA_01605	Butyrate--acetoacetate CoA-transferase subunit B (EC 2.8.3.9)	CtfB	Fermentation	Butyrate fermentation	Butyrate production	Butyrate
E_coli_211201	JJNJGBIA_01680	Ferredoxin-type protein NapF (periplasmic nitrate reductase)	NapF	Respiration	Anaerobic respiration	Nitrate reduction	NAR
E_coli_211201	JJNJGBIA_01685	Periplasmic nitrate reductase component NapD	NapD	Respiration	Anaerobic respiration	Nitrate reduction	NAR
E_coli_211201	JJNJGBIA_01690	Periplasmic nitrate reductase precursor (EC 1.7.99.4)	NapA	Respiration	Anaerobic respiration	Nitrate reduction	NAR
E_coli_211201	JJNJGBIA_01695	Ferredoxin-type protein NapG (periplasmic nitrate reductase)	NapG	Respiration	Anaerobic respiration	Nitrate reduction	NAR
E_coli_211201	JJNJGBIA_01700	Polyferredoxin NapH (periplasmic nitrate reductase)	NapH	Respiration	Anaerobic respiration	Nitrate reduction	NAR
E_coli_211201	JJNJGBIA_01705	Nitrate reductase cytochrome c550-type subunit	NapB	Respiration	Anaerobic respiration	Nitrate reduction	NAR
E_coli_211201	JJNJGBIA_01710	Cytochrome c-type protein NapC	NapC	Respiration	Anaerobic respiration	Nitrate reduction	NAR
E_coli_211201	JJNJGBIA_01840	Lipid A 1-diphosphate synthase	LpxT	Lipid A biosynthesis	Lipid A biosynthesis	Lipid A biosynthesis	LPS
E_coli_211201	JJNJGBIA_01850	D-mannonate oxidoreductase (EC 1.1.1.57)	UxuB	Carbohydrate utilization	Galacturonate, Glucuronate, Oligogalacturonate and Glucuronide utilization	Hexuronates catabolism	GlcA; GalA; GlcAs; GalAs
E_coli_211201	JJNJGBIA_01870	PTS system, fructose-specific IIA component (EC 2.7.1.69)	FruAa	Carbohydrate utilization	Fructose utilization	Fructose uptake	Fru
E_coli_211201	JJNJGBIA_01875	1-phosphofructokinase (EC 2.7.1.56)	FruK	Carbohydrate utilization	Mannitol utilization	Mannitol catabolism	Mtl
E_coli_211201	JJNJGBIA_01875	1-phosphofructokinase (EC 2.7.1.56)	FruK	Carbohydrate utilization	Mannitol utilization	Mannitol catabolism	Stl; Sor
E_coli_211201	JJNJGBIA_01875	1-phosphofructokinase (EC 2.7.1.56)	FruK	Carbohydrate utilization	Mannitol utilization	Mannitol catabolism	Fru
E_coli_211201	JJNJGBIA_01875	1-phosphofructokinase (EC 2.7.1.56)	FruK	Carbohydrate utilization	Sorbitol utilization; Sorbose utilization	Sorbitol catabolism; Sorbose catabolism	Mtl
E_coli_211201	JJNJGBIA_01875	1-phosphofructokinase (EC 2.7.1.56)	FruK	Carbohydrate utilization	Sorbitol utilization; Sorbose utilization	Sorbitol catabolism; Sorbose catabolism	Stl; Sor
E_coli_211201	JJNJGBIA_01875	1-phosphofructokinase (EC 2.7.1.56)	FruK	Carbohydrate utilization	Sorbitol utilization; Sorbose utilization	Sorbitol catabolism; Sorbose catabolism	Fru
E_coli_211201	JJNJGBIA_01875	1-phosphofructokinase (EC 2.7.1.56)	FruK	Carbohydrate utilization	Fructose utilization	Fructose catabolism	Mtl
E_coli_211201	JJNJGBIA_01875	1-phosphofructokinase (EC 2.7.1.56)	FruK	Carbohydrate utilization	Fructose utilization	Fructose catabolism	Stl; Sor
E_coli_211201	JJNJGBIA_01875	1-phosphofructokinase (EC 2.7.1.56)	FruK	Carbohydrate utilization	Fructose utilization	Fructose catabolism	Fru
E_coli_211201	JJNJGBIA_01880	PTS system, fructose-specific IIB component (EC 2.7.1.69)	FruAb	Carbohydrate utilization	Fructose utilization	Fructose uptake	Fru
E_coli_211201	JJNJGBIA_01880	PTS system, fructose-specific IIC component (EC 2.7.1.69)	FruAc	Carbohydrate utilization	Fructose utilization	Fructose uptake	Fru
E_coli_211201	JJNJGBIA_01925	Pyruvate formate-lyase (EC 2.3.1.54)	PflA	Fermentation	Formate fermentation	Formate production	Formate
E_coli_211201	JJNJGBIA_01930	Transporter, LysE family	LysE1	Fermentation	Butyrate fermentation	Butyrate production	Butyrate
E_coli_211201	JJNJGBIA_01950	L-aspartate oxidase (EC 1.4.3.16)	NadB	Vitamins, cofactors and micronutrients metabolism	NAD/NADP metabolism	NAD/NADP biosynthesis	B3
E_coli_211201	JJNJGBIA_02000	Pyridoxine 5'-phosphate synthase (EC 2.6.99.2)	PdxJ	Vitamins, cofactors and micronutrients metabolism	Vitamin B6 metabolism	Pyridoxine and pyridoxal phosphate biosynthesis	B6
E_coli_211201	JJNJGBIA_02015	Sialic acid utilization regulator, RpiR family	NanR7	Carbohydrate utilization	Sialic acid utilization	Sialic acid regulation	Neu5Ac
E_coli_211201	JJNJGBIA_02035	Phosphoribosylformylglycinamidine synthase, glutamine amidotransferase subunit (EC 6.3.5.3)	PurQ	Nucleotide metabolism	Nucleotide metabolism	Purine biosynthesis	Pur
E_coli_211201	JJNJGBIA_02035	Phosphoribosylformylglycinamidine synthase, synthetase subunit (EC 6.3.5.3)	PurL	Nucleotide metabolism	Nucleotide metabolism	Purine biosynthesis	Pur
E_coli_211201	JJNJGBIA_02065	Serine hydroxymethyltransferase (EC 2.1.2.1)	GlyA	Amino acid metabolism	Glycine metabolism	Glycine biosynthesis	Gly
E_coli_211201	JJNJGBIA_02240	Nucleoside diphosphate kinase (EC 2.7.4.6)	Ndk	Nucleotide metabolism	Nucleotide metabolism	Pyrimidine biosynthesis	Pyr
E_coli_211201	JJNJGBIA_02290	Inosine-5'-monophosphate dehydrogenase (EC 1.1.1.205)	GuaB	Nucleotide metabolism	Nucleotide metabolism	Purine biosynthesis	Pur
E_coli_211201	JJNJGBIA_02295	GMP synthase [glutamine-hydrolyzing] (EC 6.3.5.2)	GuaA	Nucleotide metabolism	Nucleotide metabolism	Purine biosynthesis	Pur
E_coli_211201	JJNJGBIA_02350	O-succinylbenzoic acid--CoA ligase (EC 6.2.1.26)	MenE	Vitamins, cofactors and micronutrients metabolism	Menaquinone metabolism	Menaquinone biosynthesis	MQ
E_coli_211201	JJNJGBIA_02355	O-succinylbenzoate synthase (EC 4.2.1.113)	MenC	Vitamins, cofactors and micronutrients metabolism	Menaquinone metabolism	Menaquinone biosynthesis	MQ
E_coli_211201	JJNJGBIA_02360	Naphthoate synthase (EC 4.1.3.36)	MenB	Vitamins, cofactors and micronutrients metabolism	Menaquinone metabolism	Menaquinone biosynthesis	MQ
E_coli_211201	JJNJGBIA_02365	2-succinyl-6-hydroxy-2,4-cyclohexadiene-1-carboxylate synthase (EC 4.2.99.20)	MenH	Vitamins, cofactors and micronutrients metabolism	Menaquinone metabolism	Menaquinone biosynthesis	MQ
E_coli_211201	JJNJGBIA_02370	2-succinyl-5-enolpyruvyl-6-hydroxy-3-cyclohexene-1-carboxylic-acid synthase (EC 2.2.1.9)	MenD	Vitamins, cofactors and micronutrients metabolism	Menaquinone metabolism	Menaquinone biosynthesis	MQ
E_coli_211201	JJNJGBIA_02375	Menaquinone-specific isochorismate synthase (EC 5.4.4.2)	MenF	Vitamins, cofactors and micronutrients metabolism	Menaquinone metabolism	Menaquinone biosynthesis	MQ
E_coli_211201	JJNJGBIA_02485	Aspartate aminotransferase (EC 2.6.1.1)	AspC	Amino acid metabolism	Asparagine and aspartate metabolism	Aspartate biosynthesis	Asp
E_coli_211201	JJNJGBIA_02515	Acetate kinase (EC 2.7.2.1)	AckA	Fermentation	Acetate fermentation	Acetate production	Acetate
E_coli_211201	JJNJGBIA_02520	Phosphate acetyltransferase (EC 2.3.1.8)	Pta	Fermentation	Acetate fermentation	Acetate production	Acetate
E_coli_211201	JJNJGBIA_02565	Histidine ABC transporter, ATP-binding protein HisP (TC 3.A.1.3.1)	HisP	Amino acid metabolism	Histidine metabolism	Histidine uptake	His
E_coli_211201	JJNJGBIA_02570	Histidine ABC transporter, permease protein HisM (TC 3.A.1.3.1)	HisM	Amino acid metabolism	Histidine metabolism	Histidine uptake	His
E_coli_211201	JJNJGBIA_02575	Histidine ABC transporter, permease protein HisQ (TC 3.A.1.3.1)	HisQ	Amino acid metabolism	Histidine metabolism	Histidine uptake	His
E_coli_211201	JJNJGBIA_02580	Histidine ABC transporter, histidine-binding periplasmic protein precursor HisJ (TC 3.A.1.3.1)	HisJt	Amino acid metabolism	Histidine metabolism	Histidine uptake	His
E_coli_211201	JJNJGBIA_02585	Histidine ABC transporter, histidine-binding periplasmic protein precursor HisJ (TC 3.A.1.3.1)	HisJt	Amino acid metabolism	Histidine metabolism	Histidine uptake	His
E_coli_211201	JJNJGBIA_02595	Amidophosphoribosyltransferase (EC 2.4.2.14)	PurF	Nucleotide metabolism	Nucleotide metabolism	Purine biosynthesis	Pur
E_coli_211201	JJNJGBIA_02610	Dihydrofolate synthase (EC 6.3.2.12)	FolC	Vitamins, cofactors and micronutrients metabolism	Folate metabolism	Folate biosynthesis	B9
E_coli_211201	JJNJGBIA_02630	Aspartate-semialdehyde dehydrogenase (EC 1.2.1.11)	Asd	Amino acid metabolism	Lysine metabolism; Methionine metabolism; Threonine metabolism	Lysine biosynthesis; Methionine biosynthesis; Threonine biosynthesis	Lys; Thr; Met
E_coli_211201	JJNJGBIA_02680	Chorismate synthase (EC 4.2.3.5)	AroC	Amino acid metabolism	Aromatic amino acids metabolism	Chorismate biosynthesis	Chor
E_coli_211201	JJNJGBIA_02745	3-ketoacyl-CoA thiolase (EC 2.3.1.16)	Thl	Fermentation	Butyrate fermentation	Butyrate production	Butyrate
E_coli_211201	JJNJGBIA_02800	Acetolactate synthase large subunit (EC 2.2.1.6)	IlvG	Amino acid metabolism	Branched chain amino acids metabolism	Branched chain amino acids biosynthesis	Ile; Val; Leu
E_coli_211201	JJNJGBIA_02805	Acetolactate synthase small subunit (EC 2.2.1.6)	IlvM	Amino acid metabolism	Branched chain amino acids metabolism	Branched chain amino acids biosynthesis	Ile; Val; Leu
E_coli_211201	JJNJGBIA_02830	Adenine deaminase (EC 3.5.4.2)	AD	Nucleotide metabolism	Nucleotide metabolism	Purine degradation	Pur_ut
E_coli_211201	JJNJGBIA_02835	Adenine deaminase (EC 3.5.4.2)	AD	Nucleotide metabolism	Nucleotide metabolism	Purine degradation	Pur_ut
E_coli_211201	JJNJGBIA_02840	Adenine permease	AP	Nucleotide metabolism	Nucleotide metabolism	Purine uptake	Pur_ut
E_coli_211201	JJNJGBIA_02860	Methionine ABC transporter substrate-binding protein	MetQ	Amino acid metabolism	Methionine metabolism	Methionine biosynthesis	Met
E_coli_211201	JJNJGBIA_02880	Probable alpha-xyloside uptake permease YicJ	YicJ	Carbohydrate utilization	Xylose and Xylosides utilization	Xylose and Xylosides uptake	aXyl
E_coli_211201	JJNJGBIA_02885	alpha-xylosidase (EC 3.2.1.177)	XylS	Carbohydrate utilization	Xylose and Xylosides utilization	Xylose and Xylosides catabolism	aXyl
E_coli_211201	JJNJGBIA_02890	alpha-xylosidase (EC 3.2.1.177)	XylS	Carbohydrate utilization	Xylose and Xylosides utilization	Xylose and Xylosides catabolism	aXyl
E_coli_211201	JJNJGBIA_02900	Xanthine permease	XP	Nucleotide metabolism	Nucleotide metabolism	Purine uptake	Pur_ut
E_coli_211201	JJNJGBIA_02965	Orotate phosphoribosyltransferase (EC 2.4.2.10)	PyrE	Nucleotide metabolism	Nucleotide metabolism	Pyrimidine biosynthesis	Pyr
E_coli_211201	JJNJGBIA_02975	Phosphopantothenoylcysteine decarboxylase (EC 4.1.1.36)	CoaC	Vitamins, cofactors and micronutrients metabolism	Coenzyme A metabolism	Coenzyme A biosynthesis	B5
E_coli_211201	JJNJGBIA_02975	Phosphopantothenoylcysteine synthetase (EC 6.3.2.5)	CoaB	Vitamins, cofactors and micronutrients metabolism	Coenzyme A metabolism	Coenzyme A biosynthesis	B5
E_coli_211201	JJNJGBIA_02980	Phosphopantothenoylcysteine decarboxylase (EC 4.1.1.36)	CoaC	Vitamins, cofactors and micronutrients metabolism	Coenzyme A metabolism	Coenzyme A biosynthesis	B5
E_coli_211201	JJNJGBIA_02980	Phosphopantothenoylcysteine synthetase (EC 6.3.2.5)	CoaB	Vitamins, cofactors and micronutrients metabolism	Coenzyme A metabolism	Coenzyme A biosynthesis	B5
E_coli_211201	JJNJGBIA_03005	Phosphopantetheine adenylyltransferase (EC 2.7.7.3)	CoaD	Vitamins, cofactors and micronutrients metabolism	Coenzyme A metabolism	Coenzyme A biosynthesis	B5
E_coli_211201	JJNJGBIA_03010	3-deoxy-D-manno-octulosonic acid transferase (EC 2.4.99.12)(EC 2.4.99.13)	WaaA	Lipid A biosynthesis	Lipid A biosynthesis	Lipid A biosynthesis	LPS
E_coli_211201	JJNJGBIA_03075	2-amino-3-ketobutyrate coenzyme A ligase (EC 2.3.1.29)	Kbl	Amino acid metabolism	Threonine metabolism	Threonine degradation	Thr_d
E_coli_211201	JJNJGBIA_03080	L-threonine 3-dehydrogenase (EC 1.1.1.103)	Tdh	Amino acid metabolism	Threonine metabolism	Threonine degradation	Thr_d
E_coli_211201	JJNJGBIA_03125	Serine acetyltransferase (EC 2.3.1.30)	CysE	Amino acid metabolism	Cysteine metabolism	Cysteine biosynthesis	Cys
E_coli_211201	JJNJGBIA_03135	L-lactate dehydrogenase (EC 1.1.2.3)	LldD	Secondary metabolism	Lactate utilization	L-lactate utilization	Llac_ut
E_coli_211201	JJNJGBIA_03145	DL-lactate permease, LctP family	LldP	Secondary metabolism	Lactate utilization	D-lactate utilization; L-lactate utilization	Llac_ut; Dlac_ut
E_coli_211201	JJNJGBIA_03175	Mannitol operon repressor	MtlR1	Carbohydrate utilization	Mannitol utilization	Mannitol regulation	Mtl
E_coli_211201	JJNJGBIA_03180	Mannitol-1-phosphate 5-dehydrogenase (EC 1.1.1.17)	MtlD1	Carbohydrate utilization	Mannitol utilization	Mannitol catabolism	Mtl
E_coli_211201	JJNJGBIA_03185	PTS system, mannitol-specific IIA component (EC 2.7.1.69)	MtlAa	Carbohydrate utilization	Mannitol utilization	Mannitol uptake	Mtl
E_coli_211201	JJNJGBIA_03185	PTS system, mannitol-specific IIB component (EC 2.7.1.69)	MtlAb	Carbohydrate utilization	Mannitol utilization	Mannitol uptake	Mtl
E_coli_211201	JJNJGBIA_03185	PTS system, mannitol-specific IIC component (EC 2.7.1.69)	MtlAc	Carbohydrate utilization	Mannitol utilization	Mannitol uptake	Mtl
E_coli_211201	JJNJGBIA_03260	Pyrroline-5-carboxylate reductase (EC 1.5.1.2)	ProC	Amino acid metabolism	Proline metabolism	Proline biosynthesis	Pro
E_coli_211201	JJNJGBIA_03270	Shikimate kinase III (EC 2.7.1.71)	AroK3	Amino acid metabolism	Aromatic amino acids metabolism	Chorismate biosynthesis	Chor
E_coli_211201	JJNJGBIA_03330	Branched-chain amino acid transport system carrier protein	BraB	Amino acid metabolism	Branched chain amino acids metabolism	Branched chain amino acids uptake	Ile; Val; Leu
E_coli_211201	JJNJGBIA_03335	Proline-specific permease proY	ProY	Amino acid metabolism	Proline metabolism	Proline uptake	Pro_d
E_coli_211201	JJNJGBIA_03340	Maltodextrin glucosidase (EC 3.2.1.20)	MalZ	Carbohydrate utilization	Maltose and Maltodextrin utilization	Maltose and Maltodextrin catabolism	MOS
E_coli_211201	JJNJGBIA_03350	S-adenosylmethionine:tRNA ribosyltransferase-isomerase (EC 2.4.99.17)	QueA	Vitamins, cofactors and micronutrients metabolism	Queuosine metabolism	Queuosine biosynthesis	Q
E_coli_211201	JJNJGBIA_03355	Queuine tRNA-ribosyltransferase (EC 2.4.2.29)	qTGT	Vitamins, cofactors and micronutrients metabolism	Queuosine metabolism	Queuosine biosynthesis	Q
E_coli_211201	JJNJGBIA_03395	5-amino-6-(5-phosphoribosylamino)uracil reductase (EC 1.1.1.193)	RibDr	Vitamins, cofactors and micronutrients metabolism	Riboflavin metabolism	Riboflavin biosynthesis	B2
E_coli_211201	JJNJGBIA_03395	Diaminohydroxyphosphoribosylaminopyrimidine deaminase (EC 3.5.4.26)	RibDd	Vitamins, cofactors and micronutrients metabolism	Riboflavin metabolism	Riboflavin biosynthesis	B2
E_coli_211201	JJNJGBIA_03400	6,7-dimethyl-8-ribityllumazine synthase (EC 2.5.1.78)	RibH	Vitamins, cofactors and micronutrients metabolism	Riboflavin metabolism	Riboflavin biosynthesis	B2
E_coli_211201	JJNJGBIA_03410	Thiamine-monophosphate kinase (EC 2.7.4.16)	ThiL	Vitamins, cofactors and micronutrients metabolism	Thiamine metabolism	Thiamine pyrophosphate biosynthesis	B1
E_coli_211201	JJNJGBIA_03445	2-dehydropantoate 2-reductase (EC 1.1.1.169)	PanE	Vitamins, cofactors and micronutrients metabolism	Coenzyme A metabolism	Coenzyme A biosynthesis	B5
E_coli_211201	JJNJGBIA_03450	2-dehydropantoate 2-reductase (EC 1.1.1.169)	PanE	Vitamins, cofactors and micronutrients metabolism	Coenzyme A metabolism	Coenzyme A biosynthesis	B5
E_coli_211201	JJNJGBIA_03480	Cytochrome O ubiquinol oxidase subunit IV (EC 1.10.3.-)	CyoD	Respiration	Aerobic respiration	Cytochrome O ubiquinol oxidase	Aer
E_coli_211201	JJNJGBIA_03485	Cytochrome O ubiquinol oxidase subunit III (EC 1.10.3.-)	CyoC	Respiration	Aerobic respiration	Cytochrome O ubiquinol oxidase	Aer
E_coli_211201	JJNJGBIA_03490	Cytochrome O ubiquinol oxidase subunit I (EC 1.10.3.-)	CyoB	Respiration	Aerobic respiration	Cytochrome O ubiquinol oxidase	Aer
E_coli_211201	JJNJGBIA_03495	Cytochrome O ubiquinol oxidase subunit II (EC 1.10.3.-)	CyoA	Respiration	Aerobic respiration	Cytochrome O ubiquinol oxidase	Aer
E_coli_211201	JJNJGBIA_03555	7-cyano-7-deazaguanine synthase (EC 6.3.4.20)	QueC	Vitamins, cofactors and micronutrients metabolism	Queuosine metabolism	Queuosine biosynthesis	Q
E_coli_211201	JJNJGBIA_03710	Pyruvate formate-lyase (EC 2.3.1.54)	PflA	Fermentation	Formate fermentation	Formate production	Formate
E_coli_211201	JJNJGBIA_03715	Pyruvate formate-lyase activating enzyme (EC 1.97.1.4)	PflB	Fermentation	Formate fermentation	Formate production	Formate
E_coli_211201	JJNJGBIA_04155	Dihydroneopterin triphosphate pyrophosphohydrolase type 2	FolQ2	Vitamins, cofactors and micronutrients metabolism	Folate metabolism	Folate biosynthesis	B9
E_coli_211201	JJNJGBIA_04205	Lipid A biosynthesis myristoyltransferase (EC 2.3.1.243)	LpxM	Lipid A biosynthesis	Lipid A biosynthesis	Lipid A biosynthesis	LPS
E_coli_211201	JJNJGBIA_04235	2-dehydro-3-deoxyphosphogluconate aldolase (EC 4.1.2.14)	KdgA	Carbohydrate utilization	Unsaturated Glucuronate utilization	Unsaturated Glucuronate catabolism	ddGlcA
E_coli_211201	JJNJGBIA_04240	Phosphoribosylglycinamide formyltransferase 2 (EC 6.3.1.21)	PurT	Nucleotide metabolism	Nucleotide metabolism	Purine biosynthesis	Pur
E_coli_211201	JJNJGBIA_04360	Transcriptional regulator KdgR, KDG operon repressor	KdgR	Carbohydrate utilization	Unsaturated Glucuronate utilization	Unsaturated Glucuronate regulation	ddGlcA
E_coli_211201	JJNJGBIA_04395	PTS system, mannose-specific IID component (EC 2.7.1.69)	ManZ	Carbohydrate utilization	Mannose and Mannosides utilization	Mannose and Mannosides uptake	Man
E_coli_211201	JJNJGBIA_04400	PTS system, mannose-specific IIC component (EC 2.7.1.69)	ManY	Carbohydrate utilization	Mannose and Mannosides utilization	Mannose and Mannosides uptake	Man
E_coli_211201	JJNJGBIA_04405	PTS system, mannose-specific IIA component (EC 2.7.1.69)	ManXa	Carbohydrate utilization	Mannose and Mannosides utilization	Mannose and Mannosides uptake	Man
E_coli_211201	JJNJGBIA_04405	PTS system, mannose-specific IIB component (EC 2.7.1.69)	ManXb	Carbohydrate utilization	Mannose and Mannosides utilization	Mannose and Mannosides uptake	Man
E_coli_211201	JJNJGBIA_04425	L-serine dehydratase, alpha subunit (EC 4.3.1.17)	SdaAa	Amino acid metabolism	Serine metabolism	Serine degradation	Ser_d
E_coli_211201	JJNJGBIA_04425	L-serine dehydratase, beta subunit (EC 4.3.1.17)	SdaAb	Amino acid metabolism	Serine metabolism	Serine degradation	Ser_d
E_coli_211201	JJNJGBIA_04435	Para-aminobenzoate synthase, aminase component (EC 2.6.1.85)	PabA	Vitamins, cofactors and micronutrients metabolism	Folate metabolism	Folate biosynthesis	B9
E_coli_211201	JJNJGBIA_04480	Carnitine monooxygenase, reductase component CntB	CntB	Secondary metabolism	Trimethylamine production	Trimethylamine production	TMA
E_coli_211201	JJNJGBIA_04485	Carnitine monooxygenase, oxygenase component CntA	CntA	Secondary metabolism	Trimethylamine production	Trimethylamine production	TMA
E_coli_211201	JJNJGBIA_04490	Carnitine transporter, BCCT family	CntT	Secondary metabolism	Trimethylamine production	Trimethylamine production	TMA
E_coli_211201	JJNJGBIA_04495	D-malate dehydrogenase [decarboxylating] (EC 1.1.1.83)	MSADH	Secondary metabolism	Trimethylamine production	Trimethylamine production	TMA
E_coli_211201	JJNJGBIA_04500	Transcriptional regulator for carnitine utilization, LysR family	CntR	Secondary metabolism	Trimethylamine production	Trimethylamine production	TMA
E_coli_211201	JJNJGBIA_04515	Pyruvate formate-lyase (EC 2.3.1.54)	PflA	Fermentation	Formate fermentation	Formate production	Formate
E_coli_211201	JJNJGBIA_04525	PTS system, fructose-specific IIC component (EC 2.7.1.69)	FruAc	Carbohydrate utilization	Fructose utilization	Fructose uptake	Fru
E_coli_211201	JJNJGBIA_04560	5,10-methylenetetrahydrofolate reductase (EC 1.5.1.20)	MetF	Amino acid metabolism	Methionine metabolism	Methionine biosynthesis	Met
E_coli_211201	JJNJGBIA_04565	Aspartokinase (EC 2.7.2.4)	LysC	Amino acid metabolism	Lysine metabolism; Methionine metabolism; Threonine metabolism	Lysine biosynthesis; Methionine biosynthesis; Threonine biosynthesis	Lys; Thr; Met
E_coli_211201	JJNJGBIA_04565	Homoserine dehydrogenase (EC 1.1.1.3)	Hom	Amino acid metabolism	Methionine metabolism; Threonine metabolism	Threonine biosynthesis; Methionine biosynthesis	Thr; Met
E_coli_211201	JJNJGBIA_04565	Homoserine dehydrogenase (EC 1.1.1.3)	Hom	Amino acid metabolism	Methionine metabolism; Threonine metabolism	Threonine biosynthesis; Methionine biosynthesis	Met
E_coli_211201	JJNJGBIA_04565	Homoserine dehydrogenase (EC 1.1.1.3)	Hom	Amino acid metabolism	Methionine metabolism	Methionine biosynthesis	Thr; Met
E_coli_211201	JJNJGBIA_04565	Homoserine dehydrogenase (EC 1.1.1.3)	Hom	Amino acid metabolism	Methionine metabolism	Methionine biosynthesis	Met
E_coli_211201	JJNJGBIA_04570	Cystathionine gamma-synthase (EC 2.5.1.48)	CTGS	Amino acid metabolism	Methionine metabolism	Methionine biosynthesis	Met
E_coli_211201	JJNJGBIA_04620	1,4-dihydroxy-2-naphthoate polyprenyltransferase (EC 2.5.1.74)	MenA	Vitamins, cofactors and micronutrients metabolism	Menaquinone metabolism	Menaquinone biosynthesis	MQ
E_coli_211201	JJNJGBIA_04720	2-keto-3-deoxygluconate permease (KDG permease)	KdgT	Carbohydrate utilization	Unsaturated Glucuronate utilization	Unsaturated Glucuronate uptake	ddGlcA
E_coli_211201	JJNJGBIA_04730	L-rhamnose-proton symporter	RhaT	Carbohydrate utilization	Rhamnose and Rhamnosides utilization	Rhamnose and Rhamnosides uptake	Rha; Rhi
E_coli_211201	JJNJGBIA_04745	Rhamnulokinase (EC 2.7.1.5)	RhaB	Carbohydrate utilization	Rhamnose and Rhamnosides utilization	Rhamnose and Rhamnosides catabolism	Rha; Rhi; ROS
E_coli_211201	JJNJGBIA_04750	L-rhamnose isomerase (EC 5.3.1.14)	RhaA	Carbohydrate utilization	Rhamnose and Rhamnosides utilization	Rhamnose and Rhamnosides catabolism	Rha; Rhi; ROS
E_coli_211201	JJNJGBIA_04755	Rhamnulose-1-phosphate aldolase (EC 4.1.2.19)	RhaD	Carbohydrate utilization	Rhamnose and Rhamnosides utilization	Rhamnose and Rhamnosides catabolism	Rha; Rhi; ROS
E_coli_211201	JJNJGBIA_04760	L-rhamnose mutarotase (EC 5.1.3.32)	RhaM	Carbohydrate utilization	Rhamnose and Rhamnosides utilization	Rhamnose and Rhamnosides catabolism	Rha; Rhi; ROS
E_coli_211201	JJNJGBIA_04765	PTS system, fructose-specific IIA component (EC 2.7.1.69)	FruAa	Carbohydrate utilization	Fructose utilization	Fructose uptake	Fru
E_coli_211201	JJNJGBIA_04770	PTS system, fructose-specific IIB component (EC 2.7.1.69)	FruAb	Carbohydrate utilization	Fructose utilization	Fructose uptake	Fru
E_coli_211201	JJNJGBIA_04770	PTS system, fructose-specific IIC component (EC 2.7.1.69)	FruAc	Carbohydrate utilization	Fructose utilization	Fructose uptake	Fru
E_coli_211201	JJNJGBIA_04865	Fructokinase (EC 2.7.1.4)	ScrK	Carbohydrate utilization	Mannitol utilization	Mannitol catabolism	Mtl
E_coli_211201	JJNJGBIA_04865	Fructokinase (EC 2.7.1.4)	ScrK	Carbohydrate utilization	Mannitol utilization	Mannitol catabolism	Stl; Sor
E_coli_211201	JJNJGBIA_04865	Fructokinase (EC 2.7.1.4)	ScrK	Carbohydrate utilization	Mannitol utilization	Mannitol catabolism	Fru
E_coli_211201	JJNJGBIA_04865	Fructokinase (EC 2.7.1.4)	ScrK	Carbohydrate utilization	Mannitol utilization	Mannitol catabolism	Scr; FOS
E_coli_211201	JJNJGBIA_04865	Fructokinase (EC 2.7.1.4)	ScrK	Carbohydrate utilization	Sorbitol utilization; Sorbose utilization	Sorbitol catabolism; Sorbose catabolism	Mtl
E_coli_211201	JJNJGBIA_04865	Fructokinase (EC 2.7.1.4)	ScrK	Carbohydrate utilization	Sorbitol utilization; Sorbose utilization	Sorbitol catabolism; Sorbose catabolism	Stl; Sor
E_coli_211201	JJNJGBIA_04865	Fructokinase (EC 2.7.1.4)	ScrK	Carbohydrate utilization	Sorbitol utilization; Sorbose utilization	Sorbitol catabolism; Sorbose catabolism	Fru
E_coli_211201	JJNJGBIA_04865	Fructokinase (EC 2.7.1.4)	ScrK	Carbohydrate utilization	Sorbitol utilization; Sorbose utilization	Sorbitol catabolism; Sorbose catabolism	Scr; FOS
E_coli_211201	JJNJGBIA_04865	Fructokinase (EC 2.7.1.4)	ScrK	Carbohydrate utilization	Fructose utilization	Fructose catabolism	Mtl
E_coli_211201	JJNJGBIA_04865	Fructokinase (EC 2.7.1.4)	ScrK	Carbohydrate utilization	Fructose utilization	Fructose catabolism	Stl; Sor
E_coli_211201	JJNJGBIA_04865	Fructokinase (EC 2.7.1.4)	ScrK	Carbohydrate utilization	Fructose utilization	Fructose catabolism	Fru
E_coli_211201	JJNJGBIA_04865	Fructokinase (EC 2.7.1.4)	ScrK	Carbohydrate utilization	Fructose utilization	Fructose catabolism	Scr; FOS
E_coli_211201	JJNJGBIA_04865	Fructokinase (EC 2.7.1.4)	ScrK	Carbohydrate utilization	Sucrose and Fructooligosaccharides utilization	Sucrose and Fructooligosaccharides catabolism	Mtl
E_coli_211201	JJNJGBIA_04865	Fructokinase (EC 2.7.1.4)	ScrK	Carbohydrate utilization	Sucrose and Fructooligosaccharides utilization	Sucrose and Fructooligosaccharides catabolism	Stl; Sor
E_coli_211201	JJNJGBIA_04865	Fructokinase (EC 2.7.1.4)	ScrK	Carbohydrate utilization	Sucrose and Fructooligosaccharides utilization	Sucrose and Fructooligosaccharides catabolism	Fru
E_coli_211201	JJNJGBIA_04865	Fructokinase (EC 2.7.1.4)	ScrK	Carbohydrate utilization	Sucrose and Fructooligosaccharides utilization	Sucrose and Fructooligosaccharides catabolism	Scr; FOS
E_coli_211201	JJNJGBIA_04920	3-dehydroquinate synthase (EC 4.2.3.4)	AroB	Amino acid metabolism	Aromatic amino acids metabolism	Chorismate biosynthesis	Chor
E_coli_211201	JJNJGBIA_04925	Shikimate kinase I (EC 2.7.1.71)	AroK1	Amino acid metabolism	Aromatic amino acids metabolism	Chorismate biosynthesis	Chor
E_coli_211201	JJNJGBIA_05035	Pimeloyl-[acyl-carrier protein] methyl ester esterase BioH (EC 3.1.1.85)	BioH	Vitamins, cofactors and micronutrients metabolism	Biotin metabolism	Biotin biosynthesis	B7
E_coli_211201	JJNJGBIA_05050	High-affinity gluconate transporter GntT	GntT	Carbohydrate utilization	Gluconate utilization	Gluconate uptake	Gnt
E_coli_211201	JJNJGBIA_05055	4-alpha-glucanotransferase (amylomaltase) (EC 2.4.1.25)	MalQ	Carbohydrate utilization	Maltose and Maltodextrin utilization	Maltose and Maltodextrin catabolism	Mal; MOS
E_coli_211201	JJNJGBIA_05060	Maltodextrin phosphorylase (EC 2.4.1.1)	MalP2	Carbohydrate utilization	Maltose and Maltodextrin utilization	Maltose and Maltodextrin catabolism	Mal; MOS
E_coli_211201	JJNJGBIA_05065	Transcriptional activator of maltose regulon, MalT	MalR2	Carbohydrate utilization	Maltose and Maltodextrin utilization	Maltose and Maltodextrin catabolism	Mal; MOS
E_coli_211201	JJNJGBIA_05130	Glycogen phosphorylase (EC 2.4.1.1)	GlgP	Carbohydrate utilization	Maltose and Maltodextrin utilization	Maltose and Maltodextrin catabolism	Mal; MOS
E_coli_211201	JJNJGBIA_05145	Limit dextrin alpha-1,6-maltotetraose-hydrolase (EC 3.2.1.196)	GlgX	Carbohydrate utilization	Maltose and Maltodextrin utilization	Maltose and Maltodextrin catabolism	MOS
E_coli_211201	JJNJGBIA_05155	Aspartate-semialdehyde dehydrogenase (EC 1.2.1.11)	Asd	Amino acid metabolism	Lysine metabolism; Methionine metabolism; Threonine metabolism	Lysine biosynthesis; Methionine biosynthesis; Threonine biosynthesis	Lys; Thr; Met
E_coli_211201	JJNJGBIA_05165	Low-affinity gluconate/H+ symporter GntU	GntU	Carbohydrate utilization	Gluconate utilization	Gluconate uptake	Gnt
E_coli_211201	JJNJGBIA_05170	Gluconokinase (EC 2.7.1.12)	GntK	Carbohydrate utilization	Gluconate utilization	Gluconate catabolism	Gnt
E_coli_211201	JJNJGBIA_05175	Gluconate utilization system Gnt-I transcriptional repressor	GntR1	Carbohydrate utilization	Gluconate utilization	Gluconate regulation	Gnt
E_coli_211201	JJNJGBIA_05260	Histidine transport protein (permease)	HutT	Amino acid metabolism	Histidine metabolism	Histidine uptake	His
E_coli_211201	JJNJGBIA_05260	Histidine transport protein (permease)	HutT	Amino acid metabolism	Histidine metabolism	Histidine uptake	His_d
E_coli_211201	JJNJGBIA_05330	Diaminopimelate epimerase (EC 5.1.1.7)	DapF	Amino acid metabolism	Lysine metabolism	Lysine biosynthesis	Lys
E_coli_211201	JJNJGBIA_05395	L-lysine permease	LysE2	Fermentation	Butyrate fermentation	Butyrate production	Butyrate
E_coli_211201	JJNJGBIA_05415	Biotin transporter BioP, DMT family	BioP	Vitamins, cofactors and micronutrients metabolism	Biotin metabolism	Biotin uptake	B7
E_coli_211201	JJNJGBIA_05425	5-methyltetrahydropteroyltriglutamate--homocysteine methyltransferase (EC 2.1.1.14)	MetE	Amino acid metabolism	Methionine metabolism	Methionine biosynthesis	Met
E_coli_211201	JJNJGBIA_05435	Uridine phosphorylase (EC 2.4.2.3)	UP	Nucleotide metabolism	Nucleoside metabolism	Nucleoside degradation	Nuc_ut
E_coli_211201	JJNJGBIA_05445	Demethylmenaquinone methyltransferase (EC 2.1.1.163)	MenG	Vitamins, cofactors and micronutrients metabolism	Menaquinone metabolism	Menaquinone biosynthesis	MQ
E_coli_211201	JJNJGBIA_05495	3-ketoacyl-CoA thiolase (EC 2.3.1.16)	Thl	Fermentation	Butyrate fermentation	Butyrate production	Butyrate
E_coli_211201	JJNJGBIA_05540	Alcohol dehydrogenase (EC 1.1.1.1)	ADH	Fermentation	Ethanol fermentation	Ethanol production	Ethanol
E_coli_211201	JJNJGBIA_05545	Gluconokinase (EC 2.7.1.12)	GntK	Carbohydrate utilization	Gluconate utilization	Gluconate catabolism	Gnt
E_coli_211201	JJNJGBIA_05560	Fructuronate transporter GntP	GntP	Carbohydrate utilization	Galacturonate, Glucuronate, Oligogalacturonate and Glucuronide utilization	Hexuronates uptake	GlcA; GalA
E_coli_211201	JJNJGBIA_05615	Ornithine carbamoyltransferase (EC 2.1.3.3)	ArgF1	Amino acid metabolism	Arginine metabolism	Arginine biosynthesis	Arg
E_coli_211201	JJNJGBIA_05615	Ornithine carbamoyltransferase (EC 2.1.3.3)	ArgF1	Amino acid metabolism	Arginine metabolism	Arginine biosynthesis	Arg_d
E_coli_211201	JJNJGBIA_05615	Ornithine carbamoyltransferase (EC 2.1.3.3)	ArgF1	Amino acid metabolism	Arginine metabolism	Arginine degradation	Arg
E_coli_211201	JJNJGBIA_05615	Ornithine carbamoyltransferase (EC 2.1.3.3)	ArgF1	Amino acid metabolism	Arginine metabolism	Arginine degradation	Arg_d
E_coli_211201	JJNJGBIA_05660	Aspartate carbamoyltransferase (EC 2.1.3.2)	PyrB	Nucleotide metabolism	Nucleotide metabolism	Pyrimidine biosynthesis	Pyr
E_coli_211201	JJNJGBIA_05665	Aspartate carbamoyltransferase regulatory chain (PyrI)	PyrI	Nucleotide metabolism	Nucleotide metabolism	Pyrimidine biosynthesis	Pyr
E_coli_211201	JJNJGBIA_05680	Trehalose operon transcriptional repressor	TreR1	Carbohydrate utilization	Trehalose utilization	Trehalose regulation	Tre
E_coli_211201	JJNJGBIA_05685	PTS system, trehalose-specific IIB component (EC 2.7.1.69)	TreB_b	Carbohydrate utilization	Trehalose utilization	Trehalose uptake	Tre
E_coli_211201	JJNJGBIA_05685	PTS system, trehalose-specific IIC component (EC 2.7.1.69)	TreB_c	Carbohydrate utilization	Trehalose utilization	Trehalose uptake	Tre
E_coli_211201	JJNJGBIA_05690	Trehalose-6-phosphate hydrolase (EC 3.2.1.93)	TreC	Carbohydrate utilization	Trehalose utilization	Trehalose catabolism	Tre
E_coli_211201	JJNJGBIA_05885	Periplasmic beta-glucosidase (EC 3.2.1.21)	BglA2	Carbohydrate utilization	Cellobiose and Beta-glucosides utilization	Cellobiose and Beta-glucosides catabolism	Bgl
E_coli_211201	JJNJGBIA_05890	D-Lactate dehydrogenase (EC 1.1.2.5)	Dld	Secondary metabolism	Lactate utilization	D-lactate utilization	Dlac_ut
E_coli_211201	JJNJGBIA_05950	NAD-dependent dihydropyrimidine dehydrogenase subunit PreT (EC 1.3.1.1)	PreT	Nucleotide metabolism	Nucleotide metabolism	Pyrimidine degradation	Pyr_ut
E_coli_211201	JJNJGBIA_05955	Dihydropyrimidine dehydrogenase [NADP+] (EC 1.3.1.2)	PydA	Nucleotide metabolism	Nucleotide metabolism	Pyrimidine degradation	Pyr_ut
E_coli_211201	JJNJGBIA_05960	Galactose/methyl galactoside ABC transport system, permease protein MglC (TC 3.A.1.2.3)	MglC	Carbohydrate utilization	Galactose utilization	Galactose uptake	Gal
E_coli_211201	JJNJGBIA_05965	Galactose/methyl galactoside ABC transport system, ATP-binding protein MglA (EC 3.6.3.17)	MglA	Carbohydrate utilization	Galactose utilization	Galactose uptake	Gal
E_coli_211201	JJNJGBIA_05970	Galactose/methyl galactoside ABC transport system, D-galactose-binding periplasmic protein MglB (TC 3.A.1.2.3)	MglB	Carbohydrate utilization	Galactose utilization	Galactose uptake	Gal
E_coli_211201	JJNJGBIA_05975	Galactose operon repressor, GalR-LacI family of transcriptional regulators	GalR2	Carbohydrate utilization	Galactose utilization	Galactose regulation	Gal
E_coli_211201	JJNJGBIA_05985	GTP cyclohydrolase I (EC 3.5.4.16) type 1	FolE1	Vitamins, cofactors and micronutrients metabolism	Folate metabolism	Folate biosynthesis	B9
E_coli_211201	JJNJGBIA_05985	GTP cyclohydrolase I (EC 3.5.4.16) type 1	FolE1	Vitamins, cofactors and micronutrients metabolism	Folate metabolism	Folate biosynthesis	Q
E_coli_211201	JJNJGBIA_05985	GTP cyclohydrolase I (EC 3.5.4.16) type 1	FolE1	Vitamins, cofactors and micronutrients metabolism	Queuosine metabolism	Queuosine biosynthesis	B9
E_coli_211201	JJNJGBIA_05985	GTP cyclohydrolase I (EC 3.5.4.16) type 1	FolE1	Vitamins, cofactors and micronutrients metabolism	Queuosine metabolism	Queuosine biosynthesis	Q
E_coli_211201	JJNJGBIA_06000	Lysine-specific permease	LysP	Amino acid metabolism	Lysine metabolism	Lysine uptake	Lys
E_coli_211201	JJNJGBIA_06030	Inosine-uridine preferring nucleoside hydrolase (EC 3.2.2.1)	IunH	Nucleotide metabolism	Nucleoside metabolism	Nucleoside degradation	Nuc_ut
E_coli_211201	JJNJGBIA_06065	Butyryl-CoA dehydrogenase (EC 1.3.99.2)	Bcd	Fermentation	Butyrate fermentation	Butyrate production	Butyrate
E_coli_211201	JJNJGBIA_06370	Glutamate 5-kinase (EC 2.7.2.11)	ProB	Amino acid metabolism	Proline metabolism	Proline biosynthesis	Pro
E_coli_211201	JJNJGBIA_06375	Gamma-glutamyl phosphate reductase (EC 1.2.1.41)	ProA	Amino acid metabolism	Proline metabolism	Proline biosynthesis	Pro
E_coli_211201	JJNJGBIA_06445	Arginine ABC transporter, permease protein ArtM	ArtM	Amino acid metabolism	Arginine metabolism	Arginine uptake	Arg
E_coli_211201	JJNJGBIA_06450	Arginine ABC transporter, permease protein ArtQ	ArtQ	Amino acid metabolism	Arginine metabolism	Arginine uptake	Arg
E_coli_211201	JJNJGBIA_06455	Arginine ABC transporter, periplasmic arginine-binding protein ArtI	ArtI	Amino acid metabolism	Arginine metabolism	Arginine uptake	Arg
E_coli_211201	JJNJGBIA_06460	Arginine ABC transporter, ATP-binding protein ArtP	ArtP	Amino acid metabolism	Arginine metabolism	Arginine uptake	Arg
E_coli_211201	JJNJGBIA_06490	Low-specificity L-threonine aldolase (EC 4.1.2.48)	GlyB	Amino acid metabolism	Glycine metabolism	Glycine biosynthesis	Gly
E_coli_211201	JJNJGBIA_06490	Low-specificity L-threonine aldolase (EC 4.1.2.48)	GlyB	Amino acid metabolism	Glycine metabolism	Glycine biosynthesis	Thr_d
E_coli_211201	JJNJGBIA_06490	Low-specificity L-threonine aldolase (EC 4.1.2.48)	GlyB	Amino acid metabolism	Threonine metabolism	Threonine degradation	Gly
E_coli_211201	JJNJGBIA_06490	Low-specificity L-threonine aldolase (EC 4.1.2.48)	GlyB	Amino acid metabolism	Threonine metabolism	Threonine degradation	Thr_d
E_coli_211201	JJNJGBIA_06610	Anaerobic dimethyl sulfoxide reductase chain A (EC 1.8.5.3)	DmsA	Respiration	Anaerobic respiration	DMSO reduction; TMAO reduction	DMSO_r; TMAO_r
E_coli_211201	JJNJGBIA_06615	Anaerobic dimethyl sulfoxide reductase chain B (EC 1.8.5.3)	DmsB	Respiration	Anaerobic respiration	DMSO reduction; TMAO reduction	DMSO_r; TMAO_r
E_coli_211201	JJNJGBIA_06620	Anaerobic dimethyl sulfoxide reductase chain C (EC 1.8.5.3)	DmsC	Respiration	Anaerobic respiration	DMSO reduction; TMAO reduction	DMSO_r; TMAO_r
E_coli_211201	JJNJGBIA_06725	Serine acetyltransferase (EC 2.3.1.30)	CysE	Amino acid metabolism	Cysteine metabolism	Cysteine biosynthesis	Cys
E_coli_211201	JJNJGBIA_06895	Vitamin B12 ABC transporter, permease component BtuC	BtuC	Vitamins, cofactors and micronutrients metabolism	Vitamin B12 metabolism	Cobalamin uptake	B12
E_coli_211201	JJNJGBIA_06905	Vitamin B12 ABC transporter, ATPase component BtuD	BtuD	Vitamins, cofactors and micronutrients metabolism	Vitamin B12 metabolism	Cobalamin uptake	B12
E_coli_211201	JJNJGBIA_06930	2-keto-3-deoxy-D-arabino-heptulosonate-7-phosphate synthase I alpha (EC 2.5.1.54)	AroG1	Amino acid metabolism	Aromatic amino acids metabolism	Chorismate biosynthesis	Chor
E_coli_211201	JJNJGBIA_06945	Short-chain-fatty-acid--CoA ligase	YdiD	Secondary metabolism	Butyrate utilization	Butyrate utilization	But_ut
E_coli_211201	JJNJGBIA_06965	Pyruvate formate-lyase activating enzyme (EC 1.97.1.4)	PflB	Fermentation	Formate fermentation	Formate production	Formate
E_coli_211201	JJNJGBIA_06970	Pyruvate formate-lyase (EC 2.3.1.54)	PflA	Fermentation	Formate fermentation	Formate production	Formate
E_coli_211201	JJNJGBIA_06975	Formate efflux transporter (TC 2.A.44 family)	FocA	Fermentation	Formate fermentation	Formate production	Formate
E_coli_211201	JJNJGBIA_06990	Phosphoserine aminotransferase (EC 2.6.1.52)	SerC1	Amino acid metabolism	Serine metabolism	Serine biosynthesis	Ser
E_coli_211201	JJNJGBIA_06995	3-phosphoshikimate 1-carboxyvinyltransferase (EC 2.5.1.19)	AroA	Amino acid metabolism	Aromatic amino acids metabolism	Chorismate biosynthesis	Chor
E_coli_211201	JJNJGBIA_07030	Tetraacyldisaccharide 4'-kinase (EC 2.7.1.130)	LpxK	Lipid A biosynthesis	Lipid A biosynthesis	Lipid A biosynthesis	LPS
E_coli_211201	JJNJGBIA_07095	Aspartate aminotransferase (EC 2.6.1.1)	AspC	Amino acid metabolism	Asparagine and aspartate metabolism	Aspartate biosynthesis	Asp
E_coli_211201	JJNJGBIA_07110	Nicotinate phosphoribosyltransferase (EC 6.3.4.21)	PncB2	Vitamins, cofactors and micronutrients metabolism	NAD/NADP metabolism	NAD/NADP biosynthesis	B3
E_coli_211201	JJNJGBIA_07170	2-hydroxy-3-oxopropionate reductase (EC 1.1.1.60)	HOPR	Carbohydrate utilization	Glycerate utilization	Glycerate catabolism	Glt
E_coli_211201	JJNJGBIA_07175	Hydroxypyruvate isomerase (EC 5.3.1.22)	HPI	Carbohydrate utilization	Glycerate utilization	Glycerate catabolism	Glt
E_coli_211201	JJNJGBIA_07180	Glyoxylate carboligase (EC 4.1.1.47)	GCL	Carbohydrate utilization	Glycerate utilization	Glycerate catabolism	Glt
E_coli_211201	JJNJGBIA_07260	Glutaminase (EC 3.5.1.2)	GlsA	Secondary metabolism	Gamma-aminobutyrate metabolism	Gamma-aminobutyrate degradation	GABA_d
E_coli_211201	JJNJGBIA_07315	Adenylate kinase (EC 2.7.4.3)	Adk	Nucleotide metabolism	Nucleotide metabolism	Pyrimidine biosynthesis	Pyr
E_coli_211201	JJNJGBIA_07545	beta-1,4-glucanase (cellulase) (EC 3.2.1.4)	Cel_5	Carbohydrate utilization	Cellobiose and Beta-glucosides utilization	Cellobiose and Beta-glucosides catabolism	Bgl
E_coli_211201	JJNJGBIA_07570	2-dehydro-3-deoxygluconokinase (EC 2.7.1.45)	KdgK	Carbohydrate utilization	Unsaturated Glucuronate utilization	Unsaturated Glucuronate catabolism	ddGlcA
E_coli_211201	JJNJGBIA_07605	Cytoplasmic trehalase (EC 3.2.1.28)	TreF	Carbohydrate utilization	Trehalose utilization	Trehalose catabolism	Tre
E_coli_211201	JJNJGBIA_07820	Glutamate synthase [NADPH] small chain (EC 1.4.1.13)	GltD	Amino acid metabolism	Glutamate and glutamine metabolism	Glutamate biosynthesis	Glu
E_coli_211201	JJNJGBIA_07870	2-keto-3-deoxy-D-arabino-heptulosonate-7-phosphate synthase I alpha (EC 2.5.1.54)	AroG1	Amino acid metabolism	Aromatic amino acids metabolism	Chorismate biosynthesis	Chor
E_coli_211201	JJNJGBIA_07875	Chorismate mutase I (EC 5.4.99.5)	AroHI	Amino acid metabolism	Aromatic amino acids metabolism	Tyrosine and phenylalanine biosynthesis	Tyr; Phe
E_coli_211201	JJNJGBIA_07875	Cyclohexadienyl dehydrogenase (EC 1.3.1.12)(EC 1.3.1.43)	TyrAc	Amino acid metabolism	Aromatic amino acids metabolism	Tyrosine and phenylalanine biosynthesis	Tyr
E_coli_211201	JJNJGBIA_07880	Chorismate mutase I (EC 5.4.99.5)	AroHI	Amino acid metabolism	Aromatic amino acids metabolism	Tyrosine and phenylalanine biosynthesis	Tyr; Phe
E_coli_211201	JJNJGBIA_07880	Prephenate dehydratase (EC 4.2.1.51)	PheAp	Amino acid metabolism	Aromatic amino acids metabolism	Tyrosine and phenylalanine biosynthesis	Phe
E_coli_211201	JJNJGBIA_08030	Aminodeoxychorismate lyase (EC 4.1.3.38)	PabC	Vitamins, cofactors and micronutrients metabolism	Folate metabolism	Folate biosynthesis	B9
E_coli_211201	JJNJGBIA_08055	PTS system, glucose-specific IIB component (EC 2.7.1.69)	PtsGb	Carbohydrate utilization	Glucose utilization	Glucose uptake	Glc
E_coli_211201	JJNJGBIA_08055	PTS system, glucose-specific IIC component (EC 2.7.1.69)	PtsGc	Carbohydrate utilization	Glucose utilization	Glucose uptake	Glc
E_coli_211201	JJNJGBIA_08080	Thiamine kinase (EC 2.7.1.89)	ThiK	Vitamins, cofactors and micronutrients metabolism	Thiamine metabolism	Thiamine pyrophosphate biosynthesis	B1
E_coli_211201	JJNJGBIA_08085	beta-N-acetylglucosaminidase (EC 3.2.1.52)	Hex	Carbohydrate utilization	N-Acetylglucosamine and chitobiose utilization	Chitobiose catabolism	Chb
E_coli_211201	JJNJGBIA_08200	Malate dehydrogenase (EC 1.1.1.37)	Mdh	Fermentation	Succinate fermentation	Succinate production	Succinate
E_coli_211201	JJNJGBIA_08205	Arginine pathway regulatory protein ArgR, repressor of arg regulon	ArgR	Amino acid metabolism	Arginine metabolism	Arginine biosynthesis	Arg
E_coli_211201	JJNJGBIA_08285	Alcohol dehydrogenase (EC 1.1.1.1)	ADH	Fermentation	Ethanol fermentation	Ethanol production	Ethanol
E_coli_211201	JJNJGBIA_08305	Pantothenate:Na+ symporter (TC 2.A.21.1.1)	PanF	Vitamins, cofactors and micronutrients metabolism	Coenzyme A metabolism	Pantothenate or precursor uptake	B5
E_coli_211201	JJNJGBIA_08420	Cytochrome d ubiquinol oxidase subunit II (EC 1.10.3.-)	CydB	Respiration	Microaerobic respiration	Cytochrome d ubiquinol oxidase	mAer
E_coli_211201	JJNJGBIA_08425	Cytochrome d ubiquinol oxidase subunit I (EC 1.10.3.-)	CydA	Respiration	Microaerobic respiration	Cytochrome d ubiquinol oxidase	mAer
E_coli_211201	JJNJGBIA_08590	Dihydroorotate dehydrogenase (quinone) (EC 1.3.5.2)	PyrDq	Nucleotide metabolism	Nucleotide metabolism	Pyrimidine biosynthesis	Pyr
E_coli_211201	JJNJGBIA_08630	Dihydropteroate synthase (EC 2.5.1.15)	FolP	Vitamins, cofactors and micronutrients metabolism	Folate metabolism	Folate biosynthesis	B9
E_coli_211201	JJNJGBIA_08805	Glutamate synthase [NADPH] large chain (EC 1.4.1.13)	GltB	Amino acid metabolism	Glutamate and glutamine metabolism	Glutamate biosynthesis	Glu
E_coli_211201	JJNJGBIA_08810	Glutamate synthase [NADPH] small chain (EC 1.4.1.13)	GltD	Amino acid metabolism	Glutamate and glutamine metabolism	Glutamate biosynthesis	Glu
E_coli_211201	JJNJGBIA_08825	Putative sugar isomerase involved in processing of exogenous sialic acid	YjgK	Carbohydrate utilization	Sialic acid utilization	Sialic acid catabolism	Neu5Ac
E_coli_211201	JJNJGBIA_08830	N-acetylmannosamine kinase (EC 2.7.1.60)	NanK	Carbohydrate utilization	Sialic acid utilization; N-acetylmannosamine utilization	Sialic acid catabolism; N-acetylmannosamine catabolism	Neu5Ac; ManNAc
E_coli_211201	JJNJGBIA_08835	N-acetylmannosamine-6-phosphate 2-epimerase (EC 5.1.3.9)	NanE1	Carbohydrate utilization	Sialic acid utilization; N-acetylmannosamine utilization	Sialic acid catabolism; N-acetylmannosamine catabolism	Neu5Ac; ManNAc
E_coli_211201	JJNJGBIA_08840	Sialic acid transporter (permease) NanT	NanT1	Carbohydrate utilization	Sialic acid utilization	Sialic acid uptake	Neu5Ac
E_coli_211201	JJNJGBIA_08845	N-acetylneuraminate lyase (EC 4.1.3.3)	NanA	Carbohydrate utilization	Sialic acid utilization	Sialic acid catabolism	Neu5Ac
E_coli_211201	JJNJGBIA_08850	Transcriptional regulator NanR	NanR1	Carbohydrate utilization	Sialic acid utilization	Sialic acid regulation	Neu5Ac
E_coli_211201	JJNJGBIA_08945	Deoxyribose-phosphate aldolase (EC 4.1.2.4)	DeoC	Carbohydrate utilization	Deoxyribose utilization	Deoxyribose catabolism	dRib
E_coli_211201	JJNJGBIA_08950	Thymidine phosphorylase (EC 2.4.2.4)	TP	Nucleotide metabolism	Nucleoside metabolism	Nucleoside degradation	Nuc_ut
E_coli_211201	JJNJGBIA_08970	Lipoate-protein ligase A	LplA	Vitamins, cofactors and micronutrients metabolism	Lipoate metabolism	Lipoate biosynthesis	LA
E_coli_211201	JJNJGBIA_08975	Lipoate-protein ligase A	LplA	Vitamins, cofactors and micronutrients metabolism	Lipoate metabolism	Lipoate biosynthesis	LA
E_coli_211201	JJNJGBIA_08980	Phosphoserine phosphatase (EC 3.1.3.3)	SerB1	Amino acid metabolism	Serine metabolism	Serine biosynthesis	Ser
E_coli_211201	JJNJGBIA_08990	NadR transcriptional regulator	NadR_HTH	Vitamins, cofactors and micronutrients metabolism	NAD/NADP metabolism	NAD/NADP biosynthesis	B3
E_coli_211201	JJNJGBIA_08990	Nicotinamide-nucleotide adenylyltransferase, NadR family (EC 2.7.7.1)	NadR_AT	Vitamins, cofactors and micronutrients metabolism	NAD/NADP metabolism	NAD/NADP biosynthesis	B3
E_coli_211201	JJNJGBIA_08990	Ribosylnicotinamide kinase (EC 2.7.1.22)	NadR_RK	Vitamins, cofactors and micronutrients metabolism	NAD/NADP metabolism	NAD/NADP biosynthesis	B3
E_coli_211201	JJNJGBIA_09005	Transcriptional repressor protein TrpR	TrpR	Amino acid metabolism	Aromatic amino acids metabolism	Aromatic amino acids uptake	Trp
E_coli_211201	JJNJGBIA_09055	Aspartokinase (EC 2.7.2.4)	LysC	Amino acid metabolism	Lysine metabolism; Methionine metabolism; Threonine metabolism	Lysine biosynthesis; Methionine biosynthesis; Threonine biosynthesis	Lys; Thr; Met
E_coli_211201	JJNJGBIA_09055	Homoserine dehydrogenase (EC 1.1.1.3)	Hom	Amino acid metabolism	Methionine metabolism; Threonine metabolism	Threonine biosynthesis; Methionine biosynthesis	Thr; Met
E_coli_211201	JJNJGBIA_09055	Homoserine dehydrogenase (EC 1.1.1.3)	Hom	Amino acid metabolism	Methionine metabolism; Threonine metabolism	Threonine biosynthesis; Methionine biosynthesis	Met
E_coli_211201	JJNJGBIA_09055	Homoserine dehydrogenase (EC 1.1.1.3)	Hom	Amino acid metabolism	Methionine metabolism	Methionine biosynthesis	Thr; Met
E_coli_211201	JJNJGBIA_09055	Homoserine dehydrogenase (EC 1.1.1.3)	Hom	Amino acid metabolism	Methionine metabolism	Methionine biosynthesis	Met
E_coli_211201	JJNJGBIA_09060	Homoserine kinase (EC 2.7.1.39)	ThrB	Amino acid metabolism	Threonine metabolism	Threonine biosynthesis	Thr
E_coli_211201	JJNJGBIA_09065	Threonine synthase (EC 4.2.3.1)	ThrC	Amino acid metabolism	Threonine metabolism	Threonine biosynthesis	Thr
E_coli_211201	JJNJGBIA_09165	6-phospho-beta-glucosidase (EC 3.2.1.86)	AscB	Carbohydrate utilization	Cellobiose and Beta-glucosides utilization	Cellobiose and Beta-glucosides catabolism	Bgl
E_coli_211201	JJNJGBIA_09170	PTS system, arbutin-, cellobiose-, and salicin-specific IIB component	AscFb	Carbohydrate utilization	Cellobiose and Beta-glucosides utilization	Cellobiose and Beta-glucosides uptake	Bgl
E_coli_211201	JJNJGBIA_09170	PTS system, arbutin-, cellobiose-, and salicin-specific IIC component	AscFc	Carbohydrate utilization	Cellobiose and Beta-glucosides utilization	Cellobiose and Beta-glucosides uptake	Bgl
E_coli_211201	JJNJGBIA_09175	AscBF operon repressor	AscR	Carbohydrate utilization	Cellobiose and Beta-glucosides utilization	Cellobiose and Beta-glucosides catabolism	Bgl
E_coli_211201	JJNJGBIA_09210	Transcriptional repressor of the fructose operon, DeoR family	FruR2	Carbohydrate utilization	Fructose utilization	Fructose regulation	Fru
E_coli_211201	JJNJGBIA_09215	Glucitol operon activator protein, BglG family	SrlR1	Carbohydrate utilization	Sorbitol utilization	Sorbitol regulation	Stl
E_coli_211201	JJNJGBIA_09220	Sorbitol-6-phosphate 2-dehydrogenase (EC 1.1.1.140)	SrlD1	Carbohydrate utilization	Sorbitol utilization; Sorbose utilization	Sorbitol catabolism; Sorbose catabolism	Stl; Sor
E_coli_211201	JJNJGBIA_09225	PTS system, glucitol/sorbitol-specific IIA component (EC 2.7.1.69)	SrlB	Carbohydrate utilization	Sorbitol utilization	Sorbitol uptake	Stl
E_coli_211201	JJNJGBIA_09230	PTS system, glucitol/sorbitol-specific IIB component and second of two IIC components (EC 2.7.1.69)	SrlE	Carbohydrate utilization	Sorbitol utilization	Sorbitol uptake	Stl
E_coli_211201	JJNJGBIA_09235	PTS system, glucitol/sorbitol-specific IIC component (EC 2.7.1.69)	SrlA	Carbohydrate utilization	Sorbitol utilization	Sorbitol uptake	Stl
E_coli_211201	JJNJGBIA_09245	Nicotinamide-nucleotide amidase (EC 3.5.1.42)	PncC	Vitamins, cofactors and micronutrients metabolism	NAD/NADP metabolism	NAD/NADP biosynthesis	B3
E_coli_211201	JJNJGBIA_09330	L-fucose operon activator	FucR	Carbohydrate utilization	Fucose and Fucosides utilization	Fucose and Fucosides catabolism	Fuc
E_coli_211201	JJNJGBIA_09335	L-fucose mutarotase (EC 5.1.3.29)	FucU	Carbohydrate utilization	Fucose and Fucosides utilization	Fucose and Fucosides catabolism	Fuc
E_coli_211201	JJNJGBIA_09340	L-fuculokinase (EC 2.7.1.51)	FucK	Carbohydrate utilization	Fucose and Fucosides utilization	Fucose and Fucosides catabolism	Fuc
E_coli_211201	JJNJGBIA_09345	L-fucose isomerase (EC 5.3.1.25)	FucI	Carbohydrate utilization	Fucose and Fucosides utilization	Fucose and Fucosides catabolism	Fuc
E_coli_211201	JJNJGBIA_09350	Fucose permease	FucP	Carbohydrate utilization	Fucose and Fucosides utilization	Fucose and Fucosides uptake	Fuc
E_coli_211201	JJNJGBIA_09355	L-fuculose phosphate aldolase (EC 4.1.2.17)	FucA	Carbohydrate utilization	Fucose and Fucosides utilization	Fucose and Fucosides catabolism	Fuc
E_coli_211201	JJNJGBIA_09360	Lactaldehyde reductase (EC 1.1.1.77)	FucO	Carbohydrate utilization	Fucose and Fucosides utilization	Fucose and Fucosides catabolism	Fuc
E_coli_211201	JJNJGBIA_09370	L-serine dehydratase, alpha subunit (EC 4.3.1.17)	SdaAa	Amino acid metabolism	Serine metabolism	Serine degradation	Ser_d
E_coli_211201	JJNJGBIA_09370	L-serine dehydratase, beta subunit (EC 4.3.1.17)	SdaAb	Amino acid metabolism	Serine metabolism	Serine degradation	Ser_d
E_coli_211201	JJNJGBIA_09375	Serine transporter SdaC	SdaC	Amino acid metabolism	Serine metabolism	Serine uptake	Ser_d
E_coli_211201	JJNJGBIA_09385	NADPH-dependent 7-cyano-7-deazaguanine reductase (EC 1.7.1.13)	QueF	Vitamins, cofactors and micronutrients metabolism	Queuosine metabolism	Queuosine biosynthesis	Q
E_coli_211201	JJNJGBIA_09455	CTP synthase (EC 6.3.4.2)	PyrG	Nucleotide metabolism	Nucleotide metabolism	Pyrimidine biosynthesis	Pyr
E_coli_211201	JJNJGBIA_09470	Chitinase (EC 3.2.1.14)	ChiA	Carbohydrate utilization	N-Acetylglucosamine and chitobiose utilization	Chitobiose and chitin catabolism	Chb
E_coli_211201	JJNJGBIA_09755	Shikimate 5-dehydrogenase I alpha (EC 1.1.1.25)	AroE2	Amino acid metabolism	Aromatic amino acids metabolism	Chorismate biosynthesis	Chor
E_coli_211201	JJNJGBIA_09830	NADP-specific glutamate dehydrogenase (EC 1.4.1.4)	Gdh1	Amino acid metabolism	Glutamate and glutamine metabolism	Glutamate biosynthesis	Glu
E_coli_211201	JJNJGBIA_09870	Nicotinamidase (EC 3.5.1.19)	PncA	Vitamins, cofactors and micronutrients metabolism	NAD/NADP metabolism	NAD/NADP biosynthesis	B3
E_coli_211201	JJNJGBIA_09895	Tagatose 1,6-bisphosphate aldolase (EC 4.1.2.40)	GatY	Carbohydrate utilization	N-Acetyl-Galactosamine and Galactosamine utilization	N-Acetyl-Galactosamine and Galactosamine catabolism	GalNAc; GalN
E_coli_211201	JJNJGBIA_09895	Tagatose 1,6-bisphosphate aldolase (EC 4.1.2.40)	GatY	Carbohydrate utilization	N-Acetyl-Galactosamine and Galactosamine utilization	N-Acetyl-Galactosamine and Galactosamine catabolism	Gtl
E_coli_211201	JJNJGBIA_09895	Tagatose 1,6-bisphosphate aldolase (EC 4.1.2.40)	GatY	Carbohydrate utilization	N-Acetyl-Galactosamine and Galactosamine utilization	N-Acetyl-Galactosamine and Galactosamine catabolism	Gal; Tag
E_coli_211201	JJNJGBIA_09895	Tagatose 1,6-bisphosphate aldolase (EC 4.1.2.40)	GatY	Carbohydrate utilization	Galactitol utilization	Galactitol catabolism	GalNAc; GalN
E_coli_211201	JJNJGBIA_09895	Tagatose 1,6-bisphosphate aldolase (EC 4.1.2.40)	GatY	Carbohydrate utilization	Galactitol utilization	Galactitol catabolism	Gtl
E_coli_211201	JJNJGBIA_09895	Tagatose 1,6-bisphosphate aldolase (EC 4.1.2.40)	GatY	Carbohydrate utilization	Galactitol utilization	Galactitol catabolism	Gal; Tag
E_coli_211201	JJNJGBIA_09895	Tagatose 1,6-bisphosphate aldolase (EC 4.1.2.40)	GatY	Carbohydrate utilization	Galactose utilization; Tagatose utilization	Galactose catabolism; Tagatose catabolism	GalNAc; GalN
E_coli_211201	JJNJGBIA_09895	Tagatose 1,6-bisphosphate aldolase (EC 4.1.2.40)	GatY	Carbohydrate utilization	Galactose utilization; Tagatose utilization	Galactose catabolism; Tagatose catabolism	Gtl
E_coli_211201	JJNJGBIA_09895	Tagatose 1,6-bisphosphate aldolase (EC 4.1.2.40)	GatY	Carbohydrate utilization	Galactose utilization; Tagatose utilization	Galactose catabolism; Tagatose catabolism	Gal; Tag
E_coli_211201	JJNJGBIA_09970	Ribose operon repressor	RbsR	Carbohydrate utilization	Ribose utilization	Ribose regulation	Rib
E_coli_211201	JJNJGBIA_09975	Ribokinase (EC 2.7.1.15)	RbsK	Carbohydrate utilization	Ribose utilization	Ribose catabolism	Rib
E_coli_211201	JJNJGBIA_09980	Ribose ABC transport system, periplasmic ribose-binding protein RbsB (TC 3.A.1.2.1)	RbsB	Carbohydrate utilization	Ribose utilization	Ribose uptake	Rib
E_coli_211201	JJNJGBIA_09985	Ribose ABC transport system, permease protein RbsC (TC 3.A.1.2.1)	RbsC	Carbohydrate utilization	Ribose utilization	Ribose uptake	Rib
E_coli_211201	JJNJGBIA_09990	Ribose ABC transport system, ATP-binding protein RbsA (TC 3.A.1.2.1)	RbsA	Carbohydrate utilization	Ribose utilization	Ribose uptake	Rib
E_coli_211201	JJNJGBIA_09995	D-ribose pyranase (EC 5.4.99.62)	RbsD	Carbohydrate utilization	Ribose utilization	Ribose catabolism	Rib
E_coli_211201	JJNJGBIA_10015	Aspartate--ammonia ligase (EC 6.3.1.1)	AsnA	Amino acid metabolism	Asparagine and aspartate metabolism	Asparagine biosynthesis	Asn
E_coli_211201	JJNJGBIA_10120	Beta-glucoside bgl operon antiterminator, BglG family	BglG	Carbohydrate utilization	Cellobiose and Beta-glucosides utilization	Cellobiose and Beta-glucosides catabolism	Bgl
E_coli_211201	JJNJGBIA_10125	PTS system, beta-glucoside-specific IIA component (EC 2.7.1.69)	BglFa	Carbohydrate utilization	Cellobiose and Beta-glucosides utilization	Cellobiose and Beta-glucosides uptake	Bgl
E_coli_211201	JJNJGBIA_10125	PTS system, beta-glucoside-specific IIB component (EC 2.7.1.69)	BglFb	Carbohydrate utilization	Cellobiose and Beta-glucosides utilization	Cellobiose and Beta-glucosides uptake	Bgl
E_coli_211201	JJNJGBIA_10125	PTS system, beta-glucoside-specific IIC component (EC 2.7.1.69)	BglFc	Carbohydrate utilization	Cellobiose and Beta-glucosides utilization	Cellobiose and Beta-glucosides uptake	Bgl
E_coli_211201	JJNJGBIA_10130	6-phospho-beta-glucosidase (EC 3.2.1.86)	AscB	Carbohydrate utilization	Cellobiose and Beta-glucosides utilization	Cellobiose and Beta-glucosides catabolism	Bgl
E_coli_211201	JJNJGBIA_10175	D-serine ammonia-lyase (EC 4.3.1.18)	DsdA	Amino acid metabolism	Serine metabolism	Serine degradation	Ser_d
E_coli_211201	JJNJGBIA_10235	Lipid A biosynthesis palmitoleoyltransferase (EC 2.3.1.242)	LpxP	Lipid A biosynthesis	Lipid A biosynthesis	Lipid A biosynthesis	LPS
E_coli_211201	JJNJGBIA_10280	Glucokinase (EC 2.7.1.2)	GlcK	Carbohydrate utilization	Glucose utilization	Glucose catabolism	Glc
E_coli_211201	JJNJGBIA_10300	Nucleoside permease NupC	NupC	Nucleotide metabolism	Nucleoside metabolism	Nucleoside uptake	Nuc_ut
E_coli_211201	JJNJGBIA_10345	4-hydroxy-tetrahydrodipicolinate synthase (EC 4.3.3.7)	DapA	Amino acid metabolism	Lysine metabolism	Lysine biosynthesis	Lys
E_coli_211201	JJNJGBIA_10360	Phosphoribosylaminoimidazole-succinocarboxamide synthase (EC 6.3.2.6)	PurC	Nucleotide metabolism	Nucleotide metabolism	Purine biosynthesis	Pur
E_coli_211201	JJNJGBIA_10385	N-succinyl-L,L-diaminopimelate desuccinylase (EC 3.5.1.18)	DapE	Amino acid metabolism	Lysine metabolism	Lysine biosynthesis	Lys
E_coli_211201	JJNJGBIA_10405	Glutamate synthase [NADPH] small chain (EC 1.4.1.13)	GltD	Amino acid metabolism	Glutamate and glutamine metabolism	Glutamate biosynthesis	Glu
E_coli_211201	JJNJGBIA_10435	Ethanolamine utilization polyhedral-body-like protein EutS	EutS	Secondary metabolism	Ethanolamine utilization	Ethanolamine utilization	Eut_ut
E_coli_211201	JJNJGBIA_10440	Ethanolamine utilization protein EutP	EutP	Secondary metabolism	Ethanolamine utilization	Ethanolamine utilization	Eut_ut
E_coli_211201	JJNJGBIA_10445	Ethanolamine utilization protein EutQ	EutQ	Secondary metabolism	Ethanolamine utilization	Ethanolamine utilization	Eut_ut
E_coli_211201	JJNJGBIA_10450	Cob(I)alamin adenosyltransferase (EC 2.5.1.17)	BtuR1	Vitamins, cofactors and micronutrients metabolism	Vitamin B12 metabolism	Cobalamin biosynthesis	B12
E_coli_211201	JJNJGBIA_10455	Phosphate acetyltransferase (EC 2.3.1.8), ethanolamine utilization-specific	EutD	Secondary metabolism	Ethanolamine utilization	Ethanolamine utilization	Eut_ut
E_coli_211201	JJNJGBIA_10460	Ethanolamine utilization polyhedral-body-like protein EutM	EutM	Secondary metabolism	Ethanolamine utilization	Ethanolamine utilization	Eut_ut
E_coli_211201	JJNJGBIA_10465	Ethanolamine utilization polyhedral-body-like protein EutN	EutN	Secondary metabolism	Ethanolamine utilization	Ethanolamine utilization	Eut_ut
E_coli_211201	JJNJGBIA_10470	Acetaldehyde dehydrogenase, ethanolamine utilization cluster (EC 1.2.1.10)	EutE	Secondary metabolism	Ethanolamine utilization	Ethanolamine utilization	Eut_ut
E_coli_211201	JJNJGBIA_10475	Ethanolamine utilization protein EutJ	EutJ	Secondary metabolism	Ethanolamine utilization	Ethanolamine utilization	Eut_ut
E_coli_211201	JJNJGBIA_10480	Ethanolamine utilization protein EutG	EutG	Secondary metabolism	Ethanolamine utilization	Ethanolamine utilization	Eut_ut
E_coli_211201	JJNJGBIA_10485	Ethanolamine permease	EutH	Secondary metabolism	Ethanolamine utilization	Ethanolamine utilization	Eut_ut
E_coli_211201	JJNJGBIA_10490	Ethanolamine utilization protein EutA	EutA	Secondary metabolism	Ethanolamine utilization	Ethanolamine utilization	Eut_ut
E_coli_211201	JJNJGBIA_10500	3-ketoacyl-CoA thiolase (EC 2.3.1.16)	Thl	Fermentation	Butyrate fermentation	Butyrate production	Butyrate
E_coli_211201	JJNJGBIA_10505	4-deoxy-L-threo-5-hexosulose-uronate ketol-isomerase (EC 5.3.1.17)	KduI	Carbohydrate utilization	Unsaturated Glucuronate utilization	Unsaturated Glucuronate catabolism	ddGlcA
E_coli_211201	JJNJGBIA_10510	2-deoxy-D-gluconate 3-dehydrogenase (EC 1.1.1.125)	KduD	Carbohydrate utilization	Unsaturated Glucuronate utilization	Unsaturated Glucuronate catabolism	ddGlcA
E_coli_211201	JJNJGBIA_10515	Arabinose-proton symporter AraE (TC 2.A.1.1), SP family	AraE	Carbohydrate utilization	Arabinose and Arabinosides utilization	Arabinose and Arabinosides uptake	Ara
E_coli_211201	JJNJGBIA_10530	Diaminopimelate decarboxylase (EC 4.1.1.20)	LysA	Amino acid metabolism	Lysine metabolism	Lysine biosynthesis	Lys
E_coli_211201	JJNJGBIA_10535	Galactose operon repressor, GalR-LacI family of transcriptional regulators	GalR2	Carbohydrate utilization	Galactose utilization	Galactose regulation	Gal
E_coli_211201	JJNJGBIA_10635	N-acetylglutamate synthase (EC 2.3.1.1)	ArgA	Amino acid metabolism	Arginine metabolism	Arginine biosynthesis	Arg
E_coli_211201	JJNJGBIA_10675	Nicotinate-nucleotide adenylyltransferase (EC 2.7.7.18)	NadD	Vitamins, cofactors and micronutrients metabolism	NAD/NADP metabolism	NAD/NADP biosynthesis	B3
E_coli_211201	JJNJGBIA_10680	Alpha-ribazole-5'-phosphate phosphatase (EC 3.1.3.73)	CobC	Vitamins, cofactors and micronutrients metabolism	Vitamin B12 metabolism	Cobalamin biosynthesis	B12
E_coli_211201	JJNJGBIA_10720	Octanoate-[acyl-carrier-protein]-protein-N-octanoyltransferase (EC 2.3.1.181)	LipB1	Vitamins, cofactors and micronutrients metabolism	Lipoate metabolism	Lipoate biosynthesis	LA
E_coli_211201	JJNJGBIA_10730	Lipoyl synthase (EC 2.8.1.8)	LipA1	Vitamins, cofactors and micronutrients metabolism	Lipoate metabolism	Lipoate biosynthesis	LA
E_coli_211201	JJNJGBIA_11025	Trimethylamine-N-oxide sensor histidine kinase TorS (EC 2.7.13.3)	TorS	Respiration	Anaerobic respiration	TMAO reduction	TMAO_r
E_coli_211201	JJNJGBIA_11030	Periplasmic protein TorT	TorT	Respiration	Anaerobic respiration	TMAO reduction	TMAO_r
E_coli_211201	JJNJGBIA_11035	Trimethylamine-N-oxide operon transcriptional regulatory protein TorR	TorR	Respiration	Anaerobic respiration	TMAO reduction	TMAO_r
E_coli_211201	JJNJGBIA_11040	Trimethylamine-N-oxide reductase associated c-type cytochrome, TorC	TorC	Respiration	Anaerobic respiration	TMAO reduction	TMAO_r
E_coli_211201	JJNJGBIA_11045	Trimethylamine-N-oxide reductase (EC 1.6.6.9), TorA	TorA	Respiration	Anaerobic respiration	TMAO reduction	TMAO_r
E_coli_211201	JJNJGBIA_11050	TorA-specific chaperone protein, TorD	TorD	Respiration	Anaerobic respiration	TMAO reduction	TMAO_r
E_coli_211201	JJNJGBIA_11090	Pyrimidine permease RutG	RutG	Nucleotide metabolism	Nucleotide metabolism	Pyrimidine uptake	Pyr_ut
E_coli_211201	JJNJGBIA_11095	Pyrimidine permease RutG	RutG	Nucleotide metabolism	Nucleotide metabolism	Pyrimidine uptake	Pyr_ut
E_coli_211201	JJNJGBIA_11100	FMN reductase (NADH) RutF (EC 1.5.1.42)	RutF	Nucleotide metabolism	Nucleotide metabolism	Pyrimidine degradation	Pyr_ut
E_coli_211201	JJNJGBIA_11105	Probable malonic semialdehyde reductase RutE (EC 1.1.1.298)	RutE	Nucleotide metabolism	Nucleotide metabolism	Pyrimidine degradation	Pyr_ut
E_coli_211201	JJNJGBIA_11110	Possible hydrolase or acyltransferase RutD in novel pyrimidine catabolism pathway	RutD	Nucleotide metabolism	Nucleotide metabolism	Pyrimidine degradation	Pyr_ut
E_coli_211201	JJNJGBIA_11115	Putative aminoacrylate peracid reductase RutC	RutC	Nucleotide metabolism	Nucleotide metabolism	Pyrimidine degradation	Pyr_ut
E_coli_211201	JJNJGBIA_11120	Peroxyureidoacrylate/ureidoacrylate amidohydrolase RutB (EC 3.5.1.110)	RutB	Nucleotide metabolism	Nucleotide metabolism	Pyrimidine degradation	Pyr_ut
E_coli_211201	JJNJGBIA_11125	Pyrimidine monooxygenase RutA (EC 1.14.99.46)	RutA	Nucleotide metabolism	Nucleotide metabolism	Pyrimidine degradation	Pyr_ut
E_coli_211201	JJNJGBIA_11130	Transcriptional regulator RutR of pyrimidine catabolism (TetR family)	RutR	Nucleotide metabolism	Nucleotide metabolism	Pyrimidine degradation	Pyr_ut
E_coli_211201	JJNJGBIA_11135	Delta-1-pyrroline-5-carboxylate dehydrogenase (EC 1.2.1.88)	PutA	Amino acid metabolism	Proline metabolism	Proline degradation	Pro_d
E_coli_211201	JJNJGBIA_11135	Delta-1-pyrroline-5-carboxylate dehydrogenase (EC 1.2.1.88)	PutA	Amino acid metabolism	Proline metabolism	Proline degradation	Arg_d
E_coli_211201	JJNJGBIA_11135	Delta-1-pyrroline-5-carboxylate dehydrogenase (EC 1.2.1.88)	PutA	Amino acid metabolism	Arginine metabolism	Arginine degradation	Pro_d
E_coli_211201	JJNJGBIA_11135	Delta-1-pyrroline-5-carboxylate dehydrogenase (EC 1.2.1.88)	PutA	Amino acid metabolism	Arginine metabolism	Arginine degradation	Arg_d
E_coli_211201	JJNJGBIA_11135	Proline dehydrogenase (EC 1.5.5.2)	PutB	Amino acid metabolism	Proline metabolism	Proline degradation	Pro_d
E_coli_211201	JJNJGBIA_11145	Proline/sodium symporter PutP (TC 2.A.21.2.1)	PutP	Amino acid metabolism	Proline metabolism	Proline uptake	Pro_d
E_coli_211201	JJNJGBIA_11225	Guanine-hypoxanthine permease	GP	Nucleotide metabolism	Nucleotide metabolism	Purine uptake	Pur_ut
E_coli_211201	JJNJGBIA_11255	Cytochrome c552 precursor (EC 1.7.2.2)	NrfA	Respiration	Anaerobic respiration	Assimilatory nitrite reduction	aNIR
E_coli_211201	JJNJGBIA_11260	Cytochrome c-type protein NrfB precursor	NrfB	Respiration	Anaerobic respiration	Assimilatory nitrite reduction	aNIR
E_coli_211201	JJNJGBIA_11265	NrfC protein	NrfC	Respiration	Anaerobic respiration	Assimilatory nitrite reduction	aNIR
E_coli_211201	JJNJGBIA_11270	NrfD protein	NrfD	Respiration	Anaerobic respiration	Assimilatory nitrite reduction	aNIR
E_coli_211201	JJNJGBIA_11275	Cytochrome c-type heme lyase subunit nrfE, nitrite reductase complex assembly	NrfE	Respiration	Anaerobic respiration	Assimilatory nitrite reduction	aNIR
E_coli_211201	JJNJGBIA_11280	Cytochrome c-type heme lyase subunit nrfE, nitrite reductase complex assembly	NrfE	Respiration	Anaerobic respiration	Assimilatory nitrite reduction	aNIR
E_coli_211201	JJNJGBIA_11285	Cytochrome c-type heme lyase subunit nrfF, nitrite reductase complex assembly	NrfF	Respiration	Anaerobic respiration	Assimilatory nitrite reduction	aNIR
E_coli_211201	JJNJGBIA_11290	Cytochrome c-type heme lyase subunit nrfG, nitrite reductase complex assembly	NrfG	Respiration	Anaerobic respiration	Assimilatory nitrite reduction	aNIR
E_coli_211201	JJNJGBIA_11350	GTP cyclohydrolase II (EC 3.5.4.25)	RibA	Vitamins, cofactors and micronutrients metabolism	Riboflavin metabolism	Riboflavin biosynthesis	B2
E_coli_211201	JJNJGBIA_11370	Orotidine 5'-phosphate decarboxylase (EC 4.1.1.23)	PyrF	Nucleotide metabolism	Nucleotide metabolism	Pyrimidine biosynthesis	Pyr
E_coli_211201	JJNJGBIA_11455	Putrescine importer PuuP	PuuP	Secondary metabolism	Putrescine metabolism	Putrescine utilization	GABA_d
E_coli_211201	JJNJGBIA_11460	Gamma-glutamyl-putrescine synthetase (EC 6.3.1.11)	PuuA	Secondary metabolism	Putrescine metabolism	Putrescine utilization	Put_ut
E_coli_211201	JJNJGBIA_11460	Gamma-glutamyl-putrescine synthetase (EC 6.3.1.11)	PuuA	Secondary metabolism	Putrescine metabolism	Putrescine utilization	GABA_d
E_coli_211201	JJNJGBIA_11460	Gamma-glutamyl-putrescine synthetase (EC 6.3.1.11)	PuuA	Secondary metabolism	Gamma-aminobutyrate metabolism	Gamma-aminobutyrate degradation	Put_ut
E_coli_211201	JJNJGBIA_11460	Gamma-glutamyl-putrescine synthetase (EC 6.3.1.11)	PuuA	Secondary metabolism	Gamma-aminobutyrate metabolism	Gamma-aminobutyrate degradation	GABA_d
E_coli_211201	JJNJGBIA_11465	Gamma-glutamyl-GABA hydrolase (EC 3.5.1.94)	PuuD	Secondary metabolism	Putrescine metabolism	Putrescine utilization	Put_ut
E_coli_211201	JJNJGBIA_11465	Gamma-glutamyl-GABA hydrolase (EC 3.5.1.94)	PuuD	Secondary metabolism	Putrescine metabolism	Putrescine utilization	GABA_d
E_coli_211201	JJNJGBIA_11465	Gamma-glutamyl-GABA hydrolase (EC 3.5.1.94)	PuuD	Secondary metabolism	Gamma-aminobutyrate metabolism	Gamma-aminobutyrate degradation	Put_ut
E_coli_211201	JJNJGBIA_11465	Gamma-glutamyl-GABA hydrolase (EC 3.5.1.94)	PuuD	Secondary metabolism	Gamma-aminobutyrate metabolism	Gamma-aminobutyrate degradation	GABA_d
E_coli_211201	JJNJGBIA_11475	Gamma-glutamyl-aminobutyraldehyde dehydrogenase (EC 1.2.1.-)	PuuC	Secondary metabolism	Putrescine metabolism	Putrescine utilization	Put_ut
E_coli_211201	JJNJGBIA_11475	Gamma-glutamyl-aminobutyraldehyde dehydrogenase (EC 1.2.1.-)	PuuC	Secondary metabolism	Putrescine metabolism	Putrescine utilization	GABA_d
E_coli_211201	JJNJGBIA_11475	Gamma-glutamyl-aminobutyraldehyde dehydrogenase (EC 1.2.1.-)	PuuC	Secondary metabolism	Gamma-aminobutyrate metabolism	Gamma-aminobutyrate degradation	Put_ut
E_coli_211201	JJNJGBIA_11475	Gamma-glutamyl-aminobutyraldehyde dehydrogenase (EC 1.2.1.-)	PuuC	Secondary metabolism	Gamma-aminobutyrate metabolism	Gamma-aminobutyrate degradation	GABA_d
E_coli_211201	JJNJGBIA_11480	Gamma-glutamyl-putrescine oxidase (EC1.4.3.-)	PuuB	Secondary metabolism	Putrescine metabolism	Putrescine utilization	Put_ut
E_coli_211201	JJNJGBIA_11480	Gamma-glutamyl-putrescine oxidase (EC1.4.3.-)	PuuB	Secondary metabolism	Putrescine metabolism	Putrescine utilization	GABA_d
E_coli_211201	JJNJGBIA_11480	Gamma-glutamyl-putrescine oxidase (EC1.4.3.-)	PuuB	Secondary metabolism	Gamma-aminobutyrate metabolism	Gamma-aminobutyrate degradation	Put_ut
E_coli_211201	JJNJGBIA_11480	Gamma-glutamyl-putrescine oxidase (EC1.4.3.-)	PuuB	Secondary metabolism	Gamma-aminobutyrate metabolism	Gamma-aminobutyrate degradation	GABA_d
E_coli_211201	JJNJGBIA_11485	Gamma-aminobutyrate:alpha-ketoglutarate aminotransferase (EC 2.6.1.19)	GabT	Secondary metabolism	Gamma-aminobutyrate metabolism	Gamma-aminobutyrate production	GABA
E_coli_211201	JJNJGBIA_11520	Glucosylglycerate phosphorylase (EC 2.4.1.352)	GgaP	Carbohydrate utilization	Mannosylglycerate utilization	Mannosylglycerate catabolism	ManGlt
E_coli_211201	JJNJGBIA_11570	Branched-chain amino acid transport ATP-binding protein LivF (TC 3.A.1.4.1)	LivF	Amino acid metabolism	Branched chain amino acids metabolism	Branched chain amino acids uptake	Ile; Val; Leu
E_coli_211201	JJNJGBIA_11575	Branched-chain amino acid transport ATP-binding protein LivG (TC 3.A.1.4.1)	LivG	Amino acid metabolism	Branched chain amino acids metabolism	Branched chain amino acids uptake	Ile; Val; Leu
E_coli_211201	JJNJGBIA_11580	Branched-chain amino acid transport system permease protein LivM (TC 3.A.1.4.1)	LivM	Amino acid metabolism	Branched chain amino acids metabolism	Branched chain amino acids uptake	Ile; Val; Leu
E_coli_211201	JJNJGBIA_11585	High-affinity branched-chain amino acid transport system permease protein LivH (TC 3.A.1.4.1)	LivH	Amino acid metabolism	Branched chain amino acids metabolism	Branched chain amino acids uptake	Ile; Val; Leu
E_coli_211201	JJNJGBIA_11590	Branched-chain amino acid ABC transporter, amino acid-binding protein (TC 3.A.1.4.1)	LivB	Amino acid metabolism	Branched chain amino acids metabolism	Branched chain amino acids uptake	Ile; Val; Leu
E_coli_211201	JJNJGBIA_11600	Branched-chain amino acid ABC transporter, amino acid-binding protein (TC 3.A.1.4.1)	LivB	Amino acid metabolism	Branched chain amino acids metabolism	Branched chain amino acids uptake	Ile; Val; Leu
E_coli_211201	JJNJGBIA_11655	Putative preQ0 transporter YhhQ	YhhQ	Vitamins, cofactors and micronutrients metabolism	Queuosine metabolism	Queuosine uptake	Q
E_coli_211201	JJNJGBIA_11735	Trehalase (EC 3.2.1.28)	TreA	Carbohydrate utilization	Trehalose utilization	Trehalose catabolism	Tre
E_coli_211201	JJNJGBIA_11775	Alanine racemase, catabolic (EC 5.1.1.1)	ARc	Amino acid metabolism	Alanine metabolism	Alanine degradation	Ala_d
E_coli_211201	JJNJGBIA_11780	D-amino acid dehydrogenase (EC 1.4.5.1)	DadA1	Amino acid metabolism	Alanine metabolism	Alanine degradation	Ala_d
E_coli_211201	JJNJGBIA_11905	PTS system, cellobiose-specific IIB component (EC 2.7.1.69)	CelB	Carbohydrate utilization	Cellobiose and Beta-glucosides utilization	Cellobiose and Beta-glucosides uptake	Bgl
E_coli_211201	JJNJGBIA_11910	PTS system, cellobiose-specific IIC component (EC 2.7.1.69)	CelC	Carbohydrate utilization	Cellobiose and Beta-glucosides utilization	Cellobiose and Beta-glucosides uptake	Bgl
E_coli_211201	JJNJGBIA_11915	PTS system, cellobiose-specific IIA component (EC 2.7.1.69)	CelA	Carbohydrate utilization	Cellobiose and Beta-glucosides utilization	Cellobiose and Beta-glucosides uptake	Bgl
E_coli_211201	JJNJGBIA_11925	6-phospho-beta-glucosidase (EC 3.2.1.86)	AscB	Carbohydrate utilization	Cellobiose and Beta-glucosides utilization	Cellobiose and Beta-glucosides catabolism	Bgl
E_coli_211201	JJNJGBIA_11970	Succinate-semialdehyde dehydrogenase [NADP+] (EC 1.2.1.79)	GabD2	Secondary metabolism	Gamma-aminobutyrate metabolism	Gamma-aminobutyrate production	GABA
E_coli_211201	JJNJGBIA_11970	Succinate-semialdehyde dehydrogenase [NAD] (EC 1.2.1.24)	GabD1	Secondary metabolism	Gamma-aminobutyrate metabolism	Gamma-aminobutyrate production	GABA
E_coli_211201	JJNJGBIA_11975	Glutaminase (EC 3.5.1.2)	GlsA	Secondary metabolism	Gamma-aminobutyrate metabolism	Gamma-aminobutyrate degradation	GABA_d
E_coli_211201	JJNJGBIA_11990	Altronate oxidoreductase (EC 1.1.1.58)	UxaB	Carbohydrate utilization	Galacturonate, Glucuronate, Oligogalacturonate and Glucuronide utilization	Hexuronates catabolism	GlcA; GalA; GlcAs; GalAs
E_coli_211201	JJNJGBIA_12085	Dihydroneopterin aldolase (EC 4.1.2.25)	FolB	Vitamins, cofactors and micronutrients metabolism	Folate metabolism	Folate biosynthesis	B9
E_coli_211201	JJNJGBIA_12095	Predicted transcriptional regulator for L(+)-tartrate utilization, LysR family	TtdR1	Secondary metabolism	Tartrate utilization	Tartrate utilization	Tar_ut
E_coli_211201	JJNJGBIA_12100	L(+)-tartrate dehydratase alpha subunit (EC 4.2.1.32)	TtdA	Secondary metabolism	Tartrate utilization	Tartrate utilization	Tar_ut
E_coli_211201	JJNJGBIA_12105	L(+)-tartrate dehydratase beta subunit (EC 4.2.1.32)	TtdB	Secondary metabolism	Tartrate utilization	Tartrate utilization	Tar_ut
E_coli_211201	JJNJGBIA_12110	L-tartrate/succinate antiporter	TtdU	Secondary metabolism	Tartrate utilization	Tartrate utilization	Tar_ut
E_coli_211201	JJNJGBIA_12160	Putrescine aminotransferase (EC 2.6.1.82)	PatA	Secondary metabolism	Putrescine metabolism	Putrescine utilization	Put_ut
E_coli_211201	JJNJGBIA_12160	Putrescine aminotransferase (EC 2.6.1.82)	PatA	Secondary metabolism	Putrescine metabolism	Putrescine utilization	GABA_d
E_coli_211201	JJNJGBIA_12160	Putrescine aminotransferase (EC 2.6.1.82)	PatA	Secondary metabolism	Gamma-aminobutyrate metabolism	Gamma-aminobutyrate degradation	Put_ut
E_coli_211201	JJNJGBIA_12160	Putrescine aminotransferase (EC 2.6.1.82)	PatA	Secondary metabolism	Gamma-aminobutyrate metabolism	Gamma-aminobutyrate degradation	GABA_d
E_coli_211201	JJNJGBIA_12170	Evolved beta-D-galactosidase transcriptional repressor	EbgR	Carbohydrate utilization	Lactose and Beta-galactosides utilization	Lactose and Beta-galactosides catabolism	GOS; Lac
E_coli_211201	JJNJGBIA_12175	Evolved beta-D-galactosidase, alpha subunit	EbgA	Carbohydrate utilization	Lactose and Beta-galactosides utilization	Lactose and Beta-galactosides catabolism	GOS; Lac
E_coli_211201	JJNJGBIA_12180	Evolved beta-D-galactosidase, beta subunit	EbgB	Carbohydrate utilization	Lactose and Beta-galactosides utilization	Lactose and Beta-galactosides catabolism	GOS; Lac
E_coli_211201	JJNJGBIA_12310	Galactose-proton symporter	GalP	Carbohydrate utilization	Galactose utilization	Galactose uptake	Gal
E_coli_211201	JJNJGBIA_12315	S-adenosylmethionine synthetase (EC 2.5.1.6)	MetK	Amino acid metabolism	Methionine metabolism	Methionine biosynthesis	Met
E_coli_211201	JJNJGBIA_12325	Arginine decarboxylase (EC 4.1.1.19)	SpeA	Amino acid metabolism	Arginine metabolism	Arginine degradation	Arg_d
E_coli_211201	JJNJGBIA_12330	Agmatinase (EC 3.5.3.11)	SpeB	Amino acid metabolism	Arginine metabolism	Arginine degradation	Arg_d
E_coli_211201	JJNJGBIA_12345	Inosine-uridine preferring nucleoside hydrolase (EC 3.2.2.1)	IunH	Nucleotide metabolism	Nucleoside metabolism	Nucleoside degradation	Nuc_ut
E_coli_211201	JJNJGBIA_12430	Asparagine synthetase [glutamine-hydrolyzing] (EC 6.3.5.4)	AsnB1	Amino acid metabolism	Asparagine and aspartate metabolism	Asparagine biosynthesis	Asn
E_coli_211201	JJNJGBIA_12440	N-acetylglucosamine-6P-responsive transcriptional repressor NagC, ROK family	NagR4	Carbohydrate utilization	N-Acetylglucosamine and chitobiose utilization	N-Acetylglucosamine regulation	GlcNAc
E_coli_211201	JJNJGBIA_12445	N-acetylglucosamine-6-phosphate deacetylase (EC 3.5.1.25)	NagA	Carbohydrate utilization	N-Acetylglucosamine and chitobiose utilization	N-Acetylglucosamine and chitobiose catabolism	GlcNAc; Chb
E_coli_211201	JJNJGBIA_12445	N-acetylglucosamine-6-phosphate deacetylase (EC 3.5.1.25)	NagA	Carbohydrate utilization	N-Acetylglucosamine and chitobiose utilization	N-Acetylglucosamine and chitobiose catabolism	Neu5Ac; ManNAc
E_coli_211201	JJNJGBIA_12445	N-acetylglucosamine-6-phosphate deacetylase (EC 3.5.1.25)	NagA	Carbohydrate utilization	Sialic acid utilization; N-acetylmannosamine utilization	Sialic acid catabolism; N-acetylmannosamine catabolism	GlcNAc; Chb
E_coli_211201	JJNJGBIA_12445	N-acetylglucosamine-6-phosphate deacetylase (EC 3.5.1.25)	NagA	Carbohydrate utilization	Sialic acid utilization; N-acetylmannosamine utilization	Sialic acid catabolism; N-acetylmannosamine catabolism	Neu5Ac; ManNAc
E_coli_211201	JJNJGBIA_12450	Glucosamine-6-phosphate deaminase (EC 3.5.99.6)	NagB	Carbohydrate utilization	N-Acetylglucosamine and chitobiose utilization	N-Acetylglucosamine and chitobiose catabolism	GlcNAc; Chb
E_coli_211201	JJNJGBIA_12450	Glucosamine-6-phosphate deaminase (EC 3.5.99.6)	NagB	Carbohydrate utilization	N-Acetylglucosamine and chitobiose utilization	N-Acetylglucosamine and chitobiose catabolism	Neu5Ac; ManNAc
E_coli_211201	JJNJGBIA_12450	Glucosamine-6-phosphate deaminase (EC 3.5.99.6)	NagB	Carbohydrate utilization	Sialic acid utilization; N-acetylmannosamine utilization	Sialic acid catabolism; N-acetylmannosamine catabolism	GlcNAc; Chb
E_coli_211201	JJNJGBIA_12450	Glucosamine-6-phosphate deaminase (EC 3.5.99.6)	NagB	Carbohydrate utilization	Sialic acid utilization; N-acetylmannosamine utilization	Sialic acid catabolism; N-acetylmannosamine catabolism	Neu5Ac; ManNAc
E_coli_211201	JJNJGBIA_12455	PTS system, N-acetylglucosamine-specific IIA component (EC 2.7.1.69)	NagEa	Carbohydrate utilization	N-Acetylglucosamine and chitobiose utilization	N-Acetylglucosamine uptake	GlcNAc
E_coli_211201	JJNJGBIA_12455	PTS system, N-acetylglucosamine-specific IIB component (EC 2.7.1.69)	NagEb	Carbohydrate utilization	N-Acetylglucosamine and chitobiose utilization	N-Acetylglucosamine uptake	GlcNAc
E_coli_211201	JJNJGBIA_12455	PTS system, N-acetylglucosamine-specific IIC component (EC 2.7.1.69)	NagEc	Carbohydrate utilization	N-Acetylglucosamine and chitobiose utilization	N-Acetylglucosamine uptake	GlcNAc
E_coli_211201	JJNJGBIA_12500	Phosphoglucomutase (EC 5.4.2.2)	Pgm	Carbohydrate utilization	Galactose utilization	Galactose catabolism	Gal
E_coli_211201	JJNJGBIA_12540	Ascorbate utilization transcriptional regulator UlaR, HTH-type	UlaR	Carbohydrate utilization	Ascorbate utilization	Ascorbate regulation	Asc
E_coli_211201	JJNJGBIA_12545	Probable L-ascorbate-6-phosphate lactonase UlaG (EC 3.1.1.-)	UlaG	Carbohydrate utilization	Ascorbate utilization	Ascorbate catabolism	Asc
E_coli_211201	JJNJGBIA_12550	Ascorbate-specific PTS system, EIIC component	UlaA	Carbohydrate utilization	Ascorbate utilization	Ascorbate uptake	Asc
E_coli_211201	JJNJGBIA_12555	Ascorbate-specific PTS system, EIIB component (EC 2.7.1.69)	UlaB	Carbohydrate utilization	Ascorbate utilization	Ascorbate uptake	Asc
E_coli_211201	JJNJGBIA_12560	Ascorbate-specific PTS system, EIIA component (EC 2.7.1.-)	UlaC	Carbohydrate utilization	Ascorbate utilization	Ascorbate uptake	Asc
E_coli_211201	JJNJGBIA_12565	3-keto-L-gulonate-6-phosphate decarboxylase UlaD (EC 4.1.1.85)	UlaD	Carbohydrate utilization	Ascorbate utilization	Ascorbate catabolism	Asc
E_coli_211201	JJNJGBIA_12570	L-ribulose-5-phosphate 3-epimerase UlaE (EC 5.1.3.22)	UlaE	Carbohydrate utilization	Ascorbate utilization	Ascorbate catabolism	Asc
E_coli_211201	JJNJGBIA_12575	L-ribulose-5-phosphate 4-epimerase involved in ascorbate utilization (EC 5.1.3.4)	UlaF	Carbohydrate utilization	Ascorbate utilization	Ascorbate catabolism	Asc
E_coli_211201	JJNJGBIA_12605	TRAP-type hexuronate transport system, periplasmic component	UxuP	Carbohydrate utilization	Galacturonate, Glucuronate, Oligogalacturonate and Glucuronide utilization	Hexuronates uptake	GlcA; GalA
E_coli_211201	JJNJGBIA_12610	TRAP-type hexuronate transport system, large permease component	UxuM	Carbohydrate utilization	Galacturonate, Glucuronate, Oligogalacturonate and Glucuronide utilization	Hexuronates uptake	GlcA; GalA
E_coli_211201	JJNJGBIA_12615	TRAP-type hexuronate transport system, small permease component	UxuQ	Carbohydrate utilization	Galacturonate, Glucuronate, Oligogalacturonate and Glucuronide utilization	Hexuronates uptake	GlcA; GalA
E_coli_211201	JJNJGBIA_12635	3-hydroxybutyryl-CoA dehydratase (EC 4.2.1.55)	Crt	Fermentation	Butyrate fermentation	Butyrate production	Butyrate
E_coli_211201	JJNJGBIA_12665	D-serine/D-alanine/glycine transporter	AlaP2	Amino acid metabolism	Alanine metabolism	Alanine uptake	Ala_d
E_coli_211201	JJNJGBIA_12755	Lysine 2,3-aminomutase (EC 5.4.3.2)	KamA	Fermentation	Butyrate fermentation	Butyrate production	Butyrate
E_coli_211201	JJNJGBIA_12755	Lysine 2,3-aminomutase (EC 5.4.3.2)	KamA	Fermentation	Butyrate fermentation	Butyrate production	Lys_d
E_coli_211201	JJNJGBIA_12755	Lysine 2,3-aminomutase (EC 5.4.3.2)	KamA	Amino acid metabolism	Lysine metabolism	Lysine degradation	Butyrate
E_coli_211201	JJNJGBIA_12755	Lysine 2,3-aminomutase (EC 5.4.3.2)	KamA	Amino acid metabolism	Lysine metabolism	Lysine degradation	Lys_d
E_coli_211201	JJNJGBIA_12790	Fumarate reductase subunit D	FrdD	Fermentation	Succinate fermentation	Succinate production	Succinate
E_coli_211201	JJNJGBIA_12795	Fumarate reductase subunit C	FrdC	Fermentation	Succinate fermentation	Succinate production	Succinate
E_coli_211201	JJNJGBIA_12800	Fumarate reductase iron-sulfur protein (EC 1.3.5.4)	FrdB	Fermentation	Succinate fermentation	Succinate production	Succinate
E_coli_211201	JJNJGBIA_12805	Fumarate reductase flavoprotein subunit (EC 1.3.5.4)	FrdA	Fermentation	Succinate fermentation	Succinate production	Succinate
E_coli_211201	JJNJGBIA_12860	IMP cyclohydrolase (EC 3.5.4.10)	PurH2	Nucleotide metabolism	Nucleotide metabolism	Purine biosynthesis	Pur
E_coli_211201	JJNJGBIA_12860	Phosphoribosylaminoimidazolecarboxamide formyltransferase (EC 2.1.2.3)	PurH1	Nucleotide metabolism	Nucleotide metabolism	Purine biosynthesis	Pur
E_coli_211201	JJNJGBIA_12865	Phosphoribosylamine--glycine ligase (EC 6.3.4.13)	PurD	Nucleotide metabolism	Nucleotide metabolism	Purine biosynthesis	Pur
E_coli_211201	JJNJGBIA_12920	Phosphomethylpyrimidine synthase ThiC (EC 4.1.99.17)	ThiC	Vitamins, cofactors and micronutrients metabolism	Thiamine metabolism	Thiamine pyrophosphate biosynthesis	B1
E_coli_211201	JJNJGBIA_12925	Thiamin-phosphate pyrophosphorylase (EC 2.5.1.3)	ThiE	Vitamins, cofactors and micronutrients metabolism	Thiamine metabolism	Thiamine pyrophosphate biosynthesis	B1
E_coli_211201	JJNJGBIA_12930	Sulfur carrier protein ThiS adenylyltransferase (EC 2.7.7.73)	ThiF	Vitamins, cofactors and micronutrients metabolism	Thiamine metabolism	Thiamine pyrophosphate biosynthesis	B1
E_coli_211201	JJNJGBIA_12935	Sulfur carrier protein ThiS	ThiS	Vitamins, cofactors and micronutrients metabolism	Thiamine metabolism	Thiamine pyrophosphate biosynthesis	B1
E_coli_211201	JJNJGBIA_12940	Thiazole synthase (EC 2.8.1.10)	ThiG	Vitamins, cofactors and micronutrients metabolism	Thiamine metabolism	Thiamine pyrophosphate biosynthesis	B1
E_coli_211201	JJNJGBIA_12945	2-iminoacetate synthase (ThiH) (EC 4.1.99.19)	ThiH	Vitamins, cofactors and micronutrients metabolism	Thiamine metabolism	Thiamine pyrophosphate biosynthesis	B1
E_coli_211201	JJNJGBIA_12995	Respiratory nitrate reductase gamma chain (EC 1.7.99.4)	NarI	Respiration	Anaerobic respiration	Nitrate reduction	NAR
E_coli_211201	JJNJGBIA_13000	Respiratory nitrate reductase delta chain (EC 1.7.99.4)	NarJ	Respiration	Anaerobic respiration	Nitrate reduction	NAR
E_coli_211201	JJNJGBIA_13005	Respiratory nitrate reductase beta chain (EC 1.7.99.4)	NarH	Respiration	Anaerobic respiration	Nitrate reduction	NAR
E_coli_211201	JJNJGBIA_13010	Respiratory nitrate reductase alpha chain (EC 1.7.99.4)	NarG	Respiration	Anaerobic respiration	Nitrate reduction	NAR
E_coli_211201	JJNJGBIA_13145	Mannosylglycerate hydrolase (EC 3.2.1.170)	MngB	Carbohydrate utilization	Mannosylglycerate utilization	Mannosylglycerate catabolism	ManGlt
E_coli_211201	JJNJGBIA_13150	PTS system, 2-O-alpha-mannosyl-D-glycerate-specific IIA component (EC 2.7.1.195)	MngAa	Carbohydrate utilization	Mannosylglycerate utilization	Mannosylglycerate uptake	ManGlt
E_coli_211201	JJNJGBIA_13150	PTS system, 2-O-alpha-mannosyl-D-glycerate-specific IIB component (EC 2.7.1.195)	MngAb	Carbohydrate utilization	Mannosylglycerate utilization	Mannosylglycerate uptake	ManGlt
E_coli_211201	JJNJGBIA_13150	PTS system, 2-O-alpha-mannosyl-D-glycerate-specific IIC component	MngAc	Carbohydrate utilization	Mannosylglycerate utilization	Mannosylglycerate uptake	ManGlt
E_coli_211201	JJNJGBIA_13155	Mannosyl-D-glycerate utilization repressor MngR	MngR1	Carbohydrate utilization	Mannosylglycerate utilization	Mannosylglycerate regulation	ManGlt
E_coli_211201	JJNJGBIA_13180	Succinate dehydrogenase iron-sulfur protein (EC 1.3.5.1)	SdhB	Fermentation	Succinate fermentation	Succinate production	Succinate
E_coli_211201	JJNJGBIA_13185	Succinate dehydrogenase flavoprotein subunit (EC 1.3.5.1)	SdhA	Fermentation	Succinate fermentation	Succinate production	Succinate
E_coli_211201	JJNJGBIA_13190	Succinate dehydrogenase hydrophobic membrane anchor protein	SdhD	Fermentation	Succinate fermentation	Succinate production	Succinate
E_coli_211201	JJNJGBIA_13195	Succinate dehydrogenase cytochrome b-556 subunit	SdhC	Fermentation	Succinate fermentation	Succinate production	Succinate
E_coli_211201	JJNJGBIA_13245	Allophanate hydrolase 2 subunit 2 (EC 3.5.1.54)	AH2b	Amino acid metabolism	Urea metabolism	Urea degradation	Urea_d
E_coli_211201	JJNJGBIA_13250	Allophanate hydrolase 2 subunit 1 (EC 3.5.1.54)	AH2a	Amino acid metabolism	Urea metabolism	Urea degradation	Urea_d
E_coli_211201	JJNJGBIA_13275	Maltose-6'-phosphate glucosidase (EC 3.2.1.122)	GlvG	Carbohydrate utilization	Maltose and Maltodextrin utilization	Maltose and Maltodextrin catabolism	Mal
E_coli_211201	JJNJGBIA_13280	PTS system, maltose and glucose-specific IIB component (EC 2.7.1.69)	GlvB	Carbohydrate utilization	Glucose utilization	Glucose uptake	Glc
E_coli_211201	JJNJGBIA_13280	PTS system, maltose and glucose-specific IIB component (EC 2.7.1.69)	GlvB	Carbohydrate utilization	Glucose utilization	Glucose uptake	Mal
E_coli_211201	JJNJGBIA_13280	PTS system, maltose and glucose-specific IIB component (EC 2.7.1.69)	GlvB	Carbohydrate utilization	Maltose and Maltodextrin utilization	Maltose and Maltodextrin uptake	Glc
E_coli_211201	JJNJGBIA_13280	PTS system, maltose and glucose-specific IIB component (EC 2.7.1.69)	GlvB	Carbohydrate utilization	Maltose and Maltodextrin utilization	Maltose and Maltodextrin uptake	Mal
E_coli_211201	JJNJGBIA_13280	PTS system, maltose and glucose-specific IIC component (EC 2.7.1.69)	GlvC	Carbohydrate utilization	Glucose utilization	Glucose uptake	Glc
E_coli_211201	JJNJGBIA_13280	PTS system, maltose and glucose-specific IIC component (EC 2.7.1.69)	GlvC	Carbohydrate utilization	Glucose utilization	Glucose uptake	Mal
E_coli_211201	JJNJGBIA_13280	PTS system, maltose and glucose-specific IIC component (EC 2.7.1.69)	GlvC	Carbohydrate utilization	Maltose and Maltodextrin utilization	Maltose and Maltodextrin uptake	Glc
E_coli_211201	JJNJGBIA_13280	PTS system, maltose and glucose-specific IIC component (EC 2.7.1.69)	GlvC	Carbohydrate utilization	Maltose and Maltodextrin utilization	Maltose and Maltodextrin uptake	Mal
E_coli_211201	JJNJGBIA_13320	D-galactonate transporter	DgoT	Carbohydrate utilization	Galactonate utilization	Galactonate uptake	Dgal
E_coli_211201	JJNJGBIA_13325	Galactonate dehydratase (EC 4.2.1.6)	DgoD	Carbohydrate utilization	Galactonate utilization	Galactonate catabolism	Dgal
E_coli_211201	JJNJGBIA_13330	2-dehydro-3-deoxyphosphogalactonate aldolase (EC 4.1.2.21)	DgoA	Carbohydrate utilization	Galactonate utilization	Galactonate catabolism	Dgal
E_coli_211201	JJNJGBIA_13335	2-dehydro-3-deoxygalactonokinase (EC 2.7.1.58)	DgoK	Carbohydrate utilization	Galactonate utilization	Galactonate catabolism	Dgal
E_coli_211201	JJNJGBIA_13340	D-Galactonate repressor DgoR	DgoR1	Carbohydrate utilization	Galactonate utilization	Galactonate regulation	Dgal
E_coli_211201	JJNJGBIA_13400	Tryptophanase (EC 4.1.99.1)	TnaA	Amino acid metabolism	Tryptophan metabolism	Tryptophan degradation	Trp_d; Trp_I
E_coli_211201	JJNJGBIA_13415	D-xylose proton-symporter XylE	XylE	Carbohydrate utilization	Xylose and Xylosides utilization	Xylose and Xylosides catabolism	Xyl; XOS; aXyl
E_coli_211201	JJNJGBIA_13420	D-xylose proton-symporter XylE	XylE	Carbohydrate utilization	Xylose and Xylosides utilization	Xylose and Xylosides catabolism	Xyl; XOS; aXyl
E_coli_211201	JJNJGBIA_13425	Maltose/maltodextrin ABC transporter, permease protein MalG	MalG	Carbohydrate utilization	Maltose and Maltodextrin utilization	Maltose and Maltodextrin uptake	Mal; MOS
E_coli_211201	JJNJGBIA_13430	Maltose/maltodextrin ABC transporter, permease protein MalF	MalF	Carbohydrate utilization	Maltose and Maltodextrin utilization	Maltose and Maltodextrin uptake	Mal; MOS
E_coli_211201	JJNJGBIA_13435	Maltose/maltodextrin ABC transporter, substrate binding periplasmic protein MalE	MalE	Carbohydrate utilization	Maltose and Maltodextrin utilization	Maltose and Maltodextrin uptake	Mal; MOS
E_coli_211201	JJNJGBIA_13440	Maltose/maltodextrin transport ATP-binding protein MalK (EC 3.6.3.19)	MalK	Carbohydrate utilization	Maltose and Maltodextrin utilization	Maltose and Maltodextrin uptake	Mal; MOS
E_coli_211201	JJNJGBIA_13445	Maltoporin for transport of maltose and maltodextrins	LamB	Carbohydrate utilization	Maltose and Maltodextrin utilization	Maltose and Maltodextrin uptake	Mal; MOS
E_coli_211201	JJNJGBIA_13450	Maltose operon periplasmic protein MalM	MalM	Carbohydrate utilization	Maltose and Maltodextrin utilization	Maltose and Maltodextrin catabolism	Mal
E_coli_211201	JJNJGBIA_13540	Alanine racemase (EC 5.1.1.1)	AR	Amino acid metabolism	Alanine metabolism	Alanine degradation	Ala_d
E_coli_211201	JJNJGBIA_13545	Biosynthetic Aromatic amino acid aminotransferase alpha (EC 2.6.1.57)	AroJa	Amino acid metabolism	Aromatic amino acids metabolism	Tyrosine and phenylalanine biosynthesis	Tyr; Phe
E_coli_211201	JJNJGBIA_13550	PTS system, galactitol-specific IIC component (EC 2.7.1.69)	GatPc	Carbohydrate utilization	Galactitol utilization	Galactitol uptake	Gtl
E_coli_211201	JJNJGBIA_13555	PTS system, galactitol-specific IIB component (EC 2.7.1.69)	GatPb	Carbohydrate utilization	Galactitol utilization	Galactitol uptake	Gtl
E_coli_211201	JJNJGBIA_13560	PTS system, galactitol-specific IIA component (EC 2.7.1.69)	GatPa	Carbohydrate utilization	Galactitol utilization	Galactitol uptake	Gtl
E_coli_211201	JJNJGBIA_13565	Transcriptional repressor of the fructose operon, DeoR family	FruR2	Carbohydrate utilization	Fructose utilization	Fructose regulation	Fru
E_coli_211201	JJNJGBIA_13575	PTS system, galactitol-specific IIC component (EC 2.7.1.69)	GatPc	Carbohydrate utilization	Galactitol utilization	Galactitol uptake	Gtl
E_coli_211201	JJNJGBIA_13580	PTS system, galactitol-specific IIB component (EC 2.7.1.69)	GatPb	Carbohydrate utilization	Galactitol utilization	Galactitol uptake	Gtl
E_coli_211201	JJNJGBIA_13585	PTS system, galactitol-specific IIA component (EC 2.7.1.69)	GatPa	Carbohydrate utilization	Galactitol utilization	Galactitol uptake	Gtl
E_coli_211201	JJNJGBIA_13600	Nicotinate-nucleotide--dimethylbenzimidazole phosphoribosyltransferase (EC 2.4.2.21)	CobT	Vitamins, cofactors and micronutrients metabolism	Vitamin B12 metabolism	Cobalamin biosynthesis	B12
E_coli_211201	JJNJGBIA_13605	Cobalamin synthase (EC 2.7.8.26)	CobS	Vitamins, cofactors and micronutrients metabolism	Vitamin B12 metabolism	Cobalamin biosynthesis	B12
E_coli_211201	JJNJGBIA_13610	Adenosylcobinamide-phosphate guanylyltransferase (EC 2.7.7.62)	CobU	Vitamins, cofactors and micronutrients metabolism	Vitamin B12 metabolism	Cobalamin biosynthesis	B12
E_coli_211201	JJNJGBIA_13650	Putrescine importer PuuP	PuuP	Secondary metabolism	Putrescine metabolism	Putrescine utilization	GABA_d
E_coli_211201	JJNJGBIA_13665	ATP phosphoribosyltransferase (EC 2.4.2.17)	HisG	Amino acid metabolism	Histidine metabolism	Histidine biosynthesis	His
E_coli_211201	JJNJGBIA_13670	Histidinol dehydrogenase (EC 1.1.1.23)	HisD	Amino acid metabolism	Histidine metabolism	Histidine biosynthesis	His
E_coli_211201	JJNJGBIA_13675	Histidinol-phosphate aminotransferase (EC 2.6.1.9)	HisC	Amino acid metabolism	Histidine metabolism	Histidine biosynthesis	His
E_coli_211201	JJNJGBIA_13680	Histidinol-phosphatase (EC 3.1.3.15)	HisJ1	Amino acid metabolism	Histidine metabolism	Histidine biosynthesis	His
E_coli_211201	JJNJGBIA_13680	Imidazoleglycerol-phosphate dehydratase (EC 4.2.1.19)	HisB	Amino acid metabolism	Histidine metabolism	Histidine biosynthesis	His
E_coli_211201	JJNJGBIA_13685	Imidazole glycerol phosphate synthase amidotransferase subunit (EC 2.4.2.-)	HisH	Amino acid metabolism	Histidine metabolism	Histidine biosynthesis	His
E_coli_211201	JJNJGBIA_13690	Phosphoribosylformimino-5-aminoimidazole carboxamide ribotide isomerase (EC 5.3.1.16)	HisA	Amino acid metabolism	Histidine metabolism	Histidine biosynthesis	His
E_coli_211201	JJNJGBIA_13695	Imidazole glycerol phosphate synthase cyclase subunit (EC 4.1.3.-)	HisF	Amino acid metabolism	Histidine metabolism	Histidine biosynthesis	His
E_coli_211201	JJNJGBIA_13700	Phosphoribosyl-AMP cyclohydrolase (EC 3.5.4.19)	HisI	Amino acid metabolism	Histidine metabolism	Histidine biosynthesis	His
E_coli_211201	JJNJGBIA_13700	Phosphoribosyl-ATP pyrophosphatase (EC 3.6.1.31)	HisE	Amino acid metabolism	Histidine metabolism	Histidine biosynthesis	His
E_coli_211201	JJNJGBIA_13785	Tryptophan-specific transport protein	Mtr	Amino acid metabolism	Aromatic amino acids metabolism	Aromatic amino acids uptake	Trp
E_coli_211201	JJNJGBIA_13840	Argininosuccinate synthase (EC 6.3.4.5)	ArgG	Amino acid metabolism	Arginine metabolism	Arginine biosynthesis	Arg
E_coli_211201	JJNJGBIA_14100	Threonine catabolic operon transcriptional activator TdcA	TdcA	Amino acid metabolism	Threonine metabolism	Threonine degradation	Thr_d
E_coli_211201	JJNJGBIA_14105	Threonine dehydratase, catabolic (EC 4.3.1.19)	IlvA2	Amino acid metabolism	Branched chain amino acids metabolism	Branched chain amino acids biosynthesis	Ile; Val; Leu
E_coli_211201	JJNJGBIA_14105	Threonine dehydratase, catabolic (EC 4.3.1.19)	IlvA2	Amino acid metabolism	Branched chain amino acids metabolism	Branched chain amino acids biosynthesis	Thr_d
E_coli_211201	JJNJGBIA_14105	Threonine dehydratase, catabolic (EC 4.3.1.19)	IlvA2	Amino acid metabolism	Threonine metabolism	Threonine degradation	Ile; Val; Leu
E_coli_211201	JJNJGBIA_14105	Threonine dehydratase, catabolic (EC 4.3.1.19)	IlvA2	Amino acid metabolism	Threonine metabolism	Threonine degradation	Thr_d
E_coli_211201	JJNJGBIA_14110	L-threonine transporter, anaerobically inducible	TdcC	Amino acid metabolism	Threonine metabolism	Threonine uptake	Thr_d
E_coli_211201	JJNJGBIA_14115	Acetate kinase (EC 2.7.2.1)	AckA	Fermentation	Acetate fermentation	Acetate production	Acetate
E_coli_211201	JJNJGBIA_14115	Propionate kinase (EC 2.7.2.15)	PduW	Fermentation	Propionate fermentation	Propionate production	Propionate
E_coli_211201	JJNJGBIA_14120	2-ketobutyrate formate-lyase (EC 2.3.1.-)	TdcE	Amino acid metabolism	Threonine metabolism	Threonine degradation	Thr_d
E_coli_211201	JJNJGBIA_14120	Pyruvate formate-lyase (EC 2.3.1.54)	PflA	Fermentation	Formate fermentation	Formate production	Formate
E_coli_211201	JJNJGBIA_14130	L-serine dehydratase, alpha subunit (EC 4.3.1.17)	SdaAa	Amino acid metabolism	Serine metabolism	Serine degradation	Ser_d
E_coli_211201	JJNJGBIA_14130	L-serine dehydratase, beta subunit (EC 4.3.1.17)	SdaAb	Amino acid metabolism	Serine metabolism	Serine degradation	Ser_d
E_coli_211201	JJNJGBIA_14215	Hexuronate utilization transcriptional regulator, GntR family	ExuR	Carbohydrate utilization	Galacturonate, Glucuronate, Oligogalacturonate and Glucuronide utilization	Hexuronates regulation	GlcA; GalA; GlcAs; GalAs
E_coli_211201	JJNJGBIA_14345	N-acetylornithine aminotransferase (EC 2.6.1.11)	ArgD	Amino acid metabolism	Arginine metabolism	Arginine biosynthesis	Arg
E_coli_211201	JJNJGBIA_14345	N-succinyl-L,L-diaminopimelate aminotransferase (EC 2.6.1.17)	SDAPAT	Amino acid metabolism	Lysine metabolism	Lysine biosynthesis	Lys
E_coli_211201	JJNJGBIA_14350	Para-aminobenzoate synthase, amidotransferase component (EC 2.6.1.85)	PabB	Vitamins, cofactors and micronutrients metabolism	Folate metabolism	Folate biosynthesis	B9
E_coli_211201	JJNJGBIA_14375	Nitrite reductase [NAD(P)H] large subunit (EC 1.7.1.4)	aNirl	Respiration	Anaerobic respiration	Assimilatory nitrite reduction	aNIR
E_coli_211201	JJNJGBIA_14380	Nitrite reductase [NAD(P)H] small subunit (EC 1.7.1.4)	aNirs	Respiration	Anaerobic respiration	Assimilatory nitrite reduction	aNIR
E_coli_211201	JJNJGBIA_14400	Predicted pyridoxine transporter YdcO, BenE family	YdcO	Vitamins, cofactors and micronutrients metabolism	Vitamin B6 metabolism	Pyridoxine and pyridoxal uptake	B6
E_coli_211201	JJNJGBIA_14430	Aspartate aminotransferase (EC 2.6.1.1)	AspC	Amino acid metabolism	Asparagine and aspartate metabolism	Aspartate biosynthesis	Asp
E_coli_211201	JJNJGBIA_14455	4-aminobutyraldehyde dehydrogenase (EC 1.2.1.19)	PatD	Secondary metabolism	Putrescine metabolism	Putrescine utilization	Put_ut
E_coli_211201	JJNJGBIA_14455	4-aminobutyraldehyde dehydrogenase (EC 1.2.1.19)	PatD	Secondary metabolism	Putrescine metabolism	Putrescine utilization	GABA_d
E_coli_211201	JJNJGBIA_14455	4-aminobutyraldehyde dehydrogenase (EC 1.2.1.19)	PatD	Secondary metabolism	Gamma-aminobutyrate metabolism	Gamma-aminobutyrate degradation	Put_ut
E_coli_211201	JJNJGBIA_14455	4-aminobutyraldehyde dehydrogenase (EC 1.2.1.19)	PatD	Secondary metabolism	Gamma-aminobutyrate metabolism	Gamma-aminobutyrate degradation	GABA_d
E_coli_211201	JJNJGBIA_14525	Cysteine synthase B (EC 2.5.1.47)	CysKB	Amino acid metabolism	Cysteine metabolism	Cysteine biosynthesis	Cys
E_coli_211201	JJNJGBIA_14555	Sialic acid utilization regulator, RpiR family	NanR7	Carbohydrate utilization	Sialic acid utilization	Sialic acid regulation	Neu5Ac
E_coli_211201	JJNJGBIA_14560	N-acetylmuramic acid 6-phosphate etherase (EC 4.2.1.126)	MurQ	Carbohydrate utilization	N-acetylmuramic acid utilization	N-acetylmuramic acid catabolism	MurNac
E_coli_211201	JJNJGBIA_14565	PTS system, N-acetylmuramic acid-specific IIB component (EC 2.7.1.69)	MurX	Carbohydrate utilization	N-acetylmuramic acid utilization	N-acetylmuramic acid uptake	MurNac
E_coli_211201	JJNJGBIA_14565	PTS system, N-acetylmuramic acid-specific IIC component	MurY	Carbohydrate utilization	N-acetylmuramic acid utilization	N-acetylmuramic acid uptake	MurNac
E_coli_211201	JJNJGBIA_14610	Ethanolamine utilization polyhedral-body-like protein EutK	EutK	Secondary metabolism	Ethanolamine utilization	Ethanolamine utilization	Eut_ut
E_coli_211201	JJNJGBIA_14615	Ethanolamine utilization polyhedral-body-like protein EutL	EutL	Secondary metabolism	Ethanolamine utilization	Ethanolamine utilization	Eut_ut
E_coli_211201	JJNJGBIA_14620	Ethanolamine ammonia-lyase light chain (EC 4.3.1.7)	EutC	Secondary metabolism	Ethanolamine utilization	Ethanolamine utilization	Eut_ut
E_coli_211201	JJNJGBIA_14625	Ethanolamine ammonia-lyase heavy chain (EC 4.3.1.7)	EutB	Secondary metabolism	Ethanolamine utilization	Ethanolamine utilization	Eut_ut
E_coli_211201	JJNJGBIA_14710	Alcohol dehydrogenase (EC 1.1.1.1)	ADH	Fermentation	Ethanol fermentation	Ethanol production	Ethanol
E_coli_211201	JJNJGBIA_14725	Carbamate kinase (EC 2.7.2.2)	ArcC	Amino acid metabolism	Arginine metabolism	Arginine degradation	Arg_d
E_coli_211201	JJNJGBIA_14780	L-Proline/Glycine betaine transporter ProP	ProP	Amino acid metabolism	Proline metabolism	Proline uptake	Pro_d
E_coli_211201	JJNJGBIA_14805	Arginine/agmatine antiporter	AdiC	Amino acid metabolism	Arginine metabolism	Arginine uptake	Arg_d
E_coli_211201	JJNJGBIA_14810	Transcriptional regulator of catabolic arginine decarboxylase (adiA)	AdiA	Amino acid metabolism	Arginine metabolism	Arginine degradation	Arg_d
E_coli_211201	JJNJGBIA_14815	Arginine decarboxylase (EC 4.1.1.19)	SpeA	Amino acid metabolism	Arginine metabolism	Arginine degradation	Arg_d
E_coli_211201	JJNJGBIA_14820	Melibiose operon regulatory protein MelR, AraC family	MelR	Carbohydrate utilization	Melibiose utilization	Melibiose regulation	Mel
E_coli_211201	JJNJGBIA_14825	Alpha-1,6-galactosidase (GH36)	RafA1	Carbohydrate utilization	Melibiose utilization; Raffinose family oligosaccharide utilization	Melibiose catabolism; Raffinose family oligosaccharide catabolism	Mel; RFO
E_coli_211201	JJNJGBIA_14830	Melibiose carrier protein, Na+/melibiose symporter	MelB	Carbohydrate utilization	Melibiose utilization	Melibiose uptake	Mel
E_coli_211201	JJNJGBIA_14840	Fumarate hydratase class I (EC 4.2.1.2)	Fum1	Fermentation	Succinate fermentation	Succinate production	Succinate
E_coli_211201	JJNJGBIA_15050	Glutamine synthetase type I (EC 6.3.1.2)	GlnA3	Amino acid metabolism	Glutamate and glutamine metabolism	Glutamine biosynthesis	Gln
E_coli_211201	JJNJGBIA_15185	Acetaldehyde dehydrogenase (EC 1.2.1.10)	AADH	Fermentation	Ethanol fermentation	Ethanol production	Ethanol
E_coli_211201	JJNJGBIA_15185	Alcohol dehydrogenase (EC 1.1.1.1)	ADH	Fermentation	Ethanol fermentation	Ethanol production	Ethanol
E_coli_211201	JJNJGBIA_15240	Homoserine O-succinyltransferase (EC 2.3.1.46)	MetA	Amino acid metabolism	Methionine metabolism	Methionine biosynthesis	Met
E_coli_211201	JJNJGBIA_15275	5-methyltetrahydrofolate--homocysteine methyltransferase (EC 2.1.1.13)	MetH	Amino acid metabolism	Methionine metabolism	Methionine biosynthesis	Met
E_coli_211201	JJNJGBIA_15300	Aspartokinase (EC 2.7.2.4)	LysC	Amino acid metabolism	Lysine metabolism; Methionine metabolism; Threonine metabolism	Lysine biosynthesis; Methionine biosynthesis; Threonine biosynthesis	Lys; Thr; Met
E_coli_211201	JJNJGBIA_15345	Phosphoribosylglycinamide formyltransferase (EC 2.1.2.2)	PurN	Nucleotide metabolism	Nucleotide metabolism	Purine biosynthesis	Pur
E_coli_211201	JJNJGBIA_15350	Phosphoribosylformylglycinamidine cyclo-ligase (EC 6.3.3.1)	PurM	Nucleotide metabolism	Nucleotide metabolism	Purine biosynthesis	Pur
E_coli_211201	JJNJGBIA_15385	Formate efflux transporter (TC 2.A.44 family)	FocA	Fermentation	Formate fermentation	Formate production	Formate
E_coli_211201	JJNJGBIA_15435	Transcriptional repressor of the lac operon	LacI	Carbohydrate utilization	Lactose and Beta-galactosides utilization	Lactose and Beta-galactosides catabolism	GOS; Lac
E_coli_211201	JJNJGBIA_15460	2-keto-4-pentenoate hydratase (EC 4.2.1.80)	KPH	Amino acid metabolism	Tryptophan metabolism	Tryptophan degradation	Trp_d
E_coli_211201	JJNJGBIA_15470	4-hydroxy-2-oxovalerate aldolase (EC 4.1.3.39)	HOA	Amino acid metabolism	Tryptophan metabolism	Tryptophan degradation	Trp_d
E_coli_211201	JJNJGBIA_15515	Taurine ABC transporter, substrate-binding protein TauA	TauA	Secondary metabolism	Taurine utilization	Taurine uptake	Tau_ut
E_coli_211201	JJNJGBIA_15520	Taurine ABC transporter, ATP-binding protein TauB	TauB	Secondary metabolism	Taurine utilization	Taurine uptake	Tau_ut
E_coli_211201	JJNJGBIA_15525	Taurine ABC transporter, permease protein TauC	TauC	Secondary metabolism	Taurine utilization	Taurine uptake	Tau_ut
E_coli_211201	JJNJGBIA_15530	Alpha-ketoglutarate-dependent taurine dioxygenase (EC 1.14.11.17)	TauD	Secondary metabolism	Taurine utilization	Taurine utilization	Tau_ut
E_coli_211201	JJNJGBIA_15550	Mannose-6-phosphate isomerase (EC 5.3.1.8)	ManA	Carbohydrate utilization	Mannose and Mannosides utilization	Mannose and Mannosides catabolism	Man; bMnOS; bMAN
E_coli_211201	JJNJGBIA_15555	Phosphomannomutase (EC 5.4.2.8)	ManB	Carbohydrate utilization	Mannose and Mannosides utilization	Mannose and Mannosides catabolism	Man; bMnOS; bMAN
E_coli_211201	JJNJGBIA_15600	6-phosphogluconate dehydrogenase, decarboxylating (EC 1.1.1.44)	Gnd	Carbohydrate utilization	Gluconate utilization	Gluconate catabolism	Gnt
E_coli_211201	JJNJGBIA_15620	Epoxyqueuosine reductase (EC 1.17.99.6) QueH	QueH	Vitamins, cofactors and micronutrients metabolism	Queuosine metabolism	Queuosine biosynthesis	Q
E_coli_211201	JJNJGBIA_15780	Cytoplasmic alpha-amylase (EC 3.2.1.1)	AmyAc	Carbohydrate utilization	Maltose and Maltodextrin utilization	Maltose and Maltodextrin catabolism	MOS
E_coli_211201	JJNJGBIA_15975	Cystathionine beta-lyase (EC 4.4.1.8)	CTBL	Amino acid metabolism	Methionine metabolism	Methionine biosynthesis	Met
E_coli_211201	JJNJGBIA_16015	Lipid A biosynthesis lauroyl acyltransferase (EC 2.3.1.241)	LpxL	Lipid A biosynthesis	Lipid A biosynthesis	Lipid A biosynthesis	LPS
E_coli_211201	JJNJGBIA_16115	D-3-phosphoglycerate dehydrogenase (EC 1.1.1.95)	SerA	Amino acid metabolism	Serine metabolism	Serine biosynthesis	Ser
E_coli_211201	JJNJGBIA_16130	Epoxyqueuosine reductase (EC 1.17.99.6) QueG	QueG	Vitamins, cofactors and micronutrients metabolism	Queuosine metabolism	Queuosine biosynthesis	Q
E_coli_211201	JJNJGBIA_16185	Adenylosuccinate synthetase (EC 6.3.4.4)	PurA	Nucleotide metabolism	Nucleotide metabolism	Purine biosynthesis	Pur
E_coli_211201	JJNJGBIA_16285	Galactitol utilization operon repressor	GatR1	Carbohydrate utilization	Galactitol utilization	Galactitol regulation	Gtl
E_coli_211201	JJNJGBIA_16290	Galactitol-1-phosphate 5-dehydrogenase (EC 1.1.1.251)	GatD	Carbohydrate utilization	Galactitol utilization	Galactitol catabolism	Gtl
E_coli_211201	JJNJGBIA_16295	PTS system, galactitol-specific IIC component (EC 2.7.1.69)	GatPc	Carbohydrate utilization	Galactitol utilization	Galactitol uptake	Gtl
E_coli_211201	JJNJGBIA_16300	PTS system, galactitol-specific IIB component (EC 2.7.1.69)	GatPb	Carbohydrate utilization	Galactitol utilization	Galactitol uptake	Gtl
E_coli_211201	JJNJGBIA_16335	Alcohol dehydrogenase (EC 1.1.1.1)	ADH	Fermentation	Ethanol fermentation	Ethanol production	Ethanol
E_coli_211201	JJNJGBIA_16440	UDP-2,3-diacylglucosamine diphosphatase (EC 3.6.1.54)	LpxH	Lipid A biosynthesis	Lipid A biosynthesis	Lipid A biosynthesis	LPS
E_coli_211201	JJNJGBIA_16445	N5-carboxyaminoimidazole ribonucleotide mutase (EC 5.4.99.18)	PurE	Nucleotide metabolism	Nucleotide metabolism	Purine biosynthesis	Pur
E_coli_211201	JJNJGBIA_16450	N5-carboxyaminoimidazole ribonucleotide synthase (EC 6.3.4.18)	PurK	Nucleotide metabolism	Nucleotide metabolism	Purine biosynthesis	Pur
E_coli_211201	JJNJGBIA_16455	Carbamate kinase (EC 2.7.2.2)	ArcC	Amino acid metabolism	Arginine metabolism	Arginine degradation	Arg_d
E_coli_211201	JJNJGBIA_16480	N-formylglutamate deformylase (EC 3.5.1.68) [alternative form]	NfoD2	Amino acid metabolism	Histidine metabolism	Histidine degradation	His_d
E_coli_211201	JJNJGBIA_16490	Glycerate kinase (EC 2.7.1.31)	GK1	Carbohydrate utilization	Glycerate utilization	Glycerate catabolism	Glt
E_coli_211201	JJNJGBIA_16495	Xanthine permease	XP	Nucleotide metabolism	Nucleotide metabolism	Purine uptake	Pur_ut
E_coli_211201	JJNJGBIA_16500	Xanthine permease	XP	Nucleotide metabolism	Nucleotide metabolism	Purine uptake	Pur_ut
E_coli_211201	JJNJGBIA_16560	Beta-phosphoglucomutase (EC 5.4.2.6)	Pgm	Carbohydrate utilization	Trehalose utilization	Trehalose catabolism	Tre
E_coli_211201	JJNJGBIA_16560	Beta-phosphoglucomutase (EC 5.4.2.6)	Pgm	Carbohydrate utilization	Trehalose utilization	Trehalose catabolism	Mal; MOS
E_coli_211201	JJNJGBIA_16560	Beta-phosphoglucomutase (EC 5.4.2.6)	Pgm	Carbohydrate utilization	Maltose and Maltodextrin utilization	Maltose and Maltodextrin catabolism	Tre
E_coli_211201	JJNJGBIA_16560	Beta-phosphoglucomutase (EC 5.4.2.6)	Pgm	Carbohydrate utilization	Maltose and Maltodextrin utilization	Maltose and Maltodextrin catabolism	Mal; MOS
E_coli_211201	JJNJGBIA_16600	Glucosylglycerate phosphorylase (EC 2.4.1.352)	GgaP	Carbohydrate utilization	Mannosylglycerate utilization	Mannosylglycerate catabolism	ManGlt
E_coli_211201	JJNJGBIA_16650	UDP-glucose 4-epimerase (EC 5.1.3.2)	GalE	Carbohydrate utilization	Galactose utilization	Galactose catabolism	Gal
E_coli_211201	JJNJGBIA_16655	Galactose-1-phosphate uridylyltransferase (EC 2.7.7.10)	GalT	Carbohydrate utilization	Galactose utilization	Galactose catabolism	Gal
E_coli_211201	JJNJGBIA_16660	Galactokinase (EC 2.7.1.6)	GalK	Carbohydrate utilization	Galactose utilization	Galactose catabolism	Gal
E_coli_211201	JJNJGBIA_16665	Aldose 1-epimerase (EC 5.1.3.3)	GalM	Carbohydrate utilization	Galactose utilization	Galactose catabolism	Gal
E_coli_211201	JJNJGBIA_16675	2-keto-3-deoxy-D-arabino-heptulosonate-7-phosphate synthase I alpha (EC 2.5.1.54)	AroG1	Amino acid metabolism	Aromatic amino acids metabolism	Chorismate biosynthesis	Chor
E_coli_211201	JJNJGBIA_16690	Ribosyl nicotinamide transporter, PnuC-like	PnuC	Vitamins, cofactors and micronutrients metabolism	NAD/NADP metabolism	Niacin or NAD precursor uptake	B3
E_coli_211201	JJNJGBIA_16695	Quinolinate synthetase (EC 2.5.1.72)	NadA	Vitamins, cofactors and micronutrients metabolism	NAD/NADP metabolism	NAD/NADP biosynthesis	B3
E_coli_211201	JJNJGBIA_16720	Methylmalonyl-CoA mutase (EC 5.4.99.2)	MutA1	Fermentation	Propionate fermentation	Propionate production	Propionate
E_coli_211201	JJNJGBIA_16725	YgfD: protein that forms a complex with the methylmalonyl-CoA mutase in a pathway for conversion of succinyl-CoA to propionyl-CoA	MutB1	Fermentation	Propionate fermentation	Propionate production	Propionate
E_coli_211201	JJNJGBIA_16730	Methylmalonyl-CoA decarboxylase (EC 4.1.1.41)	Mmd	Fermentation	Propionate fermentation	Propionate production	Propionate
E_coli_211201	JJNJGBIA_16735	Propionyl-CoA:succinate coenzyme A transferase (EC 2.8.3.-)	PST	Fermentation	Propionate fermentation	Propionate production	Propionate
E_coli_211201	JJNJGBIA_16750	Transporter, LysE family	LysE1	Fermentation	Butyrate fermentation	Butyrate production	Butyrate
E_coli_211201	JJNJGBIA_16850	Adenylosuccinate lyase (EC 4.3.2.2)	PurB	Nucleotide metabolism	Nucleotide metabolism	Purine biosynthesis	Pur
E_coli_211201	JJNJGBIA_16895	Malate dehydrogenase (EC 1.1.1.37)	Mdh	Fermentation	Succinate fermentation	Succinate production	Succinate
E_coli_211201	JJNJGBIA_17045	L-arabinose transport system permease protein (TC 3.A.1.2.2)	AraH	Carbohydrate utilization	Arabinose and Arabinosides utilization	Arabinose and Arabinosides uptake	Ara
E_coli_211201	JJNJGBIA_17050	L-arabinose transport ATP-binding protein AraG (TC 3.A.1.2.2)	AraG	Carbohydrate utilization	Arabinose and Arabinosides utilization	Arabinose and Arabinosides uptake	Ara
E_coli_211201	JJNJGBIA_17055	L-arabinose-binding periplasmic protein precursor AraF (TC 3.A.1.2.2)	AraF	Carbohydrate utilization	Arabinose and Arabinosides utilization	Arabinose and Arabinosides uptake	Ara
E_coli_211201	JJNJGBIA_17290	Gamma-aminobutyrate:alpha-ketoglutarate aminotransferase (EC 2.6.1.19)	GabT	Secondary metabolism	Gamma-aminobutyrate metabolism	Gamma-aminobutyrate production	GABA
E_coli_211201	JJNJGBIA_17295	Succinate-semialdehyde dehydrogenase [NADP+] (EC 1.2.1.79)	GabD2	Secondary metabolism	Gamma-aminobutyrate metabolism	Gamma-aminobutyrate production	GABA
E_coli_211201	JJNJGBIA_17295	Succinate-semialdehyde dehydrogenase [NAD] (EC 1.2.1.24)	GabD1	Secondary metabolism	Gamma-aminobutyrate metabolism	Gamma-aminobutyrate production	GABA
E_coli_211201	JJNJGBIA_17315	D-3-phosphoglycerate dehydrogenase (EC 1.1.1.95)	SerA	Amino acid metabolism	Serine metabolism	Serine biosynthesis	Ser
E_coli_211201	JJNJGBIA_17335	Xaa-Pro aminopeptidase (EC 3.4.11.9)	HpaP	Amino acid metabolism	Proline metabolism	Hydroxyproline degradation	HP_d
E_coli_211201	JJNJGBIA_17350	Aminomethyltransferase (glycine cleavage system T protein) (EC 2.1.2.10)	GcvT	Amino acid metabolism	Glycine metabolism	Glycine degradation	Gly_d
E_coli_211201	JJNJGBIA_17355	Glycine cleavage system H protein	GcvH	Amino acid metabolism	Glycine metabolism	Glycine degradation	Gly_d
E_coli_211201	JJNJGBIA_17360	Glycine dehydrogenase [decarboxylating] (glycine cleavage system P protein) (EC 1.4.4.2)	GcvP	Amino acid metabolism	Glycine metabolism	Glycine degradation	Gly_d
E_coli_211201	JJNJGBIA_17370	6-phospho-beta-glucosidase (EC 3.2.1.86)	AscB	Carbohydrate utilization	Cellobiose and Beta-glucosides utilization	Cellobiose and Beta-glucosides catabolism	Bgl
E_coli_211201	JJNJGBIA_17440	Menaquinone-specific isochorismate synthase (EC 5.4.4.2)	MenF	Vitamins, cofactors and micronutrients metabolism	Menaquinone metabolism	Menaquinone biosynthesis	MQ
E_coli_211201	JJNJGBIA_17515	Dethiobiotin synthase BioD (EC 6.3.3.3)	BioD	Vitamins, cofactors and micronutrients metabolism	Biotin metabolism	Biotin biosynthesis	B7
E_coli_211201	JJNJGBIA_17520	Malonyl-[acyl-carrier protein] O-methyltransferase (EC 2.1.1.197)	BioC	Vitamins, cofactors and micronutrients metabolism	Biotin metabolism	Biotin biosynthesis	B7
E_coli_211201	JJNJGBIA_17525	8-amino-7-oxononanoate synthase (EC 2.3.1.47)	BioF	Vitamins, cofactors and micronutrients metabolism	Biotin metabolism	Biotin biosynthesis	B7
E_coli_211201	JJNJGBIA_17530	Biotin synthase (EC 2.8.1.6)	BioB	Vitamins, cofactors and micronutrients metabolism	Biotin metabolism	Biotin biosynthesis	B7
E_coli_211201	JJNJGBIA_17535	Adenosylmethionine-8-amino-7-oxononanoate aminotransferase (EC 2.6.1.62)	BioA	Vitamins, cofactors and micronutrients metabolism	Biotin metabolism	Biotin biosynthesis	B7
E_coli_211201	JJNJGBIA_17590	L-galactonate oxidoreductase (EC 1.1.1.414)	LgaD	Carbohydrate utilization	L-galactonate utilization	L-galactonate catabolism	Lgal
E_coli_211201	JJNJGBIA_17595	Regulator of L-galactonate catabolism LgoR, GntR family	LgoR	Carbohydrate utilization	L-galactonate utilization	L-galactonate regulation	Lgal
E_coli_211201	JJNJGBIA_17600	Probable L-galactonate transporter (TC 2.A.1.14)	LgaT1	Carbohydrate utilization	L-galactonate utilization	L-galactonate uptake	Lgal
E_coli_211201	JJNJGBIA_17700	Hexuronate transporter	ExuT	Carbohydrate utilization	Galacturonate, Glucuronate, Oligogalacturonate and Glucuronide utilization	Hexuronates uptake	GlcA; GalA
E_coli_211201	JJNJGBIA_17705	Uronate isomerase (EC 5.3.1.12)	UxaC	Carbohydrate utilization	Galacturonate, Glucuronate, Oligogalacturonate and Glucuronide utilization	Hexuronates catabolism	GlcA; GalA; GlcAs; GalAs
E_coli_211201	JJNJGBIA_17710	Altronate dehydratase (EC 4.2.1.7)	UxaA	Carbohydrate utilization	Galacturonate, Glucuronate, Oligogalacturonate and Glucuronide utilization	Hexuronates catabolism	GlcA; GalA; GlcAs; GalAs
E_coli_211201	JJNJGBIA_17715	Branched-chain amino acid transport system carrier protein	BraB	Amino acid metabolism	Branched chain amino acids metabolism	Branched chain amino acids uptake	Ile; Val; Leu
E_coli_211201	JJNJGBIA_17810	Alcohol dehydrogenase (EC 1.1.1.1)	ADH	Fermentation	Ethanol fermentation	Ethanol production	Ethanol
E_coli_211201	JJNJGBIA_17825	Alcohol dehydrogenase (EC 1.1.1.1)	ADH	Fermentation	Ethanol fermentation	Ethanol production	Ethanol
E_coli_211201	JJNJGBIA_17840	Arginine/ornithine antiporter ArcD	ArcD	Amino acid metabolism	Arginine metabolism	Arginine uptake	Arg_d
E_coli_211201	JJNJGBIA_17845	Arginine decarboxylase (EC 4.1.1.19)	SpeA	Amino acid metabolism	Arginine metabolism	Arginine degradation	Arg_d
E_coli_211201	JJNJGBIA_17850	Arginine/ornithine antiporter ArcD	ArcD	Amino acid metabolism	Arginine metabolism	Arginine uptake	Arg_d
E_coli_211201	JJNJGBIA_17875	Trimethylamine-N-oxide reductase (EC 1.6.6.9), TorA	TorA	Respiration	Anaerobic respiration	TMAO reduction	TMAO_r
E_coli_211201	JJNJGBIA_17880	Trimethylamine-N-oxide reductase associated c-type cytochrome, TorC	TorC	Respiration	Anaerobic respiration	TMAO reduction	TMAO_r
E_coli_211201	JJNJGBIA_18150	D-allose-6-phosphate isomerase (EC 5.3.1.-)	AlsI	Carbohydrate utilization	Allose utilization	Allose catabolism	All
E_coli_211201	JJNJGBIA_18155	Transcriptional regulator of D-allose utilization, RpiR family	AlsR	Carbohydrate utilization	Allose utilization	Allose regulation	All
E_coli_211201	JJNJGBIA_18160	D-allose ABC transporter, substrate-binding protein	AlsB	Carbohydrate utilization	Allose utilization	Allose uptake	All
E_coli_211201	JJNJGBIA_18285	Fructuronate transporter GntP	GntP	Carbohydrate utilization	Galacturonate, Glucuronate, Oligogalacturonate and Glucuronide utilization	Hexuronates uptake	GlcA; GalA
E_coli_211201	JJNJGBIA_18290	Mannonate dehydratase (EC 4.2.1.8)	UxuA	Carbohydrate utilization	Galacturonate, Glucuronate, Oligogalacturonate and Glucuronide utilization	Hexuronates catabolism	GlcA; GalA; GlcAs; GalAs
E_coli_211201	JJNJGBIA_18295	D-mannonate oxidoreductase (EC 1.1.1.57)	UxuB	Carbohydrate utilization	Galacturonate, Glucuronate, Oligogalacturonate and Glucuronide utilization	Hexuronates catabolism	GlcA; GalA; GlcAs; GalAs
E_coli_211201	JJNJGBIA_18305	Uxu operon transcriptional regulator	UxuR	Carbohydrate utilization	Galacturonate, Glucuronate, Oligogalacturonate and Glucuronide utilization	Hexuronates regulation	GlcA; GalA; GlcAs; GalAs
E_coli_211201	JJNJGBIA_18425	Acetolactate synthase large subunit (EC 2.2.1.6)	IlvG	Amino acid metabolism	Branched chain amino acids metabolism	Branched chain amino acids biosynthesis	Ile; Val; Leu
E_coli_211201	JJNJGBIA_18430	Acetolactate synthase small subunit (EC 2.2.1.6)	IlvM	Amino acid metabolism	Branched chain amino acids metabolism	Branched chain amino acids biosynthesis	Ile; Val; Leu
E_coli_211201	JJNJGBIA_18435	Branched-chain amino acid aminotransferase (EC 2.6.1.42)	IlvE	Amino acid metabolism	Branched chain amino acids metabolism	Branched chain amino acids biosynthesis	Ile; Val; Leu
E_coli_211201	JJNJGBIA_18440	Dihydroxy-acid dehydratase (EC 4.2.1.9)	IlvD	Amino acid metabolism	Branched chain amino acids metabolism	Branched chain amino acids biosynthesis	Ile; Val; Leu
E_coli_211201	JJNJGBIA_18445	Threonine dehydratase (EC 4.3.1.19)	IlvA	Amino acid metabolism	Branched chain amino acids metabolism	Branched chain amino acids biosynthesis	Ile; Val; Leu
E_coli_211201	JJNJGBIA_18455	Ketol-acid reductoisomerase (NADP(+)) (EC 1.1.1.86)	IlvC	Vitamins, cofactors and micronutrients metabolism	Coenzyme A metabolism	Coenzyme A biosynthesis	B5
E_coli_211201	JJNJGBIA_18455	Ketol-acid reductoisomerase (NADP(+)) (EC 1.1.1.86)	IlvC	Vitamins, cofactors and micronutrients metabolism	Coenzyme A metabolism	Coenzyme A biosynthesis	Ile; Val; Leu
E_coli_211201	JJNJGBIA_18455	Ketol-acid reductoisomerase (NADP(+)) (EC 1.1.1.86)	IlvC	Amino acid metabolism	Branched chain amino acids metabolism	Branched chain amino acids biosynthesis	B5
E_coli_211201	JJNJGBIA_18455	Ketol-acid reductoisomerase (NADP(+)) (EC 1.1.1.86)	IlvC	Amino acid metabolism	Branched chain amino acids metabolism	Branched chain amino acids biosynthesis	Ile; Val; Leu
E_coli_211201	JJNJGBIA_18485	Probable L-gulonate transporter (TC 2.A.1.6)	GulT2	Carbohydrate utilization	Gulonate utilization	Gulonate uptake	Lgul
E_coli_211201	JJNJGBIA_18490	D-mannonate oxidoreductase (EC 1.1.1.57)	UxuB	Carbohydrate utilization	Galacturonate, Glucuronate, Oligogalacturonate and Glucuronide utilization	Hexuronates catabolism	GlcA; GalA; GlcAs; GalAs
E_coli_211201	JJNJGBIA_18500	Gulonate utilization operon transcriptional repressor GulR	GulR	Carbohydrate utilization	Gulonate utilization	Gulonate regulation	Lgul
E_coli_211201	JJNJGBIA_18545	4-aminobutyraldehyde dehydrogenase (EC 1.2.1.19)	PatD	Secondary metabolism	Putrescine metabolism	Putrescine utilization	Put_ut
E_coli_211201	JJNJGBIA_18545	4-aminobutyraldehyde dehydrogenase (EC 1.2.1.19)	PatD	Secondary metabolism	Putrescine metabolism	Putrescine utilization	GABA_d
E_coli_211201	JJNJGBIA_18545	4-aminobutyraldehyde dehydrogenase (EC 1.2.1.19)	PatD	Secondary metabolism	Gamma-aminobutyrate metabolism	Gamma-aminobutyrate degradation	Put_ut
E_coli_211201	JJNJGBIA_18545	4-aminobutyraldehyde dehydrogenase (EC 1.2.1.19)	PatD	Secondary metabolism	Gamma-aminobutyrate metabolism	Gamma-aminobutyrate degradation	GABA_d
E_coli_211201	JJNJGBIA_18635	Tagatose 1,6-bisphosphate aldolase (EC 4.1.2.40)	GatY	Carbohydrate utilization	N-Acetyl-Galactosamine and Galactosamine utilization	N-Acetyl-Galactosamine and Galactosamine catabolism	GalNAc; GalN
E_coli_211201	JJNJGBIA_18635	Tagatose 1,6-bisphosphate aldolase (EC 4.1.2.40)	GatY	Carbohydrate utilization	N-Acetyl-Galactosamine and Galactosamine utilization	N-Acetyl-Galactosamine and Galactosamine catabolism	Gtl
E_coli_211201	JJNJGBIA_18635	Tagatose 1,6-bisphosphate aldolase (EC 4.1.2.40)	GatY	Carbohydrate utilization	N-Acetyl-Galactosamine and Galactosamine utilization	N-Acetyl-Galactosamine and Galactosamine catabolism	Gal; Tag
E_coli_211201	JJNJGBIA_18635	Tagatose 1,6-bisphosphate aldolase (EC 4.1.2.40)	GatY	Carbohydrate utilization	Galactitol utilization	Galactitol catabolism	GalNAc; GalN
E_coli_211201	JJNJGBIA_18635	Tagatose 1,6-bisphosphate aldolase (EC 4.1.2.40)	GatY	Carbohydrate utilization	Galactitol utilization	Galactitol catabolism	Gtl
E_coli_211201	JJNJGBIA_18635	Tagatose 1,6-bisphosphate aldolase (EC 4.1.2.40)	GatY	Carbohydrate utilization	Galactitol utilization	Galactitol catabolism	Gal; Tag
E_coli_211201	JJNJGBIA_18635	Tagatose 1,6-bisphosphate aldolase (EC 4.1.2.40)	GatY	Carbohydrate utilization	Galactose utilization; Tagatose utilization	Galactose catabolism; Tagatose catabolism	GalNAc; GalN
E_coli_211201	JJNJGBIA_18635	Tagatose 1,6-bisphosphate aldolase (EC 4.1.2.40)	GatY	Carbohydrate utilization	Galactose utilization; Tagatose utilization	Galactose catabolism; Tagatose catabolism	Gtl
E_coli_211201	JJNJGBIA_18635	Tagatose 1,6-bisphosphate aldolase (EC 4.1.2.40)	GatY	Carbohydrate utilization	Galactose utilization; Tagatose utilization	Galactose catabolism; Tagatose catabolism	Gal; Tag
E_coli_211201	JJNJGBIA_18670	Hydroxymethylpyrimidine phosphate kinase ThiD (EC 2.7.4.7)	ThiD	Vitamins, cofactors and micronutrients metabolism	Thiamine metabolism	Thiamine pyrophosphate biosynthesis	B1
E_coli_211201	JJNJGBIA_18675	Hydroxyethylthiazole kinase (EC 2.7.1.50)	ThiM	Vitamins, cofactors and micronutrients metabolism	Thiamine metabolism	Thiamine pyrophosphate biosynthesis	B1
E_coli_211201	JJNJGBIA_18700	Acetylornithine deacetylase (EC 3.5.1.16)	ArgE	Amino acid metabolism	Arginine metabolism	Arginine biosynthesis	Arg
E_coli_211201	JJNJGBIA_18705	N-acetyl-gamma-glutamyl-phosphate reductase (EC 1.2.1.38)	ArgC	Amino acid metabolism	Arginine metabolism	Arginine biosynthesis	Arg
E_coli_211201	JJNJGBIA_18710	N-acetylglutamate kinase (EC 2.7.2.8)	ArgB	Amino acid metabolism	Arginine metabolism	Arginine biosynthesis	Arg
E_coli_211201	JJNJGBIA_18715	Argininosuccinate lyase (EC 4.3.2.1)	ArgH	Amino acid metabolism	Arginine metabolism	Arginine biosynthesis	Arg
E_coli_211201	JJNJGBIA_18745	Outer membrane vitamin B12 receptor BtuB	BtuB	Vitamins, cofactors and micronutrients metabolism	Vitamin B12 metabolism	Cobalamin uptake	B12
E_coli_211201	JJNJGBIA_18920	Cysteine synthase (EC 2.5.1.47)	CysK	Amino acid metabolism	Cysteine metabolism	Cysteine biosynthesis	Cys
E_coli_211201	JJNJGBIA_18935	PTS system, glucose-specific IIA component (EC 2.7.1.69)	PtsGa	Carbohydrate utilization	Glucose utilization	Glucose uptake	Glc
E_coli_211201	JJNJGBIA_18940	Pyridoxal kinase (EC 2.7.1.35)	PdxK	Vitamins, cofactors and micronutrients metabolism	Vitamin B6 metabolism	Pyridoxine and pyridoxal phosphate biosynthesis	B6
E_coli_211201	JJNJGBIA_19055	Tryptophan synthase alpha chain (EC 4.2.1.20)	TrpA	Amino acid metabolism	Aromatic amino acids metabolism	Tryptophan biosynthesis	Trp
E_coli_211201	JJNJGBIA_19060	Tryptophan synthase beta chain (EC 4.2.1.20)	TrpB	Amino acid metabolism	Aromatic amino acids metabolism	Tryptophan biosynthesis	Trp
E_coli_211201	JJNJGBIA_19065	Indole-3-glycerol phosphate synthase (EC 4.1.1.48)	TrpC	Amino acid metabolism	Aromatic amino acids metabolism	Tryptophan biosynthesis	Trp
E_coli_211201	JJNJGBIA_19065	Phosphoribosylanthranilate isomerase (EC 5.3.1.24)	TrpF	Amino acid metabolism	Aromatic amino acids metabolism	Tryptophan biosynthesis	Trp
E_coli_211201	JJNJGBIA_19070	Anthranilate phosphoribosyltransferase (EC 2.4.2.18)	TrpD	Amino acid metabolism	Aromatic amino acids metabolism	Tryptophan biosynthesis	Trp
E_coli_211201	JJNJGBIA_19075	Anthranilate synthase, aminase component (EC 4.1.3.27)	TrpE	Amino acid metabolism	Aromatic amino acids metabolism	Tryptophan biosynthesis	Trp
E_coli_211201	JJNJGBIA_19120	Respiratory nitrate reductase gamma chain (EC 1.7.99.4)	NarI	Respiration	Anaerobic respiration	Nitrate reduction	NAR
E_coli_211201	JJNJGBIA_19125	Respiratory nitrate reductase delta chain (EC 1.7.99.4)	NarJ	Respiration	Anaerobic respiration	Nitrate reduction	NAR
E_coli_211201	JJNJGBIA_19130	Respiratory nitrate reductase beta chain (EC 1.7.99.4)	NarH	Respiration	Anaerobic respiration	Nitrate reduction	NAR
E_coli_211201	JJNJGBIA_19135	Respiratory nitrate reductase alpha chain (EC 1.7.99.4)	NarG	Respiration	Anaerobic respiration	Nitrate reduction	NAR
E_coli_211201	JJNJGBIA_19145	Mannosylglycerate hydrolase (EC 3.2.1.170)	MngB	Carbohydrate utilization	Mannosylglycerate utilization	Mannosylglycerate catabolism	ManGlt
E_coli_211201	JJNJGBIA_19150	Cytochrome d ubiquinol oxidase subunit I (EC 1.10.3.-)	CydA	Respiration	Microaerobic respiration	Cytochrome d ubiquinol oxidase	mAer
E_coli_211201	JJNJGBIA_19155	Cytochrome d ubiquinol oxidase subunit II (EC 1.10.3.-)	CydB	Respiration	Microaerobic respiration	Cytochrome d ubiquinol oxidase	mAer
E_coli_211201	JJNJGBIA_19210	Transcriptional regulator of catabolic arginine decarboxylase (adiA)	AdiA	Amino acid metabolism	Arginine metabolism	Arginine degradation	Arg_d
E_coli_211201	JJNJGBIA_19260	7-carboxy-7-deazaguanine synthase (EC 4.3.99.3)	QueE	Vitamins, cofactors and micronutrients metabolism	Queuosine metabolism	Queuosine biosynthesis	Q
E_coli_211201	JJNJGBIA_19275	2-deoxy-D-gluconate 3-dehydrogenase (EC 1.1.1.125)	KduD	Carbohydrate utilization	Unsaturated Glucuronate utilization	Unsaturated Glucuronate catabolism	ddGlcA
E_coli_211201	JJNJGBIA_19350	Dihydroorotase (EC 3.5.2.3)	PyrC	Nucleotide metabolism	Nucleotide metabolism	Pyrimidine biosynthesis	Pyr
E_coli_211201	JJNJGBIA_19480	Xanthine permease	XP	Nucleotide metabolism	Nucleotide metabolism	Purine uptake	Pur_ut
E_coli_211201	JJNJGBIA_19485	Glutamate synthase [NADPH] small chain (EC 1.4.1.13)	GltD	Amino acid metabolism	Glutamate and glutamine metabolism	Glutamate biosynthesis	Glu
E_coli_211201	JJNJGBIA_19575	L-lactate dehydrogenase LldG subunit (EC 1.1.2.3)	LldG	Secondary metabolism	Lactate utilization	L-lactate utilization	Llac_ut
E_coli_211201	JJNJGBIA_19580	L-lactate dehydrogenase, Iron-sulfur cluster-binding subunit LldF (EC 1.1.2.3)	LldF	Secondary metabolism	Lactate utilization	L-lactate utilization	Llac_ut
E_coli_211201	JJNJGBIA_19585	L-lactate dehydrogenase, Fe-S oxidoreductase subunit LldE (EC 1.1.2.3)	LldE	Secondary metabolism	Lactate utilization	L-lactate utilization	Llac_ut
E_coli_211201	JJNJGBIA_19620	Cob(I)alamin adenosyltransferase (EC 2.5.1.17)	BtuR1	Vitamins, cofactors and micronutrients metabolism	Vitamin B12 metabolism	Cobalamin biosynthesis	B12
E_coli_211201	JJNJGBIA_19690	Glucosamine-6-phosphate deaminase (EC 3.5.99.6)	NagB	Carbohydrate utilization	N-Acetylglucosamine and chitobiose utilization	N-Acetylglucosamine and chitobiose catabolism	GlcNAc; Chb
E_coli_211201	JJNJGBIA_19690	Glucosamine-6-phosphate deaminase (EC 3.5.99.6)	NagB	Carbohydrate utilization	N-Acetylglucosamine and chitobiose utilization	N-Acetylglucosamine and chitobiose catabolism	Neu5Ac; ManNAc
E_coli_211201	JJNJGBIA_19690	Glucosamine-6-phosphate deaminase (EC 3.5.99.6)	NagB	Carbohydrate utilization	Sialic acid utilization; N-acetylmannosamine utilization	Sialic acid catabolism; N-acetylmannosamine catabolism	GlcNAc; Chb
E_coli_211201	JJNJGBIA_19690	Glucosamine-6-phosphate deaminase (EC 3.5.99.6)	NagB	Carbohydrate utilization	Sialic acid utilization; N-acetylmannosamine utilization	Sialic acid catabolism; N-acetylmannosamine catabolism	Neu5Ac; ManNAc
E_coli_211201	JJNJGBIA_19705	Adenine permease	AP	Nucleotide metabolism	Nucleotide metabolism	Purine uptake	Pur_ut
E_coli_211201	JJNJGBIA_19730	Tryptophan-specific transport protein	Mtr	Amino acid metabolism	Aromatic amino acids metabolism	Aromatic amino acids uptake	Trp
E_coli_211201	JJNJGBIA_19750	Alcohol dehydrogenase (EC 1.1.1.1)	ADH	Fermentation	Ethanol fermentation	Ethanol production	Ethanol
E_coli_211201	JJNJGBIA_19785	Exopolygalacturonate lyase (EC 4.2.2.9)	PelX	Carbohydrate utilization	Galacturonate, Glucuronate, Oligogalacturonate and Glucuronide utilization	Hexuronates catabolism	GalAs
E_coli_211201	JJNJGBIA_19790	Oligogalacturonide transporter	TogT	Carbohydrate utilization	Galacturonate, Glucuronate, Oligogalacturonate and Glucuronide utilization	Hexuronates uptake	GalAs
E_coli_211201	JJNJGBIA_19795	Oligogalacturonide transporter	TogT	Carbohydrate utilization	Galacturonate, Glucuronate, Oligogalacturonate and Glucuronide utilization	Hexuronates uptake	GalAs
E_coli_211201	JJNJGBIA_19800	Pectin degradation protein KdgF	KdgF	Carbohydrate utilization	Galacturonate, Glucuronate, Oligogalacturonate and Glucuronide utilization	Hexuronates catabolism	GalAs
E_coli_211201	JJNJGBIA_19805	2-deoxy-D-gluconate 3-dehydrogenase (EC 1.1.1.125)	KduD	Carbohydrate utilization	Unsaturated Glucuronate utilization	Unsaturated Glucuronate catabolism	ddGlcA
E_coli_211201	JJNJGBIA_19810	Oligogalacturonate lyase (EC 4.2.2.6)	Ogl	Carbohydrate utilization	Galacturonate, Glucuronate, Oligogalacturonate and Glucuronide utilization	Hexuronates catabolism	GalAs
E_coli_211201	JJNJGBIA_19815	predicted 4-deoxy-L-threo-5-hexosulose-uronate ketol-isomerase (EC 5.3.1.17)	KduI2	Carbohydrate utilization	Unsaturated Glucuronate utilization	Unsaturated Glucuronate catabolism	ddGlcA
E_coli_211201	JJNJGBIA_20015	D-lactate dehydrogenase (EC 1.1.1.28)	DLdh	Fermentation	Lactate fermentation	Lactate production	D-Lactate
E_coli_211201	JJNJGBIA_20205	Beta-galactosidase (EC 3.2.1.23)	LacZ	Carbohydrate utilization	Lactose and Beta-galactosides utilization	Lactose and Beta-galactosides catabolism	GOS; Lac
E_coli_211201	JJNJGBIA_20210	Lactose permease	LacY	Carbohydrate utilization	Lactose and Beta-galactosides utilization	Lactose and Beta-galactosides uptake	Lac
E_coli_211201	JJNJGBIA_20450	Uncharacterized transcriptional regulator YdiP, AraC family	YdiP	Secondary metabolism	Butyrate utilization	Butyrate utilization	But_ut
E_coli_211201	JJNJGBIA_20455	Anaerobic Butyryl-CoA dehydrogenase (EC 1.3.99.2)	YdiO	Secondary metabolism	Butyrate utilization	Butyrate utilization	But_ut
E_coli_211201	JJNJGBIA_20460	Acyl-CoA:acetate CoA transferase (EC 2.8.3.8)	YdiF	Secondary metabolism	Butyrate utilization	Butyrate utilization	But_ut
E_coli_211201	JJNJGBIA_20465	3-dehydroquinate dehydratase I (EC 4.2.1.10)	AroD1	Amino acid metabolism	Aromatic amino acids metabolism	Chorismate biosynthesis	Chor
E_coli_211201	JJNJGBIA_20470	Shikimate/quinate 5-dehydrogenase I beta (EC 1.1.1.282)	AroE4	Amino acid metabolism	Aromatic amino acids metabolism	Chorismate biosynthesis	Chor
E_coli_211201	JJNJGBIA_20475	Inner membrane transport protein YdiM	YdiM	Secondary metabolism	Butyrate utilization	Butyrate utilization	But_ut
E_coli_211201	JJNJGBIA_20480	Inner membrane transport protein YdiN	YdiN	Secondary metabolism	Butyrate utilization	Butyrate utilization	But_ut
E_coli_211201	JJNJGBIA_20540	6-carboxy-5,6,7,8-tetrahydropterin synthase (EC 4.1.2.50)	QueD	Vitamins, cofactors and micronutrients metabolism	Queuosine metabolism	Queuosine biosynthesis	Q
E_coli_211201	JJNJGBIA_20560	Pyruvate formate-lyase activating enzyme (EC 1.97.1.4)	PflB	Fermentation	Formate fermentation	Formate production	Formate
E_coli_211201	JJNJGBIA_20660	Lipid A biosynthesis myristoyltransferase (EC 2.3.1.243)	LpxM	Lipid A biosynthesis	Lipid A biosynthesis	Lipid A biosynthesis	LPS
E_coli_211201	JJNJGBIA_20725	Tyrosine-specific transport protein	TyrP	Amino acid metabolism	Aromatic amino acids metabolism	Aromatic amino acids uptake	Tyr; Phe
E_coli_211201	JJNJGBIA_20780	2-dehydro-3-deoxyglucarate aldolase (EC 4.1.2.20)	GarL	Carbohydrate utilization	Glycerate utilization	Glycerate catabolism	Glt
E_coli_211201	JJNJGBIA_20785	2-hydroxy-3-oxopropionate reductase (EC 1.1.1.60)	HOPR	Carbohydrate utilization	Glycerate utilization	Glycerate catabolism	Glt
E_coli_211201	JJNJGBIA_20790	Glycerate kinase (EC 2.7.1.31)	GK1	Carbohydrate utilization	Glycerate utilization	Glycerate catabolism	Glt
E_coli_211201	JJNJGBIA_20880	Transcriptional regulator of catabolic arginine decarboxylase (adiA)	AdiA	Amino acid metabolism	Arginine metabolism	Arginine degradation	Arg_d
E_coli_211201	JJNJGBIA_20925	N-acetylneuraminic acid outer membrane channel protein NanC	NanC	Carbohydrate utilization	Sialic acid utilization	Sialic acid uptake	Neu5Ac
E_coli_211201	JJNJGBIA_20930	N-acetylneuraminate epimerase (EC 5.1.3.24)	NanM	Carbohydrate utilization	Sialic acid utilization	Sialic acid catabolism	Neu5Ac
E_coli_211201	JJNJGBIA_20935	Probable 9-O-acetyl-N-acetylneuraminic acid deacetylase	NanS	Carbohydrate utilization	Sialic acid utilization	Sialic acid catabolism	Neu5Ac
E_coli_211201	JJNJGBIA_20945	DUF386 domain-containing protein YiaL, putative anomerase involved in 2,3-diketo-L-gulonate utilization	YiaL	Carbohydrate utilization	Ascorbate utilization	Ascorbate catabolism	Asc
E_coli_211201	JJNJGBIA_20950	3-dehydro-L-gulonate 2-dehydrogenase (EC 1.1.1.130)	DlgD	Carbohydrate utilization	Ascorbate utilization	Ascorbate catabolism	Asc
E_coli_211201	JJNJGBIA_20955	L-ascorbate-responsive transcriptional regulator PlaR of plant utilization, IclR family	YiaJ	Carbohydrate utilization	Ascorbate utilization	Ascorbate regulation	Asc
E_coli_211201	JJNJGBIA_20970	Periplasmic alpha-amylase (EC 3.2.1.1)	MalS	Carbohydrate utilization	Maltose and Maltodextrin utilization	Maltose and Maltodextrin catabolism	MOS
E_coli_211201	JJNJGBIA_21010	Glutamate decarboxylase (EC 4.1.1.15)	GadB	Secondary metabolism	Gamma-aminobutyrate metabolism	Gamma-aminobutyrate degradation	GABA_d
E_coli_211201	JJNJGBIA_21015	Glutamate/gamma-aminobutyrate antiporter	GadC	Secondary metabolism	Gamma-aminobutyrate metabolism	Gamma-aminobutyrate transport	GABA_d
E_coli_211201	JJNJGBIA_21100	PTS system, galactitol-specific IIC component (EC 2.7.1.69)	GatPc	Carbohydrate utilization	Galactitol utilization	Galactitol uptake	Gtl
E_coli_211201	JJNJGBIA_21120	NAD synthetase (EC 6.3.1.5)	NadE	Vitamins, cofactors and micronutrients metabolism	NAD/NADP metabolism	NAD/NADP biosynthesis	B3
E_coli_211201	JJNJGBIA_21130	PTS system, N,N'-diacetylchitobiose-specific IIB component (EC 2.7.1.69)	ChbB	Carbohydrate utilization	N-Acetylglucosamine and chitobiose utilization	Chitobiose uptake	Chb
E_coli_211201	JJNJGBIA_21155	Pantothenate kinase (EC 2.7.1.33)	CoaA	Vitamins, cofactors and micronutrients metabolism	Coenzyme A metabolism	Coenzyme A biosynthesis	B5
E_coli_211201	JJNJGBIA_21160	Biotin--protein ligase (EC 6.3.4.9)(EC 6.3.4.10)(EC 6.3.4.11)(EC 6.3.4.15)	BirA	Vitamins, cofactors and micronutrients metabolism	Biotin metabolism	Biotin biosynthesis	B7
E_coli_211201	JJNJGBIA_21210	Glutamate/gamma-aminobutyrate antiporter	GadC	Secondary metabolism	Gamma-aminobutyrate metabolism	Gamma-aminobutyrate transport	GABA_d
E_coli_211201	JJNJGBIA_21325	3,4-dihydroxy-2-butanone 4-phosphate synthase (EC 4.1.99.12)	RibB	Vitamins, cofactors and micronutrients metabolism	Riboflavin metabolism	Riboflavin biosynthesis	B2
E_coli_211201	JJNJGBIA_21355	Transcriptional regulator of catabolic arginine decarboxylase (adiA)	AdiA	Amino acid metabolism	Arginine metabolism	Arginine degradation	Arg_d
E_coli_211201	JJNJGBIA_21395	6-phosphogluconate dehydrogenase, decarboxylating (EC 1.1.1.44)	Gnd	Carbohydrate utilization	Gluconate utilization	Gluconate catabolism	Gnt
E_coli_211201	JJNJGBIA_21500	Xanthine dehydrogenase, molybdenum binding subunit (EC 1.17.1.4)	XdhB	Nucleotide metabolism	Nucleotide metabolism	Purine degradation	Pur_ut
E_coli_211201	JJNJGBIA_21770	Inner membrane transport protein YdiN	YdiN	Secondary metabolism	Butyrate utilization	Butyrate utilization	But_ut
MAG001	MBIN_00065	Phosphoribosylformylglycinamidine cyclo-ligase (EC 6.3.3.1)	PurM	Nucleotide metabolism	Nucleotide metabolism	Purine biosynthesis	Pur
MAG001	MBIN_00070	Amidophosphoribosyltransferase (EC 2.4.2.14)	PurF	Nucleotide metabolism	Nucleotide metabolism	Purine biosynthesis	Pur
MAG001	MBIN_00090	Phosphoribosylamine--glycine ligase (EC 6.3.4.13)	PurD	Nucleotide metabolism	Nucleotide metabolism	Purine biosynthesis	Pur
MAG001	MBIN_00095	Phosphoribosylaminoimidazole-succinocarboxamide synthase (EC 6.3.2.6)	PurC	Nucleotide metabolism	Nucleotide metabolism	Purine biosynthesis	Pur
MAG001	MBIN_00125	DL-lactate permease, LctP family	LldP	Secondary metabolism	Lactate utilization	D-lactate utilization; L-lactate utilization	Llac_ut; Dlac_ut
MAG001	MBIN_00130	L-lactate dehydrogenase, Fe-S oxidoreductase subunit LldE (EC 1.1.2.3)	LldE	Secondary metabolism	Lactate utilization	L-lactate utilization	Llac_ut
MAG001	MBIN_00135	L-lactate dehydrogenase, Iron-sulfur cluster-binding subunit LldF (EC 1.1.2.3)	LldF	Secondary metabolism	Lactate utilization	L-lactate utilization	Llac_ut
MAG001	MBIN_00140	L-lactate dehydrogenase LldG subunit (EC 1.1.2.3)	LldG	Secondary metabolism	Lactate utilization	L-lactate utilization	Llac_ut
MAG001	MBIN_00210	3-dehydroquinate dehydratase II (EC 4.2.1.10)	AroD2	Amino acid metabolism	Aromatic amino acids metabolism	Chorismate biosynthesis	Chor
MAG001	MBIN_00345	Pyrroline-5-carboxylate reductase (EC 1.5.1.2)	ProC	Amino acid metabolism	Proline metabolism	Proline biosynthesis	Pro
MAG001	MBIN_00385	1,4-dihydroxy-2-naphthoate polyprenyltransferase (EC 2.5.1.74)	MenA	Vitamins, cofactors and micronutrients metabolism	Menaquinone metabolism	Menaquinone biosynthesis	MQ
MAG001	MBIN_00390	O-succinylbenzoic acid--CoA ligase (EC 6.2.1.26)	MenE	Vitamins, cofactors and micronutrients metabolism	Menaquinone metabolism	Menaquinone biosynthesis	MQ
MAG001	MBIN_00395	Naphthoate synthase (EC 4.1.3.36)	MenB	Vitamins, cofactors and micronutrients metabolism	Menaquinone metabolism	Menaquinone biosynthesis	MQ
MAG001	MBIN_00400	Proline/sodium symporter PutP (TC 2.A.21.2.1)	PutP	Amino acid metabolism	Proline metabolism	Proline uptake	Pro_d
MAG001	MBIN_00420	2-succinyl-5-enolpyruvyl-6-hydroxy-3-cyclohexene-1-carboxylic-acid synthase (EC 2.2.1.9)	MenD	Vitamins, cofactors and micronutrients metabolism	Menaquinone metabolism	Menaquinone biosynthesis	MQ
MAG001	MBIN_00425	O-succinylbenzoate synthase (EC 4.2.1.113)	MenC	Vitamins, cofactors and micronutrients metabolism	Menaquinone metabolism	Menaquinone biosynthesis	MQ
MAG001	MBIN_00460	Demethylmenaquinone methyltransferase (EC 2.1.1.163)	MenG	Vitamins, cofactors and micronutrients metabolism	Menaquinone metabolism	Menaquinone biosynthesis	MQ
MAG001	MBIN_00605	Niacin transporter NiaP	NiaP	Vitamins, cofactors and micronutrients metabolism	NAD/NADP metabolism	Niacin or NAD precursor uptake	B3
MAG001	MBIN_00615	Aspartate-semialdehyde dehydrogenase (EC 1.2.1.11)	Asd	Amino acid metabolism	Lysine metabolism; Methionine metabolism; Threonine metabolism	Lysine biosynthesis; Methionine biosynthesis; Threonine biosynthesis	Lys; Thr; Met
MAG001	MBIN_00620	Dihydrofolate reductase (EC 1.5.1.3)	FolA	Vitamins, cofactors and micronutrients metabolism	Folate metabolism	Folate biosynthesis	B9
MAG001	MBIN_00670	Aspartate aminotransferase (EC 2.6.1.1)	AspC	Amino acid metabolism	Asparagine and aspartate metabolism	Aspartate biosynthesis	Asp
MAG001	MBIN_00720	Sucrose-6-phosphate hydrolase (EC 3.2.1.26)	ScrB	Carbohydrate utilization	Sucrose and Fructooligosaccharides utilization	Sucrose and Fructooligosaccharides catabolism	Scr
MAG001	MBIN_00725	PTS system, sucrose-specific IIA component (EC 2.7.1.69)	ScrAa	Carbohydrate utilization	Sucrose and Fructooligosaccharides utilization	Sucrose and Fructooligosaccharides uptake	Scr
MAG001	MBIN_00725	PTS system, sucrose-specific IIB component (EC 2.7.1.69)	ScrAb	Carbohydrate utilization	Sucrose and Fructooligosaccharides utilization	Sucrose and Fructooligosaccharides uptake	Scr
MAG001	MBIN_00725	PTS system, sucrose-specific IIC component (EC 2.7.1.69)	ScrAc	Carbohydrate utilization	Sucrose and Fructooligosaccharides utilization	Sucrose and Fructooligosaccharides uptake	Scr
MAG001	MBIN_00735	Sucrose operon repressor ScrR, LacI family	ScrR	Carbohydrate utilization	Sucrose and Fructooligosaccharides utilization	Sucrose and Fructooligosaccharides regulation	Scr
MAG001	MBIN_00795	Respiratory nitrate reductase alpha chain (EC 1.7.99.4)	NarG	Respiration	Anaerobic respiration	Nitrate reduction	NAR
MAG001	MBIN_00800	Respiratory nitrate reductase beta chain (EC 1.7.99.4)	NarH	Respiration	Anaerobic respiration	Nitrate reduction	NAR
MAG001	MBIN_00805	Respiratory nitrate reductase delta chain (EC 1.7.99.4)	NarJ	Respiration	Anaerobic respiration	Nitrate reduction	NAR
MAG001	MBIN_00810	Respiratory nitrate reductase gamma chain (EC 1.7.99.4)	NarI	Respiration	Anaerobic respiration	Nitrate reduction	NAR
MAG001	MBIN_00820	Glycine dehydrogenase [decarboxylating] (glycine cleavage system P protein) (EC 1.4.4.2)	GcvP	Amino acid metabolism	Glycine metabolism	Glycine degradation	Gly_d
MAG001	MBIN_00825	Aminomethyltransferase (glycine cleavage system T protein) (EC 2.1.2.10)	GcvT	Amino acid metabolism	Glycine metabolism	Glycine degradation	Gly_d
MAG001	MBIN_00830	L-serine dehydratase, alpha subunit (EC 4.3.1.17)	SdaAa	Amino acid metabolism	Serine metabolism	Serine degradation	Ser_d
MAG001	MBIN_00830	L-serine dehydratase, beta subunit (EC 4.3.1.17)	SdaAb	Amino acid metabolism	Serine metabolism	Serine degradation	Ser_d
MAG001	MBIN_00990	Adenylate kinase (EC 2.7.4.3)	Adk	Nucleotide metabolism	Nucleotide metabolism	Pyrimidine biosynthesis	Pyr
MAG001	MBIN_01070	Pantothenate kinase (EC 2.7.1.33)	CoaA	Vitamins, cofactors and micronutrients metabolism	Coenzyme A metabolism	Coenzyme A biosynthesis	B5
MAG001	MBIN_01105	Alanine racemase (EC 5.1.1.1)	AR	Amino acid metabolism	Alanine metabolism	Alanine degradation	Ala_d
MAG001	MBIN_01150	Inosine-5'-monophosphate dehydrogenase (EC 1.1.1.205)	GuaB	Nucleotide metabolism	Nucleotide metabolism	Purine biosynthesis	Pur
MAG001	MBIN_01160	GMP synthase [glutamine-hydrolyzing] (EC 6.3.5.2)	GuaA	Nucleotide metabolism	Nucleotide metabolism	Purine biosynthesis	Pur
MAG001	MBIN_01180	Oligo-1,6-glucosidase (EC 3.2.1.10)	MalL	Carbohydrate utilization	Maltose and Maltodextrin utilization	Maltose and Maltodextrin catabolism	Mal; MOS
MAG001	MBIN_01185	Oligo-1,6-glucosidase (EC 3.2.1.10)	MalL	Carbohydrate utilization	Maltose and Maltodextrin utilization	Maltose and Maltodextrin catabolism	Mal; MOS
MAG001	MBIN_01195	PTS system, maltose and glucose-specific IIB component (EC 2.7.1.69)	GlvB	Carbohydrate utilization	Glucose utilization	Glucose uptake	Glc
MAG001	MBIN_01195	PTS system, maltose and glucose-specific IIB component (EC 2.7.1.69)	GlvB	Carbohydrate utilization	Glucose utilization	Glucose uptake	Mal
MAG001	MBIN_01195	PTS system, maltose and glucose-specific IIB component (EC 2.7.1.69)	GlvB	Carbohydrate utilization	Maltose and Maltodextrin utilization	Maltose and Maltodextrin uptake	Glc
MAG001	MBIN_01195	PTS system, maltose and glucose-specific IIB component (EC 2.7.1.69)	GlvB	Carbohydrate utilization	Maltose and Maltodextrin utilization	Maltose and Maltodextrin uptake	Mal
MAG001	MBIN_01195	PTS system, maltose and glucose-specific IIC component (EC 2.7.1.69)	GlvC	Carbohydrate utilization	Glucose utilization	Glucose uptake	Glc
MAG001	MBIN_01195	PTS system, maltose and glucose-specific IIC component (EC 2.7.1.69)	GlvC	Carbohydrate utilization	Glucose utilization	Glucose uptake	Mal
MAG001	MBIN_01195	PTS system, maltose and glucose-specific IIC component (EC 2.7.1.69)	GlvC	Carbohydrate utilization	Maltose and Maltodextrin utilization	Maltose and Maltodextrin uptake	Glc
MAG001	MBIN_01195	PTS system, maltose and glucose-specific IIC component (EC 2.7.1.69)	GlvC	Carbohydrate utilization	Maltose and Maltodextrin utilization	Maltose and Maltodextrin uptake	Mal
MAG001	MBIN_01200	Transcriptional regulator GlvR, RpiR family	GlvR	Carbohydrate utilization	Maltose and Maltodextrin utilization	Maltose and Maltodextrin regulation	Mal; MOS
MAG001	MBIN_01260	Aspartate aminotransferase (EC 2.6.1.1)	AspC	Amino acid metabolism	Asparagine and aspartate metabolism	Aspartate biosynthesis	Asp
MAG001	MBIN_01325	Arginine/ornithine antiporter ArcD	ArcD	Amino acid metabolism	Arginine metabolism	Arginine uptake	Arg_d
MAG001	MBIN_01365	Lysine-specific permease	LysP	Amino acid metabolism	Lysine metabolism	Lysine uptake	Lys
MAG001	MBIN_01410	N-succinyl-L,L-diaminopimelate aminotransferase (EC 2.6.1.17), type 2	DAPC	Amino acid metabolism	Lysine metabolism	Lysine biosynthesis	Lys
MAG001	MBIN_01435	UDP-glucose 4-epimerase (EC 5.1.3.2)	GalE	Carbohydrate utilization	Galactose utilization	Galactose catabolism	Gal
MAG001	MBIN_01440	2,3,4,5-tetrahydropyridine-2,6-dicarboxylate N-succinyltransferase (EC 2.3.1.117)	DapD	Amino acid metabolism	Lysine metabolism	Lysine biosynthesis	Lys
MAG001	MBIN_01445	N-succinyl-L,L-diaminopimelate desuccinylase (EC 3.5.1.18)	DapE	Amino acid metabolism	Lysine metabolism	Lysine biosynthesis	Lys
MAG001	MBIN_01485	Xaa-Pro aminopeptidase (EC 3.4.11.9)	HpaP	Amino acid metabolism	Proline metabolism	Hydroxyproline degradation	HP_d
MAG001	MBIN_01695	Chorismate mutase I (EC 5.4.99.5)	AroHI	Amino acid metabolism	Aromatic amino acids metabolism	Tyrosine and phenylalanine biosynthesis	Tyr; Phe
MAG001	MBIN_01870	Histidinol-phosphatase [alternative form] (EC 3.1.3.15)	HisJ2	Amino acid metabolism	Histidine metabolism	Histidine biosynthesis	His
MAG001	MBIN_01880	3-phosphoshikimate 1-carboxyvinyltransferase (EC 2.5.1.19)	AroA	Amino acid metabolism	Aromatic amino acids metabolism	Chorismate biosynthesis	Chor
MAG001	MBIN_01960	Glutamine synthetase type I (EC 6.3.1.2)	GlnA3	Amino acid metabolism	Glutamate and glutamine metabolism	Glutamine biosynthesis	Gln
MAG001	MBIN_01970	Lipoyl synthase (EC 2.8.1.8)	LipA1	Vitamins, cofactors and micronutrients metabolism	Lipoate metabolism	Lipoate biosynthesis	LA
MAG001	MBIN_01975	Octanoate-[acyl-carrier-protein]-protein-N-octanoyltransferase (EC 2.3.1.181)	LipB1	Vitamins, cofactors and micronutrients metabolism	Lipoate metabolism	Lipoate biosynthesis	LA
MAG001	MBIN_02055	Biotin--protein ligase (EC 6.3.4.9)(EC 6.3.4.10)(EC 6.3.4.11)(EC 6.3.4.15)	BirA	Vitamins, cofactors and micronutrients metabolism	Biotin metabolism	Biotin biosynthesis	B7
MAG001	MBIN_02085	Aspartyl-tRNA(Asn) amidotransferase subunit C (EC 6.3.5.6)	GatC	Amino acid metabolism	Asparagine and aspartate metabolism	Asparagine biosynthesis	Asn
MAG001	MBIN_02085	Glutamyl-tRNA(Gln) amidotransferase subunit C (EC 6.3.5.7)	GatC	Amino acid metabolism	Glutamate and glutamine metabolism	Glutamine biosynthesis	Gln
MAG001	MBIN_02090	Aspartyl-tRNA(Asn) amidotransferase subunit A (EC 6.3.5.6)	GatA	Amino acid metabolism	Asparagine and aspartate metabolism	Asparagine biosynthesis	Asn
MAG001	MBIN_02090	Glutamyl-tRNA(Gln) amidotransferase subunit A (EC 6.3.5.7)	GatA	Amino acid metabolism	Glutamate and glutamine metabolism	Glutamine biosynthesis	Gln
MAG001	MBIN_02095	Aspartyl-tRNA(Asn) amidotransferase subunit B (EC 6.3.5.6)	GatB	Amino acid metabolism	Asparagine and aspartate metabolism	Asparagine biosynthesis	Asn
MAG001	MBIN_02095	Glutamyl-tRNA(Gln) amidotransferase subunit B (EC 6.3.5.7)	GatB	Amino acid metabolism	Glutamate and glutamine metabolism	Glutamine biosynthesis	Gln
MAG001	MBIN_02150	O-succinylhomoserine sulfhydrylase (EC 2.5.1.48)	MetY	Amino acid metabolism	Methionine metabolism	Methionine biosynthesis	Met
MAG001	MBIN_02155	Homoserine O-acetyltransferase (EC 2.3.1.31)	HSAT	Amino acid metabolism	Methionine metabolism	Methionine biosynthesis	Met
MAG001	MBIN_02270	Uridylate kinase (EC 2.7.4.22)	PyrH	Nucleotide metabolism	Nucleotide metabolism	Pyrimidine biosynthesis	Pyr
MAG001	MBIN_02350	Riboflavin kinase (EC 2.7.1.26)	RibF	Vitamins, cofactors and micronutrients metabolism	Riboflavin metabolism	Riboflavin biosynthesis	B2
MAG001	MBIN_02370	Histidine transport protein (permease)	HutT	Amino acid metabolism	Histidine metabolism	Histidine uptake	His
MAG001	MBIN_02370	Histidine transport protein (permease)	HutT	Amino acid metabolism	Histidine metabolism	Histidine uptake	His_d
MAG001	MBIN_02395	4-hydroxy-tetrahydrodipicolinate reductase (EC 1.17.1.8)	DapB	Amino acid metabolism	Lysine metabolism	Lysine biosynthesis	Lys
MAG001	MBIN_02405	4-hydroxy-tetrahydrodipicolinate synthase (EC 4.3.3.7)	DapA	Amino acid metabolism	Lysine metabolism	Lysine biosynthesis	Lys
MAG001	MBIN_02425	Nicotinamide-nucleotide amidase (EC 3.5.1.42)	PncC	Vitamins, cofactors and micronutrients metabolism	NAD/NADP metabolism	NAD/NADP biosynthesis	B3
MAG001	MBIN_02515	Transmembrane component BioN of energizing module of biotin ECF transporter	BioN	Vitamins, cofactors and micronutrients metabolism	Biotin metabolism	Biotin uptake	B7
MAG001	MBIN_02520	ATPase component BioM of energizing module of biotin ECF transporter	BioM	Vitamins, cofactors and micronutrients metabolism	Biotin metabolism	Biotin uptake	B7
MAG001	MBIN_02525	Substrate-specific component BioY of biotin ECF transporter	BioY	Vitamins, cofactors and micronutrients metabolism	Biotin metabolism	Biotin uptake	B7
MAG001	MBIN_02600	L-lactate dehydrogenase (EC 1.1.1.27)	LLdh	Fermentation	Lactate fermentation	Lactate production	L-Lactate
MAG001	MBIN_02620	Dihydroorotate dehydrogenase (quinone) (EC 1.3.5.2)	PyrDq	Nucleotide metabolism	Nucleotide metabolism	Pyrimidine biosynthesis	Pyr
MAG001	MBIN_02625	CblZ, a non-orthologous displasment for Alpha-ribazole-5'-phosphate phosphatase	CblZ	Vitamins, cofactors and micronutrients metabolism	Vitamin B12 metabolism	Cobalamin biosynthesis	B12
MAG001	MBIN_02640	Anthranilate phosphoribosyltransferase (EC 2.4.2.18)	TrpD	Amino acid metabolism	Aromatic amino acids metabolism	Tryptophan biosynthesis	Trp
MAG001	MBIN_02760	2-isopropylmalate synthase (EC 2.3.3.13)	LeuA	Amino acid metabolism	Branched chain amino acids metabolism	Branched chain amino acids biosynthesis	Leu
MAG001	MBIN_02865	Polyphosphate glucokinase (EC 2.7.1.63)	PpgK	Carbohydrate utilization	Glucose utilization	Glucose catabolism	Glc
MAG001	MBIN_03030	2-keto-3-deoxy-D-arabino-heptulosonate-7-phosphate synthase II (EC 2.5.1.54)	AroG3	Amino acid metabolism	Aromatic amino acids metabolism	Chorismate biosynthesis	Chor
MAG001	MBIN_03070	Glycine cleavage system H protein	GcvH	Amino acid metabolism	Glycine metabolism	Glycine degradation	Gly_d
MAG001	MBIN_03075	Proline dehydrogenase (EC 1.5.5.2)	PutB	Amino acid metabolism	Proline metabolism	Proline degradation	Pro_d
MAG001	MBIN_03135	DL-lactate permease, LctP family	LldP	Secondary metabolism	Lactate utilization	D-lactate utilization; L-lactate utilization	Llac_ut; Dlac_ut
MAG001	MBIN_03140	DL-lactate permease, LctP family	LldP	Secondary metabolism	Lactate utilization	D-lactate utilization; L-lactate utilization	Llac_ut; Dlac_ut
MAG001	MBIN_03160	Arogenate dehydrogenase (EC 1.3.1.43)	TyrC	Amino acid metabolism	Aromatic amino acids metabolism	Tyrosine and phenylalanine biosynthesis	Tyr
MAG001	MBIN_03195	CTP synthase (EC 6.3.4.2)	PyrG	Nucleotide metabolism	Nucleotide metabolism	Pyrimidine biosynthesis	Pyr
MAG001	MBIN_03200	Carbamoyl-phosphate synthase small chain (EC 6.3.5.5)	CarA	Nucleotide metabolism	Nucleotide metabolism	Pyrimidine biosynthesis	Pyr
MAG001	MBIN_03210	Dihydroorotase (EC 3.5.2.3)	PyrC	Nucleotide metabolism	Nucleotide metabolism	Pyrimidine biosynthesis	Pyr
MAG001	MBIN_03215	Aspartate carbamoyltransferase (EC 2.1.3.2)	PyrB	Nucleotide metabolism	Nucleotide metabolism	Pyrimidine biosynthesis	Pyr
MAG001	MBIN_03235	3-dehydroquinate synthase (EC 4.2.3.4)	AroB	Amino acid metabolism	Aromatic amino acids metabolism	Chorismate biosynthesis	Chor
MAG001	MBIN_03240	Shikimate kinase I (EC 2.7.1.71)	AroK1	Amino acid metabolism	Aromatic amino acids metabolism	Chorismate biosynthesis	Chor
MAG001	MBIN_03245	Chorismate synthase (EC 4.2.3.5)	AroC	Amino acid metabolism	Aromatic amino acids metabolism	Chorismate biosynthesis	Chor
MAG001	MBIN_03250	Shikimate 5-dehydrogenase I alpha (EC 1.1.1.25)	AroE2	Amino acid metabolism	Aromatic amino acids metabolism	Chorismate biosynthesis	Chor
MAG001	MBIN_03295	Adenylate kinase (EC 2.7.4.3)	Adk	Nucleotide metabolism	Nucleotide metabolism	Pyrimidine biosynthesis	Pyr
MAG001	MBIN_03415	Predicted D-lactate dehydrogenase, Fe-S protein, FAD/FMN-containing	Dld2	Secondary metabolism	Lactate utilization	D-lactate utilization	Dlac_ut
MAG001	MBIN_03430	Uridine phosphorylase (EC 2.4.2.3)	UP	Nucleotide metabolism	Nucleoside metabolism	Nucleoside degradation	Nuc_ut
MAG001	MBIN_03475	Lipoate-protein ligase A	LplA	Vitamins, cofactors and micronutrients metabolism	Lipoate metabolism	Lipoate biosynthesis	LA
MAG001	MBIN_03485	6-phospho-beta-glucosidase (EC 3.2.1.86)	AscB	Carbohydrate utilization	Cellobiose and Beta-glucosides utilization	Cellobiose and Beta-glucosides catabolism	Bgl
MAG001	MBIN_03725	Neopullulanase (EC 3.2.1.135)	NplT	Carbohydrate utilization	Maltose and Maltodextrin utilization	Maltose and Maltodextrin catabolism	MOS
MAG001	MBIN_03740	Neopullulanase (EC 3.2.1.135)	NplT	Carbohydrate utilization	Maltose and Maltodextrin utilization	Maltose and Maltodextrin catabolism	MOS
MAG001	MBIN_03745	Neopullulanase (EC 3.2.1.135)	NplT	Carbohydrate utilization	Maltose and Maltodextrin utilization	Maltose and Maltodextrin catabolism	MOS
MAG001	MBIN_03810	S-adenosylmethionine synthetase (EC 2.5.1.6)	MetK	Amino acid metabolism	Methionine metabolism	Methionine biosynthesis	Met
MAG001	MBIN_03825	Nitric-oxide reductase (EC 1.7.99.7), quinol-dependent	NorA	Respiration	Anaerobic respiration	Nitric-oxide reduction	NOR
MAG001	MBIN_03840	Hydroxymethylpyrimidine phosphate kinase ThiD (EC 2.7.4.7)	ThiD	Vitamins, cofactors and micronutrients metabolism	Thiamine metabolism	Thiamine pyrophosphate biosynthesis	B1
MAG001	MBIN_03925	Dephospho-CoA kinase (EC 2.7.1.24)	CoaE	Vitamins, cofactors and micronutrients metabolism	Coenzyme A metabolism	Coenzyme A biosynthesis	B5
MAG001	MBIN_03945	1,4-dihydroxy-2-naphthoyl-CoA hydrolase (EC 3.1.2.28) in menaquinone biosynthesis	MenI	Vitamins, cofactors and micronutrients metabolism	Menaquinone metabolism	Menaquinone biosynthesis	MQ
MAG001	MBIN_04015	Indole-3-glycerol phosphate synthase (EC 4.1.1.48)	TrpC	Amino acid metabolism	Aromatic amino acids metabolism	Tryptophan biosynthesis	Trp
MAG001	MBIN_04020	Anthranilate synthase, aminase component (EC 4.1.3.27)	TrpE	Amino acid metabolism	Aromatic amino acids metabolism	Tryptophan biosynthesis	Trp
MAG001	MBIN_04025	6,7-dimethyl-8-ribityllumazine synthase (EC 2.5.1.78)	RibH	Vitamins, cofactors and micronutrients metabolism	Riboflavin metabolism	Riboflavin biosynthesis	B2
MAG001	MBIN_04030	GTP cyclohydrolase II (EC 3.5.4.25)	RibA	Vitamins, cofactors and micronutrients metabolism	Riboflavin metabolism	Riboflavin biosynthesis	B2
MAG001	MBIN_04035	3,4-dihydroxy-2-butanone 4-phosphate synthase (EC 4.1.99.12)	RibB	Vitamins, cofactors and micronutrients metabolism	Riboflavin metabolism	Riboflavin biosynthesis	B2
MAG001	MBIN_04035	Riboflavin synthase eubacterial/eukaryotic (EC 2.5.1.9)	RibE	Vitamins, cofactors and micronutrients metabolism	Riboflavin metabolism	Riboflavin biosynthesis	B2
MAG001	MBIN_04040	5-amino-6-(5-phosphoribosylamino)uracil reductase (EC 1.1.1.193)	RibDr	Vitamins, cofactors and micronutrients metabolism	Riboflavin metabolism	Riboflavin biosynthesis	B2
MAG001	MBIN_04040	Diaminohydroxyphosphoribosylaminopyrimidine deaminase (EC 3.5.4.26)	RibDd	Vitamins, cofactors and micronutrients metabolism	Riboflavin metabolism	Riboflavin biosynthesis	B2
MAG001	MBIN_04045	Riboflavin transporter PnuX	PnuX	Vitamins, cofactors and micronutrients metabolism	Riboflavin metabolism	Riboflavin uptake	B2
MAG001	MBIN_04415	Cytochrome d ubiquinol oxidase subunit II (EC 1.10.3.-)	CydB	Respiration	Microaerobic respiration	Cytochrome d ubiquinol oxidase	mAer
MAG001	MBIN_04420	Cytochrome d ubiquinol oxidase subunit I (EC 1.10.3.-)	CydA	Respiration	Microaerobic respiration	Cytochrome d ubiquinol oxidase	mAer
MAG001	MBIN_04465	Nicotinate phosphoribosyltransferase (EC 6.3.4.21)	PncB2	Vitamins, cofactors and micronutrients metabolism	NAD/NADP metabolism	NAD/NADP biosynthesis	B3
MAG001	MBIN_04470	Nicotinamidase (EC 3.5.1.19)	PncA	Vitamins, cofactors and micronutrients metabolism	NAD/NADP metabolism	NAD/NADP biosynthesis	B3
MAG001	MBIN_04615	Homoserine kinase (EC 2.7.1.39)	ThrB	Amino acid metabolism	Threonine metabolism	Threonine biosynthesis	Thr
MAG001	MBIN_04620	Threonine synthase (EC 4.2.3.1)	ThrC	Amino acid metabolism	Threonine metabolism	Threonine biosynthesis	Thr
MAG001	MBIN_04625	Threonine synthase (EC 4.2.3.1)	ThrC	Amino acid metabolism	Threonine metabolism	Threonine biosynthesis	Thr
MAG001	MBIN_04630	Homoserine dehydrogenase (EC 1.1.1.3)	Hom	Amino acid metabolism	Methionine metabolism; Threonine metabolism	Threonine biosynthesis; Methionine biosynthesis	Thr; Met
MAG001	MBIN_04630	Homoserine dehydrogenase (EC 1.1.1.3)	Hom	Amino acid metabolism	Methionine metabolism; Threonine metabolism	Threonine biosynthesis; Methionine biosynthesis	Met
MAG001	MBIN_04630	Homoserine dehydrogenase (EC 1.1.1.3)	Hom	Amino acid metabolism	Methionine metabolism	Methionine biosynthesis	Thr; Met
MAG001	MBIN_04630	Homoserine dehydrogenase (EC 1.1.1.3)	Hom	Amino acid metabolism	Methionine metabolism	Methionine biosynthesis	Met
MAG001	MBIN_04635	Diaminopimelate decarboxylase (EC 4.1.1.20)	LysA	Amino acid metabolism	Lysine metabolism	Lysine biosynthesis	Lys
MAG001	MBIN_04705	Glutamine synthetase type I (EC 6.3.1.2)	GlnA3	Amino acid metabolism	Glutamate and glutamine metabolism	Glutamine biosynthesis	Gln
MAG001	MBIN_04745	Beta-phosphoglucomutase (EC 5.4.2.6)	Pgm	Carbohydrate utilization	Trehalose utilization	Trehalose catabolism	Tre
MAG001	MBIN_04745	Beta-phosphoglucomutase (EC 5.4.2.6)	Pgm	Carbohydrate utilization	Trehalose utilization	Trehalose catabolism	Mal; MOS
MAG001	MBIN_04745	Beta-phosphoglucomutase (EC 5.4.2.6)	Pgm	Carbohydrate utilization	Maltose and Maltodextrin utilization	Maltose and Maltodextrin catabolism	Tre
MAG001	MBIN_04745	Beta-phosphoglucomutase (EC 5.4.2.6)	Pgm	Carbohydrate utilization	Maltose and Maltodextrin utilization	Maltose and Maltodextrin catabolism	Mal; MOS
MAG001	MBIN_04835	Menaquinone-specific isochorismate synthase (EC 5.4.4.2)	MenF	Vitamins, cofactors and micronutrients metabolism	Menaquinone metabolism	Menaquinone biosynthesis	MQ
MAG001	MBIN_04900	PTS system, fructose-specific IIA component (EC 2.7.1.69)	FruAa	Carbohydrate utilization	Fructose utilization	Fructose uptake	Fru
MAG001	MBIN_04900	PTS system, fructose-specific IIB component (EC 2.7.1.69)	FruAb	Carbohydrate utilization	Fructose utilization	Fructose uptake	Fru
MAG001	MBIN_04900	PTS system, fructose-specific IIC component (EC 2.7.1.69)	FruAc	Carbohydrate utilization	Fructose utilization	Fructose uptake	Fru
MAG001	MBIN_04905	1-phosphofructokinase (EC 2.7.1.56)	FruK	Carbohydrate utilization	Mannitol utilization	Mannitol catabolism	Mtl
MAG001	MBIN_04905	1-phosphofructokinase (EC 2.7.1.56)	FruK	Carbohydrate utilization	Mannitol utilization	Mannitol catabolism	Stl; Sor
MAG001	MBIN_04905	1-phosphofructokinase (EC 2.7.1.56)	FruK	Carbohydrate utilization	Mannitol utilization	Mannitol catabolism	Fru
MAG001	MBIN_04905	1-phosphofructokinase (EC 2.7.1.56)	FruK	Carbohydrate utilization	Sorbitol utilization; Sorbose utilization	Sorbitol catabolism; Sorbose catabolism	Mtl
MAG001	MBIN_04905	1-phosphofructokinase (EC 2.7.1.56)	FruK	Carbohydrate utilization	Sorbitol utilization; Sorbose utilization	Sorbitol catabolism; Sorbose catabolism	Stl; Sor
MAG001	MBIN_04905	1-phosphofructokinase (EC 2.7.1.56)	FruK	Carbohydrate utilization	Sorbitol utilization; Sorbose utilization	Sorbitol catabolism; Sorbose catabolism	Fru
MAG001	MBIN_04905	1-phosphofructokinase (EC 2.7.1.56)	FruK	Carbohydrate utilization	Fructose utilization	Fructose catabolism	Mtl
MAG001	MBIN_04905	1-phosphofructokinase (EC 2.7.1.56)	FruK	Carbohydrate utilization	Fructose utilization	Fructose catabolism	Stl; Sor
MAG001	MBIN_04905	1-phosphofructokinase (EC 2.7.1.56)	FruK	Carbohydrate utilization	Fructose utilization	Fructose catabolism	Fru
MAG001	MBIN_04910	Transcriptional repressor of the fructose operon, DeoR family	FruR2	Carbohydrate utilization	Fructose utilization	Fructose regulation	Fru
MAG001	MBIN_04945	Methionine ABC transporter permease protein	MetP	Amino acid metabolism	Methionine metabolism	Methionine biosynthesis	Met
MAG001	MBIN_04950	Methionine ABC transporter ATP-binding protein	MetN	Amino acid metabolism	Methionine metabolism	Methionine biosynthesis	Met
MAG001	MBIN_04955	Methionine ABC transporter substrate-binding protein	MetQ	Amino acid metabolism	Methionine metabolism	Methionine biosynthesis	Met
MAG001	MBIN_04995	Biosynthetic Aromatic amino acid aminotransferase beta (EC 2.6.1.57)	AroJb	Amino acid metabolism	Aromatic amino acids metabolism	Tyrosine and phenylalanine biosynthesis	Tyr; Phe
MAG001	MBIN_05010	Adenylosuccinate lyase (EC 4.3.2.2)	PurB	Nucleotide metabolism	Nucleotide metabolism	Purine biosynthesis	Pur
MAG001	MBIN_05030	Spermidine synthase (EC 2.5.1.16)	SpeE	Secondary metabolism	Putrescine metabolism	Putrescine utilization	Put_ut
MAG001	MBIN_05275	Pantoate--beta-alanine ligase (EC 6.3.2.1)	PanC	Vitamins, cofactors and micronutrients metabolism	Coenzyme A metabolism	Coenzyme A biosynthesis	B5
MAG001	MBIN_05280	Ketopantoate reductase PanG (EC 1.1.1.169)	PanG	Vitamins, cofactors and micronutrients metabolism	Coenzyme A metabolism	Coenzyme A biosynthesis	B5
MAG001	MBIN_05300	2-amino-4-hydroxy-6-hydroxymethyldihydropteridine pyrophosphokinase (EC 2.7.6.3)	FolK	Vitamins, cofactors and micronutrients metabolism	Folate metabolism	Folate biosynthesis	B9
MAG001	MBIN_05305	2-amino-4-hydroxy-6-hydroxymethyldihydropteridine pyrophosphokinase (EC 2.7.6.3)	FolK	Vitamins, cofactors and micronutrients metabolism	Folate metabolism	Folate biosynthesis	B9
MAG001	MBIN_05305	Dihydroneopterin aldolase (EC 4.1.2.25)	FolB	Vitamins, cofactors and micronutrients metabolism	Folate metabolism	Folate biosynthesis	B9
MAG001	MBIN_05310	Dihydropteroate synthase (EC 2.5.1.15)	FolP	Vitamins, cofactors and micronutrients metabolism	Folate metabolism	Folate biosynthesis	B9
MAG001	MBIN_05320	GTP cyclohydrolase I (EC 3.5.4.16) type 1	FolE1	Vitamins, cofactors and micronutrients metabolism	Folate metabolism	Folate biosynthesis	B9
MAG001	MBIN_05320	GTP cyclohydrolase I (EC 3.5.4.16) type 1	FolE1	Vitamins, cofactors and micronutrients metabolism	Folate metabolism	Folate biosynthesis	Q
MAG001	MBIN_05320	GTP cyclohydrolase I (EC 3.5.4.16) type 1	FolE1	Vitamins, cofactors and micronutrients metabolism	Queuosine metabolism	Queuosine biosynthesis	B9
MAG001	MBIN_05320	GTP cyclohydrolase I (EC 3.5.4.16) type 1	FolE1	Vitamins, cofactors and micronutrients metabolism	Queuosine metabolism	Queuosine biosynthesis	Q
MAG001	MBIN_05450	Acetate kinase (EC 2.7.2.1)	AckA	Fermentation	Acetate fermentation	Acetate production	Acetate
MAG001	MBIN_05490	Prephenate dehydratase (EC 4.2.1.51)	PheAp	Amino acid metabolism	Aromatic amino acids metabolism	Tyrosine and phenylalanine biosynthesis	Phe
MAG001	MBIN_05505	Phosphate acetyltransferase (EC 2.3.1.8)	Pta	Fermentation	Acetate fermentation	Acetate production	Acetate
MAG001	MBIN_05585	Succinate-semialdehyde dehydrogenase [NADP+] (EC 1.2.1.79)	GabD2	Secondary metabolism	Gamma-aminobutyrate metabolism	Gamma-aminobutyrate production	GABA
MAG001	MBIN_05585	Succinate-semialdehyde dehydrogenase [NAD] (EC 1.2.1.24)	GabD1	Secondary metabolism	Gamma-aminobutyrate metabolism	Gamma-aminobutyrate production	GABA
MAG001	MBIN_05595	PTS system, glucose-specific IIA component (EC 2.7.1.69)	PtsGa	Carbohydrate utilization	Glucose utilization	Glucose uptake	Glc
MAG001	MBIN_05620	Ornithine cyclodeaminase (EC 4.3.1.12)	OCD	Amino acid metabolism	Proline metabolism	Proline biosynthesis	Pro
MAG001	MBIN_05650	Orotate phosphoribosyltransferase (EC 2.4.2.10)	PyrE	Nucleotide metabolism	Nucleotide metabolism	Pyrimidine biosynthesis	Pyr
MAG001	MBIN_05655	Para-aminobenzoate synthase, amidotransferase component (EC 2.6.1.85)	PabB	Vitamins, cofactors and micronutrients metabolism	Folate metabolism	Folate biosynthesis	B9
MAG001	MBIN_05655	Para-aminobenzoate synthase, aminase component (EC 2.6.1.85)	PabA	Vitamins, cofactors and micronutrients metabolism	Folate metabolism	Folate biosynthesis	B9
MAG001	MBIN_05675	Butyryl-CoA dehydrogenase (EC 1.3.99.2)	Bcd	Fermentation	Butyrate fermentation	Butyrate production	Butyrate
MAG001	MBIN_05695	Fructokinase (EC 2.7.1.4)	ScrK	Carbohydrate utilization	Mannitol utilization	Mannitol catabolism	Mtl
MAG001	MBIN_05695	Fructokinase (EC 2.7.1.4)	ScrK	Carbohydrate utilization	Mannitol utilization	Mannitol catabolism	Stl; Sor
MAG001	MBIN_05695	Fructokinase (EC 2.7.1.4)	ScrK	Carbohydrate utilization	Mannitol utilization	Mannitol catabolism	Fru
MAG001	MBIN_05695	Fructokinase (EC 2.7.1.4)	ScrK	Carbohydrate utilization	Mannitol utilization	Mannitol catabolism	Scr; FOS
MAG001	MBIN_05695	Fructokinase (EC 2.7.1.4)	ScrK	Carbohydrate utilization	Sorbitol utilization; Sorbose utilization	Sorbitol catabolism; Sorbose catabolism	Mtl
MAG001	MBIN_05695	Fructokinase (EC 2.7.1.4)	ScrK	Carbohydrate utilization	Sorbitol utilization; Sorbose utilization	Sorbitol catabolism; Sorbose catabolism	Stl; Sor
MAG001	MBIN_05695	Fructokinase (EC 2.7.1.4)	ScrK	Carbohydrate utilization	Sorbitol utilization; Sorbose utilization	Sorbitol catabolism; Sorbose catabolism	Fru
MAG001	MBIN_05695	Fructokinase (EC 2.7.1.4)	ScrK	Carbohydrate utilization	Sorbitol utilization; Sorbose utilization	Sorbitol catabolism; Sorbose catabolism	Scr; FOS
MAG001	MBIN_05695	Fructokinase (EC 2.7.1.4)	ScrK	Carbohydrate utilization	Fructose utilization	Fructose catabolism	Mtl
MAG001	MBIN_05695	Fructokinase (EC 2.7.1.4)	ScrK	Carbohydrate utilization	Fructose utilization	Fructose catabolism	Stl; Sor
MAG001	MBIN_05695	Fructokinase (EC 2.7.1.4)	ScrK	Carbohydrate utilization	Fructose utilization	Fructose catabolism	Fru
MAG001	MBIN_05695	Fructokinase (EC 2.7.1.4)	ScrK	Carbohydrate utilization	Fructose utilization	Fructose catabolism	Scr; FOS
MAG001	MBIN_05695	Fructokinase (EC 2.7.1.4)	ScrK	Carbohydrate utilization	Sucrose and Fructooligosaccharides utilization	Sucrose and Fructooligosaccharides catabolism	Mtl
MAG001	MBIN_05695	Fructokinase (EC 2.7.1.4)	ScrK	Carbohydrate utilization	Sucrose and Fructooligosaccharides utilization	Sucrose and Fructooligosaccharides catabolism	Stl; Sor
MAG001	MBIN_05695	Fructokinase (EC 2.7.1.4)	ScrK	Carbohydrate utilization	Sucrose and Fructooligosaccharides utilization	Sucrose and Fructooligosaccharides catabolism	Fru
MAG001	MBIN_05695	Fructokinase (EC 2.7.1.4)	ScrK	Carbohydrate utilization	Sucrose and Fructooligosaccharides utilization	Sucrose and Fructooligosaccharides catabolism	Scr; FOS
MAG001	MBIN_05720	NAD-specific glutamate dehydrogenase (EC 1.4.1.2), large form	Gdh3	Amino acid metabolism	Glutamate and glutamine metabolism	Glutamate biosynthesis	Glu
MAG001	MBIN_05725	Quinate/shikimate 5-dehydrogenase I delta (EC 1.1.1.25)	AroE1	Amino acid metabolism	Aromatic amino acids metabolism	Chorismate biosynthesis	Chor
MAG001	MBIN_05805	Acetylornithine deacetylase (EC 3.5.1.16)	ArgE	Amino acid metabolism	Arginine metabolism	Arginine biosynthesis	Arg
MAG001	MBIN_05845	Beta-glucoside bgl operon antiterminator, BglG family	BglG	Carbohydrate utilization	Cellobiose and Beta-glucosides utilization	Cellobiose and Beta-glucosides catabolism	Bgl
MAG001	MBIN_05875	Galactokinase (EC 2.7.1.6)	GalK	Carbohydrate utilization	Galactose utilization	Galactose catabolism	Gal
MAG001	MBIN_05890	Shikimate 5-dehydrogenase I gamma (EC 1.1.1.25)	AroE3	Amino acid metabolism	Aromatic amino acids metabolism	Chorismate biosynthesis	Chor
MAG001	MBIN_06150	Anthranilate synthase, amidotransferase component (EC 4.1.3.27)	TrpG	Amino acid metabolism	Aromatic amino acids metabolism	Tryptophan biosynthesis	Trp
MAG001	MBIN_06150	Para-aminobenzoate synthase, amidotransferase component (EC 2.6.1.85)	PabB	Vitamins, cofactors and micronutrients metabolism	Folate metabolism	Folate biosynthesis	B9
MAG001	MBIN_06240	Nudix-related transcriptional regulator NrtR	NrtR	Vitamins, cofactors and micronutrients metabolism	NAD/NADP metabolism	NAD/NADP biosynthesis	B3
MAG001	MBIN_06400	Lactose and galactose permease, GPH translocator family	LacS	Carbohydrate utilization	Lactose and Beta-galactosides utilization	Lactose and Beta-galactosides uptake	Lac
MAG001	MBIN_06400	Lactose and galactose permease, GPH translocator family	LacS	Carbohydrate utilization	Lactose and Beta-galactosides utilization	Lactose and Beta-galactosides uptake	Gal
MAG001	MBIN_06400	Lactose and galactose permease, GPH translocator family	LacS	Carbohydrate utilization	Galactose utilization	Galactose uptake	Lac
MAG001	MBIN_06400	Lactose and galactose permease, GPH translocator family	LacS	Carbohydrate utilization	Galactose utilization	Galactose uptake	Gal
MAG001	MBIN_06405	Beta-galactosidase (EC 3.2.1.23)	LacZ	Carbohydrate utilization	Lactose and Beta-galactosides utilization	Lactose and Beta-galactosides catabolism	GOS; Lac
MAG001	MBIN_06420	5-methyltetrahydropteroyltriglutamate--homocysteine methyltransferase (EC 2.1.1.14)	MetE	Amino acid metabolism	Methionine metabolism	Methionine biosynthesis	Met
MAG001	MBIN_06425	5,10-methylenetetrahydrofolate reductase (EC 1.5.1.20)	MetF	Amino acid metabolism	Methionine metabolism	Methionine biosynthesis	Met
MAG001	MBIN_06440	Major myo-inositol transporter IolT	IolT	Carbohydrate utilization	Inositol utilization	Inositol uptake	Ino
MAG001	MBIN_06465	Copper-containing nitrite reductase (EC 1.7.2.1)	NirK	Respiration	Anaerobic respiration	Dissimilatory nitrite reduction	dNIR
MAG001	MBIN_06465	Nitrite reductase, transmembrane domain	NirY	Respiration	Anaerobic respiration	Dissimilatory nitrite reduction	dNIR
MAG001	MBIN_06515	Pyridoxal 5'-phosphate synthase (glutamine hydrolyzing), glutaminase subunit (EC 4.3.3.6)	PdxT	Vitamins, cofactors and micronutrients metabolism	Vitamin B6 metabolism	Pyridoxine and pyridoxal phosphate biosynthesis	B6
MAG001	MBIN_06520	Pyridoxal 5'-phosphate synthase (glutamine hydrolyzing), synthase subunit (EC 4.3.3.6)	PdxS	Vitamins, cofactors and micronutrients metabolism	Vitamin B6 metabolism	Pyridoxine and pyridoxal phosphate biosynthesis	B6
MAG001	MBIN_06530	NAD synthetase (EC 6.3.1.5)	NadE	Vitamins, cofactors and micronutrients metabolism	NAD/NADP metabolism	NAD/NADP biosynthesis	B3
MAG001	MBIN_06565	Adenylosuccinate synthetase (EC 6.3.4.4)	PurA	Nucleotide metabolism	Nucleotide metabolism	Purine biosynthesis	Pur
MAG001	MBIN_06595	O-succinylhomoserine sulfhydrylase (EC 2.5.1.48)	MetY	Amino acid metabolism	Methionine metabolism	Methionine biosynthesis	Met
MAG001	MBIN_06610	O-succinylhomoserine sulfhydrylase (EC 2.5.1.48)	MetY	Amino acid metabolism	Methionine metabolism	Methionine biosynthesis	Met
MAG001	MBIN_06745	Methionine ABC transporter ATP-binding protein	MetN	Amino acid metabolism	Methionine metabolism	Methionine biosynthesis	Met
MAG001	MBIN_06805	Trehalose-6-phosphate hydrolase (EC 3.2.1.93)	TreC	Carbohydrate utilization	Trehalose utilization	Trehalose catabolism	Tre
MAG001	MBIN_06810	Dihydroxy-acid dehydratase (EC 4.2.1.9)	IlvD	Amino acid metabolism	Branched chain amino acids metabolism	Branched chain amino acids biosynthesis	Ile; Val; Leu
MAG001	MBIN_06900	PTS system, beta-glucoside-specific IIA component (EC 2.7.1.69)	BglFa	Carbohydrate utilization	Cellobiose and Beta-glucosides utilization	Cellobiose and Beta-glucosides uptake	Bgl
MAG001	MBIN_06900	PTS system, beta-glucoside-specific IIB component (EC 2.7.1.69)	BglFb	Carbohydrate utilization	Cellobiose and Beta-glucosides utilization	Cellobiose and Beta-glucosides uptake	Bgl
MAG001	MBIN_06900	PTS system, beta-glucoside-specific IIC component (EC 2.7.1.69)	BglFc	Carbohydrate utilization	Cellobiose and Beta-glucosides utilization	Cellobiose and Beta-glucosides uptake	Bgl
MAG001	MBIN_06910	Phosphoribosylformylglycinamidine synthase, synthetase subunit (EC 6.3.5.3)	PurL	Nucleotide metabolism	Nucleotide metabolism	Purine biosynthesis	Pur
MAG001	MBIN_06915	Phosphoribosylformylglycinamidine synthase, glutamine amidotransferase subunit (EC 6.3.5.3)	PurQ	Nucleotide metabolism	Nucleotide metabolism	Purine biosynthesis	Pur
MAG001	MBIN_06920	Phosphoribosylformylglycinamidine synthase, PurS subunit (EC 6.3.5.3)	PurS	Nucleotide metabolism	Nucleotide metabolism	Purine biosynthesis	Pur
MAG001	MBIN_06940	Aspartokinase (EC 2.7.2.4)	LysC	Amino acid metabolism	Lysine metabolism; Methionine metabolism; Threonine metabolism	Lysine biosynthesis; Methionine biosynthesis; Threonine biosynthesis	Lys; Thr; Met
MAG001	MBIN_06975	Putative preQ0 transporter YhhQ	YhhQ	Vitamins, cofactors and micronutrients metabolism	Queuosine metabolism	Queuosine uptake	Q
MAG001	MBIN_07005	Queuine tRNA-ribosyltransferase (EC 2.4.2.29)	qTGT	Vitamins, cofactors and micronutrients metabolism	Queuosine metabolism	Queuosine biosynthesis	Q
MAG001	MBIN_07085	Phosphomannomutase (EC 5.4.2.8)	ManB	Carbohydrate utilization	Mannose and Mannosides utilization	Mannose and Mannosides catabolism	Man; bMnOS; bMAN
MAG001	MBIN_07090	Mannose-6-phosphate isomerase (EC 5.3.1.8)	ManA	Carbohydrate utilization	Mannose and Mannosides utilization	Mannose and Mannosides catabolism	Man; bMnOS; bMAN
MAG001	MBIN_07115	Cystathionine gamma-synthase (EC 2.5.1.48)	CTGS	Amino acid metabolism	Methionine metabolism	Methionine biosynthesis	Met
MAG001	MBIN_07290	Sulfur carrier protein ThiS adenylyltransferase (EC 2.7.7.73)	ThiF	Vitamins, cofactors and micronutrients metabolism	Thiamine metabolism	Thiamine pyrophosphate biosynthesis	B1
MAG001	MBIN_07295	Thiazole synthase (EC 2.8.1.10)	ThiG	Vitamins, cofactors and micronutrients metabolism	Thiamine metabolism	Thiamine pyrophosphate biosynthesis	B1
MAG001	MBIN_07305	Glycine oxidase ThiO (EC 1.4.3.19)	ThiO	Vitamins, cofactors and micronutrients metabolism	Thiamine metabolism	Thiamine pyrophosphate biosynthesis	B1
MAG001	MBIN_07310	Thiamin-phosphate pyrophosphorylase (EC 2.5.1.3)	ThiE	Vitamins, cofactors and micronutrients metabolism	Thiamine metabolism	Thiamine pyrophosphate biosynthesis	B1
MAG001	MBIN_07340	Substrate-specific component YkoE of thiamin-regulated ECF transporter for HydroxyMethylPyrimidine	YkoE	Vitamins, cofactors and micronutrients metabolism	Thiamine metabolism	Thiamine and precursor uptake	B1
MAG001	MBIN_07345	Duplicated ATPase component YkoD of energizing module of thiamin-regulated ECF transporter for HydroxyMethylPyrimidine	YkoDd	Vitamins, cofactors and micronutrients metabolism	Thiamine metabolism	Thiamine and precursor uptake	B1
MAG001	MBIN_07350	Transmembrane component YkoC of energizing module of thiamin-regulated ECF transporter for HydroxyMethylPyrimidine	YkoC	Vitamins, cofactors and micronutrients metabolism	Thiamine metabolism	Thiamine and precursor uptake	B1
MAG001	MBIN_07355	Aminodeoxychorismate lyase (EC 4.1.3.38)	PabC	Vitamins, cofactors and micronutrients metabolism	Folate metabolism	Folate biosynthesis	B9
MAG001	MBIN_07425	D-serine/D-alanine/glycine transporter	AlaP2	Amino acid metabolism	Alanine metabolism	Alanine uptake	Ala_d
MAG001	MBIN_07430	D-serine/D-alanine/glycine transporter	AlaP2	Amino acid metabolism	Alanine metabolism	Alanine uptake	Ala_d
MAG001	MBIN_07475	Phosphoribosylglycinamide formyltransferase (EC 2.1.2.2)	PurN	Nucleotide metabolism	Nucleotide metabolism	Purine biosynthesis	Pur
MAG001	MBIN_07480	IMP cyclohydrolase (EC 3.5.4.10)	PurH2	Nucleotide metabolism	Nucleotide metabolism	Purine biosynthesis	Pur
MAG001	MBIN_07480	Phosphoribosylaminoimidazolecarboxamide formyltransferase (EC 2.1.2.3)	PurH1	Nucleotide metabolism	Nucleotide metabolism	Purine biosynthesis	Pur
MAG001	MBIN_07490	Serine hydroxymethyltransferase (EC 2.1.2.1)	GlyA	Amino acid metabolism	Glycine metabolism	Glycine biosynthesis	Gly
MAG001	MBIN_07500	Predicted transcriptional regulator of N-Acetylglucosamine utilization, GntR family	NagR2	Carbohydrate utilization	N-Acetylglucosamine and chitobiose utilization	N-Acetylglucosamine regulation	GlcNAc
MAG001	MBIN_07525	Mannose-6-phosphate isomerase (EC 5.3.1.8)	ManA	Carbohydrate utilization	Mannose and Mannosides utilization	Mannose and Mannosides catabolism	Man; bMnOS; bMAN
MAG001	MBIN_07530	Succinate dehydrogenase cytochrome b-556 subunit	SdhC	Fermentation	Succinate fermentation	Succinate production	Succinate
MAG001	MBIN_07535	Succinate dehydrogenase hydrophobic membrane anchor protein	SdhD	Fermentation	Succinate fermentation	Succinate production	Succinate
MAG001	MBIN_07540	Succinate dehydrogenase flavoprotein subunit (EC 1.3.5.1)	SdhA	Fermentation	Succinate fermentation	Succinate production	Succinate
MAG001	MBIN_07545	Succinate dehydrogenase iron-sulfur protein (EC 1.3.5.1)	SdhB	Fermentation	Succinate fermentation	Succinate production	Succinate
MAG001	MBIN_07615	Threonine dehydratase (EC 4.3.1.19)	IlvA	Amino acid metabolism	Branched chain amino acids metabolism	Branched chain amino acids biosynthesis	Ile; Val; Leu
MAG001	MBIN_07660	Fumarate hydratase class II (EC 4.2.1.2)	Fum2	Fermentation	Succinate fermentation	Succinate production	Succinate
MAG001	MBIN_07680	N5-carboxyaminoimidazole ribonucleotide mutase (EC 5.4.99.18)	PurE	Nucleotide metabolism	Nucleotide metabolism	Purine biosynthesis	Pur
MAG001	MBIN_07685	N5-carboxyaminoimidazole ribonucleotide synthase (EC 6.3.4.18)	PurK	Nucleotide metabolism	Nucleotide metabolism	Purine biosynthesis	Pur
MAG001	MBIN_08070	Acting phosphoribosylanthranilate isomerase (EC 5.3.1.24)	TrpF1	Amino acid metabolism	Aromatic amino acids metabolism	Tryptophan biosynthesis	Trp
MAG001	MBIN_08070	Phosphoribosylformimino-5-aminoimidazole carboxamide ribotide isomerase (EC 5.3.1.16)	HisA	Amino acid metabolism	Histidine metabolism	Histidine biosynthesis	His
MAG001	MBIN_08150	Arginine pathway regulatory protein ArgR, repressor of arg regulon	ArgR	Amino acid metabolism	Arginine metabolism	Arginine biosynthesis	Arg
MAG001	MBIN_08260	Acetolactate synthase large subunit (EC 2.2.1.6)	IlvG	Amino acid metabolism	Branched chain amino acids metabolism	Branched chain amino acids biosynthesis	Ile; Val; Leu
MAG001	MBIN_08265	Acetolactate synthase small subunit (EC 2.2.1.6)	IlvM	Amino acid metabolism	Branched chain amino acids metabolism	Branched chain amino acids biosynthesis	Ile; Val; Leu
MAG001	MBIN_08270	Ketol-acid reductoisomerase (NADP(+)) (EC 1.1.1.86)	IlvC	Vitamins, cofactors and micronutrients metabolism	Coenzyme A metabolism	Coenzyme A biosynthesis	B5
MAG001	MBIN_08270	Ketol-acid reductoisomerase (NADP(+)) (EC 1.1.1.86)	IlvC	Vitamins, cofactors and micronutrients metabolism	Coenzyme A metabolism	Coenzyme A biosynthesis	Ile; Val; Leu
MAG001	MBIN_08270	Ketol-acid reductoisomerase (NADP(+)) (EC 1.1.1.86)	IlvC	Amino acid metabolism	Branched chain amino acids metabolism	Branched chain amino acids biosynthesis	B5
MAG001	MBIN_08270	Ketol-acid reductoisomerase (NADP(+)) (EC 1.1.1.86)	IlvC	Amino acid metabolism	Branched chain amino acids metabolism	Branched chain amino acids biosynthesis	Ile; Val; Leu
MAG001	MBIN_08310	3-isopropylmalate dehydrogenase (EC 1.1.1.85)	LeuB	Amino acid metabolism	Branched chain amino acids metabolism	Branched chain amino acids biosynthesis	Leu
MAG001	MBIN_08315	Branched-chain amino acid aminotransferase (EC 2.6.1.42)	IlvE	Amino acid metabolism	Branched chain amino acids metabolism	Branched chain amino acids biosynthesis	Ile; Val; Leu
MAG001	MBIN_08440	6-phosphogluconate dehydrogenase, decarboxylating (EC 1.1.1.44)	Gnd	Carbohydrate utilization	Gluconate utilization	Gluconate catabolism	Gnt
MAG001	MBIN_08445	Serine acetyltransferase (EC 2.3.1.30)	CysE	Amino acid metabolism	Cysteine metabolism	Cysteine biosynthesis	Cys
MAG001	MBIN_08450	Cysteine synthase (EC 2.5.1.47)	CysK	Amino acid metabolism	Cysteine metabolism	Cysteine biosynthesis	Cys
MAG001	MBIN_08495	3-isopropylmalate dehydratase large subunit (EC 4.2.1.33)	LeuC	Amino acid metabolism	Branched chain amino acids metabolism	Branched chain amino acids biosynthesis	Leu
MAG001	MBIN_08500	3-isopropylmalate dehydratase small subunit (EC 4.2.1.33)	LeuD	Amino acid metabolism	Branched chain amino acids metabolism	Branched chain amino acids biosynthesis	Leu
MAG001	MBIN_08535	Thiamine-monophosphate kinase (EC 2.7.4.16)	ThiL	Vitamins, cofactors and micronutrients metabolism	Thiamine metabolism	Thiamine pyrophosphate biosynthesis	B1
MAG001	MBIN_08555	Phosphopantetheine adenylyltransferase (EC 2.7.7.3)	CoaD	Vitamins, cofactors and micronutrients metabolism	Coenzyme A metabolism	Coenzyme A biosynthesis	B5
MAG001	MBIN_08605	Tryptophan synthase beta chain (EC 4.2.1.20)	TrpB	Amino acid metabolism	Aromatic amino acids metabolism	Tryptophan biosynthesis	Trp
MAG001	MBIN_08610	Tryptophan synthase alpha chain (EC 4.2.1.20)	TrpA	Amino acid metabolism	Aromatic amino acids metabolism	Tryptophan biosynthesis	Trp
MAG001	MBIN_08620	Alcohol dehydrogenase (EC 1.1.1.1)	ADH	Fermentation	Ethanol fermentation	Ethanol production	Ethanol
MAG001	MBIN_08845	Nitrite reductase [NAD(P)H] small subunit (EC 1.7.1.4)	aNirs	Respiration	Anaerobic respiration	Assimilatory nitrite reduction	aNIR
MAG001	MBIN_08850	Nitrite reductase [NAD(P)H] large subunit (EC 1.7.1.4)	aNirl	Respiration	Anaerobic respiration	Assimilatory nitrite reduction	aNIR
MAG001	MBIN_08875	Dihydrofolate synthase (EC 6.3.2.12)	FolC	Vitamins, cofactors and micronutrients metabolism	Folate metabolism	Folate biosynthesis	B9
MAG001	MBIN_08880	Thiaminase II (EC 3.5.99.2) involved in salvage of thiamin pyrimidine moiety	TenA	Vitamins, cofactors and micronutrients metabolism	Thiamine metabolism	Thiamine pyrophosphate biosynthesis	B1
MAG001	MBIN_09060	Glutaminase (EC 3.5.1.2)	GlsA	Secondary metabolism	Gamma-aminobutyrate metabolism	Gamma-aminobutyrate degradation	GABA_d
MAG001	MBIN_09085	Nicotinate-nucleotide adenylyltransferase (EC 2.7.7.18)	NadD	Vitamins, cofactors and micronutrients metabolism	NAD/NADP metabolism	NAD/NADP biosynthesis	B3
MAG002	MBIN_00030	Ketol-acid reductoisomerase (NADP(+)) (EC 1.1.1.86)	IlvC	Vitamins, cofactors and micronutrients metabolism	Coenzyme A metabolism	Coenzyme A biosynthesis	B5
MAG002	MBIN_00030	Ketol-acid reductoisomerase (NADP(+)) (EC 1.1.1.86)	IlvC	Vitamins, cofactors and micronutrients metabolism	Coenzyme A metabolism	Coenzyme A biosynthesis	Ile; Val; Leu
MAG002	MBIN_00030	Ketol-acid reductoisomerase (NADP(+)) (EC 1.1.1.86)	IlvC	Amino acid metabolism	Branched chain amino acids metabolism	Branched chain amino acids biosynthesis	B5
MAG002	MBIN_00030	Ketol-acid reductoisomerase (NADP(+)) (EC 1.1.1.86)	IlvC	Amino acid metabolism	Branched chain amino acids metabolism	Branched chain amino acids biosynthesis	Ile; Val; Leu
MAG002	MBIN_00600	Anhydro-N-acetylmuramic acid kinase (EC 2.7.1.170)	MurK2	Carbohydrate utilization	N-acetylmuramic acid utilization	N-acetylmuramic acid catabolism	MurNac
MAG002	MBIN_00605	N-acetylmuramic acid 6-phosphate etherase (EC 4.2.1.126)	MurQ	Carbohydrate utilization	N-acetylmuramic acid utilization	N-acetylmuramic acid catabolism	MurNac
MAG002	MBIN_00610	Phosphomannomutase (EC 5.4.2.8)	ManB	Carbohydrate utilization	Mannose and Mannosides utilization	Mannose and Mannosides catabolism	Man; bMnOS; bMAN
MAG002	MBIN_00620	Naphthoate synthase (EC 4.1.3.36)	MenB	Vitamins, cofactors and micronutrients metabolism	Menaquinone metabolism	Menaquinone biosynthesis	MQ
MAG002	MBIN_00625	O-succinylbenzoate synthase (EC 4.2.1.113)	MenC	Vitamins, cofactors and micronutrients metabolism	Menaquinone metabolism	Menaquinone biosynthesis	MQ
MAG002	MBIN_00630	3-dehydroquinate dehydratase II (EC 4.2.1.10)	AroD2	Amino acid metabolism	Aromatic amino acids metabolism	Chorismate biosynthesis	Chor
MAG002	MBIN_00725	Allophanate hydrolase 2 subunit 1 (EC 3.5.1.54)	AH2a	Amino acid metabolism	Urea metabolism	Urea degradation	Urea_d
MAG002	MBIN_00730	Allophanate hydrolase 2 subunit 2 (EC 3.5.1.54)	AH2b	Amino acid metabolism	Urea metabolism	Urea degradation	Urea_d
MAG002	MBIN_00755	Methionine synthase II (cobalamin-independent)	MetE2	Amino acid metabolism	Methionine metabolism	Methionine biosynthesis	Met
MAG002	MBIN_00790	Branched-chain amino acid transport system carrier protein	BraB	Amino acid metabolism	Branched chain amino acids metabolism	Branched chain amino acids uptake	Ile; Val; Leu
MAG002	MBIN_00825	Sialic acid transporter (permease) NanT	NanT1	Carbohydrate utilization	Sialic acid utilization	Sialic acid uptake	Neu5Ac
MAG002	MBIN_00860	Cysteine synthase (EC 2.5.1.47)	CysK	Amino acid metabolism	Cysteine metabolism	Cysteine biosynthesis	Cys
MAG002	MBIN_00890	Adenosylcobinamide-phosphate guanylyltransferase (EC 2.7.7.62)	CobU	Vitamins, cofactors and micronutrients metabolism	Vitamin B12 metabolism	Cobalamin biosynthesis	B12
MAG002	MBIN_00895	Nicotinate-nucleotide--dimethylbenzimidazole phosphoribosyltransferase (EC 2.4.2.21)	CobT	Vitamins, cofactors and micronutrients metabolism	Vitamin B12 metabolism	Cobalamin biosynthesis	B12
MAG002	MBIN_00900	Alpha-ribazole-5'-phosphate phosphatase (EC 3.1.3.73)	CobC	Vitamins, cofactors and micronutrients metabolism	Vitamin B12 metabolism	Cobalamin biosynthesis	B12
MAG002	MBIN_00905	Cobalamin synthase (EC 2.7.8.26)	CobS	Vitamins, cofactors and micronutrients metabolism	Vitamin B12 metabolism	Cobalamin biosynthesis	B12
MAG002	MBIN_00975	Sialic acid transporter (permease) NanT	NanT1	Carbohydrate utilization	Sialic acid utilization	Sialic acid uptake	Neu5Ac
MAG002	MBIN_01015	3-hydroxybutyryl-CoA dehydrogenase (EC 1.1.1.157)	Hbd	Fermentation	Butyrate fermentation	Butyrate production	Butyrate
MAG002	MBIN_01030	Butyryl-CoA dehydrogenase (EC 1.3.99.2)	Bcd	Fermentation	Butyrate fermentation	Butyrate production	Butyrate
MAG002	MBIN_01035	Sialic acid transporter (permease) NanT	NanT1	Carbohydrate utilization	Sialic acid utilization	Sialic acid uptake	Neu5Ac
MAG002	MBIN_01040	Sialic acid transporter (permease) NanT	NanT1	Carbohydrate utilization	Sialic acid utilization	Sialic acid uptake	Neu5Ac
MAG002	MBIN_01085	D-3-phosphoglycerate dehydrogenase (EC 1.1.1.95)	SerA	Amino acid metabolism	Serine metabolism	Serine biosynthesis	Ser
MAG002	MBIN_01155	3-dehydroquinate dehydratase I (EC 4.2.1.10)	AroD1	Amino acid metabolism	Aromatic amino acids metabolism	Chorismate biosynthesis	Chor
MAG002	MBIN_01330	2-keto-3-deoxy-D-arabino-heptulosonate-7-phosphate synthase I alpha (EC 2.5.1.54)	AroG1	Amino acid metabolism	Aromatic amino acids metabolism	Chorismate biosynthesis	Chor
MAG002	MBIN_01390	Butyryl-CoA dehydrogenase (EC 1.3.99.2)	Bcd	Fermentation	Butyrate fermentation	Butyrate production	Butyrate
MAG002	MBIN_01415	Fumarate hydratase class II (EC 4.2.1.2)	Fum2	Fermentation	Succinate fermentation	Succinate production	Succinate
MAG002	MBIN_01420	UDP-glucose 4-epimerase (EC 5.1.3.2)	GalE	Carbohydrate utilization	Galactose utilization	Galactose catabolism	Gal
MAG002	MBIN_01495	Assimilatory nitrate reductase large subunit (EC 1.7.99.4)	NasC	Respiration	Anaerobic respiration	Nitrate reduction	NAR
MAG002	MBIN_01500	Nitrite reductase [NAD(P)H] large subunit (EC 1.7.1.4)	aNirl	Respiration	Anaerobic respiration	Assimilatory nitrite reduction	aNIR
MAG002	MBIN_01505	Nitrite reductase [NAD(P)H] large subunit (EC 1.7.1.4)	aNirl	Respiration	Anaerobic respiration	Assimilatory nitrite reduction	aNIR
MAG002	MBIN_01530	D-amino acid dehydrogenase (EC 1.4.99.6)	DadA2	Amino acid metabolism	Alanine metabolism	Alanine degradation	Ala_d
MAG002	MBIN_01555	CTP synthase (EC 6.3.4.2)	PyrG	Nucleotide metabolism	Nucleotide metabolism	Pyrimidine biosynthesis	Pyr
MAG002	MBIN_01600	Proline/sodium symporter PutP (TC 2.A.21.2.1)	PutP	Amino acid metabolism	Proline metabolism	Proline uptake	Pro_d
MAG002	MBIN_01610	Delta-1-pyrroline-5-carboxylate dehydrogenase (EC 1.2.1.88)	PutA	Amino acid metabolism	Proline metabolism	Proline degradation	Pro_d
MAG002	MBIN_01610	Delta-1-pyrroline-5-carboxylate dehydrogenase (EC 1.2.1.88)	PutA	Amino acid metabolism	Proline metabolism	Proline degradation	Arg_d
MAG002	MBIN_01610	Delta-1-pyrroline-5-carboxylate dehydrogenase (EC 1.2.1.88)	PutA	Amino acid metabolism	Arginine metabolism	Arginine degradation	Pro_d
MAG002	MBIN_01610	Delta-1-pyrroline-5-carboxylate dehydrogenase (EC 1.2.1.88)	PutA	Amino acid metabolism	Arginine metabolism	Arginine degradation	Arg_d
MAG002	MBIN_01610	Proline dehydrogenase (EC 1.5.5.2)	PutB	Amino acid metabolism	Proline metabolism	Proline degradation	Pro_d
MAG002	MBIN_01655	UDP-2,3-diacylglucosamine diphosphatase (EC 3.6.1.54)	LpxH	Lipid A biosynthesis	Lipid A biosynthesis	Lipid A biosynthesis	LPS
MAG002	MBIN_01715	Ferredoxin-dependent glutamate synthase (EC 1.4.7.1)	GltB2	Amino acid metabolism	Glutamate and glutamine metabolism	Glutamate biosynthesis	Glu
MAG002	MBIN_01745	Arginine/ornithine antiporter ArcD	ArcD	Amino acid metabolism	Arginine metabolism	Arginine uptake	Arg_d
MAG002	MBIN_01785	Acyl-[acyl-carrier-protein]--UDP-N-acetylglucosamine O-acyltransferase (EC 2.3.1.129)	LpxA	Lipid A biosynthesis	Lipid A biosynthesis	Lipid A biosynthesis	LPS
MAG002	MBIN_01795	UDP-3-O-[3-hydroxymyristoyl] glucosamine N-acyltransferase (EC 2.3.1.191)	LpxD	Lipid A biosynthesis	Lipid A biosynthesis	Lipid A biosynthesis	LPS
MAG002	MBIN_01835	Uridylate kinase (EC 2.7.4.22)	PyrH	Nucleotide metabolism	Nucleotide metabolism	Pyrimidine biosynthesis	Pyr
MAG002	MBIN_01860	Ribokinase (EC 2.7.1.15)	RbsK	Carbohydrate utilization	Ribose utilization	Ribose catabolism	Rib
MAG002	MBIN_01955	2-amino-4-hydroxy-6-hydroxymethyldihydropteridine pyrophosphokinase (EC 2.7.6.3)	FolK	Vitamins, cofactors and micronutrients metabolism	Folate metabolism	Folate biosynthesis	B9
MAG002	MBIN_01960	Dihydroneopterin aldolase (EC 4.1.2.25)	FolB	Vitamins, cofactors and micronutrients metabolism	Folate metabolism	Folate biosynthesis	B9
MAG002	MBIN_02055	Choloylglycine hydrolase (EC 3.5.1.24)	BSH	Bile acids metabolism	Bile acids metabolism	Bile acids transformation	CA_d
MAG002	MBIN_02065	Chorismate synthase (EC 4.2.3.5)	AroC	Amino acid metabolism	Aromatic amino acids metabolism	Chorismate biosynthesis	Chor
MAG002	MBIN_02130	Cytochrome O ubiquinol oxidase subunit II (EC 1.10.3.-)	CyoA	Respiration	Aerobic respiration	Cytochrome O ubiquinol oxidase	Aer
MAG002	MBIN_02135	Cytochrome O ubiquinol oxidase subunit I (EC 1.10.3.-)	CyoB	Respiration	Aerobic respiration	Cytochrome O ubiquinol oxidase	Aer
MAG002	MBIN_02140	Cytochrome O ubiquinol oxidase subunit III (EC 1.10.3.-)	CyoC	Respiration	Aerobic respiration	Cytochrome O ubiquinol oxidase	Aer
MAG002	MBIN_02145	Cytochrome O ubiquinol oxidase subunit IV (EC 1.10.3.-)	CyoD	Respiration	Aerobic respiration	Cytochrome O ubiquinol oxidase	Aer
MAG002	MBIN_02205	O-succinylhomoserine sulfhydrylase (EC 2.5.1.48)	MetY	Amino acid metabolism	Methionine metabolism	Methionine biosynthesis	Met
MAG002	MBIN_02275	Amidophosphoribosyltransferase (EC 2.4.2.14)	PurF	Nucleotide metabolism	Nucleotide metabolism	Purine biosynthesis	Pur
MAG002	MBIN_02285	Dihydroorotate dehydrogenase (quinone) (EC 1.3.5.2)	PyrDq	Nucleotide metabolism	Nucleotide metabolism	Pyrimidine biosynthesis	Pyr
MAG002	MBIN_02345	Sulfur carrier protein ThiS	ThiS	Vitamins, cofactors and micronutrients metabolism	Thiamine metabolism	Thiamine pyrophosphate biosynthesis	B1
MAG002	MBIN_02350	Thiazole synthase (EC 2.8.1.10)	ThiG	Vitamins, cofactors and micronutrients metabolism	Thiamine metabolism	Thiamine pyrophosphate biosynthesis	B1
MAG002	MBIN_02400	L-Proline/Glycine betaine transporter ProP	ProP	Amino acid metabolism	Proline metabolism	Proline uptake	Pro_d
MAG002	MBIN_02425	5,10-methylenetetrahydrofolate reductase (EC 1.5.1.20)	MetF	Amino acid metabolism	Methionine metabolism	Methionine biosynthesis	Met
MAG002	MBIN_02455	N-acetylornithine aminotransferase (EC 2.6.1.11)	ArgD	Amino acid metabolism	Arginine metabolism	Arginine biosynthesis	Arg
MAG002	MBIN_02505	Dihydroorotase (EC 3.5.2.3)	PyrC	Nucleotide metabolism	Nucleotide metabolism	Pyrimidine biosynthesis	Pyr
MAG002	MBIN_02510	Aspartate carbamoyltransferase (EC 2.1.3.2)	PyrB	Nucleotide metabolism	Nucleotide metabolism	Pyrimidine biosynthesis	Pyr
MAG002	MBIN_02565	Adenylosuccinate synthetase (EC 6.3.4.4)	PurA	Nucleotide metabolism	Nucleotide metabolism	Purine biosynthesis	Pur
MAG002	MBIN_02570	ATP phosphoribosyltransferase regulatory subunit (EC 2.4.2.17)	HisZ	Amino acid metabolism	Histidine metabolism	Histidine biosynthesis	His
MAG002	MBIN_02590	Aspartokinase (EC 2.7.2.4)	LysC	Amino acid metabolism	Lysine metabolism; Methionine metabolism; Threonine metabolism	Lysine biosynthesis; Methionine biosynthesis; Threonine biosynthesis	Lys; Thr; Met
MAG002	MBIN_02765	Serine hydroxymethyltransferase (EC 2.1.2.1)	GlyA	Amino acid metabolism	Glycine metabolism	Glycine biosynthesis	Gly
MAG002	MBIN_02815	Pyridoxine 5'-phosphate synthase (EC 2.6.99.2)	PdxJ	Vitamins, cofactors and micronutrients metabolism	Vitamin B6 metabolism	Pyridoxine and pyridoxal phosphate biosynthesis	B6
MAG002	MBIN_02865	Gamma-glutamyl-putrescine synthetase (EC 6.3.1.11)	PuuA	Secondary metabolism	Putrescine metabolism	Putrescine utilization	Put_ut
MAG002	MBIN_02865	Gamma-glutamyl-putrescine synthetase (EC 6.3.1.11)	PuuA	Secondary metabolism	Putrescine metabolism	Putrescine utilization	GABA_d
MAG002	MBIN_02865	Gamma-glutamyl-putrescine synthetase (EC 6.3.1.11)	PuuA	Secondary metabolism	Gamma-aminobutyrate metabolism	Gamma-aminobutyrate degradation	Put_ut
MAG002	MBIN_02865	Gamma-glutamyl-putrescine synthetase (EC 6.3.1.11)	PuuA	Secondary metabolism	Gamma-aminobutyrate metabolism	Gamma-aminobutyrate degradation	GABA_d
MAG002	MBIN_02875	L-aspartate oxidase (EC 1.4.3.16)	NadB	Vitamins, cofactors and micronutrients metabolism	NAD/NADP metabolism	NAD/NADP biosynthesis	B3
MAG002	MBIN_02890	Aminodeoxychorismate lyase (EC 4.1.3.38)	PabC	Vitamins, cofactors and micronutrients metabolism	Folate metabolism	Folate biosynthesis	B9
MAG002	MBIN_02960	Anthranilate synthase, amidotransferase component (EC 4.1.3.27)	TrpG	Amino acid metabolism	Aromatic amino acids metabolism	Tryptophan biosynthesis	Trp
MAG002	MBIN_02960	Para-aminobenzoate synthase, amidotransferase component (EC 2.6.1.85)	PabB	Vitamins, cofactors and micronutrients metabolism	Folate metabolism	Folate biosynthesis	B9
MAG002	MBIN_02965	Anthranilate phosphoribosyltransferase (EC 2.4.2.18)	TrpD	Amino acid metabolism	Aromatic amino acids metabolism	Tryptophan biosynthesis	Trp
MAG002	MBIN_02970	Indole-3-glycerol phosphate synthase (EC 4.1.1.48)	TrpC	Amino acid metabolism	Aromatic amino acids metabolism	Tryptophan biosynthesis	Trp
MAG002	MBIN_02990	Xanthine dehydrogenase, molybdenum binding subunit (EC 1.17.1.4)	XdhB	Nucleotide metabolism	Nucleotide metabolism	Purine degradation	Pur_ut
MAG002	MBIN_02995	Xanthine dehydrogenase iron-sulfur subunit (EC 1.17.1.4)	XdhAa	Nucleotide metabolism	Nucleotide metabolism	Purine degradation	Pur_ut
MAG002	MBIN_02995	Xanthine dehydrogenase, FAD binding subunit (EC 1.17.1.4)	XdhAb	Nucleotide metabolism	Nucleotide metabolism	Purine degradation	Pur_ut
MAG002	MBIN_03000	GTP cyclohydrolase I (EC 3.5.4.16) type 1	FolE1	Vitamins, cofactors and micronutrients metabolism	Folate metabolism	Folate biosynthesis	B9
MAG002	MBIN_03000	GTP cyclohydrolase I (EC 3.5.4.16) type 1	FolE1	Vitamins, cofactors and micronutrients metabolism	Folate metabolism	Folate biosynthesis	Q
MAG002	MBIN_03000	GTP cyclohydrolase I (EC 3.5.4.16) type 1	FolE1	Vitamins, cofactors and micronutrients metabolism	Queuosine metabolism	Queuosine biosynthesis	B9
MAG002	MBIN_03000	GTP cyclohydrolase I (EC 3.5.4.16) type 1	FolE1	Vitamins, cofactors and micronutrients metabolism	Queuosine metabolism	Queuosine biosynthesis	Q
MAG002	MBIN_03180	Serine acetyltransferase (EC 2.3.1.30)	CysE	Amino acid metabolism	Cysteine metabolism	Cysteine biosynthesis	Cys
MAG002	MBIN_03550	Xaa-Pro aminopeptidase (EC 3.4.11.9)	HpaP	Amino acid metabolism	Proline metabolism	Hydroxyproline degradation	HP_d
MAG002	MBIN_03645	Diaminopimelate epimerase (EC 5.1.1.7)	DapF	Amino acid metabolism	Lysine metabolism	Lysine biosynthesis	Lys
MAG002	MBIN_03650	Diaminopimelate decarboxylase (EC 4.1.1.20)	LysA	Amino acid metabolism	Lysine metabolism	Lysine biosynthesis	Lys
MAG002	MBIN_03660	D-serine/D-alanine/glycine transporter	AlaP2	Amino acid metabolism	Alanine metabolism	Alanine uptake	Ala_d
MAG002	MBIN_03770	3-ketoacyl-CoA thiolase (EC 2.3.1.16)	Thl	Fermentation	Butyrate fermentation	Butyrate production	Butyrate
MAG002	MBIN_04015	Argininosuccinate synthase (EC 6.3.4.5)	ArgG	Amino acid metabolism	Arginine metabolism	Arginine biosynthesis	Arg
MAG002	MBIN_04040	Phosphoribosylformylglycinamidine cyclo-ligase (EC 6.3.3.1)	PurM	Nucleotide metabolism	Nucleotide metabolism	Purine biosynthesis	Pur
MAG002	MBIN_04045	Phosphoribosylglycinamide formyltransferase (EC 2.1.2.2)	PurN	Nucleotide metabolism	Nucleotide metabolism	Purine biosynthesis	Pur
MAG002	MBIN_04115	Transporter, LysE family	LysE1	Fermentation	Butyrate fermentation	Butyrate production	Butyrate
MAG002	MBIN_04170	Guanine deaminase (EC 3.5.4.3)	GD	Nucleotide metabolism	Nucleotide metabolism	Purine degradation	Pur_ut
MAG002	MBIN_04185	L-lysine permease	LysE2	Fermentation	Butyrate fermentation	Butyrate production	Butyrate
MAG002	MBIN_04530	Para-aminobenzoate synthase, aminase component (EC 2.6.1.85)	PabA	Vitamins, cofactors and micronutrients metabolism	Folate metabolism	Folate biosynthesis	B9
MAG002	MBIN_04535	Histidinol-phosphate aminotransferase (EC 2.6.1.9)	HisC	Amino acid metabolism	Histidine metabolism	Histidine biosynthesis	His
MAG002	MBIN_04540	Histidinol dehydrogenase (EC 1.1.1.23)	HisD	Amino acid metabolism	Histidine metabolism	Histidine biosynthesis	His
MAG002	MBIN_04550	ATP phosphoribosyltransferase (EC 2.4.2.17)	HisG	Amino acid metabolism	Histidine metabolism	Histidine biosynthesis	His
MAG002	MBIN_04655	Pyrroline-5-carboxylate reductase (EC 1.5.1.2)	ProC	Amino acid metabolism	Proline metabolism	Proline biosynthesis	Pro
MAG002	MBIN_04780	Pantoate--beta-alanine ligase (EC 6.3.2.1)	PanC	Vitamins, cofactors and micronutrients metabolism	Coenzyme A metabolism	Coenzyme A biosynthesis	B5
MAG002	MBIN_04785	3-methyl-2-oxobutanoate hydroxymethyltransferase (EC 2.1.2.11)	PanB	Vitamins, cofactors and micronutrients metabolism	Coenzyme A metabolism	Coenzyme A biosynthesis	B5
MAG002	MBIN_04790	2-amino-4-hydroxy-6-hydroxymethyldihydropteridine pyrophosphokinase (EC 2.7.6.3)	FolK	Vitamins, cofactors and micronutrients metabolism	Folate metabolism	Folate biosynthesis	B9
MAG002	MBIN_04955	Branched-chain amino acid aminotransferase (EC 2.6.1.42)	IlvE	Amino acid metabolism	Branched chain amino acids metabolism	Branched chain amino acids biosynthesis	Ile; Val; Leu
MAG002	MBIN_05360	S-adenosylmethionine:tRNA ribosyltransferase-isomerase (EC 2.4.99.17)	QueA	Vitamins, cofactors and micronutrients metabolism	Queuosine metabolism	Queuosine biosynthesis	Q
MAG002	MBIN_05375	Queuine tRNA-ribosyltransferase (EC 2.4.2.29)	qTGT	Vitamins, cofactors and micronutrients metabolism	Queuosine metabolism	Queuosine biosynthesis	Q
MAG002	MBIN_05540	Nucleoside diphosphate kinase (EC 2.7.4.6)	Ndk	Nucleotide metabolism	Nucleotide metabolism	Pyrimidine biosynthesis	Pyr
MAG002	MBIN_05565	beta-N-acetylglucosaminidase (EC 3.2.1.52)	Hex	Carbohydrate utilization	N-Acetylglucosamine and chitobiose utilization	Chitobiose catabolism	Chb
MAG002	MBIN_05580	Gamma-glutamyl phosphate reductase (EC 1.2.1.41)	ProA	Amino acid metabolism	Proline metabolism	Proline biosynthesis	Pro
MAG002	MBIN_05585	Acetate kinase (EC 2.7.2.1)	AckA	Fermentation	Acetate fermentation	Acetate production	Acetate
MAG002	MBIN_05590	Phosphate acetyltransferase (EC 2.3.1.8)	Pta	Fermentation	Acetate fermentation	Acetate production	Acetate
MAG002	MBIN_05605	Fumarate hydratase class I (EC 4.2.1.2)	Fum1	Fermentation	Succinate fermentation	Succinate production	Succinate
MAG002	MBIN_05640	Phosphopantothenoylcysteine decarboxylase (EC 4.1.1.36)	CoaC	Vitamins, cofactors and micronutrients metabolism	Coenzyme A metabolism	Coenzyme A biosynthesis	B5
MAG002	MBIN_05640	Phosphopantothenoylcysteine synthetase (EC 6.3.2.5)	CoaB	Vitamins, cofactors and micronutrients metabolism	Coenzyme A metabolism	Coenzyme A biosynthesis	B5
MAG002	MBIN_05690	Homoserine kinase (EC 2.7.1.39)	ThrB	Amino acid metabolism	Threonine metabolism	Threonine biosynthesis	Thr
MAG002	MBIN_05740	Aspartyl-tRNA(Asn) amidotransferase subunit C (EC 6.3.5.6)	GatC	Amino acid metabolism	Asparagine and aspartate metabolism	Asparagine biosynthesis	Asn
MAG002	MBIN_05740	Glutamyl-tRNA(Gln) amidotransferase subunit C (EC 6.3.5.7)	GatC	Amino acid metabolism	Glutamate and glutamine metabolism	Glutamine biosynthesis	Gln
MAG002	MBIN_05745	Aspartyl-tRNA(Asn) amidotransferase subunit A (EC 6.3.5.6)	GatA	Amino acid metabolism	Asparagine and aspartate metabolism	Asparagine biosynthesis	Asn
MAG002	MBIN_05745	Glutamyl-tRNA(Gln) amidotransferase subunit A (EC 6.3.5.7)	GatA	Amino acid metabolism	Glutamate and glutamine metabolism	Glutamine biosynthesis	Gln
MAG002	MBIN_05750	Aspartyl-tRNA(Asn) amidotransferase subunit B (EC 6.3.5.6)	GatB	Amino acid metabolism	Asparagine and aspartate metabolism	Asparagine biosynthesis	Asn
MAG002	MBIN_05750	Glutamyl-tRNA(Gln) amidotransferase subunit B (EC 6.3.5.7)	GatB	Amino acid metabolism	Glutamate and glutamine metabolism	Glutamine biosynthesis	Gln
MAG002	MBIN_05885	Xanthine permease	XP	Nucleotide metabolism	Nucleotide metabolism	Purine uptake	Pur_ut
MAG002	MBIN_05895	Lysine-specific permease	LysP	Amino acid metabolism	Lysine metabolism	Lysine uptake	Lys
MAG002	MBIN_06000	3-ketoacyl-CoA thiolase (EC 2.3.1.16)	Thl	Fermentation	Butyrate fermentation	Butyrate production	Butyrate
MAG002	MBIN_06095	4-hydroxythreonine-4-phosphate dehydrogenase (EC 1.1.1.262)	PdxA	Vitamins, cofactors and micronutrients metabolism	Vitamin B6 metabolism	Pyridoxine and pyridoxal phosphate biosynthesis	B6
MAG002	MBIN_06200	Malate dehydrogenase (EC 1.1.1.37)	Mdh	Fermentation	Succinate fermentation	Succinate production	Succinate
MAG002	MBIN_06345	Dihydrofolate reductase (EC 1.5.1.3)	FolA	Vitamins, cofactors and micronutrients metabolism	Folate metabolism	Folate biosynthesis	B9
MAG002	MBIN_06395	Butyryl-CoA dehydrogenase (EC 1.3.99.2)	Bcd	Fermentation	Butyrate fermentation	Butyrate production	Butyrate
MAG002	MBIN_06550	Cystathionine beta-lyase (EC 4.4.1.8)	CTBL	Amino acid metabolism	Methionine metabolism	Methionine biosynthesis	Met
MAG002	MBIN_06680	GTP cyclohydrolase II (EC 3.5.4.25)	RibA	Vitamins, cofactors and micronutrients metabolism	Riboflavin metabolism	Riboflavin biosynthesis	B2
MAG002	MBIN_06700	Shikimate 5-dehydrogenase I alpha (EC 1.1.1.25)	AroE2	Amino acid metabolism	Aromatic amino acids metabolism	Chorismate biosynthesis	Chor
MAG002	MBIN_06775	D-3-phosphoglycerate dehydrogenase (EC 1.1.1.95)	SerA	Amino acid metabolism	Serine metabolism	Serine biosynthesis	Ser
MAG002	MBIN_06890	D-3-phosphoglycerate dehydrogenase (EC 1.1.1.95)	SerA	Amino acid metabolism	Serine metabolism	Serine biosynthesis	Ser
MAG002	MBIN_07070	Histidine transport protein (permease)	HutT	Amino acid metabolism	Histidine metabolism	Histidine uptake	His
MAG002	MBIN_07070	Histidine transport protein (permease)	HutT	Amino acid metabolism	Histidine metabolism	Histidine uptake	His_d
MAG002	MBIN_07160	Anthranilate synthase, aminase component (EC 4.1.3.27)	TrpE	Amino acid metabolism	Aromatic amino acids metabolism	Tryptophan biosynthesis	Trp
MAG002	MBIN_07230	Argininosuccinate lyase (EC 4.3.2.1)	ArgH	Amino acid metabolism	Arginine metabolism	Arginine biosynthesis	Arg
MAG002	MBIN_07250	Phosphomethylpyrimidine synthase ThiC (EC 4.1.99.17)	ThiC	Vitamins, cofactors and micronutrients metabolism	Thiamine metabolism	Thiamine pyrophosphate biosynthesis	B1
MAG002	MBIN_07310	Homoserine dehydrogenase (EC 1.1.1.3)	Hom	Amino acid metabolism	Methionine metabolism; Threonine metabolism	Threonine biosynthesis; Methionine biosynthesis	Thr; Met
MAG002	MBIN_07310	Homoserine dehydrogenase (EC 1.1.1.3)	Hom	Amino acid metabolism	Methionine metabolism; Threonine metabolism	Threonine biosynthesis; Methionine biosynthesis	Met
MAG002	MBIN_07310	Homoserine dehydrogenase (EC 1.1.1.3)	Hom	Amino acid metabolism	Methionine metabolism	Methionine biosynthesis	Thr; Met
MAG002	MBIN_07310	Homoserine dehydrogenase (EC 1.1.1.3)	Hom	Amino acid metabolism	Methionine metabolism	Methionine biosynthesis	Met
MAG002	MBIN_07315	Threonine synthase (EC 4.2.3.1)	ThrC	Amino acid metabolism	Threonine metabolism	Threonine biosynthesis	Thr
MAG002	MBIN_07380	Riboflavin synthase eubacterial/eukaryotic (EC 2.5.1.9)	RibE	Vitamins, cofactors and micronutrients metabolism	Riboflavin metabolism	Riboflavin biosynthesis	B2
MAG002	MBIN_07390	5-amino-6-(5-phosphoribosylamino)uracil reductase (EC 1.1.1.193)	RibDr	Vitamins, cofactors and micronutrients metabolism	Riboflavin metabolism	Riboflavin biosynthesis	B2
MAG002	MBIN_07390	Diaminohydroxyphosphoribosylaminopyrimidine deaminase (EC 3.5.4.26)	RibDd	Vitamins, cofactors and micronutrients metabolism	Riboflavin metabolism	Riboflavin biosynthesis	B2
MAG002	MBIN_07455	Niacin transporter NiaP	NiaP	Vitamins, cofactors and micronutrients metabolism	NAD/NADP metabolism	Niacin or NAD precursor uptake	B3
MAG002	MBIN_07605	Nucleoside ABC transporter, permease protein 1	NupB	Nucleotide metabolism	Nucleoside metabolism	Nucleoside uptake	Nuc_ut
MAG002	MBIN_07610	Nucleoside ABC transporter, ATP-binding protein	NupA	Nucleotide metabolism	Nucleoside metabolism	Nucleoside uptake	Nuc_ut
MAG002	MBIN_07685	Alcohol dehydrogenase (EC 1.1.1.1)	ADH	Fermentation	Ethanol fermentation	Ethanol production	Ethanol
MAG002	MBIN_07855	Transporter, LysE family	LysE1	Fermentation	Butyrate fermentation	Butyrate production	Butyrate
MAG002	MBIN_07875	GMP synthase [glutamine-hydrolyzing] (EC 6.3.5.2)	GuaA	Nucleotide metabolism	Nucleotide metabolism	Purine biosynthesis	Pur
MAG002	MBIN_08035	3-deoxy-D-manno-octulosonic acid transferase (EC 2.4.99.12)(EC 2.4.99.13)	WaaA	Lipid A biosynthesis	Lipid A biosynthesis	Lipid A biosynthesis	LPS
MAG002	MBIN_08095	Inosine-5'-monophosphate dehydrogenase (EC 1.1.1.205)	GuaB	Nucleotide metabolism	Nucleotide metabolism	Purine biosynthesis	Pur
MAG002	MBIN_08140	UDP-3-O-[3-hydroxymyristoyl] N-acetylglucosamine deacetylase (EC 3.5.1.108)	LpxC	Lipid A biosynthesis	Lipid A biosynthesis	Lipid A biosynthesis	LPS
MAG002	MBIN_08190	Orotate phosphoribosyltransferase (EC 2.4.2.10)	PyrE	Nucleotide metabolism	Nucleotide metabolism	Pyrimidine biosynthesis	Pyr
MAG002	MBIN_08340	Aspartate aminotransferase (EC 2.6.1.1)	AspC	Amino acid metabolism	Asparagine and aspartate metabolism	Aspartate biosynthesis	Asp
MAG002	MBIN_08395	Nicotinate phosphoribosyltransferase (EC 6.3.4.21)	PncB2	Vitamins, cofactors and micronutrients metabolism	NAD/NADP metabolism	NAD/NADP biosynthesis	B3
MAG002	MBIN_08415	Phosphoserine phosphatase (EC 3.1.3.3)	SerB1	Amino acid metabolism	Serine metabolism	Serine biosynthesis	Ser
MAG002	MBIN_08425	3,4-dihydroxy-2-butanone 4-phosphate synthase (EC 4.1.99.12)	RibB	Vitamins, cofactors and micronutrients metabolism	Riboflavin metabolism	Riboflavin biosynthesis	B2
MAG002	MBIN_08425	GTP cyclohydrolase II (EC 3.5.4.25)	RibA	Vitamins, cofactors and micronutrients metabolism	Riboflavin metabolism	Riboflavin biosynthesis	B2
MAG002	MBIN_08430	6,7-dimethyl-8-ribityllumazine synthase (EC 2.5.1.78)	RibH	Vitamins, cofactors and micronutrients metabolism	Riboflavin metabolism	Riboflavin biosynthesis	B2
MAG002	MBIN_08440	Thiamine-monophosphate kinase (EC 2.7.4.16)	ThiL	Vitamins, cofactors and micronutrients metabolism	Thiamine metabolism	Thiamine pyrophosphate biosynthesis	B1
MAG002	MBIN_08475	Nicotinamidase (EC 3.5.1.19)	PncA	Vitamins, cofactors and micronutrients metabolism	NAD/NADP metabolism	NAD/NADP biosynthesis	B3
MAG002	MBIN_08480	4-hydroxy-tetrahydrodipicolinate synthase (EC 4.3.3.7)	DapA	Amino acid metabolism	Lysine metabolism	Lysine biosynthesis	Lys
MAG002	MBIN_08490	Phosphoribosylaminoimidazole-succinocarboxamide synthase (EC 6.3.2.6)	PurC	Nucleotide metabolism	Nucleotide metabolism	Purine biosynthesis	Pur
MAG002	MBIN_08565	Alcohol dehydrogenase (EC 1.1.1.1)	ADH	Fermentation	Ethanol fermentation	Ethanol production	Ethanol
MAG002	MBIN_08595	4-hydroxy-tetrahydrodipicolinate reductase (EC 1.17.1.8)	DapB	Amino acid metabolism	Lysine metabolism	Lysine biosynthesis	Lys
MAG002	MBIN_08630	Pyrimidine permease RutG	RutG	Nucleotide metabolism	Nucleotide metabolism	Pyrimidine uptake	Pyr_ut
MAG002	MBIN_08660	Dihydroxy-acid dehydratase (EC 4.2.1.9)	IlvD	Amino acid metabolism	Branched chain amino acids metabolism	Branched chain amino acids biosynthesis	Ile; Val; Leu
MAG002	MBIN_08745	Anhydro-N-acetylmuramic acid kinase (EC 2.7.1.170)	MurK2	Carbohydrate utilization	N-acetylmuramic acid utilization	N-acetylmuramic acid catabolism	MurNac
MAG002	MBIN_08845	Guanine deaminase (EC 3.5.4.3)	GD	Nucleotide metabolism	Nucleotide metabolism	Purine degradation	Pur_ut
MAG002	MBIN_08890	N5-carboxyaminoimidazole ribonucleotide mutase (EC 5.4.99.18)	PurE	Nucleotide metabolism	Nucleotide metabolism	Purine biosynthesis	Pur
MAG002	MBIN_08895	N5-carboxyaminoimidazole ribonucleotide synthase (EC 6.3.4.18)	PurK	Nucleotide metabolism	Nucleotide metabolism	Purine biosynthesis	Pur
MAG002	MBIN_09020	Riboflavin kinase (EC 2.7.1.26)	RibF	Vitamins, cofactors and micronutrients metabolism	Riboflavin metabolism	Riboflavin biosynthesis	B2
MAG002	MBIN_09035	Possible hydrolase or acyltransferase RutD in novel pyrimidine catabolism pathway	RutD	Nucleotide metabolism	Nucleotide metabolism	Pyrimidine degradation	Pyr_ut
MAG002	MBIN_09040	Transcriptional regulator RutR of pyrimidine catabolism (TetR family)	RutR	Nucleotide metabolism	Nucleotide metabolism	Pyrimidine degradation	Pyr_ut
MAG002	MBIN_09045	Pyrimidine monooxygenase RutA (EC 1.14.99.46)	RutA	Nucleotide metabolism	Nucleotide metabolism	Pyrimidine degradation	Pyr_ut
MAG002	MBIN_09050	Peroxyureidoacrylate/ureidoacrylate amidohydrolase RutB (EC 3.5.1.110)	RutB	Nucleotide metabolism	Nucleotide metabolism	Pyrimidine degradation	Pyr_ut
MAG002	MBIN_09055	Putative aminoacrylate peracid reductase RutC	RutC	Nucleotide metabolism	Nucleotide metabolism	Pyrimidine degradation	Pyr_ut
MAG002	MBIN_09060	FMN reductase (NADH) RutF (EC 1.5.1.42)	RutF	Nucleotide metabolism	Nucleotide metabolism	Pyrimidine degradation	Pyr_ut
MAG002	MBIN_09065	Pyrimidine permease RutG	RutG	Nucleotide metabolism	Nucleotide metabolism	Pyrimidine uptake	Pyr_ut
MAG002	MBIN_09100	N-acetylglutamate synthase (EC 2.3.1.1)	ArgA	Amino acid metabolism	Arginine metabolism	Arginine biosynthesis	Arg
MAG002	MBIN_09175	Quinolinate phosphoribosyltransferase [decarboxylating] (EC 2.4.2.19)	NadC	Vitamins, cofactors and micronutrients metabolism	NAD/NADP metabolism	NAD/NADP biosynthesis	B3
MAG002	MBIN_09280	UDP-glucose 4-epimerase (EC 5.1.3.2)	GalE	Carbohydrate utilization	Galactose utilization	Galactose catabolism	Gal
MAG002	MBIN_09295	Phosphomannomutase (EC 5.4.2.8)	ManB	Carbohydrate utilization	Mannose and Mannosides utilization	Mannose and Mannosides catabolism	Man; bMnOS; bMAN
MAG002	MBIN_09305	DL-lactate permease, LctP family	LldP	Secondary metabolism	Lactate utilization	D-lactate utilization; L-lactate utilization	Llac_ut; Dlac_ut
MAG002	MBIN_09315	L-lactate dehydrogenase (EC 1.1.2.3)	LldD	Secondary metabolism	Lactate utilization	L-lactate utilization	Llac_ut
MAG002	MBIN_09320	D-lactate dehydrogenase (EC 1.1.1.28)	DLdh	Fermentation	Lactate fermentation	Lactate production	D-Lactate
MAG002	MBIN_09330	Biosynthetic Aromatic amino acid aminotransferase alpha (EC 2.6.1.57)	AroJa	Amino acid metabolism	Aromatic amino acids metabolism	Tyrosine and phenylalanine biosynthesis	Tyr; Phe
MAG002	MBIN_09335	Predicted transcriptional regulator for alanine utilization, AsnC family	AlaR2	Amino acid metabolism	Alanine metabolism	Alanine degradation	Ala_d
MAG002	MBIN_09340	D-amino acid dehydrogenase (EC 1.4.99.6)	DadA2	Amino acid metabolism	Alanine metabolism	Alanine degradation	Ala_d
MAG002	MBIN_09345	Alanine racemase, catabolic (EC 5.1.1.1)	ARc	Amino acid metabolism	Alanine metabolism	Alanine degradation	Ala_d
MAG002	MBIN_09355	D-serine/D-alanine/glycine transporter	AlaP2	Amino acid metabolism	Alanine metabolism	Alanine uptake	Ala_d
MAG002	MBIN_09380	Gamma-aminobutyrate:alpha-ketoglutarate aminotransferase (EC 2.6.1.19)	GabT	Secondary metabolism	Gamma-aminobutyrate metabolism	Gamma-aminobutyrate production	GABA
MAG002	MBIN_09385	Succinate-semialdehyde dehydrogenase [NADP+] (EC 1.2.1.79)	GabD2	Secondary metabolism	Gamma-aminobutyrate metabolism	Gamma-aminobutyrate production	GABA
MAG002	MBIN_09385	Succinate-semialdehyde dehydrogenase [NAD] (EC 1.2.1.24)	GabD1	Secondary metabolism	Gamma-aminobutyrate metabolism	Gamma-aminobutyrate production	GABA
MAG002	MBIN_09470	Thiaminase II (EC 3.5.99.2) involved in salvage of thiamin pyrimidine moiety	TenA	Vitamins, cofactors and micronutrients metabolism	Thiamine metabolism	Thiamine pyrophosphate biosynthesis	B1
MAG002	MBIN_09530	Imidazole glycerol phosphate synthase cyclase subunit (EC 4.1.3.-)	HisF	Amino acid metabolism	Histidine metabolism	Histidine biosynthesis	His
MAG002	MBIN_09535	Homoserine kinase (EC 2.7.1.39)	ThrB	Amino acid metabolism	Threonine metabolism	Threonine biosynthesis	Thr
MAG002	MBIN_09555	Putrescine importer PuuP	PuuP	Secondary metabolism	Putrescine metabolism	Putrescine utilization	GABA_d
MAG002	MBIN_09575	Phosphoribosylformimino-5-aminoimidazole carboxamide ribotide isomerase (EC 5.3.1.16)	HisA	Amino acid metabolism	Histidine metabolism	Histidine biosynthesis	His
MAG002	MBIN_09585	Imidazole glycerol phosphate synthase amidotransferase subunit (EC 2.4.2.-)	HisH	Amino acid metabolism	Histidine metabolism	Histidine biosynthesis	His
MAG002	MBIN_09590	Imidazoleglycerol-phosphate dehydratase (EC 4.2.1.19)	HisB	Amino acid metabolism	Histidine metabolism	Histidine biosynthesis	His
MAG002	MBIN_09625	Propionyl-CoA:succinate coenzyme A transferase (EC 2.8.3.-)	PST	Fermentation	Propionate fermentation	Propionate production	Propionate
MAG002	MBIN_09655	O-succinylhomoserine sulfhydrylase (EC 2.5.1.48)	MetY	Amino acid metabolism	Methionine metabolism	Methionine biosynthesis	Met
MAG002	MBIN_09795	Shikimate kinase I (EC 2.7.1.71)	AroK1	Amino acid metabolism	Aromatic amino acids metabolism	Chorismate biosynthesis	Chor
MAG002	MBIN_09800	3-dehydroquinate synthase (EC 4.2.3.4)	AroB	Amino acid metabolism	Aromatic amino acids metabolism	Chorismate biosynthesis	Chor
MAG002	MBIN_09810	Glutamate synthase [NADPH] large chain (EC 1.4.1.13)	GltB	Amino acid metabolism	Glutamate and glutamine metabolism	Glutamate biosynthesis	Glu
MAG002	MBIN_09815	Glutamate synthase [NADPH] small chain (EC 1.4.1.13)	GltD	Amino acid metabolism	Glutamate and glutamine metabolism	Glutamate biosynthesis	Glu
MAG002	MBIN_09880	3-ketoacyl-CoA thiolase (EC 2.3.1.16)	Thl	Fermentation	Butyrate fermentation	Butyrate production	Butyrate
MAG002	MBIN_09985	Dephospho-CoA kinase (EC 2.7.1.24)	CoaE	Vitamins, cofactors and micronutrients metabolism	Coenzyme A metabolism	Coenzyme A biosynthesis	B5
MAG002	MBIN_10090	Phosphoribosyl-AMP cyclohydrolase (EC 3.5.4.19)	HisI	Amino acid metabolism	Histidine metabolism	Histidine biosynthesis	His
MAG002	MBIN_10090	Phosphoribosyl-ATP pyrophosphatase (EC 3.6.1.31)	HisE	Amino acid metabolism	Histidine metabolism	Histidine biosynthesis	His
MAG002	MBIN_10110	Demethylmenaquinone methyltransferase (EC 2.1.1.163)	MenG	Vitamins, cofactors and micronutrients metabolism	Menaquinone metabolism	Menaquinone biosynthesis	MQ
MAG002	MBIN_10315	Methionine synthase accessory protein MesX	MesX	Amino acid metabolism	Methionine metabolism	Methionine biosynthesis	Met
MAG002	MBIN_10320	Methionine synthase MesD, methylcobalamin-dependent	MesD	Amino acid metabolism	Methionine metabolism	Methionine biosynthesis	Met
MAG002	MBIN_10325	FMN reductase (NADH) RutF (EC 1.5.1.42)	RutF	Nucleotide metabolism	Nucleotide metabolism	Pyrimidine degradation	Pyr_ut
MAG002	MBIN_10480	Phosphoserine phosphatase (EC 3.1.3.3)	SerB1	Amino acid metabolism	Serine metabolism	Serine biosynthesis	Ser
MAG002	MBIN_10505	3-isopropylmalate dehydratase large subunit (EC 4.2.1.33)	LeuC	Amino acid metabolism	Branched chain amino acids metabolism	Branched chain amino acids biosynthesis	Leu
MAG002	MBIN_10510	3-isopropylmalate dehydratase small subunit (EC 4.2.1.33)	LeuD	Amino acid metabolism	Branched chain amino acids metabolism	Branched chain amino acids biosynthesis	Leu
MAG002	MBIN_10520	3-isopropylmalate dehydrogenase (EC 1.1.1.85)	LeuB	Amino acid metabolism	Branched chain amino acids metabolism	Branched chain amino acids biosynthesis	Leu
MAG002	MBIN_10565	Aspartate-semialdehyde dehydrogenase (EC 1.2.1.11)	Asd	Amino acid metabolism	Lysine metabolism; Methionine metabolism; Threonine metabolism	Lysine biosynthesis; Methionine biosynthesis; Threonine biosynthesis	Lys; Thr; Met
MAG002	MBIN_10590	Lipid A biosynthesis lauroyl acyltransferase (EC 2.3.1.241)	LpxL	Lipid A biosynthesis	Lipid A biosynthesis	Lipid A biosynthesis	LPS
MAG002	MBIN_10725	Dihydrofolate reductase (EC 1.5.1.3)	FolA	Vitamins, cofactors and micronutrients metabolism	Folate metabolism	Folate biosynthesis	B9
MAG002	MBIN_10795	Homoserine O-acetyltransferase (EC 2.3.1.31)	HSAT	Amino acid metabolism	Methionine metabolism	Methionine biosynthesis	Met
MAG002	MBIN_10800	2-isopropylmalate synthase (EC 2.3.3.13)	LeuA	Amino acid metabolism	Branched chain amino acids metabolism	Branched chain amino acids biosynthesis	Leu
MAG002	MBIN_10845	Hydroxypyruvate isomerase (EC 5.3.1.22)	HPI	Carbohydrate utilization	Glycerate utilization	Glycerate catabolism	Glt
MAG002	MBIN_10865	Cysteine synthase B (EC 2.5.1.47)	CysKB	Amino acid metabolism	Cysteine metabolism	Cysteine biosynthesis	Cys
MAG002	MBIN_10900	ATP:Cob(I)alamin adenosyltransferase (EC 2.5.1.17)	BtuR2	Vitamins, cofactors and micronutrients metabolism	Vitamin B12 metabolism	Cobalamin biosynthesis	B12
MAG002	MBIN_10910	Phosphoribosylanthranilate isomerase (EC 5.3.1.24)	TrpF	Amino acid metabolism	Aromatic amino acids metabolism	Tryptophan biosynthesis	Trp
MAG002	MBIN_10915	Tryptophan synthase beta chain (EC 4.2.1.20)	TrpB	Amino acid metabolism	Aromatic amino acids metabolism	Tryptophan biosynthesis	Trp
MAG002	MBIN_10940	Tryptophan synthase alpha chain (EC 4.2.1.20)	TrpA	Amino acid metabolism	Aromatic amino acids metabolism	Tryptophan biosynthesis	Trp
MAG002	MBIN_10950	Dihydrofolate synthase (EC 6.3.2.12)	FolC	Vitamins, cofactors and micronutrients metabolism	Folate metabolism	Folate biosynthesis	B9
MAG002	MBIN_10985	Glutamate N-acetyltransferase (EC 2.3.1.35)	ArgJ	Amino acid metabolism	Arginine metabolism	Arginine biosynthesis	Arg
MAG002	MBIN_10985	N-acetylglutamate synthase (EC 2.3.1.1)	ArgA	Amino acid metabolism	Arginine metabolism	Arginine biosynthesis	Arg
MAG002	MBIN_10990	Quinolinate synthetase (EC 2.5.1.72)	NadA	Vitamins, cofactors and micronutrients metabolism	NAD/NADP metabolism	NAD/NADP biosynthesis	B3
MAG002	MBIN_11115	3-ketoacyl-CoA thiolase (EC 2.3.1.16)	Thl	Fermentation	Butyrate fermentation	Butyrate production	Butyrate
MAG002	MBIN_11130	N-succinyl-L,L-diaminopimelate desuccinylase (EC 3.5.1.18)	DapE	Amino acid metabolism	Lysine metabolism	Lysine biosynthesis	Lys
MAG002	MBIN_11300	Pantothenate kinase type III, CoaX-like (EC 2.7.1.33)	CoaX	Vitamins, cofactors and micronutrients metabolism	Coenzyme A metabolism	Coenzyme A biosynthesis	B5
MAG002	MBIN_11305	Biotin--protein ligase (EC 6.3.4.9)(EC 6.3.4.10)(EC 6.3.4.11)(EC 6.3.4.15)	BirA	Vitamins, cofactors and micronutrients metabolism	Biotin metabolism	Biotin biosynthesis	B7
MAG002	MBIN_11430	Pimeloyl-[acyl-carrier protein] methyl ester esterase BioH (EC 3.1.1.85)	BioH	Vitamins, cofactors and micronutrients metabolism	Biotin metabolism	Biotin biosynthesis	B7
MAG002	MBIN_11435	Adenosylmethionine-8-amino-7-oxononanoate aminotransferase (EC 2.6.1.62)	BioA	Vitamins, cofactors and micronutrients metabolism	Biotin metabolism	Biotin biosynthesis	B7
MAG002	MBIN_11440	8-amino-7-oxononanoate synthase (EC 2.3.1.47)	BioF	Vitamins, cofactors and micronutrients metabolism	Biotin metabolism	Biotin biosynthesis	B7
MAG002	MBIN_11445	Malonyl-[acyl-carrier protein] O-methyltransferase (EC 2.1.1.197)	BioC	Vitamins, cofactors and micronutrients metabolism	Biotin metabolism	Biotin biosynthesis	B7
MAG002	MBIN_11450	Dethiobiotin synthase BioD (EC 6.3.3.3)	BioD	Vitamins, cofactors and micronutrients metabolism	Biotin metabolism	Biotin biosynthesis	B7
MAG002	MBIN_11530	Hydroxymethylpyrimidine phosphate kinase ThiD (EC 2.7.4.7)	ThiD	Vitamins, cofactors and micronutrients metabolism	Thiamine metabolism	Thiamine pyrophosphate biosynthesis	B1
MAG002	MBIN_11680	Phosphopantothenoylcysteine decarboxylase (EC 4.1.1.36)	CoaC	Vitamins, cofactors and micronutrients metabolism	Coenzyme A metabolism	Coenzyme A biosynthesis	B5
MAG002	MBIN_11680	Phosphopantothenoylcysteine synthetase (EC 6.3.2.5)	CoaB	Vitamins, cofactors and micronutrients metabolism	Coenzyme A metabolism	Coenzyme A biosynthesis	B5
MAG002	MBIN_11685	Phosphoglucomutase (EC 5.4.2.2)	Pgm	Carbohydrate utilization	Galactose utilization	Galactose catabolism	Gal
MAG002	MBIN_11685	Phosphomannomutase (EC 5.4.2.8)	ManB	Carbohydrate utilization	Mannose and Mannosides utilization	Mannose and Mannosides catabolism	Man; bMnOS; bMAN
MAG002	MBIN_11690	N-acetylglutamate kinase (EC 2.7.2.8)	ArgB	Amino acid metabolism	Arginine metabolism	Arginine biosynthesis	Arg
MAG002	MBIN_11780	Glycine oxidase ThiO (EC 1.4.3.19)	ThiO	Vitamins, cofactors and micronutrients metabolism	Thiamine metabolism	Thiamine pyrophosphate biosynthesis	B1
MAG002	MBIN_11860	NAD-specific glutamate dehydrogenase (EC 1.4.1.2)	Gdh2	Amino acid metabolism	Glutamate and glutamine metabolism	Glutamate biosynthesis	Glu
MAG002	MBIN_11860	NADP-specific glutamate dehydrogenase (EC 1.4.1.4)	Gdh1	Amino acid metabolism	Glutamate and glutamine metabolism	Glutamate biosynthesis	Glu
MAG002	MBIN_11870	Aspartate aminotransferase (EC 2.6.1.1)	AspC	Amino acid metabolism	Asparagine and aspartate metabolism	Aspartate biosynthesis	Asp
MAG002	MBIN_11960	Acetolactate synthase large subunit (EC 2.2.1.6)	IlvG	Amino acid metabolism	Branched chain amino acids metabolism	Branched chain amino acids biosynthesis	Ile; Val; Leu
MAG002	MBIN_11965	Acetolactate synthase small subunit (EC 2.2.1.6)	IlvM	Amino acid metabolism	Branched chain amino acids metabolism	Branched chain amino acids biosynthesis	Ile; Val; Leu
MAG002	MBIN_11970	Ketol-acid reductoisomerase (NADP(+)) (EC 1.1.1.86)	IlvC	Vitamins, cofactors and micronutrients metabolism	Coenzyme A metabolism	Coenzyme A biosynthesis	B5
MAG002	MBIN_11970	Ketol-acid reductoisomerase (NADP(+)) (EC 1.1.1.86)	IlvC	Vitamins, cofactors and micronutrients metabolism	Coenzyme A metabolism	Coenzyme A biosynthesis	Ile; Val; Leu
MAG002	MBIN_11970	Ketol-acid reductoisomerase (NADP(+)) (EC 1.1.1.86)	IlvC	Amino acid metabolism	Branched chain amino acids metabolism	Branched chain amino acids biosynthesis	B5
MAG002	MBIN_11970	Ketol-acid reductoisomerase (NADP(+)) (EC 1.1.1.86)	IlvC	Amino acid metabolism	Branched chain amino acids metabolism	Branched chain amino acids biosynthesis	Ile; Val; Leu
MAG002	MBIN_12115	Mannose-6-phosphate isomerase (EC 5.3.1.8)	ManA	Carbohydrate utilization	Mannose and Mannosides utilization	Mannose and Mannosides catabolism	Man; bMnOS; bMAN
MAG002	MBIN_12160	Vitamin B12 ABC transporter, permease component BtuC	BtuC	Vitamins, cofactors and micronutrients metabolism	Vitamin B12 metabolism	Cobalamin uptake	B12
MAG002	MBIN_12165	Vitamin B12 ABC transporter, B12-binding component BtuF	BtuF	Vitamins, cofactors and micronutrients metabolism	Vitamin B12 metabolism	Cobalamin uptake	B12
MAG002	MBIN_12220	Succinate dehydrogenase cytochrome b-556 subunit	SdhC	Fermentation	Succinate fermentation	Succinate production	Succinate
MAG002	MBIN_12225	Succinate dehydrogenase hydrophobic membrane anchor protein	SdhD	Fermentation	Succinate fermentation	Succinate production	Succinate
MAG002	MBIN_12230	Succinate dehydrogenase flavoprotein subunit (EC 1.3.5.1)	SdhA	Fermentation	Succinate fermentation	Succinate production	Succinate
MAG002	MBIN_12235	Succinate dehydrogenase iron-sulfur protein (EC 1.3.5.1)	SdhB	Fermentation	Succinate fermentation	Succinate production	Succinate
MAG002	MBIN_12315	Alcohol dehydrogenase (EC 1.1.1.1)	ADH	Fermentation	Ethanol fermentation	Ethanol production	Ethanol
MAG002	MBIN_12325	Octanoate-[acyl-carrier-protein]-protein-N-octanoyltransferase (EC 2.3.1.181)	LipB1	Vitamins, cofactors and micronutrients metabolism	Lipoate metabolism	Lipoate biosynthesis	LA
MAG002	MBIN_12385	3,4-dihydroxy-2-butanone 4-phosphate synthase (EC 4.1.99.12)	RibB	Vitamins, cofactors and micronutrients metabolism	Riboflavin metabolism	Riboflavin biosynthesis	B2
MAG002	MBIN_12390	Aspartate 1-decarboxylase (EC 4.1.1.11)	PanD	Vitamins, cofactors and micronutrients metabolism	Coenzyme A metabolism	Coenzyme A biosynthesis	B5
MAG002	MBIN_12480	Phosphopantetheine adenylyltransferase (EC 2.7.7.3)	CoaD	Vitamins, cofactors and micronutrients metabolism	Coenzyme A metabolism	Coenzyme A biosynthesis	B5
MAG002	MBIN_12505	Cobyric acid synthase (EC 6.3.5.10)	CbiP	Vitamins, cofactors and micronutrients metabolism	Vitamin B12 metabolism	Cobalamin biosynthesis	B12
MAG002	MBIN_12535	Urea carboxylase-related aminomethyltransferase (EC 2.1.2.10)	AMT	Amino acid metabolism	Urea metabolism	Urea degradation	Urea_d
MAG002	MBIN_12540	Urea carboxylase-related aminomethyltransferase (EC 2.1.2.10)	AMT	Amino acid metabolism	Urea metabolism	Urea degradation	Urea_d
MAG002	MBIN_12545	Urea carboxylase (EC 6.3.4.6)	UC	Amino acid metabolism	Urea metabolism	Urea degradation	Urea_d
MAG002	MBIN_12560	Allophanate hydrolase (EC 3.5.1.54)	AH	Amino acid metabolism	Urea metabolism	Urea degradation	Urea_d
MAG002	MBIN_12565	Urea carboxylase-related ABC transporter, periplasmic substrate-binding protein	UCTsb	Amino acid metabolism	Urea metabolism	Urea uptake	Urea_d
MAG002	MBIN_12585	Urea carboxylase-related ABC transporter, ATPase protein	UCTa	Amino acid metabolism	Urea metabolism	Urea uptake	Urea_d
MAG002	MBIN_12590	Urea carboxylase-related ABC transporter, permease protein	UCTp	Amino acid metabolism	Urea metabolism	Urea uptake	Urea_d
MAG002	MBIN_12630	Thiamin-related 3-oxoacyl-[acyl-carrier protein] reductase OarX	OarX	Vitamins, cofactors and micronutrients metabolism	Thiamine metabolism	Thiamine pyrophosphate biosynthesis	B1
MAG002	MBIN_12635	Urease accessory protein UreD	UreD	Amino acid metabolism	Urea metabolism	Urea degradation	Urea_d
MAG002	MBIN_12640	Urease gamma subunit (EC 3.5.1.5)	UreA	Amino acid metabolism	Urea metabolism	Urea degradation	Urea_d
MAG002	MBIN_12645	Urease beta subunit (EC 3.5.1.5)	UreB	Amino acid metabolism	Urea metabolism	Urea degradation	Urea_d
MAG002	MBIN_12655	Urease alpha subunit (EC 3.5.1.5)	UreC	Amino acid metabolism	Urea metabolism	Urea degradation	Urea_d
MAG002	MBIN_12660	Urease accessory protein UreE	UreE	Amino acid metabolism	Urea metabolism	Urea degradation	Urea_d
MAG002	MBIN_12665	Urease accessory protein UreF	UreF	Amino acid metabolism	Urea metabolism	Urea degradation	Urea_d
MAG002	MBIN_12670	Urease accessory protein UreG	UreG	Amino acid metabolism	Urea metabolism	Urea degradation	Urea_d
MAG002	MBIN_12715	Adenylate kinase (EC 2.7.4.3)	Adk	Nucleotide metabolism	Nucleotide metabolism	Pyrimidine biosynthesis	Pyr
MAG002	MBIN_12735	NADP-specific glutamate dehydrogenase (EC 1.4.1.4)	Gdh1	Amino acid metabolism	Glutamate and glutamine metabolism	Glutamate biosynthesis	Glu
MAG002	MBIN_12795	Phosphoserine aminotransferase (EC 2.6.1.52)	SerC1	Amino acid metabolism	Serine metabolism	Serine biosynthesis	Ser
MAG002	MBIN_12840	Lipid A biosynthesis lauroyl acyltransferase (EC 2.3.1.241)	LpxL	Lipid A biosynthesis	Lipid A biosynthesis	Lipid A biosynthesis	LPS
MAG002	MBIN_13100	NAD synthetase (EC 6.3.1.5)	NadE	Vitamins, cofactors and micronutrients metabolism	NAD/NADP metabolism	NAD/NADP biosynthesis	B3
MAG002	MBIN_13160	Ribosyl nicotinamide transporter, PnuC-like	PnuC	Vitamins, cofactors and micronutrients metabolism	NAD/NADP metabolism	Niacin or NAD precursor uptake	B3
MAG002	MBIN_13175	L-Proline/Glycine betaine transporter ProP	ProP	Amino acid metabolism	Proline metabolism	Proline uptake	Pro_d
MAG002	MBIN_13195	Glutaminase (EC 3.5.1.2)	GlsA	Secondary metabolism	Gamma-aminobutyrate metabolism	Gamma-aminobutyrate degradation	GABA_d
MAG002	MBIN_13225	5-methyltetrahydrofolate--homocysteine methyltransferase (EC 2.1.1.13)	MetH	Amino acid metabolism	Methionine metabolism	Methionine biosynthesis	Met
MAG002	MBIN_13235	D-serine ammonia-lyase (EC 4.3.1.18)	DsdA	Amino acid metabolism	Serine metabolism	Serine degradation	Ser_d
MAG002	MBIN_13345	Carbamoyl-phosphate synthase large chain (EC 6.3.5.5)	CarB	Nucleotide metabolism	Nucleotide metabolism	Pyrimidine biosynthesis	Pyr
MAG002	MBIN_13350	Carbamoyl-phosphate synthase small chain (EC 6.3.5.5)	CarA	Nucleotide metabolism	Nucleotide metabolism	Pyrimidine biosynthesis	Pyr
MAG002	MBIN_13380	Dihydropteroate synthase (EC 2.5.1.15)	FolP	Vitamins, cofactors and micronutrients metabolism	Folate metabolism	Folate biosynthesis	B9
MAG002	MBIN_13405	Glycerate kinase (EC 2.7.1.31)	GK1	Carbohydrate utilization	Glycerate utilization	Glycerate catabolism	Glt
MAG002	MBIN_13665	Glutamine synthetase type I (EC 6.3.1.2)	GlnA3	Amino acid metabolism	Glutamate and glutamine metabolism	Glutamine biosynthesis	Gln
MAG002	MBIN_13680	Aspartate aminotransferase (EC 2.6.1.1)	AspC	Amino acid metabolism	Asparagine and aspartate metabolism	Aspartate biosynthesis	Asp
MAG002	MBIN_13740	Glutamate 5-kinase (EC 2.7.2.11)	ProB	Amino acid metabolism	Proline metabolism	Proline biosynthesis	Pro
MAG002	MBIN_13745	Phosphoserine phosphatase (EC 3.1.3.3)	SerB1	Amino acid metabolism	Serine metabolism	Serine biosynthesis	Ser
MAG002	MBIN_13770	Ethanolamine permease	EutH	Secondary metabolism	Ethanolamine utilization	Ethanolamine utilization	Eut_ut
MAG002	MBIN_13775	Ethanolamine ammonia-lyase heavy chain (EC 4.3.1.7)	EutB	Secondary metabolism	Ethanolamine utilization	Ethanolamine utilization	Eut_ut
MAG002	MBIN_13780	Ethanolamine ammonia-lyase light chain (EC 4.3.1.7)	EutC	Secondary metabolism	Ethanolamine utilization	Ethanolamine utilization	Eut_ut
MAG002	MBIN_13825	Butyryl-CoA dehydrogenase (EC 1.3.99.2)	Bcd	Fermentation	Butyrate fermentation	Butyrate production	Butyrate
MAG002	MBIN_13840	Chorismate mutase I (EC 5.4.99.5)	AroHI	Amino acid metabolism	Aromatic amino acids metabolism	Tyrosine and phenylalanine biosynthesis	Tyr; Phe
MAG002	MBIN_13840	Prephenate dehydratase (EC 4.2.1.51)	PheAp	Amino acid metabolism	Aromatic amino acids metabolism	Tyrosine and phenylalanine biosynthesis	Phe
MAG002	MBIN_13845	3-phosphoshikimate 1-carboxyvinyltransferase (EC 2.5.1.19)	AroA	Amino acid metabolism	Aromatic amino acids metabolism	Chorismate biosynthesis	Chor
MAG002	MBIN_13845	Cyclohexadienyl dehydrogenase (EC 1.3.1.12)(EC 1.3.1.43)	TyrAc	Amino acid metabolism	Aromatic amino acids metabolism	Tyrosine and phenylalanine biosynthesis	Tyr
MAG002	MBIN_13950	Dihydroorotase (EC 3.5.2.3)	PyrC	Nucleotide metabolism	Nucleotide metabolism	Pyrimidine biosynthesis	Pyr
MAG002	MBIN_14035	Taurine ABC transporter, substrate-binding protein TauA	TauA	Secondary metabolism	Taurine utilization	Taurine uptake	Tau_ut
MAG002	MBIN_14040	Taurine ABC transporter, ATP-binding protein TauB	TauB	Secondary metabolism	Taurine utilization	Taurine uptake	Tau_ut
MAG002	MBIN_14045	Taurine ABC transporter, permease protein TauC	TauC	Secondary metabolism	Taurine utilization	Taurine uptake	Tau_ut
MAG002	MBIN_14050	Alpha-ketoglutarate-dependent taurine dioxygenase (EC 1.14.11.17)	TauD	Secondary metabolism	Taurine utilization	Taurine utilization	Tau_ut
MAG002	MBIN_14150	Lipoyl synthase (EC 2.8.1.8)	LipA1	Vitamins, cofactors and micronutrients metabolism	Lipoate metabolism	Lipoate biosynthesis	LA
MAG002	MBIN_14240	NADPH-dependent 7-cyano-7-deazaguanine reductase (EC 1.7.1.13)	QueF	Vitamins, cofactors and micronutrients metabolism	Queuosine metabolism	Queuosine biosynthesis	Q
MAG002	MBIN_14335	Thiamin-phosphate pyrophosphorylase (EC 2.5.1.3)	ThiE	Vitamins, cofactors and micronutrients metabolism	Thiamine metabolism	Thiamine pyrophosphate biosynthesis	B1
MAG002	MBIN_14425	Adenylosuccinate lyase (EC 4.3.2.2)	PurB	Nucleotide metabolism	Nucleotide metabolism	Purine biosynthesis	Pur
MAG002	MBIN_14455	Ketopantoate reductase PanG (EC 1.1.1.169)	PanG	Vitamins, cofactors and micronutrients metabolism	Coenzyme A metabolism	Coenzyme A biosynthesis	B5
MAG002	MBIN_14485	Phosphoribosylformylglycinamidine synthase, glutamine amidotransferase subunit (EC 6.3.5.3)	PurQ	Nucleotide metabolism	Nucleotide metabolism	Purine biosynthesis	Pur
MAG002	MBIN_14485	Phosphoribosylformylglycinamidine synthase, synthetase subunit (EC 6.3.5.3)	PurL	Nucleotide metabolism	Nucleotide metabolism	Purine biosynthesis	Pur
MAG002	MBIN_14515	Nicotinamide-nucleotide adenylyltransferase, NadM family (EC 2.7.7.1)	NadM	Vitamins, cofactors and micronutrients metabolism	NAD/NADP metabolism	NAD/NADP biosynthesis	B3
MAG002	MBIN_14535	7-cyano-7-deazaguanine synthase (EC 6.3.4.20)	QueC	Vitamins, cofactors and micronutrients metabolism	Queuosine metabolism	Queuosine biosynthesis	Q
MAG002	MBIN_14540	7-carboxy-7-deazaguanine synthase (EC 4.3.99.3)	QueE	Vitamins, cofactors and micronutrients metabolism	Queuosine metabolism	Queuosine biosynthesis	Q
MAG002	MBIN_14545	2,3,4,5-tetrahydropyridine-2,6-dicarboxylate N-succinyltransferase (EC 2.3.1.117)	DapD	Amino acid metabolism	Lysine metabolism	Lysine biosynthesis	Lys
MAG002	MBIN_14565	Lysine 2,3-aminomutase (EC 5.4.3.2)	KamA	Fermentation	Butyrate fermentation	Butyrate production	Butyrate
MAG002	MBIN_14565	Lysine 2,3-aminomutase (EC 5.4.3.2)	KamA	Fermentation	Butyrate fermentation	Butyrate production	Lys_d
MAG002	MBIN_14565	Lysine 2,3-aminomutase (EC 5.4.3.2)	KamA	Amino acid metabolism	Lysine metabolism	Lysine degradation	Butyrate
MAG002	MBIN_14565	Lysine 2,3-aminomutase (EC 5.4.3.2)	KamA	Amino acid metabolism	Lysine metabolism	Lysine degradation	Lys_d
MAG002	MBIN_14595	Hydroxymethylpyrimidine ABC transporter, substrate-binding component	ThiY1	Vitamins, cofactors and micronutrients metabolism	Thiamine metabolism	Thiamine and precursor uptake	B1
MAG002	MBIN_14605	Hydroxymethylpyrimidine ABC transporter, transmembrane component	ThiX1	Vitamins, cofactors and micronutrients metabolism	Thiamine metabolism	Thiamine and precursor uptake	B1
MAG002	MBIN_14620	Epoxyqueuosine reductase (EC 1.17.99.6) QueH	QueH	Vitamins, cofactors and micronutrients metabolism	Queuosine metabolism	Queuosine biosynthesis	Q
MAG002	MBIN_14665	Serine acetyltransferase (EC 2.3.1.30)	CysE	Amino acid metabolism	Cysteine metabolism	Cysteine biosynthesis	Cys
MAG002	MBIN_14685	Aspartate aminotransferase (EC 2.6.1.1)	AspC	Amino acid metabolism	Asparagine and aspartate metabolism	Aspartate biosynthesis	Asp
MAG002	MBIN_14715	N-succinyl-L,L-diaminopimelate aminotransferase (EC 2.6.1.17), type 2	DAPC	Amino acid metabolism	Lysine metabolism	Lysine biosynthesis	Lys
MAG002	MBIN_14725	Phosphoribosylglycinamide formyltransferase 2 (EC 6.3.1.21)	PurT	Nucleotide metabolism	Nucleotide metabolism	Purine biosynthesis	Pur
MAG002	MBIN_14755	Methionine ABC transporter permease protein	MetP	Amino acid metabolism	Methionine metabolism	Methionine biosynthesis	Met
MAG002	MBIN_14760	Methionine ABC transporter ATP-binding protein	MetN	Amino acid metabolism	Methionine metabolism	Methionine biosynthesis	Met
MAG002	MBIN_14765	Methionine ABC transporter substrate-binding protein	MetQ	Amino acid metabolism	Methionine metabolism	Methionine biosynthesis	Met
MAG002	MBIN_14790	Succinate-semialdehyde dehydrogenase [NADP+] (EC 1.2.1.79)	GabD2	Secondary metabolism	Gamma-aminobutyrate metabolism	Gamma-aminobutyrate production	GABA
MAG002	MBIN_14790	Succinate-semialdehyde dehydrogenase [NAD] (EC 1.2.1.24)	GabD1	Secondary metabolism	Gamma-aminobutyrate metabolism	Gamma-aminobutyrate production	GABA
MAG002	MBIN_14940	Tetraacyldisaccharide 4'-kinase (EC 2.7.1.130)	LpxK	Lipid A biosynthesis	Lipid A biosynthesis	Lipid A biosynthesis	LPS
MAG002	MBIN_14990	6-carboxy-5,6,7,8-tetrahydropterin synthase (EC 4.1.2.50)	QueD	Vitamins, cofactors and micronutrients metabolism	Queuosine metabolism	Queuosine biosynthesis	Q
MAG002	MBIN_15035	Orotidine 5'-phosphate decarboxylase (EC 4.1.1.23)	PyrF	Nucleotide metabolism	Nucleotide metabolism	Pyrimidine biosynthesis	Pyr
MAG002	MBIN_15080	D-amino acid dehydrogenase (EC 1.4.99.6)	DadA2	Amino acid metabolism	Alanine metabolism	Alanine degradation	Ala_d
MAG002	MBIN_15100	2-keto-3-deoxy-D-arabino-heptulosonate-7-phosphate synthase I alpha (EC 2.5.1.54)	AroG1	Amino acid metabolism	Aromatic amino acids metabolism	Chorismate biosynthesis	Chor
MAG002	MBIN_15130	Lipid-A-disaccharide synthase (EC 2.4.1.182)	LpxB	Lipid A biosynthesis	Lipid A biosynthesis	Lipid A biosynthesis	LPS
MAG002	MBIN_15215	Methionine ABC transporter permease protein	MetP	Amino acid metabolism	Methionine metabolism	Methionine biosynthesis	Met
MAG002	MBIN_15220	Methionine ABC transporter ATP-binding protein	MetN	Amino acid metabolism	Methionine metabolism	Methionine biosynthesis	Met
MAG002	MBIN_15225	Methionine ABC transporter substrate-binding protein	MetQ	Amino acid metabolism	Methionine metabolism	Methionine biosynthesis	Met
MAG002	MBIN_15230	Phosphoribosylamine--glycine ligase (EC 6.3.4.13)	PurD	Nucleotide metabolism	Nucleotide metabolism	Purine biosynthesis	Pur
MAG002	MBIN_15235	IMP cyclohydrolase (EC 3.5.4.10)	PurH2	Nucleotide metabolism	Nucleotide metabolism	Purine biosynthesis	Pur
MAG002	MBIN_15235	Phosphoribosylaminoimidazolecarboxamide formyltransferase (EC 2.1.2.3)	PurH1	Nucleotide metabolism	Nucleotide metabolism	Purine biosynthesis	Pur
MAG002	MBIN_15300	Alanine racemase (EC 5.1.1.1)	AR	Amino acid metabolism	Alanine metabolism	Alanine degradation	Ala_d
MAG002	MBIN_15375	Cytochrome d ubiquinol oxidase subunit II (EC 1.10.3.-)	CydB	Respiration	Microaerobic respiration	Cytochrome d ubiquinol oxidase	mAer
MAG002	MBIN_15380	Cytochrome d ubiquinol oxidase subunit I (EC 1.10.3.-)	CydA	Respiration	Microaerobic respiration	Cytochrome d ubiquinol oxidase	mAer
MAG002	MBIN_15400	Ribokinase (EC 2.7.1.15)	RbsK	Carbohydrate utilization	Ribose utilization	Ribose catabolism	Rib
MAG002	MBIN_15425	Threonine dehydratase (EC 4.3.1.19)	IlvA	Amino acid metabolism	Branched chain amino acids metabolism	Branched chain amino acids biosynthesis	Ile; Val; Leu
MAG002	MBIN_15445	N-acetyl-gamma-glutamyl-phosphate reductase (EC 1.2.1.38)	ArgC	Amino acid metabolism	Arginine metabolism	Arginine biosynthesis	Arg
MAG002	MBIN_15470	Ornithine carbamoyltransferase (EC 2.1.3.3)	ArgF1	Amino acid metabolism	Arginine metabolism	Arginine biosynthesis	Arg
MAG002	MBIN_15470	Ornithine carbamoyltransferase (EC 2.1.3.3)	ArgF1	Amino acid metabolism	Arginine metabolism	Arginine biosynthesis	Arg_d
MAG002	MBIN_15470	Ornithine carbamoyltransferase (EC 2.1.3.3)	ArgF1	Amino acid metabolism	Arginine metabolism	Arginine degradation	Arg
MAG002	MBIN_15470	Ornithine carbamoyltransferase (EC 2.1.3.3)	ArgF1	Amino acid metabolism	Arginine metabolism	Arginine degradation	Arg_d
MAG002	MBIN_15540	Biotin synthase (EC 2.8.1.6)	BioB	Vitamins, cofactors and micronutrients metabolism	Biotin metabolism	Biotin biosynthesis	B7
MAG002	MBIN_15545	Epoxyqueuosine reductase (EC 1.17.99.6) QueG	QueG	Vitamins, cofactors and micronutrients metabolism	Queuosine metabolism	Queuosine biosynthesis	Q
MAG002	MBIN_15580	S-adenosylmethionine synthetase (EC 2.5.1.6)	MetK	Amino acid metabolism	Methionine metabolism	Methionine biosynthesis	Met
MAG002	MBIN_15630	Alcohol dehydrogenase (EC 1.1.1.1)	ADH	Fermentation	Ethanol fermentation	Ethanol production	Ethanol
MAG002	MBIN_15650	Hydroxyethylthiazole kinase (EC 2.7.1.50)	ThiM	Vitamins, cofactors and micronutrients metabolism	Thiamine metabolism	Thiamine pyrophosphate biosynthesis	B1
MAG002	MBIN_15735	3-ketoacyl-CoA thiolase (EC 2.3.1.16)	Thl	Fermentation	Butyrate fermentation	Butyrate production	Butyrate
MAG002	MBIN_15780	Alcohol dehydrogenase (EC 1.1.1.1)	ADH	Fermentation	Ethanol fermentation	Ethanol production	Ethanol
MAG002	MBIN_15905	3-dehydroquinate dehydratase II (EC 4.2.1.10)	AroD2	Amino acid metabolism	Aromatic amino acids metabolism	Chorismate biosynthesis	Chor
MAG002	MBIN_15970	2-amino-4-hydroxy-6-hydroxymethyldihydropteridine pyrophosphokinase (EC 2.7.6.3)	FolK	Vitamins, cofactors and micronutrients metabolism	Folate metabolism	Folate biosynthesis	B9
MAG003	MBIN_00005	Predicted cobalt ABC transporter, periplasmic substrate-binding component CnoA	CnoA	Vitamins, cofactors and micronutrients metabolism	Vitamin B12 metabolism	Cobalt uptake	B12
MAG003	MBIN_00010	Predicted cobalt ABC transporter, periplasmic substrate-binding component CnoA	CnoA	Vitamins, cofactors and micronutrients metabolism	Vitamin B12 metabolism	Cobalt uptake	B12
MAG003	MBIN_00035	Predicted cobalt ABC transporter, periplasmic substrate-binding component CnoA	CnoA	Vitamins, cofactors and micronutrients metabolism	Vitamin B12 metabolism	Cobalt uptake	B12
MAG003	MBIN_00075	7-cyano-7-deazaguanine synthase (EC 6.3.4.20)	QueC	Vitamins, cofactors and micronutrients metabolism	Queuosine metabolism	Queuosine biosynthesis	Q
MAG003	MBIN_00080	Substrate-specific component QueT (COG4708) of predicted queuosine-regulated ECF transporter	QueT	Vitamins, cofactors and micronutrients metabolism	Queuosine metabolism	Queuosine uptake	Q
MAG003	MBIN_00085	NAD-specific glutamate dehydrogenase (EC 1.4.1.2)	Gdh2	Amino acid metabolism	Glutamate and glutamine metabolism	Glutamate biosynthesis	Glu
MAG003	MBIN_00095	Predicted regulator PutR for proline utilization, GntR family	PutR2	Amino acid metabolism	Proline metabolism	Proline degradation	Pro_d
MAG003	MBIN_00110	Phosphoglucomutase (EC 5.4.2.2)	Pgm	Carbohydrate utilization	Galactose utilization	Galactose catabolism	Gal
MAG003	MBIN_00230	Fumarate hydratase class I, alpha region (EC 4.2.1.2)	Fum1a	Fermentation	Succinate fermentation	Succinate production	Succinate
MAG003	MBIN_00235	Fumarate hydratase class I, beta region (EC 4.2.1.2)	Fum1b	Fermentation	Succinate fermentation	Succinate production	Succinate
MAG003	MBIN_00260	L-serine dehydratase, beta subunit (EC 4.3.1.17)	SdaAb	Amino acid metabolism	Serine metabolism	Serine degradation	Ser_d
MAG003	MBIN_00265	L-serine dehydratase, alpha subunit (EC 4.3.1.17)	SdaAa	Amino acid metabolism	Serine metabolism	Serine degradation	Ser_d
MAG003	MBIN_00535	Adenylate kinase (EC 2.7.4.3)	Adk	Nucleotide metabolism	Nucleotide metabolism	Pyrimidine biosynthesis	Pyr
MAG003	MBIN_00620	Prephenate and/or arogenate dehydrogenase (unknown specificity) (EC 1.3.1.12)(EC 1.3.1.43)	TyrAx	Amino acid metabolism	Aromatic amino acids metabolism	Tyrosine and phenylalanine biosynthesis	Tyr
MAG003	MBIN_00625	Nicotinate-nucleotide--dimethylbenzimidazole phosphoribosyltransferase (EC 2.4.2.21)	CobT	Vitamins, cofactors and micronutrients metabolism	Vitamin B12 metabolism	Cobalamin biosynthesis	B12
MAG003	MBIN_00630	Nicotinate-nucleotide--dimethylbenzimidazole phosphoribosyltransferase (EC 2.4.2.21)	CobT	Vitamins, cofactors and micronutrients metabolism	Vitamin B12 metabolism	Cobalamin biosynthesis	B12
MAG003	MBIN_00755	Dihydroxy-acid dehydratase (EC 4.2.1.9)	IlvD	Amino acid metabolism	Branched chain amino acids metabolism	Branched chain amino acids biosynthesis	Ile; Val; Leu
MAG003	MBIN_00760	Threonine dehydratase (EC 4.3.1.19)	IlvA	Amino acid metabolism	Branched chain amino acids metabolism	Branched chain amino acids biosynthesis	Ile; Val; Leu
MAG003	MBIN_00765	Threonine dehydratase (EC 4.3.1.19)	IlvA	Amino acid metabolism	Branched chain amino acids metabolism	Branched chain amino acids biosynthesis	Ile; Val; Leu
MAG003	MBIN_00770	Acetolactate synthase large subunit (EC 2.2.1.6)	IlvG	Amino acid metabolism	Branched chain amino acids metabolism	Branched chain amino acids biosynthesis	Ile; Val; Leu
MAG003	MBIN_00775	Acetolactate synthase large subunit (EC 2.2.1.6)	IlvG	Amino acid metabolism	Branched chain amino acids metabolism	Branched chain amino acids biosynthesis	Ile; Val; Leu
MAG003	MBIN_00780	Acetolactate synthase large subunit (EC 2.2.1.6)	IlvG	Amino acid metabolism	Branched chain amino acids metabolism	Branched chain amino acids biosynthesis	Ile; Val; Leu
MAG003	MBIN_00790	Ketol-acid reductoisomerase (NADP(+)) (EC 1.1.1.86)	IlvC	Vitamins, cofactors and micronutrients metabolism	Coenzyme A metabolism	Coenzyme A biosynthesis	B5
MAG003	MBIN_00790	Ketol-acid reductoisomerase (NADP(+)) (EC 1.1.1.86)	IlvC	Vitamins, cofactors and micronutrients metabolism	Coenzyme A metabolism	Coenzyme A biosynthesis	Ile; Val; Leu
MAG003	MBIN_00790	Ketol-acid reductoisomerase (NADP(+)) (EC 1.1.1.86)	IlvC	Amino acid metabolism	Branched chain amino acids metabolism	Branched chain amino acids biosynthesis	B5
MAG003	MBIN_00790	Ketol-acid reductoisomerase (NADP(+)) (EC 1.1.1.86)	IlvC	Amino acid metabolism	Branched chain amino acids metabolism	Branched chain amino acids biosynthesis	Ile; Val; Leu
MAG003	MBIN_00830	Pyrroline-5-carboxylate reductase (EC 1.5.1.2)	ProC	Amino acid metabolism	Proline metabolism	Proline biosynthesis	Pro
MAG003	MBIN_01025	Proline/sodium symporter PutP (TC 2.A.21.2.1)	PutP	Amino acid metabolism	Proline metabolism	Proline uptake	Pro_d
MAG003	MBIN_01040	Dihydrofolate reductase (EC 1.5.1.3)	FolA	Vitamins, cofactors and micronutrients metabolism	Folate metabolism	Folate biosynthesis	B9
MAG003	MBIN_01135	Spermidine synthase (EC 2.5.1.16)	SpeE	Secondary metabolism	Putrescine metabolism	Putrescine utilization	Put_ut
MAG003	MBIN_01205	Cytochrome d ubiquinol oxidase subunit I (EC 1.10.3.-)	CydA	Respiration	Microaerobic respiration	Cytochrome d ubiquinol oxidase	mAer
MAG003	MBIN_01210	Cytochrome d ubiquinol oxidase subunit II (EC 1.10.3.-)	CydB	Respiration	Microaerobic respiration	Cytochrome d ubiquinol oxidase	mAer
MAG003	MBIN_01230	Pyridoxal kinase (EC 2.7.1.35)	PdxK	Vitamins, cofactors and micronutrients metabolism	Vitamin B6 metabolism	Pyridoxine and pyridoxal phosphate biosynthesis	B6
MAG003	MBIN_01280	GTP cyclohydrolase I (EC 3.5.4.16) type 1	FolE1	Vitamins, cofactors and micronutrients metabolism	Folate metabolism	Folate biosynthesis	B9
MAG003	MBIN_01280	GTP cyclohydrolase I (EC 3.5.4.16) type 1	FolE1	Vitamins, cofactors and micronutrients metabolism	Folate metabolism	Folate biosynthesis	Q
MAG003	MBIN_01280	GTP cyclohydrolase I (EC 3.5.4.16) type 1	FolE1	Vitamins, cofactors and micronutrients metabolism	Queuosine metabolism	Queuosine biosynthesis	B9
MAG003	MBIN_01280	GTP cyclohydrolase I (EC 3.5.4.16) type 1	FolE1	Vitamins, cofactors and micronutrients metabolism	Queuosine metabolism	Queuosine biosynthesis	Q
MAG003	MBIN_01285	Dihydropteroate synthase (EC 2.5.1.15)	FolP	Vitamins, cofactors and micronutrients metabolism	Folate metabolism	Folate biosynthesis	B9
MAG003	MBIN_01290	Dihydroneopterin aldolase (EC 4.1.2.25)	FolB	Vitamins, cofactors and micronutrients metabolism	Folate metabolism	Folate biosynthesis	B9
MAG003	MBIN_01295	2-amino-4-hydroxy-6-hydroxymethyldihydropteridine pyrophosphokinase (EC 2.7.6.3)	FolK	Vitamins, cofactors and micronutrients metabolism	Folate metabolism	Folate biosynthesis	B9
MAG003	MBIN_01310	L-lactate dehydrogenase (EC 1.1.1.27)	LLdh	Fermentation	Lactate fermentation	Lactate production	L-Lactate
MAG003	MBIN_01350	Biotin--protein ligase (EC 6.3.4.9)(EC 6.3.4.10)(EC 6.3.4.11)(EC 6.3.4.15)	BirA	Vitamins, cofactors and micronutrients metabolism	Biotin metabolism	Biotin biosynthesis	B7
MAG003	MBIN_01355	Pantothenate kinase type III, CoaX-like (EC 2.7.1.33)	CoaX	Vitamins, cofactors and micronutrients metabolism	Coenzyme A metabolism	Coenzyme A biosynthesis	B5
MAG003	MBIN_01460	Methionine ABC transporter ATP-binding protein	MetN	Amino acid metabolism	Methionine metabolism	Methionine biosynthesis	Met
MAG003	MBIN_01500	UDP-3-O-[3-hydroxymyristoyl] glucosamine N-acyltransferase (EC 2.3.1.191)	LpxD	Lipid A biosynthesis	Lipid A biosynthesis	Lipid A biosynthesis	LPS
MAG003	MBIN_01505	Lipid A biosynthesis lauroyl acyltransferase (EC 2.3.1.241)	LpxL	Lipid A biosynthesis	Lipid A biosynthesis	Lipid A biosynthesis	LPS
MAG003	MBIN_01510	UDP-3-O-[3-hydroxymyristoyl] N-acetylglucosamine deacetylase (EC 3.5.1.108)	LpxC	Lipid A biosynthesis	Lipid A biosynthesis	Lipid A biosynthesis	LPS
MAG003	MBIN_01520	Acyl-[acyl-carrier-protein]--UDP-N-acetylglucosamine O-acyltransferase (EC 2.3.1.129)	LpxA	Lipid A biosynthesis	Lipid A biosynthesis	Lipid A biosynthesis	LPS
MAG003	MBIN_01530	Lipid-A-disaccharide synthase (EC 2.4.1.182)	LpxB	Lipid A biosynthesis	Lipid A biosynthesis	Lipid A biosynthesis	LPS
MAG003	MBIN_01540	3-deoxy-D-manno-octulosonic acid transferase (EC 2.4.99.12)(EC 2.4.99.13)	WaaA	Lipid A biosynthesis	Lipid A biosynthesis	Lipid A biosynthesis	LPS
MAG003	MBIN_01545	Tetraacyldisaccharide 4'-kinase (EC 2.7.1.130)	LpxK	Lipid A biosynthesis	Lipid A biosynthesis	Lipid A biosynthesis	LPS
MAG003	MBIN_01570	Lipid A biosynthesis lauroyl acyltransferase (EC 2.3.1.241)	LpxL	Lipid A biosynthesis	Lipid A biosynthesis	Lipid A biosynthesis	LPS
MAG003	MBIN_01660	Aspartate carbamoyltransferase (EC 2.1.3.2)	PyrB	Nucleotide metabolism	Nucleotide metabolism	Pyrimidine biosynthesis	Pyr
MAG003	MBIN_01665	Dihydroorotase (EC 3.5.2.3)	PyrC	Nucleotide metabolism	Nucleotide metabolism	Pyrimidine biosynthesis	Pyr
MAG003	MBIN_01670	Carbamoyl-phosphate synthase small chain (EC 6.3.5.5)	CarA	Nucleotide metabolism	Nucleotide metabolism	Pyrimidine biosynthesis	Pyr
MAG003	MBIN_01675	Carbamoyl-phosphate synthase large chain (EC 6.3.5.5)	CarB	Nucleotide metabolism	Nucleotide metabolism	Pyrimidine biosynthesis	Pyr
MAG003	MBIN_01680	Dihydroorotate dehydrogenase (NAD(+)), electron transfer subunit (EC 1.3.1.14)	PyrDe	Nucleotide metabolism	Nucleotide metabolism	Pyrimidine biosynthesis	Pyr
MAG003	MBIN_01685	Dihydroorotate dehydrogenase (NAD(+)), catalytic subunit (EC 1.3.1.14)	PyrDc	Nucleotide metabolism	Nucleotide metabolism	Pyrimidine biosynthesis	Pyr
MAG003	MBIN_01710	Substrate-specific component PdxU2 of predicted pyridoxin-related ECF transporter	PdxU2	Vitamins, cofactors and micronutrients metabolism	Vitamin B6 metabolism	Pyridoxine and pyridoxal uptake	B6
MAG003	MBIN_01815	S-adenosylmethionine:tRNA ribosyltransferase-isomerase (EC 2.4.99.17)	QueA	Vitamins, cofactors and micronutrients metabolism	Queuosine metabolism	Queuosine biosynthesis	Q
MAG003	MBIN_01820	Queuine tRNA-ribosyltransferase (EC 2.4.2.29)	qTGT	Vitamins, cofactors and micronutrients metabolism	Queuosine metabolism	Queuosine biosynthesis	Q
MAG003	MBIN_01920	Arginine decarboxylase (EC 4.1.1.19)	SpeA	Amino acid metabolism	Arginine metabolism	Arginine degradation	Arg_d
MAG003	MBIN_01990	Methionine synthase II (cobalamin-independent)	MetE2	Amino acid metabolism	Methionine metabolism	Methionine biosynthesis	Met
MAG003	MBIN_01995	Methionine biosynthesis and transport regulator MtaR, LysR family	MtaR	Amino acid metabolism	Methionine metabolism	Methionine biosynthesis	Met
MAG003	MBIN_02070	Substrate-specific component PanT of predicted pantothenate ECF transporter	PanT	Vitamins, cofactors and micronutrients metabolism	Coenzyme A metabolism	Pantothenate or precursor uptake	B5
MAG003	MBIN_02130	Substrate-specific component BioY of biotin ECF transporter	BioY	Vitamins, cofactors and micronutrients metabolism	Biotin metabolism	Biotin uptake	B7
MAG003	MBIN_02135	3-ketoacyl-CoA thiolase (EC 2.3.1.16)	Thl	Fermentation	Butyrate fermentation	Butyrate production	Butyrate
MAG003	MBIN_02160	UDP-glucose 4-epimerase (EC 5.1.3.2)	GalE	Carbohydrate utilization	Galactose utilization	Galactose catabolism	Gal
MAG003	MBIN_02175	UDP-glucose 4-epimerase (EC 5.1.3.2)	GalE	Carbohydrate utilization	Galactose utilization	Galactose catabolism	Gal
MAG003	MBIN_02195	Branched-chain amino acid ABC transporter, amino acid-binding protein (TC 3.A.1.4.1)	LivB	Amino acid metabolism	Branched chain amino acids metabolism	Branched chain amino acids uptake	Ile; Val; Leu
MAG003	MBIN_02200	High-affinity branched-chain amino acid transport system permease protein LivH (TC 3.A.1.4.1)	LivH	Amino acid metabolism	Branched chain amino acids metabolism	Branched chain amino acids uptake	Ile; Val; Leu
MAG003	MBIN_02205	Branched-chain amino acid transport system permease protein LivM (TC 3.A.1.4.1)	LivM	Amino acid metabolism	Branched chain amino acids metabolism	Branched chain amino acids uptake	Ile; Val; Leu
MAG003	MBIN_02210	Branched-chain amino acid transport ATP-binding protein LivG (TC 3.A.1.4.1)	LivG	Amino acid metabolism	Branched chain amino acids metabolism	Branched chain amino acids uptake	Ile; Val; Leu
MAG003	MBIN_02215	Branched-chain amino acid transport ATP-binding protein LivF (TC 3.A.1.4.1)	LivF	Amino acid metabolism	Branched chain amino acids metabolism	Branched chain amino acids uptake	Ile; Val; Leu
MAG003	MBIN_02505	Predicted cobalt ABC transporter, periplasmic substrate-binding component CnoA	CnoA	Vitamins, cofactors and micronutrients metabolism	Vitamin B12 metabolism	Cobalt uptake	B12
MAG003	MBIN_02535	Argininosuccinate lyase (EC 4.3.2.1)	ArgH	Amino acid metabolism	Arginine metabolism	Arginine biosynthesis	Arg
MAG003	MBIN_02540	Argininosuccinate lyase (EC 4.3.2.1)	ArgH	Amino acid metabolism	Arginine metabolism	Arginine biosynthesis	Arg
MAG003	MBIN_02545	Argininosuccinate lyase (EC 4.3.2.1)	ArgH	Amino acid metabolism	Arginine metabolism	Arginine biosynthesis	Arg
MAG003	MBIN_02550	Argininosuccinate synthase (EC 6.3.4.5)	ArgG	Amino acid metabolism	Arginine metabolism	Arginine biosynthesis	Arg
MAG003	MBIN_02575	Diaminopimelate epimerase (EC 5.1.1.7)	DapF	Amino acid metabolism	Lysine metabolism	Lysine biosynthesis	Lys
MAG003	MBIN_02585	1-phosphofructokinase (EC 2.7.1.56)	FruK	Carbohydrate utilization	Mannitol utilization	Mannitol catabolism	Mtl
MAG003	MBIN_02585	1-phosphofructokinase (EC 2.7.1.56)	FruK	Carbohydrate utilization	Mannitol utilization	Mannitol catabolism	Stl; Sor
MAG003	MBIN_02585	1-phosphofructokinase (EC 2.7.1.56)	FruK	Carbohydrate utilization	Mannitol utilization	Mannitol catabolism	Fru
MAG003	MBIN_02585	1-phosphofructokinase (EC 2.7.1.56)	FruK	Carbohydrate utilization	Sorbitol utilization; Sorbose utilization	Sorbitol catabolism; Sorbose catabolism	Mtl
MAG003	MBIN_02585	1-phosphofructokinase (EC 2.7.1.56)	FruK	Carbohydrate utilization	Sorbitol utilization; Sorbose utilization	Sorbitol catabolism; Sorbose catabolism	Stl; Sor
MAG003	MBIN_02585	1-phosphofructokinase (EC 2.7.1.56)	FruK	Carbohydrate utilization	Sorbitol utilization; Sorbose utilization	Sorbitol catabolism; Sorbose catabolism	Fru
MAG003	MBIN_02585	1-phosphofructokinase (EC 2.7.1.56)	FruK	Carbohydrate utilization	Fructose utilization	Fructose catabolism	Mtl
MAG003	MBIN_02585	1-phosphofructokinase (EC 2.7.1.56)	FruK	Carbohydrate utilization	Fructose utilization	Fructose catabolism	Stl; Sor
MAG003	MBIN_02585	1-phosphofructokinase (EC 2.7.1.56)	FruK	Carbohydrate utilization	Fructose utilization	Fructose catabolism	Fru
MAG003	MBIN_02590	PTS system, fructose-specific IIA component (EC 2.7.1.69)	FruAa	Carbohydrate utilization	Fructose utilization	Fructose uptake	Fru
MAG003	MBIN_02590	PTS system, fructose-specific IIB component (EC 2.7.1.69)	FruAb	Carbohydrate utilization	Fructose utilization	Fructose uptake	Fru
MAG003	MBIN_02590	PTS system, fructose-specific IIC component (EC 2.7.1.69)	FruAc	Carbohydrate utilization	Fructose utilization	Fructose uptake	Fru
MAG003	MBIN_02615	Cysteine synthase (EC 2.5.1.47)	CysK	Amino acid metabolism	Cysteine metabolism	Cysteine biosynthesis	Cys
MAG003	MBIN_02635	CTP synthase (EC 6.3.4.2)	PyrG	Nucleotide metabolism	Nucleotide metabolism	Pyrimidine biosynthesis	Pyr
MAG003	MBIN_02670	Branched-chain amino acid transport system carrier protein	BraB	Amino acid metabolism	Branched chain amino acids metabolism	Branched chain amino acids uptake	Ile; Val; Leu
MAG003	MBIN_02680	Malate dehydrogenase (EC 1.1.1.37)	Mdh	Fermentation	Succinate fermentation	Succinate production	Succinate
MAG003	MBIN_02685	DL-lactate permease, LctP family	LldP	Secondary metabolism	Lactate utilization	D-lactate utilization; L-lactate utilization	Llac_ut; Dlac_ut
MAG003	MBIN_02710	Putative iron-containing NADPH-dependent propanol dehydrogenase	PduQ	Secondary metabolism	Propanediol utilization	Propanediol utilization	PD_ut
MAG003	MBIN_02715	CoA-acylating propionaldehyde dehydrogenase	PduP	Fermentation	Propionate fermentation	Propionate production	Propionate
MAG003	MBIN_02715	CoA-acylating propionaldehyde dehydrogenase	PduP	Fermentation	Propionate fermentation	Propionate production	PD_ut
MAG003	MBIN_02715	CoA-acylating propionaldehyde dehydrogenase	PduP	Secondary metabolism	Propanediol utilization	Propanediol utilization	Propionate
MAG003	MBIN_02715	CoA-acylating propionaldehyde dehydrogenase	PduP	Secondary metabolism	Propanediol utilization	Propanediol utilization	PD_ut
MAG003	MBIN_02730	Propanediol utilization protein similar to EutJ	PduY	Secondary metabolism	Propanediol utilization	Propanediol utilization	PD_ut
MAG003	MBIN_02735	Phosphate propanoyltransferase (EC 2.3.1.222)	PduL	Fermentation	Propionate fermentation	Propionate production	Propionate
MAG003	MBIN_02735	Phosphate propanoyltransferase (EC 2.3.1.222)	PduL	Fermentation	Propionate fermentation	Propionate production	PD_ut
MAG003	MBIN_02735	Phosphate propanoyltransferase (EC 2.3.1.222)	PduL	Secondary metabolism	Propanediol utilization	Propanediol utilization	Propionate
MAG003	MBIN_02735	Phosphate propanoyltransferase (EC 2.3.1.222)	PduL	Secondary metabolism	Propanediol utilization	Propanediol utilization	PD_ut
MAG003	MBIN_02740	Propanediol utilization polyhedral body protein PduJ	PduJ	Secondary metabolism	Propanediol utilization	Propanediol utilization	PD_ut
MAG003	MBIN_02745	Propanediol utilization polyhedral body protein PduK	PduK	Secondary metabolism	Propanediol utilization	Propanediol utilization	PD_ut
MAG003	MBIN_02755	Propanediol utilization polyhedral body protein PduB	PduB	Secondary metabolism	Propanediol utilization	Propanediol utilization	PD_ut
MAG003	MBIN_02760	Propanediol utilization polyhedral body protein PduA	PduA	Secondary metabolism	Propanediol utilization	Propanediol utilization	PD_ut
MAG003	MBIN_02765	Nicotinate-nucleotide--dimethylbenzimidazole phosphoribosyltransferase (EC 2.4.2.21)	CobT	Vitamins, cofactors and micronutrients metabolism	Vitamin B12 metabolism	Cobalamin biosynthesis	B12
MAG003	MBIN_02770	Propanediol utilization protein PduV	PduV	Secondary metabolism	Propanediol utilization	Propanediol utilization	PD_ut
MAG003	MBIN_02775	Propanediol utilization polyhedral body protein PduU	PduU	Secondary metabolism	Propanediol utilization	Propanediol utilization	PD_ut
MAG003	MBIN_02780	Propanediol diffusion facilitator	PduF	Secondary metabolism	Propanediol utilization	Propanediol utilization	PD_ut
MAG003	MBIN_02785	ATP:Cob(I)alamin adenosyltransferase (EC 2.5.1.17), propanediol utilization	PduO	Secondary metabolism	Propanediol utilization	Propanediol utilization	PD_ut
MAG003	MBIN_02785	Cob(I)alamin adenosyltransferase (EC 2.5.1.17)	BtuR1	Vitamins, cofactors and micronutrients metabolism	Vitamin B12 metabolism	Cobalamin biosynthesis	B12
MAG003	MBIN_02790	Propanediol dehydratase reactivation factor small subunit	PduH	Secondary metabolism	Propanediol utilization	Propanediol utilization	PD_ut
MAG003	MBIN_02795	Propanediol dehydratase reactivation factor large subunit	PduG	Fermentation	Propionate fermentation	Propionate production	Propionate
MAG003	MBIN_02795	Propanediol dehydratase reactivation factor large subunit	PduG	Fermentation	Propionate fermentation	Propionate production	PD_ut
MAG003	MBIN_02795	Propanediol dehydratase reactivation factor large subunit	PduG	Secondary metabolism	Propanediol utilization	Propanediol utilization	Propionate
MAG003	MBIN_02795	Propanediol dehydratase reactivation factor large subunit	PduG	Secondary metabolism	Propanediol utilization	Propanediol utilization	PD_ut
MAG003	MBIN_02800	Propanediol dehydratase small subunit (EC 4.2.1.28)	PduE	Fermentation	Propionate fermentation	Propionate production	Propionate
MAG003	MBIN_02800	Propanediol dehydratase small subunit (EC 4.2.1.28)	PduE	Fermentation	Propionate fermentation	Propionate production	PD_ut
MAG003	MBIN_02800	Propanediol dehydratase small subunit (EC 4.2.1.28)	PduE	Secondary metabolism	Propanediol utilization	Propanediol utilization	Propionate
MAG003	MBIN_02800	Propanediol dehydratase small subunit (EC 4.2.1.28)	PduE	Secondary metabolism	Propanediol utilization	Propanediol utilization	PD_ut
MAG003	MBIN_02805	Propanediol dehydratase medium subunit (EC 4.2.1.28)	PduD	Fermentation	Propionate fermentation	Propionate production	Propionate
MAG003	MBIN_02805	Propanediol dehydratase medium subunit (EC 4.2.1.28)	PduD	Fermentation	Propionate fermentation	Propionate production	PD_ut
MAG003	MBIN_02805	Propanediol dehydratase medium subunit (EC 4.2.1.28)	PduD	Secondary metabolism	Propanediol utilization	Propanediol utilization	Propionate
MAG003	MBIN_02805	Propanediol dehydratase medium subunit (EC 4.2.1.28)	PduD	Secondary metabolism	Propanediol utilization	Propanediol utilization	PD_ut
MAG003	MBIN_02810	Propanediol dehydratase large subunit (EC 4.2.1.28)	PduC	Fermentation	Propionate fermentation	Propionate production	Propionate
MAG003	MBIN_02810	Propanediol dehydratase large subunit (EC 4.2.1.28)	PduC	Fermentation	Propionate fermentation	Propionate production	PD_ut
MAG003	MBIN_02810	Propanediol dehydratase large subunit (EC 4.2.1.28)	PduC	Secondary metabolism	Propanediol utilization	Propanediol utilization	Propionate
MAG003	MBIN_02810	Propanediol dehydratase large subunit (EC 4.2.1.28)	PduC	Secondary metabolism	Propanediol utilization	Propanediol utilization	PD_ut
MAG003	MBIN_02815	Propanediol utilization polyhedral body protein PduB	PduB	Secondary metabolism	Propanediol utilization	Propanediol utilization	PD_ut
MAG003	MBIN_02820	Propanediol utilization transcriptional activator	PocR	Secondary metabolism	Propanediol utilization	Propanediol utilization	PD_ut
MAG003	MBIN_02830	Nicotinate-nucleotide--dimethylbenzimidazole phosphoribosyltransferase (EC 2.4.2.21)	CobT	Vitamins, cofactors and micronutrients metabolism	Vitamin B12 metabolism	Cobalamin biosynthesis	B12
MAG003	MBIN_02845	1,3-propanediol dehydrogenase (EC 1.1.1.202)	DhaK	Fermentation	Propionate fermentation	Propionate production	Propionate
MAG003	MBIN_02890	2-keto-3-deoxy-D-arabino-heptulosonate-7-phosphate synthase I beta (EC 2.5.1.54)	AroG2	Amino acid metabolism	Aromatic amino acids metabolism	Chorismate biosynthesis	Chor
MAG003	MBIN_02895	3-dehydroquinate synthase (EC 4.2.3.4)	AroB	Amino acid metabolism	Aromatic amino acids metabolism	Chorismate biosynthesis	Chor
MAG003	MBIN_02900	3-phosphoshikimate 1-carboxyvinyltransferase (EC 2.5.1.19)	AroA	Amino acid metabolism	Aromatic amino acids metabolism	Chorismate biosynthesis	Chor
MAG003	MBIN_02905	Chorismate synthase (EC 4.2.3.5)	AroC	Amino acid metabolism	Aromatic amino acids metabolism	Chorismate biosynthesis	Chor
MAG003	MBIN_02910	Chorismate mutase I (EC 5.4.99.5)	AroHI	Amino acid metabolism	Aromatic amino acids metabolism	Tyrosine and phenylalanine biosynthesis	Tyr; Phe
MAG003	MBIN_02910	Prephenate dehydratase (EC 4.2.1.51)	PheAp	Amino acid metabolism	Aromatic amino acids metabolism	Tyrosine and phenylalanine biosynthesis	Phe
MAG003	MBIN_02915	Shikimate kinase I (EC 2.7.1.71)	AroK1	Amino acid metabolism	Aromatic amino acids metabolism	Chorismate biosynthesis	Chor
MAG003	MBIN_02930	3-dehydroquinate dehydratase I (EC 4.2.1.10)	AroD1	Amino acid metabolism	Aromatic amino acids metabolism	Chorismate biosynthesis	Chor
MAG003	MBIN_02970	D-serine/D-alanine/glycine transporter	AlaP2	Amino acid metabolism	Alanine metabolism	Alanine uptake	Ala_d
MAG003	MBIN_03020	Glutamate synthase [NADPH] large chain (EC 1.4.1.13)	GltB	Amino acid metabolism	Glutamate and glutamine metabolism	Glutamate biosynthesis	Glu
MAG003	MBIN_03025	Glutamate synthase [NADPH] large chain (EC 1.4.1.13)	GltB	Amino acid metabolism	Glutamate and glutamine metabolism	Glutamate biosynthesis	Glu
MAG003	MBIN_03030	Glutamate synthase [NADPH] large chain (EC 1.4.1.13)	GltB	Amino acid metabolism	Glutamate and glutamine metabolism	Glutamate biosynthesis	Glu
MAG003	MBIN_03035	Glutamate synthase [NADPH] large chain (EC 1.4.1.13)	GltB	Amino acid metabolism	Glutamate and glutamine metabolism	Glutamate biosynthesis	Glu
MAG003	MBIN_03075	Biotin synthase (EC 2.8.1.6)	BioB	Vitamins, cofactors and micronutrients metabolism	Biotin metabolism	Biotin biosynthesis	B7
MAG003	MBIN_03125	Alcohol dehydrogenase (EC 1.1.1.1)	ADH	Fermentation	Ethanol fermentation	Ethanol production	Ethanol
MAG003	MBIN_03130	Methionine ABC transporter substrate-binding protein	MetQ	Amino acid metabolism	Methionine metabolism	Methionine biosynthesis	Met
MAG003	MBIN_03155	Ribokinase (EC 2.7.1.15)	RbsK	Carbohydrate utilization	Ribose utilization	Ribose catabolism	Rib
MAG003	MBIN_03160	D-ribose pyranase (EC 5.4.99.62)	RbsD	Carbohydrate utilization	Ribose utilization	Ribose catabolism	Rib
MAG003	MBIN_03165	Ribose ABC transport system, ATP-binding protein RbsA (TC 3.A.1.2.1)	RbsA	Carbohydrate utilization	Ribose utilization	Ribose uptake	Rib
MAG003	MBIN_03170	Ribose ABC transport system, permease protein RbsC (TC 3.A.1.2.1)	RbsC	Carbohydrate utilization	Ribose utilization	Ribose uptake	Rib
MAG003	MBIN_03175	Ribose ABC transport system, periplasmic ribose-binding protein RbsB (TC 3.A.1.2.1)	RbsB	Carbohydrate utilization	Ribose utilization	Ribose uptake	Rib
MAG003	MBIN_03260	Pyruvate formate-lyase (EC 2.3.1.54)	PflA	Fermentation	Formate fermentation	Formate production	Formate
MAG003	MBIN_03265	Pyruvate formate-lyase (EC 2.3.1.54)	PflA	Fermentation	Formate fermentation	Formate production	Formate
MAG003	MBIN_03270	Pyruvate formate-lyase activating enzyme (EC 1.97.1.4)	PflB	Fermentation	Formate fermentation	Formate production	Formate
MAG003	MBIN_03275	D-3-phosphoglycerate dehydrogenase (EC 1.1.1.95)	SerA	Amino acid metabolism	Serine metabolism	Serine biosynthesis	Ser
MAG003	MBIN_03280	Alanine racemase (EC 5.1.1.1)	AR	Amino acid metabolism	Alanine metabolism	Alanine degradation	Ala_d
MAG003	MBIN_03350	Adenosylmethionine-8-amino-7-oxononanoate aminotransferase (EC 2.6.1.62)	BioA	Vitamins, cofactors and micronutrients metabolism	Biotin metabolism	Biotin biosynthesis	B7
MAG003	MBIN_03355	Dethiobiotin synthase BioD (EC 6.3.3.3)	BioD	Vitamins, cofactors and micronutrients metabolism	Biotin metabolism	Biotin biosynthesis	B7
MAG003	MBIN_03370	L-lysine permease	LysE2	Fermentation	Butyrate fermentation	Butyrate production	Butyrate
MAG003	MBIN_03395	Respiratory nitrate reductase gamma chain (EC 1.7.99.4)	NarI	Respiration	Anaerobic respiration	Nitrate reduction	NAR
MAG003	MBIN_03400	Respiratory nitrate reductase delta chain (EC 1.7.99.4)	NarJ	Respiration	Anaerobic respiration	Nitrate reduction	NAR
MAG003	MBIN_03405	Respiratory nitrate reductase beta chain (EC 1.7.99.4)	NarH	Respiration	Anaerobic respiration	Nitrate reduction	NAR
MAG003	MBIN_03410	Respiratory nitrate reductase alpha chain (EC 1.7.99.4)	NarG	Respiration	Anaerobic respiration	Nitrate reduction	NAR
MAG003	MBIN_03515	GMP synthase [glutamine-hydrolyzing] (EC 6.3.5.2)	GuaA	Nucleotide metabolism	Nucleotide metabolism	Purine biosynthesis	Pur
MAG003	MBIN_03585	Substrate-specific component NiaX of predicted niacin ECF transporter	NiaX	Vitamins, cofactors and micronutrients metabolism	NAD/NADP metabolism	Niacin or NAD precursor uptake	B3
MAG003	MBIN_03590	3-isopropylmalate dehydrogenase (EC 1.1.1.85)	LeuB	Amino acid metabolism	Branched chain amino acids metabolism	Branched chain amino acids biosynthesis	Leu
MAG003	MBIN_03595	3-isopropylmalate dehydratase small subunit (EC 4.2.1.33)	LeuD	Amino acid metabolism	Branched chain amino acids metabolism	Branched chain amino acids biosynthesis	Leu
MAG003	MBIN_03600	3-isopropylmalate dehydratase large subunit (EC 4.2.1.33)	LeuC	Amino acid metabolism	Branched chain amino acids metabolism	Branched chain amino acids biosynthesis	Leu
MAG003	MBIN_03605	2-isopropylmalate synthase (EC 2.3.3.13)	LeuA	Amino acid metabolism	Branched chain amino acids metabolism	Branched chain amino acids biosynthesis	Leu
MAG003	MBIN_03680	Electron bifurcating butyryl-CoA dehydrogenase, electron transfer flavoprotein alpha	EtfA2	Fermentation	Butyrate fermentation	Butyrate production	Butyrate
MAG003	MBIN_03685	Electron bifurcating butyryl-CoA dehydrogenase, electron transfer flavoprotein beta	EtfB2	Fermentation	Butyrate fermentation	Butyrate production	Butyrate
MAG003	MBIN_03715	Aspartate aminotransferase (EC 2.6.1.1)	AspC	Amino acid metabolism	Asparagine and aspartate metabolism	Aspartate biosynthesis	Asp
MAG003	MBIN_03720	Vitamin B12 ABC transporter, B12-binding component BtuF	BtuF	Vitamins, cofactors and micronutrients metabolism	Vitamin B12 metabolism	Cobalamin uptake	B12
MAG003	MBIN_03930	beta-N-acetylglucosaminidase (EC 3.2.1.52)	Hex	Carbohydrate utilization	N-Acetylglucosamine and chitobiose utilization	Chitobiose catabolism	Chb
MAG003	MBIN_04040	Choline permease LicB	LicB	Secondary metabolism	Trimethylamine production	Trimethylamine production	TMA
MAG003	MBIN_04130	Glycerate kinase (EC 2.7.1.31)	GK1	Carbohydrate utilization	Glycerate utilization	Glycerate catabolism	Glt
MAG003	MBIN_04185	Lysine-specific permease	LysP	Amino acid metabolism	Lysine metabolism	Lysine uptake	Lys
MAG003	MBIN_04270	5,10-methylenetetrahydrofolate reductase (EC 1.5.1.20)	MetF	Amino acid metabolism	Methionine metabolism	Methionine biosynthesis	Met
MAG003	MBIN_04275	5-methyltetrahydrofolate--homocysteine methyltransferase (EC 2.1.1.13)	MetH	Amino acid metabolism	Methionine metabolism	Methionine biosynthesis	Met
MAG003	MBIN_04280	Methionine synthase activation domain (EC 2.1.1.13)	MetH4	Amino acid metabolism	Methionine metabolism	Methionine biosynthesis	Met
MAG003	MBIN_04310	Cob(I)alamin adenosyltransferase (EC 2.5.1.17)	BtuR1	Vitamins, cofactors and micronutrients metabolism	Vitamin B12 metabolism	Cobalamin biosynthesis	B12
MAG003	MBIN_04315	Cob(I)alamin adenosyltransferase (EC 2.5.1.17)	BtuR1	Vitamins, cofactors and micronutrients metabolism	Vitamin B12 metabolism	Cobalamin biosynthesis	B12
MAG003	MBIN_04560	beta-N-acetylglucosaminidase (EC 3.2.1.52)	Hex	Carbohydrate utilization	N-Acetylglucosamine and chitobiose utilization	Chitobiose catabolism	Chb
MAG003	MBIN_04565	Lactaldehyde reductase (EC 1.1.1.77)	FucO	Carbohydrate utilization	Fucose and Fucosides utilization	Fucose and Fucosides catabolism	Fuc
MAG003	MBIN_04595	Predicted D-lactate dehydrogenase, Fe-S protein, FAD/FMN-containing	Dld2	Secondary metabolism	Lactate utilization	D-lactate utilization	Dlac_ut
MAG003	MBIN_04625	Methylmalonyl-CoA mutase small subunit, MutA (EC 5.4.99.2)	MutA	Fermentation	Propionate fermentation	Propionate production	Propionate
MAG003	MBIN_04630	Methylmalonyl-CoA mutase large subunit, MutB (EC 5.4.99.2)	MutB	Fermentation	Propionate fermentation	Propionate production	Propionate
MAG003	MBIN_04635	YgfD: protein that forms a complex with the methylmalonyl-CoA mutase in a pathway for conversion of succinyl-CoA to propionyl-CoA	MutB1	Fermentation	Propionate fermentation	Propionate production	Propionate
MAG003	MBIN_04665	Adenylosuccinate lyase (EC 4.3.2.2)	PurB	Nucleotide metabolism	Nucleotide metabolism	Purine biosynthesis	Pur
MAG003	MBIN_04680	Adenylosuccinate synthetase (EC 6.3.4.4)	PurA	Nucleotide metabolism	Nucleotide metabolism	Purine biosynthesis	Pur
MAG003	MBIN_04700	Pectate lyase precursor (EC 4.2.2.2)	PelA	Carbohydrate utilization	Galacturonate, Glucuronate, Oligogalacturonate and Glucuronide utilization	Hexuronates catabolism	GalAs
MAG003	MBIN_04770	Substrate-specific component PdxU2 of predicted pyridoxin-related ECF transporter	PdxU2	Vitamins, cofactors and micronutrients metabolism	Vitamin B6 metabolism	Pyridoxine and pyridoxal uptake	B6
MAG003	MBIN_04795	Nicotinamidase (EC 3.5.1.19)	PncA	Vitamins, cofactors and micronutrients metabolism	NAD/NADP metabolism	NAD/NADP biosynthesis	B3
MAG003	MBIN_04805	Phosphomethylpyrimidine synthase ThiC (EC 4.1.99.17)	ThiC	Vitamins, cofactors and micronutrients metabolism	Thiamine metabolism	Thiamine pyrophosphate biosynthesis	B1
MAG003	MBIN_04820	Aspartate aminotransferase (EC 2.6.1.1)	AspC	Amino acid metabolism	Asparagine and aspartate metabolism	Aspartate biosynthesis	Asp
MAG003	MBIN_04825	Glutamate synthase [NADPH] small chain (EC 1.4.1.13)	GltD	Amino acid metabolism	Glutamate and glutamine metabolism	Glutamate biosynthesis	Glu
MAG003	MBIN_04845	Phosphate acetyltransferase (EC 2.3.1.8)	Pta	Fermentation	Acetate fermentation	Acetate production	Acetate
MAG003	MBIN_04890	Succinate dehydrogenase flavoprotein subunit (EC 1.3.5.1)	SdhA	Fermentation	Succinate fermentation	Succinate production	Succinate
MAG003	MBIN_04895	Succinate dehydrogenase iron-sulfur protein (EC 1.3.5.1)	SdhB	Fermentation	Succinate fermentation	Succinate production	Succinate
MAG003	MBIN_04900	Succinate dehydrogenase cytochrome b-556 subunit	SdhC	Fermentation	Succinate fermentation	Succinate production	Succinate
MAG003	MBIN_05070	Galactose-1-phosphate uridylyltransferase (EC 2.7.7.10)	GalT	Carbohydrate utilization	Galactose utilization	Galactose catabolism	Gal
MAG003	MBIN_05125	Fumarate hydratase class II (EC 4.2.1.2)	Fum2	Fermentation	Succinate fermentation	Succinate production	Succinate
MAG003	MBIN_05130	Fumarate hydratase class II (EC 4.2.1.2)	Fum2	Fermentation	Succinate fermentation	Succinate production	Succinate
MAG003	MBIN_05180	L-lactate dehydrogenase, Fe-S oxidoreductase subunit LldE (EC 1.1.2.3)	LldE	Secondary metabolism	Lactate utilization	L-lactate utilization	Llac_ut
MAG003	MBIN_05185	L-lactate dehydrogenase, Fe-S oxidoreductase subunit LldE (EC 1.1.2.3)	LldE	Secondary metabolism	Lactate utilization	L-lactate utilization	Llac_ut
MAG003	MBIN_05190	L-lactate dehydrogenase, Iron-sulfur cluster-binding subunit LldF (EC 1.1.2.3)	LldF	Secondary metabolism	Lactate utilization	L-lactate utilization	Llac_ut
MAG003	MBIN_05195	L-lactate dehydrogenase LldG subunit (EC 1.1.2.3)	LldG	Secondary metabolism	Lactate utilization	L-lactate utilization	Llac_ut
MAG003	MBIN_05270	Histidinol-phosphatase (EC 3.1.3.15)	HisJ1	Amino acid metabolism	Histidine metabolism	Histidine biosynthesis	His
MAG003	MBIN_05275	ATP phosphoribosyltransferase (EC 2.4.2.17)	HisG	Amino acid metabolism	Histidine metabolism	Histidine biosynthesis	His
MAG003	MBIN_05275	ATP phosphoribosyltransferase regulatory subunit (EC 2.4.2.17)	HisZ	Amino acid metabolism	Histidine metabolism	Histidine biosynthesis	His
MAG003	MBIN_05280	Histidinol dehydrogenase (EC 1.1.1.23)	HisD	Amino acid metabolism	Histidine metabolism	Histidine biosynthesis	His
MAG003	MBIN_05285	Imidazoleglycerol-phosphate dehydratase (EC 4.2.1.19)	HisB	Amino acid metabolism	Histidine metabolism	Histidine biosynthesis	His
MAG003	MBIN_05290	Phosphoribosylformimino-5-aminoimidazole carboxamide ribotide isomerase (EC 5.3.1.16)	HisA	Amino acid metabolism	Histidine metabolism	Histidine biosynthesis	His
MAG003	MBIN_05295	Imidazole glycerol phosphate synthase cyclase subunit (EC 4.1.3.-)	HisF	Amino acid metabolism	Histidine metabolism	Histidine biosynthesis	His
MAG003	MBIN_05300	Phosphoribosyl-AMP cyclohydrolase (EC 3.5.4.19)	HisI	Amino acid metabolism	Histidine metabolism	Histidine biosynthesis	His
MAG003	MBIN_05305	Phosphoribosyl-ATP pyrophosphatase (EC 3.6.1.31)	HisE	Amino acid metabolism	Histidine metabolism	Histidine biosynthesis	His
MAG003	MBIN_05310	Histidinol-phosphate aminotransferase (EC 2.6.1.9)	HisC	Amino acid metabolism	Histidine metabolism	Histidine biosynthesis	His
MAG003	MBIN_05315	Imidazole glycerol phosphate synthase amidotransferase subunit (EC 2.4.2.-)	HisH	Amino acid metabolism	Histidine metabolism	Histidine biosynthesis	His
MAG003	MBIN_05365	NADPH-dependent 7-cyano-7-deazaguanine reductase (EC 1.7.1.13)	QueF	Vitamins, cofactors and micronutrients metabolism	Queuosine metabolism	Queuosine biosynthesis	Q
MAG003	MBIN_05375	Serine acetyltransferase (EC 2.3.1.30)	CysE	Amino acid metabolism	Cysteine metabolism	Cysteine biosynthesis	Cys
MAG003	MBIN_05430	Putative sugar isomerase involved in processing of exogenous sialic acid	YjgK	Carbohydrate utilization	Sialic acid utilization	Sialic acid catabolism	Neu5Ac
MAG003	MBIN_05485	Anthranilate synthase, aminase component (EC 4.1.3.27)	TrpE	Amino acid metabolism	Aromatic amino acids metabolism	Tryptophan biosynthesis	Trp
MAG003	MBIN_05490	Anthranilate synthase, amidotransferase component (EC 4.1.3.27)	TrpG	Amino acid metabolism	Aromatic amino acids metabolism	Tryptophan biosynthesis	Trp
MAG003	MBIN_05500	Anthranilate phosphoribosyltransferase (EC 2.4.2.18)	TrpD	Amino acid metabolism	Aromatic amino acids metabolism	Tryptophan biosynthesis	Trp
MAG003	MBIN_05505	Indole-3-glycerol phosphate synthase (EC 4.1.1.48)	TrpC	Amino acid metabolism	Aromatic amino acids metabolism	Tryptophan biosynthesis	Trp
MAG003	MBIN_05510	Tryptophan synthase beta chain (EC 4.2.1.20)	TrpB	Amino acid metabolism	Aromatic amino acids metabolism	Tryptophan biosynthesis	Trp
MAG003	MBIN_05515	Tryptophan synthase alpha chain (EC 4.2.1.20)	TrpA	Amino acid metabolism	Aromatic amino acids metabolism	Tryptophan biosynthesis	Trp
MAG003	MBIN_05550	Cystathionine gamma-synthase (EC 2.5.1.48)	CTGS	Amino acid metabolism	Methionine metabolism	Methionine biosynthesis	Met
MAG003	MBIN_05555	Cystathionine beta-lyase (EC 4.4.1.8)	CTBL	Amino acid metabolism	Methionine metabolism	Methionine biosynthesis	Met
MAG003	MBIN_05560	Homoserine O-succinyltransferase (EC 2.3.1.46)	MetA	Amino acid metabolism	Methionine metabolism	Methionine biosynthesis	Met
MAG003	MBIN_05565	O-succinylhomoserine sulfhydrylase (EC 2.5.1.48)	MetY	Amino acid metabolism	Methionine metabolism	Methionine biosynthesis	Met
MAG003	MBIN_05575	Substrate-specific component BioY of biotin ECF transporter	BioY	Vitamins, cofactors and micronutrients metabolism	Biotin metabolism	Biotin uptake	B7
MAG003	MBIN_05600	Nicotinate phosphoribosyltransferase (EC 6.3.4.21)	PncB2	Vitamins, cofactors and micronutrients metabolism	NAD/NADP metabolism	NAD/NADP biosynthesis	B3
MAG003	MBIN_05605	NAD synthetase (EC 6.3.1.5)	NadE	Vitamins, cofactors and micronutrients metabolism	NAD/NADP metabolism	NAD/NADP biosynthesis	B3
MAG003	MBIN_05635	Epoxyqueuosine reductase (EC 1.17.99.6) QueG	QueG	Vitamins, cofactors and micronutrients metabolism	Queuosine metabolism	Queuosine biosynthesis	Q
MAG003	MBIN_05640	Xanthine dehydrogenase, FAD binding subunit (EC 1.17.1.4)	XdhAb	Nucleotide metabolism	Nucleotide metabolism	Purine degradation	Pur_ut
MAG003	MBIN_05645	Xanthine dehydrogenase iron-sulfur subunit (EC 1.17.1.4)	XdhAa	Nucleotide metabolism	Nucleotide metabolism	Purine degradation	Pur_ut
MAG003	MBIN_05650	Xanthine dehydrogenase, molybdenum binding subunit (EC 1.17.1.4)	XdhB	Nucleotide metabolism	Nucleotide metabolism	Purine degradation	Pur_ut
MAG003	MBIN_05765	Histidine ABC transporter, histidine-binding protein	HisX	Amino acid metabolism	Histidine metabolism	Histidine uptake	His
MAG003	MBIN_05770	Histidine ABC transporter, histidine-binding protein	HisX	Amino acid metabolism	Histidine metabolism	Histidine uptake	His
MAG003	MBIN_05775	Histidine ABC transporter, permease protein	HisY	Amino acid metabolism	Histidine metabolism	Histidine uptake	His
MAG003	MBIN_05780	Histidine ABC transporter, ATP-binding protein	HisZt	Amino acid metabolism	Histidine metabolism	Histidine uptake	His
MAG003	MBIN_05785	Histidine ABC transporter, ATP-binding protein	HisZt	Amino acid metabolism	Histidine metabolism	Histidine uptake	His
MAG003	MBIN_05795	Histidine ABC transporter, ATP-binding protein	HisZt	Amino acid metabolism	Histidine metabolism	Histidine uptake	His
MAG003	MBIN_05835	Predicted hydroxymethylpyrimidine transporter CytX	CytX	Vitamins, cofactors and micronutrients metabolism	Thiamine metabolism	Thiamine and precursor uptake	B1
MAG003	MBIN_05840	Hydroxymethylpyrimidine phosphate kinase ThiD (EC 2.7.4.7)	ThiD	Vitamins, cofactors and micronutrients metabolism	Thiamine metabolism	Thiamine pyrophosphate biosynthesis	B1
MAG003	MBIN_05845	Hydroxyethylthiazole kinase (EC 2.7.1.50)	ThiM	Vitamins, cofactors and micronutrients metabolism	Thiamine metabolism	Thiamine pyrophosphate biosynthesis	B1
MAG003	MBIN_05845	Thiamin-phosphate pyrophosphorylase (EC 2.5.1.3)	ThiE	Vitamins, cofactors and micronutrients metabolism	Thiamine metabolism	Thiamine pyrophosphate biosynthesis	B1
MAG003	MBIN_05905	Meso-diaminopimelate D-dehydrogenase (EC 1.4.1.16)	Ddh	Amino acid metabolism	Lysine metabolism	Lysine biosynthesis	Lys
MAG003	MBIN_05915	L,L-diaminopimelate aminotransferase (EC 2.6.1.83)	DapL	Amino acid metabolism	Lysine metabolism	Lysine biosynthesis	Lys
MAG003	MBIN_06035	Homocysteine S-methyltransferase (EC 2.1.1.10)	MetH5	Amino acid metabolism	Methionine metabolism	Methionine biosynthesis	Met
MAG003	MBIN_06085	Phosphoribosylformylglycinamidine synthase, glutamine amidotransferase subunit (EC 6.3.5.3)	PurQ	Nucleotide metabolism	Nucleotide metabolism	Purine biosynthesis	Pur
MAG003	MBIN_06085	Phosphoribosylformylglycinamidine synthase, synthetase subunit (EC 6.3.5.3)	PurL	Nucleotide metabolism	Nucleotide metabolism	Purine biosynthesis	Pur
MAG003	MBIN_06090	Phosphoribosylformylglycinamidine synthase, glutamine amidotransferase subunit (EC 6.3.5.3)	PurQ	Nucleotide metabolism	Nucleotide metabolism	Purine biosynthesis	Pur
MAG003	MBIN_06090	Phosphoribosylformylglycinamidine synthase, synthetase subunit (EC 6.3.5.3)	PurL	Nucleotide metabolism	Nucleotide metabolism	Purine biosynthesis	Pur
MAG003	MBIN_06095	Phosphoribosylformylglycinamidine synthase, glutamine amidotransferase subunit (EC 6.3.5.3)	PurQ	Nucleotide metabolism	Nucleotide metabolism	Purine biosynthesis	Pur
MAG003	MBIN_06095	Phosphoribosylformylglycinamidine synthase, synthetase subunit (EC 6.3.5.3)	PurL	Nucleotide metabolism	Nucleotide metabolism	Purine biosynthesis	Pur
MAG003	MBIN_06120	N5-carboxyaminoimidazole ribonucleotide mutase (EC 5.4.99.18)	PurE	Nucleotide metabolism	Nucleotide metabolism	Purine biosynthesis	Pur
MAG003	MBIN_06125	Phosphoribosylaminoimidazole-succinocarboxamide synthase (EC 6.3.2.6)	PurC	Nucleotide metabolism	Nucleotide metabolism	Purine biosynthesis	Pur
MAG003	MBIN_06130	Amidophosphoribosyltransferase (EC 2.4.2.14)	PurF	Nucleotide metabolism	Nucleotide metabolism	Purine biosynthesis	Pur
MAG003	MBIN_06135	Phosphoribosylformylglycinamidine cyclo-ligase (EC 6.3.3.1)	PurM	Nucleotide metabolism	Nucleotide metabolism	Purine biosynthesis	Pur
MAG003	MBIN_06140	Phosphoribosylglycinamide formyltransferase (EC 2.1.2.2)	PurN	Nucleotide metabolism	Nucleotide metabolism	Purine biosynthesis	Pur
MAG003	MBIN_06145	IMP cyclohydrolase (EC 3.5.4.10)	PurH2	Nucleotide metabolism	Nucleotide metabolism	Purine biosynthesis	Pur
MAG003	MBIN_06145	Phosphoribosylaminoimidazolecarboxamide formyltransferase (EC 2.1.2.3)	PurH1	Nucleotide metabolism	Nucleotide metabolism	Purine biosynthesis	Pur
MAG003	MBIN_06150	Phosphoribosylamine--glycine ligase (EC 6.3.4.13)	PurD	Nucleotide metabolism	Nucleotide metabolism	Purine biosynthesis	Pur
MAG003	MBIN_06155	Menaquinone-specific isochorismate synthase (EC 5.4.4.2)	MenF	Vitamins, cofactors and micronutrients metabolism	Menaquinone metabolism	Menaquinone biosynthesis	MQ
MAG003	MBIN_06160	2-succinyl-5-enolpyruvyl-6-hydroxy-3-cyclohexene-1-carboxylic-acid synthase (EC 2.2.1.9)	MenD	Vitamins, cofactors and micronutrients metabolism	Menaquinone metabolism	Menaquinone biosynthesis	MQ
MAG003	MBIN_06165	2-succinyl-6-hydroxy-2,4-cyclohexadiene-1-carboxylate synthase (EC 4.2.99.20)	MenH	Vitamins, cofactors and micronutrients metabolism	Menaquinone metabolism	Menaquinone biosynthesis	MQ
MAG003	MBIN_06170	Naphthoate synthase (EC 4.1.3.36)	MenB	Vitamins, cofactors and micronutrients metabolism	Menaquinone metabolism	Menaquinone biosynthesis	MQ
MAG003	MBIN_06175	O-succinylbenzoic acid--CoA ligase (EC 6.2.1.26)	MenE	Vitamins, cofactors and micronutrients metabolism	Menaquinone metabolism	Menaquinone biosynthesis	MQ
MAG003	MBIN_06180	O-succinylbenzoate synthase (EC 4.2.1.113)	MenC	Vitamins, cofactors and micronutrients metabolism	Menaquinone metabolism	Menaquinone biosynthesis	MQ
MAG003	MBIN_06185	1,4-dihydroxy-2-naphthoyl-CoA hydrolase (EC 3.1.2.28) in menaquinone biosynthesis	MenI	Vitamins, cofactors and micronutrients metabolism	Menaquinone metabolism	Menaquinone biosynthesis	MQ
MAG003	MBIN_06330	Orotate phosphoribosyltransferase (EC 2.4.2.10)	PyrE	Nucleotide metabolism	Nucleotide metabolism	Pyrimidine biosynthesis	Pyr
MAG003	MBIN_06335	Orotidine 5'-phosphate decarboxylase (EC 4.1.1.23)	PyrF	Nucleotide metabolism	Nucleotide metabolism	Pyrimidine biosynthesis	Pyr
MAG003	MBIN_06345	Deoxyribose-phosphate aldolase (EC 4.1.2.4)	DeoC	Carbohydrate utilization	Deoxyribose utilization	Deoxyribose catabolism	dRib
MAG003	MBIN_06350	Pyrimidine-nucleoside phosphorylase (EC 2.4.2.2)	PNP	Nucleotide metabolism	Nucleoside metabolism	Nucleoside degradation	Nuc_ut
MAG003	MBIN_06360	Methionine ABC transporter substrate-binding protein	MetQ	Amino acid metabolism	Methionine metabolism	Methionine biosynthesis	Met
MAG003	MBIN_06365	1,4-dihydroxy-2-naphthoate polyprenyltransferase (EC 2.5.1.74)	MenA	Vitamins, cofactors and micronutrients metabolism	Menaquinone metabolism	Menaquinone biosynthesis	MQ
MAG003	MBIN_06420	D-alanine aminotransferase (EC 2.6.1.21)	AlaAT	Amino acid metabolism	Alanine metabolism	Alanine degradation	Ala_d
MAG003	MBIN_06425	Methionine ABC transporter ATP-binding protein	MetN	Amino acid metabolism	Methionine metabolism	Methionine biosynthesis	Met
MAG003	MBIN_06430	Methionine ABC transporter permease protein	MetP	Amino acid metabolism	Methionine metabolism	Methionine biosynthesis	Met
MAG003	MBIN_06435	His repressor	HisR	Amino acid metabolism	Histidine metabolism	Histidine biosynthesis	His
MAG003	MBIN_06655	Allophanate hydrolase 2 subunit 1 (EC 3.5.1.54)	AH2a	Amino acid metabolism	Urea metabolism	Urea degradation	Urea_d
MAG003	MBIN_06660	Allophanate hydrolase 2 subunit 2 (EC 3.5.1.54)	AH2b	Amino acid metabolism	Urea metabolism	Urea degradation	Urea_d
MAG003	MBIN_06720	Demethylmenaquinone methyltransferase (EC 2.1.1.163)	MenG	Vitamins, cofactors and micronutrients metabolism	Menaquinone metabolism	Menaquinone biosynthesis	MQ
MAG003	MBIN_06875	Ribokinase (EC 2.7.1.15)	RbsK	Carbohydrate utilization	Ribose utilization	Ribose catabolism	Rib
MAG003	MBIN_07030	Substrate-specific component FolT of folate ECF transporter	FolT	Vitamins, cofactors and micronutrients metabolism	Folate metabolism	Folate uptake	B9
MAG003	MBIN_07040	Acetolactate synthase large subunit (EC 2.2.1.6)	IlvG	Amino acid metabolism	Branched chain amino acids metabolism	Branched chain amino acids biosynthesis	Ile; Val; Leu
MAG003	MBIN_07045	Acetolactate synthase small subunit (EC 2.2.1.6)	IlvM	Amino acid metabolism	Branched chain amino acids metabolism	Branched chain amino acids biosynthesis	Ile; Val; Leu
MAG003	MBIN_07060	Predicted N-acetylglutamate synthase (EC 2.3.1.1), AbgB family	ArgA3	Amino acid metabolism	Arginine metabolism	Arginine biosynthesis	Arg
MAG003	MBIN_07065	Ornithine carbamoyltransferase (EC 2.1.3.3)	ArgF1	Amino acid metabolism	Arginine metabolism	Arginine biosynthesis	Arg
MAG003	MBIN_07065	Ornithine carbamoyltransferase (EC 2.1.3.3)	ArgF1	Amino acid metabolism	Arginine metabolism	Arginine biosynthesis	Arg_d
MAG003	MBIN_07065	Ornithine carbamoyltransferase (EC 2.1.3.3)	ArgF1	Amino acid metabolism	Arginine metabolism	Arginine degradation	Arg
MAG003	MBIN_07065	Ornithine carbamoyltransferase (EC 2.1.3.3)	ArgF1	Amino acid metabolism	Arginine metabolism	Arginine degradation	Arg_d
MAG003	MBIN_07070	N-acetyl-gamma-glutamyl-phosphate reductase (EC 1.2.1.38)	ArgC	Amino acid metabolism	Arginine metabolism	Arginine biosynthesis	Arg
MAG003	MBIN_07075	N-acetylglutamate kinase (EC 2.7.2.8)	ArgB	Amino acid metabolism	Arginine metabolism	Arginine biosynthesis	Arg
MAG003	MBIN_07080	N-acetylornithine aminotransferase (EC 2.6.1.11)	ArgD	Amino acid metabolism	Arginine metabolism	Arginine biosynthesis	Arg
MAG003	MBIN_07160	Substrate-specific component ThiT of thiamin ECF transporter	ThiT	Vitamins, cofactors and micronutrients metabolism	Thiamine metabolism	Thiamine and precursor uptake	B1
MAG003	MBIN_07175	Predicted transcriptional regulator for L(+)-tartrate utilization, AraC family	TtdR3	Secondary metabolism	Tartrate utilization	Tartrate utilization	Tar_ut
MAG003	MBIN_07185	Predicted transcriptional regulator for L(+)-tartrate utilization, AraC family	TtdR3	Secondary metabolism	Tartrate utilization	Tartrate utilization	Tar_ut
MAG003	MBIN_07190	L(+)-tartrate dehydratase alpha subunit (EC 4.2.1.32)	TtdA	Secondary metabolism	Tartrate utilization	Tartrate utilization	Tar_ut
MAG003	MBIN_07195	L(+)-tartrate dehydratase beta subunit (EC 4.2.1.32)	TtdB	Secondary metabolism	Tartrate utilization	Tartrate utilization	Tar_ut
MAG003	MBIN_07200	L-tartrate/succinate antiporter	TtdU	Secondary metabolism	Tartrate utilization	Tartrate utilization	Tar_ut
MAG003	MBIN_07215	Formiminotetrahydrofolate cyclodeaminase (EC 4.3.1.4)	ForC	Amino acid metabolism	Histidine metabolism	Histidine degradation	His_d
MAG003	MBIN_07220	Xanthine permease	XP	Nucleotide metabolism	Nucleotide metabolism	Purine uptake	Pur_ut
MAG003	MBIN_07260	Threonine synthase (EC 4.2.3.1)	ThrC	Amino acid metabolism	Threonine metabolism	Threonine biosynthesis	Thr
MAG003	MBIN_07280	D-3-phosphoglycerate dehydrogenase (EC 1.1.1.95)	SerA	Amino acid metabolism	Serine metabolism	Serine biosynthesis	Ser
MAG003	MBIN_07365	Aspartyl-tRNA(Asn) amidotransferase subunit B (EC 6.3.5.6)	GatB	Amino acid metabolism	Asparagine and aspartate metabolism	Asparagine biosynthesis	Asn
MAG003	MBIN_07365	Glutamyl-tRNA(Gln) amidotransferase subunit B (EC 6.3.5.7)	GatB	Amino acid metabolism	Glutamate and glutamine metabolism	Glutamine biosynthesis	Gln
MAG003	MBIN_07370	Aspartyl-tRNA(Asn) amidotransferase subunit A (EC 6.3.5.6)	GatA	Amino acid metabolism	Asparagine and aspartate metabolism	Asparagine biosynthesis	Asn
MAG003	MBIN_07370	Glutamyl-tRNA(Gln) amidotransferase subunit A (EC 6.3.5.7)	GatA	Amino acid metabolism	Glutamate and glutamine metabolism	Glutamine biosynthesis	Gln
MAG003	MBIN_07375	Aspartyl-tRNA(Asn) amidotransferase subunit C (EC 6.3.5.6)	GatC	Amino acid metabolism	Asparagine and aspartate metabolism	Asparagine biosynthesis	Asn
MAG003	MBIN_07375	Glutamyl-tRNA(Gln) amidotransferase subunit C (EC 6.3.5.7)	GatC	Amino acid metabolism	Glutamate and glutamine metabolism	Glutamine biosynthesis	Gln
MAG003	MBIN_07410	8-amino-7-oxononanoate synthase (EC 2.3.1.47)	BioF	Vitamins, cofactors and micronutrients metabolism	Biotin metabolism	Biotin biosynthesis	B7
MAG003	MBIN_07415	Pimeloyl-CoA synthase (EC 6.2.1.14)	BioW	Vitamins, cofactors and micronutrients metabolism	Biotin metabolism	Biotin biosynthesis	B7
MAG003	MBIN_07550	Diaminopimelate decarboxylase (EC 4.1.1.20)	LysA	Amino acid metabolism	Lysine metabolism	Lysine biosynthesis	Lys
MAG003	MBIN_07615	S-adenosylmethionine synthetase (EC 2.5.1.6)	MetK	Amino acid metabolism	Methionine metabolism	Methionine biosynthesis	Met
MAG003	MBIN_07620	Phosphopantothenoylcysteine decarboxylase (EC 4.1.1.36)	CoaC	Vitamins, cofactors and micronutrients metabolism	Coenzyme A metabolism	Coenzyme A biosynthesis	B5
MAG003	MBIN_07620	Phosphopantothenoylcysteine synthetase (EC 6.3.2.5)	CoaB	Vitamins, cofactors and micronutrients metabolism	Coenzyme A metabolism	Coenzyme A biosynthesis	B5
MAG003	MBIN_07655	Phosphopantetheine adenylyltransferase (EC 2.7.7.3)	CoaD	Vitamins, cofactors and micronutrients metabolism	Coenzyme A metabolism	Coenzyme A biosynthesis	B5
MAG003	MBIN_07785	Nicotinate-nucleotide adenylyltransferase (EC 2.7.7.18)	NadD	Vitamins, cofactors and micronutrients metabolism	NAD/NADP metabolism	NAD/NADP biosynthesis	B3
MAG003	MBIN_07795	Gamma-glutamyl phosphate reductase (EC 1.2.1.41)	ProA	Amino acid metabolism	Proline metabolism	Proline biosynthesis	Pro
MAG003	MBIN_07800	Glutamate 5-kinase (EC 2.7.2.11)	ProB	Amino acid metabolism	Proline metabolism	Proline biosynthesis	Pro
MAG003	MBIN_07910	Chorismate mutase I (EC 5.4.99.5)	AroHI	Amino acid metabolism	Aromatic amino acids metabolism	Tyrosine and phenylalanine biosynthesis	Tyr; Phe
MAG003	MBIN_07910	Shikimate kinase I (EC 2.7.1.71)	AroK1	Amino acid metabolism	Aromatic amino acids metabolism	Chorismate biosynthesis	Chor
MAG003	MBIN_07915	Riboflavin kinase (EC 2.7.1.26)	RibF	Vitamins, cofactors and micronutrients metabolism	Riboflavin metabolism	Riboflavin biosynthesis	B2
MAG003	MBIN_07970	Dephospho-CoA kinase (EC 2.7.1.24)	CoaE	Vitamins, cofactors and micronutrients metabolism	Coenzyme A metabolism	Coenzyme A biosynthesis	B5
MAG003	MBIN_08050	Predicted ABC transporter for tryptophane, ATP-binding protein TrpZ	TrpZ	Amino acid metabolism	Aromatic amino acids metabolism	Aromatic amino acids uptake	Trp
MAG003	MBIN_08055	Predicted ABC transporter for tryptophane, ATP-binding protein TrpZ	TrpZ	Amino acid metabolism	Aromatic amino acids metabolism	Aromatic amino acids uptake	Trp
MAG003	MBIN_08060	Predicted ABC transporter for tryptophane, permease protein TrpY	TrpY	Amino acid metabolism	Aromatic amino acids metabolism	Aromatic amino acids uptake	Trp
MAG003	MBIN_08065	Predicted ABC transporter for tryptophane, substrate-binding protein TrpX	TrpX	Amino acid metabolism	Aromatic amino acids metabolism	Aromatic amino acids uptake	Trp
MAG003	MBIN_08070	Predicted ABC transporter for tryptophane, substrate-binding protein TrpX	TrpX	Amino acid metabolism	Aromatic amino acids metabolism	Aromatic amino acids uptake	Trp
MAG003	MBIN_08165	Branched-chain amino acid aminotransferase (EC 2.6.1.42)	IlvE	Amino acid metabolism	Branched chain amino acids metabolism	Branched chain amino acids biosynthesis	Ile; Val; Leu
MAG003	MBIN_08225	Ethanolamine two-component response regulator	EutR	Secondary metabolism	Ethanolamine utilization	Ethanolamine utilization	Eut_ut
MAG003	MBIN_08255	Thiamine-monophosphate kinase (EC 2.7.4.16)	ThiL	Vitamins, cofactors and micronutrients metabolism	Thiamine metabolism	Thiamine pyrophosphate biosynthesis	B1
MAG003	MBIN_08320	Inosine-5'-monophosphate dehydrogenase (EC 1.1.1.205)	GuaB	Nucleotide metabolism	Nucleotide metabolism	Purine biosynthesis	Pur
MAG003	MBIN_08540	Serine hydroxymethyltransferase (EC 2.1.2.1)	GlyA	Amino acid metabolism	Glycine metabolism	Glycine biosynthesis	Gly
MAG003	MBIN_08600	Aspartate aminotransferase (EC 2.6.1.1)	AspC	Amino acid metabolism	Asparagine and aspartate metabolism	Aspartate biosynthesis	Asp
MAG003	MBIN_08600	Biosynthetic Aromatic amino acid aminotransferase alpha (EC 2.6.1.57)	AroJa	Amino acid metabolism	Aromatic amino acids metabolism	Tyrosine and phenylalanine biosynthesis	Tyr; Phe
MAG003	MBIN_08735	Aspartokinase (EC 2.7.2.4)	LysC	Amino acid metabolism	Lysine metabolism; Methionine metabolism; Threonine metabolism	Lysine biosynthesis; Methionine biosynthesis; Threonine biosynthesis	Lys; Thr; Met
MAG003	MBIN_08745	Cob(I)alamin adenosyltransferase (EC 2.5.1.17)	BtuR1	Vitamins, cofactors and micronutrients metabolism	Vitamin B12 metabolism	Cobalamin biosynthesis	B12
MAG003	MBIN_08750	Cobyrinic acid a,c-diamide synthetase (EC 6.3.5.11)	CbiA	Vitamins, cofactors and micronutrients metabolism	Vitamin B12 metabolism	Cobalamin biosynthesis	B12
MAG003	MBIN_08755	Cobalt-precorrin-2 C(20)-methyltransferase (EC 2.1.1.151)	CbiL	Vitamins, cofactors and micronutrients metabolism	Vitamin B12 metabolism	Cobalamin biosynthesis	B12
MAG003	MBIN_08760	Sirohydrochlorin cobaltochelatase CbiK (EC 4.99.1.3)	CbiK	Vitamins, cofactors and micronutrients metabolism	Vitamin B12 metabolism	Cobalamin biosynthesis	B12
MAG003	MBIN_08765	Sirohydrochlorin cobaltochelatase (EC 4.99.1.3)	CbiX	Vitamins, cofactors and micronutrients metabolism	Vitamin B12 metabolism	Cobalamin biosynthesis	B12
MAG003	MBIN_08780	Sirohydrochlorin cobaltochelatase CbiK (EC 4.99.1.3)	CbiK	Vitamins, cofactors and micronutrients metabolism	Vitamin B12 metabolism	Cobalamin biosynthesis	B12
MAG003	MBIN_08785	Vitamin B12 ABC transporter, B12-binding component BtuF	BtuF	Vitamins, cofactors and micronutrients metabolism	Vitamin B12 metabolism	Cobalamin uptake	B12
MAG003	MBIN_08790	Vitamin B12 ABC transporter, ATPase component BtuD	BtuD	Vitamins, cofactors and micronutrients metabolism	Vitamin B12 metabolism	Cobalamin uptake	B12
MAG003	MBIN_08795	Vitamin B12 ABC transporter, permease component BtuC	BtuC	Vitamins, cofactors and micronutrients metabolism	Vitamin B12 metabolism	Cobalamin uptake	B12
MAG003	MBIN_08800	Cobalt-precorrin-8 methylmutase (EC 5.4.99.60)	CbiC	Vitamins, cofactors and micronutrients metabolism	Vitamin B12 metabolism	Cobalamin biosynthesis	B12
MAG003	MBIN_08805	Cobalt-precorrin-8 methylmutase (EC 5.4.99.60)	CbiC	Vitamins, cofactors and micronutrients metabolism	Vitamin B12 metabolism	Cobalamin biosynthesis	B12
MAG003	MBIN_08810	Cobalt-precorrin-6A reductase (EC 1.3.1.106)	CbiJ	Vitamins, cofactors and micronutrients metabolism	Vitamin B12 metabolism	Cobalamin biosynthesis	B12
MAG003	MBIN_08815	Cobalt-precorrin-3 C(17)-methyltransferase (EC 2.1.1.272)	CbiH	Vitamins, cofactors and micronutrients metabolism	Vitamin B12 metabolism	Cobalamin biosynthesis	B12
MAG003	MBIN_08820	Cobalt-precorrin-3 C(17)-methyltransferase (EC 2.1.1.272)	CbiH	Vitamins, cofactors and micronutrients metabolism	Vitamin B12 metabolism	Cobalamin biosynthesis	B12
MAG003	MBIN_08825	Cobalt-precorrin 5A hydrolase (EC 3.7.1.12)	CbiG	Vitamins, cofactors and micronutrients metabolism	Vitamin B12 metabolism	Cobalamin biosynthesis	B12
MAG003	MBIN_08830	Cobalt-precorrin-4 C(11)-methyltransferase (EC 2.1.1.271)	CbiF	Vitamins, cofactors and micronutrients metabolism	Vitamin B12 metabolism	Cobalamin biosynthesis	B12
MAG003	MBIN_08835	Cobalt-precorrin-6B C15-methyltransferase [decarboxylating] (EC 2.1.1.196)	CbiT	Vitamins, cofactors and micronutrients metabolism	Vitamin B12 metabolism	Cobalamin biosynthesis	B12
MAG003	MBIN_08840	Cobalt-precorrin-7 (C5)-methyltransferase (EC 2.1.1.289)	CbiE	Vitamins, cofactors and micronutrients metabolism	Vitamin B12 metabolism	Cobalamin biosynthesis	B12
MAG003	MBIN_08845	Cobalt-precorrin-5B (C1)-methyltransferase (EC 2.1.1.195)	CbiD	Vitamins, cofactors and micronutrients metabolism	Vitamin B12 metabolism	Cobalamin biosynthesis	B12
MAG003	MBIN_09195	GTP cyclohydrolase I (EC 3.5.4.16) type 1	FolE1	Vitamins, cofactors and micronutrients metabolism	Folate metabolism	Folate biosynthesis	B9
MAG003	MBIN_09195	GTP cyclohydrolase I (EC 3.5.4.16) type 1	FolE1	Vitamins, cofactors and micronutrients metabolism	Folate metabolism	Folate biosynthesis	Q
MAG003	MBIN_09195	GTP cyclohydrolase I (EC 3.5.4.16) type 1	FolE1	Vitamins, cofactors and micronutrients metabolism	Queuosine metabolism	Queuosine biosynthesis	B9
MAG003	MBIN_09195	GTP cyclohydrolase I (EC 3.5.4.16) type 1	FolE1	Vitamins, cofactors and micronutrients metabolism	Queuosine metabolism	Queuosine biosynthesis	Q
MAG003	MBIN_09200	7-carboxy-7-deazaguanine synthase (EC 4.3.99.3)	QueE	Vitamins, cofactors and micronutrients metabolism	Queuosine metabolism	Queuosine biosynthesis	Q
MAG003	MBIN_09205	6-carboxy-5,6,7,8-tetrahydropterin synthase (EC 4.1.2.50)	QueD	Vitamins, cofactors and micronutrients metabolism	Queuosine metabolism	Queuosine biosynthesis	Q
MAG003	MBIN_09235	Nicotinamide-nucleotide amidase (EC 3.5.1.42)	PncC	Vitamins, cofactors and micronutrients metabolism	NAD/NADP metabolism	NAD/NADP biosynthesis	B3
MAG003	MBIN_09305	2-iminoacetate synthase (ThiH) (EC 4.1.99.19)	ThiH	Vitamins, cofactors and micronutrients metabolism	Thiamine metabolism	Thiamine pyrophosphate biosynthesis	B1
MAG003	MBIN_09390	Acetate kinase (EC 2.7.2.1)	AckA	Fermentation	Acetate fermentation	Acetate production	Acetate
MAG003	MBIN_09395	Acetate kinase (EC 2.7.2.1)	AckA	Fermentation	Acetate fermentation	Acetate production	Acetate
MAG003	MBIN_09455	Glutaconyl-CoA decarboxylase beta subunit (EC 4.1.1.70)	GcdB	Fermentation	Butyrate fermentation	Butyrate production	Butyrate
MAG003	MBIN_09455	Methylmalonyl-CoA decarboxylase, beta chain (EC 4.1.1.41)	MmdB	Fermentation	Propionate fermentation	Propionate production	Propionate
MAG003	MBIN_09460	Biotin carboxyl carrier protein => methylmalonyl-CoA decarboxylase	MmdC	Fermentation	Propionate fermentation	Propionate production	Propionate
MAG003	MBIN_09460	Glutaconyl-CoA decarboxylase subunit gamma (EC 4.1.1.70) (Biotin carrier)	GcdC	Fermentation	Butyrate fermentation	Butyrate production	Butyrate
MAG003	MBIN_09465	Methylmalonyl-CoA decarboxylase, epsilon-subunit (EC 4.1.1.41)	MmdE	Fermentation	Propionate fermentation	Propionate production	Propionate
MAG003	MBIN_09470	Methylmalonyl-CoA decarboxylase, delta-subunit (EC 4.1.1.41)	MmdD	Fermentation	Propionate fermentation	Propionate production	Propionate
MAG003	MBIN_09475	Glutaconyl-CoA decarboxylase alpha subunit (EC 4.1.1.70)	GcdA	Fermentation	Butyrate fermentation	Butyrate production	Butyrate
MAG003	MBIN_09475	Methylmalonyl-CoA decarboxylase, alpha chain (EC 4.1.1.41)	MmdA	Fermentation	Propionate fermentation	Propionate production	Propionate
MAG003	MBIN_09480	Methylmalonyl-CoA epimerase (EC 5.1.99.1)	Mce	Fermentation	Propionate fermentation	Propionate production	Propionate
MAG003	MBIN_09485	YgfD: protein that forms a complex with the methylmalonyl-CoA mutase in a pathway for conversion of succinyl-CoA to propionyl-CoA	MutB1	Fermentation	Propionate fermentation	Propionate production	Propionate
MAG003	MBIN_09490	B12 binding domain of Methylmalonyl-CoA mutase (EC 5.4.99.2)	MutC	Fermentation	Propionate fermentation	Propionate production	Propionate
MAG003	MBIN_09495	Methylmalonyl-CoA mutase small subunit, MutA (EC 5.4.99.2)	MutA	Fermentation	Propionate fermentation	Propionate production	Propionate
MAG003	MBIN_09500	Succinyl-CoA:acetate CoA-transferase (EC 2.8.3.18)	AarC	Fermentation	Propionate fermentation	Propionate production	Propionate
MAG003	MBIN_09515	Dihydrofolate synthase (EC 6.3.2.12)	FolC	Vitamins, cofactors and micronutrients metabolism	Folate metabolism	Folate biosynthesis	B9
MAG003	MBIN_09765	5-amino-6-(5-phosphoribosylamino)uracil reductase (EC 1.1.1.193)	RibDr	Vitamins, cofactors and micronutrients metabolism	Riboflavin metabolism	Riboflavin biosynthesis	B2
MAG003	MBIN_09765	Diaminohydroxyphosphoribosylaminopyrimidine deaminase (EC 3.5.4.26)	RibDd	Vitamins, cofactors and micronutrients metabolism	Riboflavin metabolism	Riboflavin biosynthesis	B2
MAG003	MBIN_09770	Riboflavin synthase eubacterial/eukaryotic (EC 2.5.1.9)	RibE	Vitamins, cofactors and micronutrients metabolism	Riboflavin metabolism	Riboflavin biosynthesis	B2
MAG003	MBIN_09775	3,4-dihydroxy-2-butanone 4-phosphate synthase (EC 4.1.99.12)	RibB	Vitamins, cofactors and micronutrients metabolism	Riboflavin metabolism	Riboflavin biosynthesis	B2
MAG003	MBIN_09775	GTP cyclohydrolase II (EC 3.5.4.25)	RibA	Vitamins, cofactors and micronutrients metabolism	Riboflavin metabolism	Riboflavin biosynthesis	B2
MAG003	MBIN_09780	6,7-dimethyl-8-ribityllumazine synthase (EC 2.5.1.78)	RibH	Vitamins, cofactors and micronutrients metabolism	Riboflavin metabolism	Riboflavin biosynthesis	B2
MAG003	MBIN_09810	Demethylmenaquinone methyltransferase (EC 2.1.1.163)	MenG	Vitamins, cofactors and micronutrients metabolism	Menaquinone metabolism	Menaquinone biosynthesis	MQ
MAG003	MBIN_09865	4-hydroxy-tetrahydrodipicolinate synthase (EC 4.3.3.7)	DapA	Amino acid metabolism	Lysine metabolism	Lysine biosynthesis	Lys
MAG003	MBIN_09870	Aspartate-semialdehyde dehydrogenase (EC 1.2.1.11)	Asd	Amino acid metabolism	Lysine metabolism; Methionine metabolism; Threonine metabolism	Lysine biosynthesis; Methionine biosynthesis; Threonine biosynthesis	Lys; Thr; Met
MAG003	MBIN_09875	4-hydroxy-tetrahydrodipicolinate reductase (EC 1.17.1.8)	DapB	Amino acid metabolism	Lysine metabolism	Lysine biosynthesis	Lys
MAG003	MBIN_09885	Arginine pathway regulatory protein ArgR, repressor of arg regulon	ArgR	Amino acid metabolism	Arginine metabolism	Arginine biosynthesis	Arg
MAG003	MBIN_09965	L-threonine 3-O-phosphate decarboxylase (EC 4.1.1.81)	CobD	Vitamins, cofactors and micronutrients metabolism	Vitamin B12 metabolism	Cobalamin biosynthesis	B12
MAG003	MBIN_09970	L-threonine kinase in B12 biosynthesis (EC 2.7.1.177)	PduX	Vitamins, cofactors and micronutrients metabolism	Vitamin B12 metabolism	Cobalamin biosynthesis	B12
MAG003	MBIN_09970	L-threonine kinase in B12 biosynthesis (EC 2.7.1.177)	PduX	Vitamins, cofactors and micronutrients metabolism	Vitamin B12 metabolism	Cobalamin biosynthesis	PD_ut
MAG003	MBIN_09970	L-threonine kinase in B12 biosynthesis (EC 2.7.1.177)	PduX	Secondary metabolism	Propanediol utilization	Propanediol utilization	B12
MAG003	MBIN_09970	L-threonine kinase in B12 biosynthesis (EC 2.7.1.177)	PduX	Secondary metabolism	Propanediol utilization	Propanediol utilization	PD_ut
MAG003	MBIN_09975	Cobalamin synthase (EC 2.7.8.26)	CobS	Vitamins, cofactors and micronutrients metabolism	Vitamin B12 metabolism	Cobalamin biosynthesis	B12
MAG003	MBIN_09980	Adenosylcobinamide-phosphate synthase (EC 6.3.1.10)	CbiB	Vitamins, cofactors and micronutrients metabolism	Vitamin B12 metabolism	Cobalamin biosynthesis	B12
MAG003	MBIN_09985	Cobyric acid synthase (EC 6.3.5.10)	CbiP	Vitamins, cofactors and micronutrients metabolism	Vitamin B12 metabolism	Cobalamin biosynthesis	B12
MAG003	MBIN_09990	Adenosylcobinamide-phosphate guanylyltransferase (EC 2.7.7.62)	CobU	Vitamins, cofactors and micronutrients metabolism	Vitamin B12 metabolism	Cobalamin biosynthesis	B12
MAG003	MBIN_10000	ATP:Cob(I)alamin adenosyltransferase (EC 2.5.1.17)	BtuR2	Vitamins, cofactors and micronutrients metabolism	Vitamin B12 metabolism	Cobalamin biosynthesis	B12
MAG003	MBIN_10005	Nucleoside diphosphate kinase (EC 2.7.4.6)	Ndk	Nucleotide metabolism	Nucleotide metabolism	Pyrimidine biosynthesis	Pyr
MAG003	MBIN_10015	Homoserine kinase (EC 2.7.1.39)	ThrB	Amino acid metabolism	Threonine metabolism	Threonine biosynthesis	Thr
MAG003	MBIN_10020	Homoserine dehydrogenase (EC 1.1.1.3)	Hom	Amino acid metabolism	Methionine metabolism; Threonine metabolism	Threonine biosynthesis; Methionine biosynthesis	Thr; Met
MAG003	MBIN_10020	Homoserine dehydrogenase (EC 1.1.1.3)	Hom	Amino acid metabolism	Methionine metabolism; Threonine metabolism	Threonine biosynthesis; Methionine biosynthesis	Met
MAG003	MBIN_10020	Homoserine dehydrogenase (EC 1.1.1.3)	Hom	Amino acid metabolism	Methionine metabolism	Methionine biosynthesis	Thr; Met
MAG003	MBIN_10020	Homoserine dehydrogenase (EC 1.1.1.3)	Hom	Amino acid metabolism	Methionine metabolism	Methionine biosynthesis	Met
MAG003	MBIN_10035	N,N'-diacetylchitobiose utilization operon protein YdjC	YdjC	Carbohydrate utilization	N-Acetylglucosamine and chitobiose utilization	Chitobiose and chitin catabolism	Chb
MAG003	MBIN_10065	Glutamine synthetase, clostridia type (EC 6.3.1.2)	GlnA6	Amino acid metabolism	Glutamate and glutamine metabolism	Glutamine biosynthesis	Gln
MAG003	MBIN_10220	Uridylate kinase (EC 2.7.4.22)	PyrH	Nucleotide metabolism	Nucleotide metabolism	Pyrimidine biosynthesis	Pyr
MAG004	MBIN_00020	L-lactate dehydrogenase, Fe-S oxidoreductase subunit LldE (EC 1.1.2.3)	LldE	Secondary metabolism	Lactate utilization	L-lactate utilization	Llac_ut
MAG004	MBIN_00025	L-lactate dehydrogenase LldG subunit (EC 1.1.2.3)	LldG	Secondary metabolism	Lactate utilization	L-lactate utilization	Llac_ut
MAG004	MBIN_00030	L-lactate dehydrogenase, Iron-sulfur cluster-binding subunit LldF (EC 1.1.2.3)	LldF	Secondary metabolism	Lactate utilization	L-lactate utilization	Llac_ut
MAG004	MBIN_00035	Dihydroxy-acid dehydratase (EC 4.2.1.9)	IlvD	Amino acid metabolism	Branched chain amino acids metabolism	Branched chain amino acids biosynthesis	Ile; Val; Leu
MAG004	MBIN_00195	L-lactate dehydrogenase (EC 1.1.2.3)	LldD	Secondary metabolism	Lactate utilization	L-lactate utilization	Llac_ut
MAG004	MBIN_00320	Thiamin ABC transporter, transmembrane component	ThiP	Vitamins, cofactors and micronutrients metabolism	Thiamine metabolism	Thiamine and precursor uptake	B1
MAG004	MBIN_00370	Biotin synthase (EC 2.8.1.6)	BioB	Vitamins, cofactors and micronutrients metabolism	Biotin metabolism	Biotin biosynthesis	B7
MAG004	MBIN_00410	Pyruvate formate-lyase activating enzyme (EC 1.97.1.4)	PflB	Fermentation	Formate fermentation	Formate production	Formate
MAG004	MBIN_00415	Pyruvate formate-lyase (EC 2.3.1.54)	PflA	Fermentation	Formate fermentation	Formate production	Formate
MAG004	MBIN_00435	Lipoyl synthase (EC 2.8.1.8)	LipA1	Vitamins, cofactors and micronutrients metabolism	Lipoate metabolism	Lipoate biosynthesis	LA
MAG004	MBIN_00440	Octanoate-[acyl-carrier-protein]-protein-N-octanoyltransferase (EC 2.3.1.181)	LipB1	Vitamins, cofactors and micronutrients metabolism	Lipoate metabolism	Lipoate biosynthesis	LA
MAG004	MBIN_00525	Phosphoribosylformylglycinamidine cyclo-ligase (EC 6.3.3.1)	PurM	Nucleotide metabolism	Nucleotide metabolism	Purine biosynthesis	Pur
MAG004	MBIN_00545	5-methyltetrahydropteroyltriglutamate--homocysteine methyltransferase (EC 2.1.1.14)	MetE	Amino acid metabolism	Methionine metabolism	Methionine biosynthesis	Met
MAG004	MBIN_00550	5,10-methylenetetrahydrofolate reductase (EC 1.5.1.20)	MetF	Amino acid metabolism	Methionine metabolism	Methionine biosynthesis	Met
MAG004	MBIN_00625	3-phosphoshikimate 1-carboxyvinyltransferase (EC 2.5.1.19)	AroA	Amino acid metabolism	Aromatic amino acids metabolism	Chorismate biosynthesis	Chor
MAG004	MBIN_00630	Anthranilate synthase, aminase component (EC 4.1.3.27)	TrpE	Amino acid metabolism	Aromatic amino acids metabolism	Tryptophan biosynthesis	Trp
MAG004	MBIN_00640	N5-carboxyaminoimidazole ribonucleotide synthase (EC 6.3.4.18)	PurK	Nucleotide metabolism	Nucleotide metabolism	Purine biosynthesis	Pur
MAG004	MBIN_00680	Riboflavin synthase eubacterial/eukaryotic (EC 2.5.1.9)	RibE	Vitamins, cofactors and micronutrients metabolism	Riboflavin metabolism	Riboflavin biosynthesis	B2
MAG004	MBIN_01240	Glycogen phosphorylase (EC 2.4.1.1)	GlgP	Carbohydrate utilization	Maltose and Maltodextrin utilization	Maltose and Maltodextrin catabolism	Mal; MOS
MAG004	MBIN_01245	Limit dextrin alpha-1,6-maltotetraose-hydrolase (EC 3.2.1.196)	GlgX	Carbohydrate utilization	Maltose and Maltodextrin utilization	Maltose and Maltodextrin catabolism	MOS
MAG004	MBIN_01260	Anthranilate phosphoribosyltransferase (EC 2.4.2.18)	TrpD	Amino acid metabolism	Aromatic amino acids metabolism	Tryptophan biosynthesis	Trp
MAG004	MBIN_01265	Anthranilate synthase, amidotransferase component (EC 4.1.3.27)	TrpG	Amino acid metabolism	Aromatic amino acids metabolism	Tryptophan biosynthesis	Trp
MAG004	MBIN_01330	Pantoate--beta-alanine ligase (EC 6.3.2.1)	PanC	Vitamins, cofactors and micronutrients metabolism	Coenzyme A metabolism	Coenzyme A biosynthesis	B5
[truncated: 20,728 more rows]

## Sheet: Table 4b(ii)
Supplementary Table 4b - In silico metabolic reconstructions of MAGs and isolate genomes
(ii) Metabolic annotations for genes from mcSEED metabolic pathways and assigned metabolic phenotypes in isolate genomes phylogenetically related to pathology-associated MAGs.
Isolate	gene ID	Functional Role	Name	Module1	Module2	Module3	Metabolic Phenotype
A.naeslundii str. Howell 279	fig|1115803.3.peg.1	Major myo-inositol transporter IolT	IolT	Carbohydrate utilization	Inositol utilization	Inositol uptake	Ino
A.naeslundii str. Howell 279	fig|1115803.3.peg.1011	Alpha-glucosidase (EC 3.2.1.20)	AglA	Carbohydrate utilization	Maltose and Maltodextrin utilization	Maltose and Maltodextrin catabolism	Mal; MOS
A.naeslundii str. Howell 279	fig|1115803.3.peg.1012	Alpha-glucosidase (EC 3.2.1.20)	AglA	Carbohydrate utilization	Maltose and Maltodextrin utilization	Maltose and Maltodextrin catabolism	Mal; MOS
A.naeslundii str. Howell 279	fig|1115803.3.peg.1013	Maltose/maltodextrin ABC transporter, permease protein MalG	MalG	Carbohydrate utilization	Maltose and Maltodextrin utilization	Maltose and Maltodextrin uptake	Mal; MOS
A.naeslundii str. Howell 279	fig|1115803.3.peg.1014	Maltose/maltodextrin ABC transporter, permease protein MalF	MalF	Carbohydrate utilization	Maltose and Maltodextrin utilization	Maltose and Maltodextrin uptake	Mal; MOS
A.naeslundii str. Howell 279	fig|1115803.3.peg.1015	Maltose/maltodextrin ABC transporter, substrate binding periplasmic protein MalE	MalE	Carbohydrate utilization	Maltose and Maltodextrin utilization	Maltose and Maltodextrin uptake	Mal; MOS
A.naeslundii str. Howell 279	fig|1115803.3.peg.1028	Cystathionine beta-lyase (EC 4.4.1.8)	CTBL	Amino acid metabolism	Methionine metabolism	Methionine biosynthesis	Met
A.naeslundii str. Howell 279	fig|1115803.3.peg.1029	Cystathionine gamma-synthase (EC 2.5.1.48)	CTGS	Amino acid metabolism	Methionine metabolism	Methionine biosynthesis	Met
A.naeslundii str. Howell 279	fig|1115803.3.peg.1044	O-succinylhomoserine sulfhydrylase (EC 2.5.1.48)	MetY	Amino acid metabolism	Methionine metabolism	Methionine biosynthesis	Met
A.naeslundii str. Howell 279	fig|1115803.3.peg.1045	Homoserine O-acetyltransferase (EC 2.3.1.31)	HSAT	Amino acid metabolism	Methionine metabolism	Methionine biosynthesis	Met
A.naeslundii str. Howell 279	fig|1115803.3.peg.1060	Beta-glucosidase (EC 3.2.1.21)	BglA	Carbohydrate utilization	Cellobiose and Beta-glucosides utilization	Cellobiose and Beta-glucosides catabolism	Bgl
A.naeslundii str. Howell 279	fig|1115803.3.peg.1084	Adenylate kinase (EC 2.7.4.3)	Adk	Nucleotide metabolism	Nucleotide metabolism	Pyrimidine biosynthesis	Pyr
A.naeslundii str. Howell 279	fig|1115803.3.peg.1099	Maltodextrin glucosidase (EC 3.2.1.20)	MalZ	Carbohydrate utilization	Maltose and Maltodextrin utilization	Maltose and Maltodextrin catabolism	MOS
A.naeslundii str. Howell 279	fig|1115803.3.peg.1122	Phosphomannomutase (EC 5.4.2.8)	ManB	Carbohydrate utilization	Mannose and Mannosides utilization	Mannose and Mannosides catabolism	Man; bMnOS; bMAN
A.naeslundii str. Howell 279	fig|1115803.3.peg.1128	Deoxyribose-phosphate aldolase (EC 4.1.2.4)	DeoC	Carbohydrate utilization	Deoxyribose utilization	Deoxyribose catabolism	dRib
A.naeslundii str. Howell 279	fig|1115803.3.peg.1131	Pyrimidine-nucleoside phosphorylase (EC 2.4.2.2)	PNP	Nucleotide metabolism	Nucleoside metabolism	Nucleoside degradation	Nuc_ut
A.naeslundii str. Howell 279	fig|1115803.3.peg.1133	Nucleoside ABC transporter, permease protein 2	NupF	Nucleotide metabolism	Nucleoside metabolism	Nucleoside uptake	Nuc_ut
A.naeslundii str. Howell 279	fig|1115803.3.peg.1134	Nucleoside ABC transporter, permease protein 1	NupB	Nucleotide metabolism	Nucleoside metabolism	Nucleoside uptake	Nuc_ut
A.naeslundii str. Howell 279	fig|1115803.3.peg.1135	Nucleoside ABC transporter, ATP-binding protein	NupA	Nucleotide metabolism	Nucleoside metabolism	Nucleoside uptake	Nuc_ut
A.naeslundii str. Howell 279	fig|1115803.3.peg.1136	Nucleoside ABC transporter, periplasmic nucleoside-binding protein	NupG	Nucleotide metabolism	Nucleoside metabolism	Nucleoside uptake	Nuc_ut
A.naeslundii str. Howell 279	fig|1115803.3.peg.1142	Galactokinase (EC 2.7.1.6)	GalK	Carbohydrate utilization	Galactose utilization	Galactose catabolism	Gal
A.naeslundii str. Howell 279	fig|1115803.3.peg.1143	Galactokinase (EC 2.7.1.6)	GalK	Carbohydrate utilization	Galactose utilization	Galactose catabolism	Gal
A.naeslundii str. Howell 279	fig|1115803.3.peg.1155	Sucrose-6-phosphate hydrolase (EC 3.2.1.26)	ScrB	Carbohydrate utilization	Sucrose and Fructooligosaccharides utilization	Sucrose and Fructooligosaccharides catabolism	Scr
A.naeslundii str. Howell 279	fig|1115803.3.peg.1157	Serine hydroxymethyltransferase (EC 2.1.2.1)	GlyA	Amino acid metabolism	Glycine metabolism	Glycine biosynthesis	Gly
A.naeslundii str. Howell 279	fig|1115803.3.peg.1164	Urease gamma subunit (EC 3.5.1.5)	UreA	Amino acid metabolism	Urea metabolism	Urea degradation	Urea_d
A.naeslundii str. Howell 279	fig|1115803.3.peg.1165	Urease beta subunit (EC 3.5.1.5)	UreB	Amino acid metabolism	Urea metabolism	Urea degradation	Urea_d
A.naeslundii str. Howell 279	fig|1115803.3.peg.1166	Urease alpha subunit (EC 3.5.1.5)	UreC	Amino acid metabolism	Urea metabolism	Urea degradation	Urea_d
A.naeslundii str. Howell 279	fig|1115803.3.peg.1167	Urease accessory protein UreE	UreE	Amino acid metabolism	Urea metabolism	Urea degradation	Urea_d
A.naeslundii str. Howell 279	fig|1115803.3.peg.1168	Urease accessory protein UreF	UreF	Amino acid metabolism	Urea metabolism	Urea degradation	Urea_d
A.naeslundii str. Howell 279	fig|1115803.3.peg.1169	Urease accessory protein UreG	UreG	Amino acid metabolism	Urea metabolism	Urea degradation	Urea_d
A.naeslundii str. Howell 279	fig|1115803.3.peg.1170	Urease accessory protein UreD	UreD	Amino acid metabolism	Urea metabolism	Urea degradation	Urea_d
A.naeslundii str. Howell 279	fig|1115803.3.peg.1171	Eukaryotic-type low-affinity urea transporter	UT	Amino acid metabolism	Urea metabolism	Urea uptake	Urea_d
A.naeslundii str. Howell 279	fig|1115803.3.peg.1180	Glutamate N-acetyltransferase (EC 2.3.1.35)	ArgJ	Amino acid metabolism	Arginine metabolism	Arginine biosynthesis	Arg
A.naeslundii str. Howell 279	fig|1115803.3.peg.1180	N-acetylglutamate synthase (EC 2.3.1.1)	ArgA	Amino acid metabolism	Arginine metabolism	Arginine biosynthesis	Arg
A.naeslundii str. Howell 279	fig|1115803.3.peg.1181	N-acetyl-gamma-glutamyl-phosphate reductase (EC 1.2.1.38)	ArgC	Amino acid metabolism	Arginine metabolism	Arginine biosynthesis	Arg
A.naeslundii str. Howell 279	fig|1115803.3.peg.1196	Shikimate 5-dehydrogenase I alpha (EC 1.1.1.25)	AroE2	Amino acid metabolism	Aromatic amino acids metabolism	Chorismate biosynthesis	Chor
A.naeslundii str. Howell 279	fig|1115803.3.peg.1197	Chorismate synthase (EC 4.2.3.5)	AroC	Amino acid metabolism	Aromatic amino acids metabolism	Chorismate biosynthesis	Chor
A.naeslundii str. Howell 279	fig|1115803.3.peg.1198	3-dehydroquinate synthase (EC 4.2.3.4)	AroB	Amino acid metabolism	Aromatic amino acids metabolism	Chorismate biosynthesis	Chor
A.naeslundii str. Howell 279	fig|1115803.3.peg.1199	Shikimate kinase I (EC 2.7.1.71)	AroK1	Amino acid metabolism	Aromatic amino acids metabolism	Chorismate biosynthesis	Chor
A.naeslundii str. Howell 279	fig|1115803.3.peg.12	Maltose operon transcriptional repressor MalR, LacI family	MalR	Carbohydrate utilization	Maltose and Maltodextrin utilization	Maltose and Maltodextrin catabolism	Mal; MOS
A.naeslundii str. Howell 279	fig|1115803.3.peg.1206	Aspartate carbamoyltransferase (EC 2.1.3.2)	PyrB	Nucleotide metabolism	Nucleotide metabolism	Pyrimidine biosynthesis	Pyr
A.naeslundii str. Howell 279	fig|1115803.3.peg.1207	Dihydroorotase (EC 3.5.2.3)	PyrC	Nucleotide metabolism	Nucleotide metabolism	Pyrimidine biosynthesis	Pyr
A.naeslundii str. Howell 279	fig|1115803.3.peg.1208	Carbamoyl-phosphate synthase small chain (EC 6.3.5.5)	CarA	Nucleotide metabolism	Nucleotide metabolism	Pyrimidine biosynthesis	Pyr
A.naeslundii str. Howell 279	fig|1115803.3.peg.1209	Carbamoyl-phosphate synthase large chain (EC 6.3.5.5)	CarB	Nucleotide metabolism	Nucleotide metabolism	Pyrimidine biosynthesis	Pyr
A.naeslundii str. Howell 279	fig|1115803.3.peg.1210	Orotidine 5'-phosphate decarboxylase (EC 4.1.1.23)	PyrF	Nucleotide metabolism	Nucleotide metabolism	Pyrimidine biosynthesis	Pyr
A.naeslundii str. Howell 279	fig|1115803.3.peg.1214	Phosphopantothenoylcysteine decarboxylase (EC 4.1.1.36)	CoaC	Vitamins, cofactors and micronutrients metabolism	Coenzyme A metabolism	Coenzyme A biosynthesis	B5
A.naeslundii str. Howell 279	fig|1115803.3.peg.1214	Phosphopantothenoylcysteine synthetase (EC 6.3.2.5)	CoaB	Vitamins, cofactors and micronutrients metabolism	Coenzyme A metabolism	Coenzyme A biosynthesis	B5
A.naeslundii str. Howell 279	fig|1115803.3.peg.1215	S-adenosylmethionine synthetase (EC 2.5.1.6)	MetK	Amino acid metabolism	Methionine metabolism	Methionine biosynthesis	Met
A.naeslundii str. Howell 279	fig|1115803.3.peg.1227	GMP synthase [glutamine-hydrolyzing] (EC 6.3.5.2)	GuaA	Nucleotide metabolism	Nucleotide metabolism	Purine biosynthesis	Pur
A.naeslundii str. Howell 279	fig|1115803.3.peg.1229	Alcohol dehydrogenase (EC 1.1.1.1)	ADH	Fermentation	Ethanol fermentation	Ethanol production	Ethanol
A.naeslundii str. Howell 279	fig|1115803.3.peg.1237	Histidinol dehydrogenase (EC 1.1.1.23)	HisD	Amino acid metabolism	Histidine metabolism	Histidine biosynthesis	His
A.naeslundii str. Howell 279	fig|1115803.3.peg.1238	5-methyltetrahydropteroyltriglutamate--homocysteine methyltransferase (EC 2.1.1.14)	MetE	Amino acid metabolism	Methionine metabolism	Methionine biosynthesis	Met
A.naeslundii str. Howell 279	fig|1115803.3.peg.1239	5,10-methylenetetrahydrofolate reductase (EC 1.5.1.20)	MetF	Amino acid metabolism	Methionine metabolism	Methionine biosynthesis	Met
A.naeslundii str. Howell 279	fig|1115803.3.peg.1259	Proline/sodium symporter PutP (TC 2.A.21.2.1)	PutP	Amino acid metabolism	Proline metabolism	Proline uptake	Pro_d
A.naeslundii str. Howell 279	fig|1115803.3.peg.126	Lysine-specific permease	LysP	Amino acid metabolism	Lysine metabolism	Lysine uptake	Lys
A.naeslundii str. Howell 279	fig|1115803.3.peg.1260	Glycerate kinase (EC 2.7.1.31)	GK1	Carbohydrate utilization	Glycerate utilization	Glycerate catabolism	Glt
A.naeslundii str. Howell 279	fig|1115803.3.peg.1261	Glycerate kinase (EC 2.7.1.31)	GK1	Carbohydrate utilization	Glycerate utilization	Glycerate catabolism	Glt
A.naeslundii str. Howell 279	fig|1115803.3.peg.1262	Predicted riboflavin ABC transporter, transmembrane component	RibX	Vitamins, cofactors and micronutrients metabolism	Riboflavin metabolism	Riboflavin uptake	B2
A.naeslundii str. Howell 279	fig|1115803.3.peg.1263	Predicted riboflavin ABC transporter, substrate-binding component	RibY	Vitamins, cofactors and micronutrients metabolism	Riboflavin metabolism	Riboflavin uptake	B2
A.naeslundii str. Howell 279	fig|1115803.3.peg.1266	ATP phosphoribosyltransferase (EC 2.4.2.17)	HisG	Amino acid metabolism	Histidine metabolism	Histidine biosynthesis	His
A.naeslundii str. Howell 279	fig|1115803.3.peg.1267	Phosphoribosyl-ATP pyrophosphatase (EC 3.6.1.31)	HisE	Amino acid metabolism	Histidine metabolism	Histidine biosynthesis	His
A.naeslundii str. Howell 279	fig|1115803.3.peg.1274	Aspartyl-tRNA(Asn) amidotransferase subunit B (EC 6.3.5.6)	GatB	Amino acid metabolism	Asparagine and aspartate metabolism	Asparagine biosynthesis	Asn
A.naeslundii str. Howell 279	fig|1115803.3.peg.1274	Glutamyl-tRNA(Gln) amidotransferase subunit B (EC 6.3.5.7)	GatB	Amino acid metabolism	Glutamate and glutamine metabolism	Glutamine biosynthesis	Gln
A.naeslundii str. Howell 279	fig|1115803.3.peg.1275	Aspartyl-tRNA(Asn) amidotransferase subunit A (EC 6.3.5.6)	GatA	Amino acid metabolism	Asparagine and aspartate metabolism	Asparagine biosynthesis	Asn
A.naeslundii str. Howell 279	fig|1115803.3.peg.1275	Glutamyl-tRNA(Gln) amidotransferase subunit A (EC 6.3.5.7)	GatA	Amino acid metabolism	Glutamate and glutamine metabolism	Glutamine biosynthesis	Gln
A.naeslundii str. Howell 279	fig|1115803.3.peg.1276	Aspartyl-tRNA(Asn) amidotransferase subunit C (EC 6.3.5.6)	GatC	Amino acid metabolism	Asparagine and aspartate metabolism	Asparagine biosynthesis	Asn
A.naeslundii str. Howell 279	fig|1115803.3.peg.1276	Glutamyl-tRNA(Gln) amidotransferase subunit C (EC 6.3.5.7)	GatC	Amino acid metabolism	Glutamate and glutamine metabolism	Glutamine biosynthesis	Gln
A.naeslundii str. Howell 279	fig|1115803.3.peg.1290	Demethylmenaquinone methyltransferase (EC 2.1.1.163)	MenG	Vitamins, cofactors and micronutrients metabolism	Menaquinone metabolism	Menaquinone biosynthesis	MQ
A.naeslundii str. Howell 279	fig|1115803.3.peg.1291	Menaquinone-specific isochorismate synthase (EC 5.4.4.2)	MenF	Vitamins, cofactors and micronutrients metabolism	Menaquinone metabolism	Menaquinone biosynthesis	MQ
A.naeslundii str. Howell 279	fig|1115803.3.peg.1293	2-succinyl-5-enolpyruvyl-6-hydroxy-3-cyclohexene-1-carboxylic-acid synthase (EC 2.2.1.9)	MenD	Vitamins, cofactors and micronutrients metabolism	Menaquinone metabolism	Menaquinone biosynthesis	MQ
A.naeslundii str. Howell 279	fig|1115803.3.peg.1294	O-succinylbenzoate synthase (EC 4.2.1.113)	MenC	Vitamins, cofactors and micronutrients metabolism	Menaquinone metabolism	Menaquinone biosynthesis	MQ
A.naeslundii str. Howell 279	fig|1115803.3.peg.13	Maltose operon transcriptional repressor MalR, LacI family	MalR	Carbohydrate utilization	Maltose and Maltodextrin utilization	Maltose and Maltodextrin catabolism	Mal; MOS
A.naeslundii str. Howell 279	fig|1115803.3.peg.1302	Galactokinase (EC 2.7.1.6)	GalK	Carbohydrate utilization	Galactose utilization	Galactose catabolism	Gal
A.naeslundii str. Howell 279	fig|1115803.3.peg.1304	Nitric-oxide reductase (EC 1.7.99.7), quinol-dependent	NorA	Respiration	Anaerobic respiration	Nitric-oxide reduction	NOR
A.naeslundii str. Howell 279	fig|1115803.3.peg.1327	N-acylglucosamine 2-epimerase (EC 5.1.3.8)	NanE2	Carbohydrate utilization	Sialic acid utilization; N-acetylmannosamine utilization	Sialic acid catabolism; N-acetylmannosamine catabolism	Neu5Ac; ManNAc
A.naeslundii str. Howell 279	fig|1115803.3.peg.1341	Maltodextrin glucosidase (EC 3.2.1.20)	MalZ	Carbohydrate utilization	Maltose and Maltodextrin utilization	Maltose and Maltodextrin catabolism	MOS
A.naeslundii str. Howell 279	fig|1115803.3.peg.1341	Neopullulanase (EC 3.2.1.135)	NplT	Carbohydrate utilization	Maltose and Maltodextrin utilization	Maltose and Maltodextrin catabolism	MOS
A.naeslundii str. Howell 279	fig|1115803.3.peg.1354	Thiamin ABC transporter, substrate-binding component	ThiB	Vitamins, cofactors and micronutrients metabolism	Thiamine metabolism	Thiamine and precursor uptake	B1
A.naeslundii str. Howell 279	fig|1115803.3.peg.1364	N5-carboxyaminoimidazole ribonucleotide synthase (EC 6.3.4.18)	PurK	Nucleotide metabolism	Nucleotide metabolism	Purine biosynthesis	Pur
A.naeslundii str. Howell 279	fig|1115803.3.peg.1371	Biotin--protein ligase (EC 6.3.4.9)(EC 6.3.4.10)(EC 6.3.4.11)(EC 6.3.4.15)	BirA	Vitamins, cofactors and micronutrients metabolism	Biotin metabolism	Biotin biosynthesis	B7
A.naeslundii str. Howell 279	fig|1115803.3.peg.1375	Fumarate hydratase class II (EC 4.2.1.2)	Fum2	Fermentation	Succinate fermentation	Succinate production	Succinate
A.naeslundii str. Howell 279	fig|1115803.3.peg.1384	IMP cyclohydrolase (EC 3.5.4.10)	PurH2	Nucleotide metabolism	Nucleotide metabolism	Purine biosynthesis	Pur
A.naeslundii str. Howell 279	fig|1115803.3.peg.1384	Phosphoribosylaminoimidazolecarboxamide formyltransferase (EC 2.1.2.3)	PurH1	Nucleotide metabolism	Nucleotide metabolism	Purine biosynthesis	Pur
A.naeslundii str. Howell 279	fig|1115803.3.peg.1399	Malate dehydrogenase (EC 1.1.1.37)	Mdh	Fermentation	Succinate fermentation	Succinate production	Succinate
A.naeslundii str. Howell 279	fig|1115803.3.peg.14	Maltose/maltodextrin ABC transporter, permease protein MalG	MalG	Carbohydrate utilization	Maltose and Maltodextrin utilization	Maltose and Maltodextrin uptake	Mal; MOS
A.naeslundii str. Howell 279	fig|1115803.3.peg.1400	Histidine permease YuiF	YuiF	Amino acid metabolism	Histidine metabolism	Histidine uptake	His
A.naeslundii str. Howell 279	fig|1115803.3.peg.1401	Pyrroline-5-carboxylate reductase (EC 1.5.1.2)	ProC	Amino acid metabolism	Proline metabolism	Proline biosynthesis	Pro
A.naeslundii str. Howell 279	fig|1115803.3.peg.1425	Homoserine kinase (EC 2.7.1.39)	ThrB	Amino acid metabolism	Threonine metabolism	Threonine biosynthesis	Thr
A.naeslundii str. Howell 279	fig|1115803.3.peg.1426	Homoserine dehydrogenase (EC 1.1.1.3)	Hom	Amino acid metabolism	Methionine metabolism; Threonine metabolism	Threonine biosynthesis; Methionine biosynthesis	Thr; Met
A.naeslundii str. Howell 279	fig|1115803.3.peg.1426	Homoserine dehydrogenase (EC 1.1.1.3)	Hom	Amino acid metabolism	Methionine metabolism; Threonine metabolism	Threonine biosynthesis; Methionine biosynthesis	Met
A.naeslundii str. Howell 279	fig|1115803.3.peg.1426	Homoserine dehydrogenase (EC 1.1.1.3)	Hom	Amino acid metabolism	Methionine metabolism	Methionine biosynthesis	Thr; Met
A.naeslundii str. Howell 279	fig|1115803.3.peg.1426	Homoserine dehydrogenase (EC 1.1.1.3)	Hom	Amino acid metabolism	Methionine metabolism	Methionine biosynthesis	Met
A.naeslundii str. Howell 279	fig|1115803.3.peg.1429	Prephenate dehydratase (EC 4.2.1.51)	PheAp	Amino acid metabolism	Aromatic amino acids metabolism	Tyrosine and phenylalanine biosynthesis	Phe
A.naeslundii str. Howell 279	fig|1115803.3.peg.1432	Methionine ABC transporter ATP-binding protein	MetN	Amino acid metabolism	Methionine metabolism	Methionine biosynthesis	Met
A.naeslundii str. Howell 279	fig|1115803.3.peg.1433	Methionine ABC transporter permease protein	MetP	Amino acid metabolism	Methionine metabolism	Methionine biosynthesis	Met
A.naeslundii str. Howell 279	fig|1115803.3.peg.1434	Methionine ABC transporter substrate-binding protein	MetQ	Amino acid metabolism	Methionine metabolism	Methionine biosynthesis	Met
A.naeslundii str. Howell 279	fig|1115803.3.peg.1435	Glycerate kinase (EC 2.7.1.31)	GK1	Carbohydrate utilization	Glycerate utilization	Glycerate catabolism	Glt
A.naeslundii str. Howell 279	fig|1115803.3.peg.1448	Anthranilate synthase, aminase component (EC 4.1.3.27)	TrpE	Amino acid metabolism	Aromatic amino acids metabolism	Tryptophan biosynthesis	Trp
A.naeslundii str. Howell 279	fig|1115803.3.peg.1450	Anthranilate phosphoribosyltransferase (EC 2.4.2.18)	TrpD	Amino acid metabolism	Aromatic amino acids metabolism	Tryptophan biosynthesis	Trp
A.naeslundii str. Howell 279	fig|1115803.3.peg.1451	Tryptophan synthase beta chain (EC 4.2.1.20)	TrpB	Amino acid metabolism	Aromatic amino acids metabolism	Tryptophan biosynthesis	Trp
A.naeslundii str. Howell 279	fig|1115803.3.peg.1452	Alpha-1,6/4/3-galactosidase (GH36)	RafA2	Carbohydrate utilization	Melibiose utilization; Raffinose family oligosaccharide utilization	Melibiose catabolism; Raffinose family oligosaccharide catabolism	Mel; RFO
A.naeslundii str. Howell 279	fig|1115803.3.peg.1453	Raffinose family oligosaccharide ABC transporter permease component 1 (TC 3.A.1.1.53)	RafC	Carbohydrate utilization	Melibiose utilization; Raffinose family oligosaccharide utilization	Melibiose uptake; Raffinose family oligosaccharide uptake	Mel; RFO
A.naeslundii str. Howell 279	fig|1115803.3.peg.1454	Raffinose family oligosaccharide ABC transporter permease component 2 (TC 3.A.1.1.53)	RafD	Carbohydrate utilization	Melibiose utilization; Raffinose family oligosaccharide utilization	Melibiose uptake; Raffinose family oligosaccharide uptake	Mel; RFO
A.naeslundii str. Howell 279	fig|1115803.3.peg.1455	Raffinose family oligosaccharide ABC transporter substrate-binding component (TC 3.A.1.1.53)	RafB	Carbohydrate utilization	Melibiose utilization; Raffinose family oligosaccharide utilization	Melibiose uptake; Raffinose family oligosaccharide uptake	Mel; RFO
A.naeslundii str. Howell 279	fig|1115803.3.peg.1473	Cystathionine beta-lyase, type II (EC 4.4.1.8)	CTBL2	Amino acid metabolism	Methionine metabolism	Methionine biosynthesis	Met
A.naeslundii str. Howell 279	fig|1115803.3.peg.1484	Homocysteine S-methyltransferase (EC 2.1.1.10)	MetH5	Amino acid metabolism	Methionine metabolism	Methionine biosynthesis	Met
A.naeslundii str. Howell 279	fig|1115803.3.peg.15	Maltose/maltodextrin ABC transporter, permease protein MalF	MalF	Carbohydrate utilization	Maltose and Maltodextrin utilization	Maltose and Maltodextrin uptake	Mal; MOS
A.naeslundii str. Howell 279	fig|1115803.3.peg.1502	Nicotinate phosphoribosyltransferase (EC 6.3.4.21)	PncB2	Vitamins, cofactors and micronutrients metabolism	NAD/NADP metabolism	NAD/NADP biosynthesis	B3
A.naeslundii str. Howell 279	fig|1115803.3.peg.1505	Glucosamine-6-phosphate deaminase (EC 3.5.99.6)	NagB	Carbohydrate utilization	N-Acetylglucosamine and chitobiose utilization	N-Acetylglucosamine and chitobiose catabolism	GlcNAc; Chb
A.naeslundii str. Howell 279	fig|1115803.3.peg.1505	Glucosamine-6-phosphate deaminase (EC 3.5.99.6)	NagB	Carbohydrate utilization	N-Acetylglucosamine and chitobiose utilization	N-Acetylglucosamine and chitobiose catabolism	Neu5Ac; ManNAc
A.naeslundii str. Howell 279	fig|1115803.3.peg.1505	Glucosamine-6-phosphate deaminase (EC 3.5.99.6)	NagB	Carbohydrate utilization	Sialic acid utilization; N-acetylmannosamine utilization	Sialic acid catabolism; N-acetylmannosamine catabolism	GlcNAc; Chb
A.naeslundii str. Howell 279	fig|1115803.3.peg.1505	Glucosamine-6-phosphate deaminase (EC 3.5.99.6)	NagB	Carbohydrate utilization	Sialic acid utilization; N-acetylmannosamine utilization	Sialic acid catabolism; N-acetylmannosamine catabolism	Neu5Ac; ManNAc
A.naeslundii str. Howell 279	fig|1115803.3.peg.1509	N-acetylmannosamine-6-phosphate 2-epimerase (EC 5.1.3.9)	NanE1	Carbohydrate utilization	Sialic acid utilization; N-acetylmannosamine utilization	Sialic acid catabolism; N-acetylmannosamine catabolism	Neu5Ac; ManNAc
A.naeslundii str. Howell 279	fig|1115803.3.peg.1510	N-acetylmannosamine kinase (EC 2.7.1.60)	NanK	Carbohydrate utilization	Sialic acid utilization; N-acetylmannosamine utilization	Sialic acid catabolism; N-acetylmannosamine catabolism	Neu5Ac; ManNAc
A.naeslundii str. Howell 279	fig|1115803.3.peg.1511	N-acetylneuraminate lyase (EC 4.1.3.3)	NanA	Carbohydrate utilization	Sialic acid utilization	Sialic acid catabolism	Neu5Ac
A.naeslundii str. Howell 279	fig|1115803.3.peg.1512	ABC transporter, predicted N-acetylneuraminate transport system permease protein 2	NanX2	Carbohydrate utilization	Sialic acid utilization	Sialic acid uptake	Neu5Ac
A.naeslundii str. Howell 279	fig|1115803.3.peg.1513	ABC transporter, predicted N-acetylneuraminate transport system permease protein 1	NanX1	Carbohydrate utilization	Sialic acid utilization	Sialic acid uptake	Neu5Ac
A.naeslundii str. Howell 279	fig|1115803.3.peg.1514	ABC transporter, predicted N-acetylneuraminate-binding protein	NanY	Carbohydrate utilization	Sialic acid utilization	Sialic acid uptake	Neu5Ac
A.naeslundii str. Howell 279	fig|1115803.3.peg.1515	Sialidase (EC 3.2.1.18)	NanH	Carbohydrate utilization	Sialic acid utilization	Sialic acid catabolism	Neu5Ac
A.naeslundii str. Howell 279	fig|1115803.3.peg.1516	ABC transporter, predicted N-acetylneuraminate transport system ATP-binding protein	NanZ	Carbohydrate utilization	Sialic acid utilization	Sialic acid uptake	Neu5Ac
A.naeslundii str. Howell 279	fig|1115803.3.peg.1517	ABC transporter, predicted N-acetylneuraminate transport system ATP-binding protein	NanZ	Carbohydrate utilization	Sialic acid utilization	Sialic acid uptake	Neu5Ac
A.naeslundii str. Howell 279	fig|1115803.3.peg.1517	ABC transporter, predicted N-acetylneuraminate transport system permease protein 2	NanX2	Carbohydrate utilization	Sialic acid utilization	Sialic acid uptake	Neu5Ac
A.naeslundii str. Howell 279	fig|1115803.3.peg.1518	ABC transporter, predicted N-acetylneuraminate transport system permease protein 1	NanX1	Carbohydrate utilization	Sialic acid utilization	Sialic acid uptake	Neu5Ac
A.naeslundii str. Howell 279	fig|1115803.3.peg.1519	ABC transporter, predicted N-acetylneuraminate-binding protein	NanY	Carbohydrate utilization	Sialic acid utilization	Sialic acid uptake	Neu5Ac
A.naeslundii str. Howell 279	fig|1115803.3.peg.1521	Transcriptional regulator of sialic acid metabolism, GntR family	NanR3	Carbohydrate utilization	Sialic acid utilization	Sialic acid regulation	Neu5Ac
A.naeslundii str. Howell 279	fig|1115803.3.peg.1523	Transcriptional regulator of sialic acid metabolism, GntR family	NanR3	Carbohydrate utilization	Sialic acid utilization	Sialic acid regulation	Neu5Ac
A.naeslundii str. Howell 279	fig|1115803.3.peg.1549	3-methyl-2-oxobutanoate hydroxymethyltransferase (EC 2.1.2.11)	PanB	Vitamins, cofactors and micronutrients metabolism	Coenzyme A metabolism	Coenzyme A biosynthesis	B5
A.naeslundii str. Howell 279	fig|1115803.3.peg.1550	Glutamine synthetase type I (EC 6.3.1.2)	GlnA3	Amino acid metabolism	Glutamate and glutamine metabolism	Glutamine biosynthesis	Gln
A.naeslundii str. Howell 279	fig|1115803.3.peg.1553	Predicted arginine ABC transporter, ATP-binding protein	ArtZ	Amino acid metabolism	Arginine metabolism	Arginine uptake	Arg
A.naeslundii str. Howell 279	fig|1115803.3.peg.1554	Predicted arginine ABC transporter, permease protein	ArtY	Amino acid metabolism	Arginine metabolism	Arginine uptake	Arg
A.naeslundii str. Howell 279	fig|1115803.3.peg.1555	Predicted arginine ABC transporter, substrate-binding protein	ArtX	Amino acid metabolism	Arginine metabolism	Arginine uptake	Arg
A.naeslundii str. Howell 279	fig|1115803.3.peg.1556	Glutamine synthetase type I (EC 6.3.1.2)	GlnA3	Amino acid metabolism	Glutamate and glutamine metabolism	Glutamine biosynthesis	Gln
A.naeslundii str. Howell 279	fig|1115803.3.peg.1558	Lipoyl synthase (EC 2.8.1.8)	LipA1	Vitamins, cofactors and micronutrients metabolism	Lipoate metabolism	Lipoate biosynthesis	LA
A.naeslundii str. Howell 279	fig|1115803.3.peg.1559	Octanoate-[acyl-carrier-protein]-protein-N-octanoyltransferase (EC 2.3.1.181)	LipB1	Vitamins, cofactors and micronutrients metabolism	Lipoate metabolism	Lipoate biosynthesis	LA
A.naeslundii str. Howell 279	fig|1115803.3.peg.1583	Fructokinase (EC 2.7.1.4)	ScrK	Carbohydrate utilization	Mannitol utilization	Mannitol catabolism	Mtl
A.naeslundii str. Howell 279	fig|1115803.3.peg.1583	Fructokinase (EC 2.7.1.4)	ScrK	Carbohydrate utilization	Mannitol utilization	Mannitol catabolism	Stl; Sor
A.naeslundii str. Howell 279	fig|1115803.3.peg.1583	Fructokinase (EC 2.7.1.4)	ScrK	Carbohydrate utilization	Mannitol utilization	Mannitol catabolism	Fru
A.naeslundii str. Howell 279	fig|1115803.3.peg.1583	Fructokinase (EC 2.7.1.4)	ScrK	Carbohydrate utilization	Mannitol utilization	Mannitol catabolism	Scr; FOS
A.naeslundii str. Howell 279	fig|1115803.3.peg.1583	Fructokinase (EC 2.7.1.4)	ScrK	Carbohydrate utilization	Sorbitol utilization; Sorbose utilization	Sorbitol catabolism; Sorbose catabolism	Mtl
A.naeslundii str. Howell 279	fig|1115803.3.peg.1583	Fructokinase (EC 2.7.1.4)	ScrK	Carbohydrate utilization	Sorbitol utilization; Sorbose utilization	Sorbitol catabolism; Sorbose catabolism	Stl; Sor
A.naeslundii str. Howell 279	fig|1115803.3.peg.1583	Fructokinase (EC 2.7.1.4)	ScrK	Carbohydrate utilization	Sorbitol utilization; Sorbose utilization	Sorbitol catabolism; Sorbose catabolism	Fru
A.naeslundii str. Howell 279	fig|1115803.3.peg.1583	Fructokinase (EC 2.7.1.4)	ScrK	Carbohydrate utilization	Sorbitol utilization; Sorbose utilization	Sorbitol catabolism; Sorbose catabolism	Scr; FOS
A.naeslundii str. Howell 279	fig|1115803.3.peg.1583	Fructokinase (EC 2.7.1.4)	ScrK	Carbohydrate utilization	Fructose utilization	Fructose catabolism	Mtl
A.naeslundii str. Howell 279	fig|1115803.3.peg.1583	Fructokinase (EC 2.7.1.4)	ScrK	Carbohydrate utilization	Fructose utilization	Fructose catabolism	Stl; Sor
A.naeslundii str. Howell 279	fig|1115803.3.peg.1583	Fructokinase (EC 2.7.1.4)	ScrK	Carbohydrate utilization	Fructose utilization	Fructose catabolism	Fru
A.naeslundii str. Howell 279	fig|1115803.3.peg.1583	Fructokinase (EC 2.7.1.4)	ScrK	Carbohydrate utilization	Fructose utilization	Fructose catabolism	Scr; FOS
A.naeslundii str. Howell 279	fig|1115803.3.peg.1583	Fructokinase (EC 2.7.1.4)	ScrK	Carbohydrate utilization	Sucrose and Fructooligosaccharides utilization	Sucrose and Fructooligosaccharides catabolism	Mtl
A.naeslundii str. Howell 279	fig|1115803.3.peg.1583	Fructokinase (EC 2.7.1.4)	ScrK	Carbohydrate utilization	Sucrose and Fructooligosaccharides utilization	Sucrose and Fructooligosaccharides catabolism	Stl; Sor
A.naeslundii str. Howell 279	fig|1115803.3.peg.1583	Fructokinase (EC 2.7.1.4)	ScrK	Carbohydrate utilization	Sucrose and Fructooligosaccharides utilization	Sucrose and Fructooligosaccharides catabolism	Fru
A.naeslundii str. Howell 279	fig|1115803.3.peg.1583	Fructokinase (EC 2.7.1.4)	ScrK	Carbohydrate utilization	Sucrose and Fructooligosaccharides utilization	Sucrose and Fructooligosaccharides catabolism	Scr; FOS
A.naeslundii str. Howell 279	fig|1115803.3.peg.16	Maltose/maltodextrin ABC transporter, substrate binding periplasmic protein MalE	MalE	Carbohydrate utilization	Maltose and Maltodextrin utilization	Maltose and Maltodextrin uptake	Mal; MOS
A.naeslundii str. Howell 279	fig|1115803.3.peg.1614	3-isopropylmalate dehydratase small subunit (EC 4.2.1.33)	LeuD	Amino acid metabolism	Branched chain amino acids metabolism	Branched chain amino acids biosynthesis	Leu
A.naeslundii str. Howell 279	fig|1115803.3.peg.1615	3-isopropylmalate dehydratase large subunit (EC 4.2.1.33)	LeuC	Amino acid metabolism	Branched chain amino acids metabolism	Branched chain amino acids biosynthesis	Leu
A.naeslundii str. Howell 279	fig|1115803.3.peg.1622	L-lactate dehydrogenase (EC 1.1.1.27)	LLdh	Fermentation	Lactate fermentation	Lactate production	L-Lactate
A.naeslundii str. Howell 279	fig|1115803.3.peg.1624	Meso-diaminopimelate D-dehydrogenase (EC 1.4.1.16)	Ddh	Amino acid metabolism	Lysine metabolism	Lysine biosynthesis	Lys
A.naeslundii str. Howell 279	fig|1115803.3.peg.1659	Xyloside transporter XynT	XynT	Carbohydrate utilization	Xylose and Xylosides utilization	Xylose and Xylosides uptake	XOS; aXyl
A.naeslundii str. Howell 279	fig|1115803.3.peg.1660	Beta-galactosidase (EC 3.2.1.23)	LacZ	Carbohydrate utilization	Lactose and Beta-galactosides utilization	Lactose and Beta-galactosides catabolism	GOS; Lac
A.naeslundii str. Howell 279	fig|1115803.3.peg.1675	Glucose/mannose:H+ symporter GlcP	GlcP	Carbohydrate utilization	Glucose utilization	Glucose uptake	Glc
A.naeslundii str. Howell 279	fig|1115803.3.peg.1677	Pantothenate kinase (EC 2.7.1.33)	CoaA	Vitamins, cofactors and micronutrients metabolism	Coenzyme A metabolism	Coenzyme A biosynthesis	B5
A.naeslundii str. Howell 279	fig|1115803.3.peg.1687	Amylosucrase (EC 2.4.1.4)	AmyS	Carbohydrate utilization	Sucrose and Fructooligosaccharides utilization	Sucrose and Fructooligosaccharides catabolism	FOS
A.naeslundii str. Howell 279	fig|1115803.3.peg.1687	L-serine dehydratase, alpha subunit (EC 4.3.1.17)	SdaAa	Amino acid metabolism	Serine metabolism	Serine degradation	Ser_d
A.naeslundii str. Howell 279	fig|1115803.3.peg.1687	L-serine dehydratase, beta subunit (EC 4.3.1.17)	SdaAb	Amino acid metabolism	Serine metabolism	Serine degradation	Ser_d
A.naeslundii str. Howell 279	fig|1115803.3.peg.1691	Novel pyridoxal kinase, thiD family (EC 2.7.1.35)	PdxK2	Vitamins, cofactors and micronutrients metabolism	Vitamin B6 metabolism	Pyridoxine and pyridoxal phosphate biosynthesis	B6
A.naeslundii str. Howell 279	fig|1115803.3.peg.170	Mannose-6-phosphate isomerase (EC 5.3.1.8)	ManA	Carbohydrate utilization	Mannose and Mannosides utilization	Mannose and Mannosides catabolism	Man; bMnOS; bMAN
A.naeslundii str. Howell 279	fig|1115803.3.peg.1746	Threonine synthase (EC 4.2.3.1)	ThrC	Amino acid metabolism	Threonine metabolism	Threonine biosynthesis	Thr
A.naeslundii str. Howell 279	fig|1115803.3.peg.1758	Phosphoserine aminotransferase (EC 2.6.1.52)	SerC1	Amino acid metabolism	Serine metabolism	Serine biosynthesis	Ser
A.naeslundii str. Howell 279	fig|1115803.3.peg.1759	D-3-phosphoglycerate dehydrogenase (EC 1.1.1.95)	SerA	Amino acid metabolism	Serine metabolism	Serine biosynthesis	Ser
A.naeslundii str. Howell 279	fig|1115803.3.peg.1817	Uridylate kinase (EC 2.7.4.22)	PyrH	Nucleotide metabolism	Nucleotide metabolism	Pyrimidine biosynthesis	Pyr
A.naeslundii str. Howell 279	fig|1115803.3.peg.1901	Respiratory nitrate reductase alpha chain (EC 1.7.99.4)	NarG	Respiration	Anaerobic respiration	Nitrate reduction	NAR
A.naeslundii str. Howell 279	fig|1115803.3.peg.1909	Aspartate-semialdehyde dehydrogenase (EC 1.2.1.11)	Asd	Amino acid metabolism	Lysine metabolism; Methionine metabolism; Threonine metabolism	Lysine biosynthesis; Methionine biosynthesis; Threonine biosynthesis	Lys; Thr; Met
A.naeslundii str. Howell 279	fig|1115803.3.peg.1910	Aspartokinase (EC 2.7.2.4)	LysC	Amino acid metabolism	Lysine metabolism; Methionine metabolism; Threonine metabolism	Lysine biosynthesis; Methionine biosynthesis; Threonine biosynthesis	Lys; Thr; Met
A.naeslundii str. Howell 279	fig|1115803.3.peg.1934	3-dehydroquinate dehydratase I (EC 4.2.1.10)	AroD1	Amino acid metabolism	Aromatic amino acids metabolism	Chorismate biosynthesis	Chor
A.naeslundii str. Howell 279	fig|1115803.3.peg.1948	Cytoplasmic alpha-amylase (EC 3.2.1.1)	AmyAc	Carbohydrate utilization	Maltose and Maltodextrin utilization	Maltose and Maltodextrin catabolism	MOS
A.naeslundii str. Howell 279	fig|1115803.3.peg.1967	Phosphoglucomutase (EC 5.4.2.2)	Pgm	Carbohydrate utilization	Galactose utilization	Galactose catabolism	Gal
A.naeslundii str. Howell 279	fig|1115803.3.peg.1970	Biosynthetic Aromatic amino acid aminotransferase beta (EC 2.6.1.57)	AroJb	Amino acid metabolism	Aromatic amino acids metabolism	Tyrosine and phenylalanine biosynthesis	Tyr; Phe
A.naeslundii str. Howell 279	fig|1115803.3.peg.1993	5-deoxy-glucuronate isomerase (EC 5.3.1.30)	IolB	Carbohydrate utilization	Inositol utilization	Inositol catabolism	Ino
A.naeslundii str. Howell 279	fig|1115803.3.peg.1994	5-keto-2-deoxy-D-gluconate-6 phosphate aldolase [form 2] (EC 4.1.2.29)	IolJ2	Carbohydrate utilization	Inositol utilization	Inositol catabolism	Ino
A.naeslundii str. Howell 279	fig|1115803.3.peg.1995	5-keto-2-deoxygluconokinase (EC 2.7.1.92)	IolC	Carbohydrate utilization	Inositol utilization	Inositol catabolism	Ino
A.naeslundii str. Howell 279	fig|1115803.3.peg.2000	L-Proline/Glycine betaine transporter ProP	ProP	Amino acid metabolism	Proline metabolism	Proline uptake	Pro_d
A.naeslundii str. Howell 279	fig|1115803.3.peg.2004	Carbamate kinase (EC 2.7.2.2)	ArcC	Amino acid metabolism	Arginine metabolism	Arginine degradation	Arg_d
A.naeslundii str. Howell 279	fig|1115803.3.peg.2005	Ornithine carbamoyltransferase (EC 2.1.3.3)	ArgF1	Amino acid metabolism	Arginine metabolism	Arginine biosynthesis	Arg
A.naeslundii str. Howell 279	fig|1115803.3.peg.2005	Ornithine carbamoyltransferase (EC 2.1.3.3)	ArgF1	Amino acid metabolism	Arginine metabolism	Arginine biosynthesis	Arg_d
A.naeslundii str. Howell 279	fig|1115803.3.peg.2005	Ornithine carbamoyltransferase (EC 2.1.3.3)	ArgF1	Amino acid metabolism	Arginine metabolism	Arginine degradation	Arg
A.naeslundii str. Howell 279	fig|1115803.3.peg.2005	Ornithine carbamoyltransferase (EC 2.1.3.3)	ArgF1	Amino acid metabolism	Arginine metabolism	Arginine degradation	Arg_d
A.naeslundii str. Howell 279	fig|1115803.3.peg.2006	Arginine deiminase (EC 3.5.3.6)	ArcA	Amino acid metabolism	Arginine metabolism	Arginine degradation	Arg_d
A.naeslundii str. Howell 279	fig|1115803.3.peg.2021	Chorismate mutase I (EC 5.4.99.5)	AroHI	Amino acid metabolism	Aromatic amino acids metabolism	Tyrosine and phenylalanine biosynthesis	Tyr; Phe
A.naeslundii str. Howell 279	fig|1115803.3.peg.2031	Cysteine synthase (EC 2.5.1.47)	CysK	Amino acid metabolism	Cysteine metabolism	Cysteine biosynthesis	Cys
A.naeslundii str. Howell 279	fig|1115803.3.peg.2032	Serine acetyltransferase (EC 2.3.1.30)	CysE	Amino acid metabolism	Cysteine metabolism	Cysteine biosynthesis	Cys
A.naeslundii str. Howell 279	fig|1115803.3.peg.2042	PTS system, N-acetylglucosamine-specific IIB component (EC 2.7.1.69)	NagEb	Carbohydrate utilization	N-Acetylglucosamine and chitobiose utilization	N-Acetylglucosamine uptake	GlcNAc
A.naeslundii str. Howell 279	fig|1115803.3.peg.2042	PTS system, N-acetylglucosamine-specific IIC component (EC 2.7.1.69)	NagEc	Carbohydrate utilization	N-Acetylglucosamine and chitobiose utilization	N-Acetylglucosamine uptake	GlcNAc
A.naeslundii str. Howell 279	fig|1115803.3.peg.2044	Predicted transcriptional regulator of N-Acetylglucosamine utilization, GntR family	NagR2	Carbohydrate utilization	N-Acetylglucosamine and chitobiose utilization	N-Acetylglucosamine regulation	GlcNAc
A.naeslundii str. Howell 279	fig|1115803.3.peg.2047	4-alpha-glucanotransferase (amylomaltase) (EC 2.4.1.25)	MalQ	Carbohydrate utilization	Maltose and Maltodextrin utilization	Maltose and Maltodextrin catabolism	Mal; MOS
A.naeslundii str. Howell 279	fig|1115803.3.peg.2057	O-succinylbenzoic acid--CoA ligase (EC 6.2.1.26)	MenE	Vitamins, cofactors and micronutrients metabolism	Menaquinone metabolism	Menaquinone biosynthesis	MQ
A.naeslundii str. Howell 279	fig|1115803.3.peg.2060	1,4-dihydroxy-2-naphthoate polyprenyltransferase (EC 2.5.1.74)	MenA	Vitamins, cofactors and micronutrients metabolism	Menaquinone metabolism	Menaquinone biosynthesis	MQ
A.naeslundii str. Howell 279	fig|1115803.3.peg.2070	Sialidase (EC 3.2.1.18)	NanH	Carbohydrate utilization	Sialic acid utilization	Sialic acid catabolism	Neu5Ac
A.naeslundii str. Howell 279	fig|1115803.3.peg.2076	Phosphoribosylformylglycinamidine synthase, synthetase subunit (EC 6.3.5.3)	PurL	Nucleotide metabolism	Nucleotide metabolism	Purine biosynthesis	Pur
A.naeslundii str. Howell 279	fig|1115803.3.peg.2077	Phosphoribosylformylglycinamidine synthase, synthetase subunit (EC 6.3.5.3)	PurL	Nucleotide metabolism	Nucleotide metabolism	Purine biosynthesis	Pur
A.naeslundii str. Howell 279	fig|1115803.3.peg.2083	Phosphoribosylformylglycinamidine synthase, glutamine amidotransferase subunit (EC 6.3.5.3)	PurQ	Nucleotide metabolism	Nucleotide metabolism	Purine biosynthesis	Pur
A.naeslundii str. Howell 279	fig|1115803.3.peg.2084	Phosphoribosylformylglycinamidine synthase, PurS subunit (EC 6.3.5.3)	PurS	Nucleotide metabolism	Nucleotide metabolism	Purine biosynthesis	Pur
A.naeslundii str. Howell 279	fig|1115803.3.peg.2087	Phosphoribosylaminoimidazole-succinocarboxamide synthase (EC 6.3.2.6)	PurC	Nucleotide metabolism	Nucleotide metabolism	Purine biosynthesis	Pur
A.naeslundii str. Howell 279	fig|1115803.3.peg.2088	Phosphoribosylamine--glycine ligase (EC 6.3.4.13)	PurD	Nucleotide metabolism	Nucleotide metabolism	Purine biosynthesis	Pur
A.naeslundii str. Howell 279	fig|1115803.3.peg.2103	Xaa-Pro aminopeptidase (EC 3.4.11.9)	HpaP	Amino acid metabolism	Proline metabolism	Hydroxyproline degradation	HP_d
A.naeslundii str. Howell 279	fig|1115803.3.peg.2139	Branched-chain amino acid aminotransferase (EC 2.6.1.42)	IlvE	Amino acid metabolism	Branched chain amino acids metabolism	Branched chain amino acids biosynthesis	Ile; Val; Leu
A.naeslundii str. Howell 279	fig|1115803.3.peg.2141	3-isopropylmalate dehydrogenase (EC 1.1.1.85)	LeuB	Amino acid metabolism	Branched chain amino acids metabolism	Branched chain amino acids biosynthesis	Leu
A.naeslundii str. Howell 279	fig|1115803.3.peg.2144	Ketol-acid reductoisomerase (NADP(+)) (EC 1.1.1.86)	IlvC	Vitamins, cofactors and micronutrients metabolism	Coenzyme A metabolism	Coenzyme A biosynthesis	B5
A.naeslundii str. Howell 279	fig|1115803.3.peg.2144	Ketol-acid reductoisomerase (NADP(+)) (EC 1.1.1.86)	IlvC	Vitamins, cofactors and micronutrients metabolism	Coenzyme A metabolism	Coenzyme A biosynthesis	Ile; Val; Leu
A.naeslundii str. Howell 279	fig|1115803.3.peg.2144	Ketol-acid reductoisomerase (NADP(+)) (EC 1.1.1.86)	IlvC	Amino acid metabolism	Branched chain amino acids metabolism	Branched chain amino acids biosynthesis	B5
A.naeslundii str. Howell 279	fig|1115803.3.peg.2144	Ketol-acid reductoisomerase (NADP(+)) (EC 1.1.1.86)	IlvC	Amino acid metabolism	Branched chain amino acids metabolism	Branched chain amino acids biosynthesis	Ile; Val; Leu
A.naeslundii str. Howell 279	fig|1115803.3.peg.2145	Acetolactate synthase small subunit (EC 2.2.1.6)	IlvM	Amino acid metabolism	Branched chain amino acids metabolism	Branched chain amino acids biosynthesis	Ile; Val; Leu
A.naeslundii str. Howell 279	fig|1115803.3.peg.2146	Acetolactate synthase large subunit (EC 2.2.1.6)	IlvG	Amino acid metabolism	Branched chain amino acids metabolism	Branched chain amino acids biosynthesis	Ile; Val; Leu
A.naeslundii str. Howell 279	fig|1115803.3.peg.2156	Ribokinase (EC 2.7.1.15)	RbsK	Carbohydrate utilization	Ribose utilization	Ribose catabolism	Rib
A.naeslundii str. Howell 279	fig|1115803.3.peg.2176	Sucrose operon repressor ScrR, LacI family	ScrR	Carbohydrate utilization	Sucrose and Fructooligosaccharides utilization	Sucrose and Fructooligosaccharides regulation	Scr
A.naeslundii str. Howell 279	fig|1115803.3.peg.2177	PTS system, sucrose-specific IIA component (EC 2.7.1.69)	ScrAa	Carbohydrate utilization	Sucrose and Fructooligosaccharides utilization	Sucrose and Fructooligosaccharides uptake	Scr
A.naeslundii str. Howell 279	fig|1115803.3.peg.2177	PTS system, sucrose-specific IIB component (EC 2.7.1.69)	ScrAb	Carbohydrate utilization	Sucrose and Fructooligosaccharides utilization	Sucrose and Fructooligosaccharides uptake	Scr
A.naeslundii str. Howell 279	fig|1115803.3.peg.2177	PTS system, sucrose-specific IIC component (EC 2.7.1.69)	ScrAc	Carbohydrate utilization	Sucrose and Fructooligosaccharides utilization	Sucrose and Fructooligosaccharides uptake	Scr
A.naeslundii str. Howell 279	fig|1115803.3.peg.2178	Sucrose-6-phosphate hydrolase (EC 3.2.1.26)	ScrB	Carbohydrate utilization	Sucrose and Fructooligosaccharides utilization	Sucrose and Fructooligosaccharides catabolism	Scr
A.naeslundii str. Howell 279	fig|1115803.3.peg.2189	6-phosphogluconate dehydrogenase, decarboxylating (EC 1.1.1.44)	Gnd	Carbohydrate utilization	Gluconate utilization	Gluconate catabolism	Gnt
A.naeslundii str. Howell 279	fig|1115803.3.peg.2206	Arogenate dehydrogenase (EC 1.3.1.43)	TyrC	Amino acid metabolism	Aromatic amino acids metabolism	Tyrosine and phenylalanine biosynthesis	Tyr
A.naeslundii str. Howell 279	fig|1115803.3.peg.2221	Adenylosuccinate lyase (EC 4.3.2.2)	PurB	Nucleotide metabolism	Nucleotide metabolism	Purine biosynthesis	Pur
A.naeslundii str. Howell 279	fig|1115803.3.peg.2230	Myo-inositol 2-dehydrogenase (EC 1.1.1.18)	IolG	Carbohydrate utilization	Inositol utilization	Inositol catabolism	Ino
A.naeslundii str. Howell 279	fig|1115803.3.peg.2233	Myo-inositol 2-dehydrogenase (EC 1.1.1.18)	IolG	Carbohydrate utilization	Inositol utilization	Inositol catabolism	Ino
A.naeslundii str. Howell 279	fig|1115803.3.peg.2234	Major myo-inositol transporter IolT	IolT	Carbohydrate utilization	Inositol utilization	Inositol uptake	Ino
A.naeslundii str. Howell 279	fig|1115803.3.peg.2235	Inosose dehydratase (EC 4.2.1.44)	IolE	Carbohydrate utilization	Inositol utilization	Inositol catabolism	Ino
A.naeslundii str. Howell 279	fig|1115803.3.peg.2237	Predicted transcriptional regulator of the myo-inositol catabolic operon	IolR2	Carbohydrate utilization	Inositol utilization	Inositol regulation	Ino
A.naeslundii str. Howell 279	fig|1115803.3.peg.2238	Myo-inositol 2-dehydrogenase (EC 1.1.1.18)	IolG	Carbohydrate utilization	Inositol utilization	Inositol catabolism	Ino
A.naeslundii str. Howell 279	fig|1115803.3.peg.2239	Inosose isomerase (EC 5.3.99.11)	IolI	Carbohydrate utilization	Inositol utilization	Inositol catabolism	Ino
A.naeslundii str. Howell 279	fig|1115803.3.peg.2243	Phosphate acetyltransferase (EC 2.3.1.8)	Pta	Fermentation	Acetate fermentation	Acetate production	Acetate
A.naeslundii str. Howell 279	fig|1115803.3.peg.2244	Acetate kinase (EC 2.7.2.1)	AckA	Fermentation	Acetate fermentation	Acetate production	Acetate
A.naeslundii str. Howell 279	fig|1115803.3.peg.2252	Predicted sodium-dependent galactose transporter	SgaT	Carbohydrate utilization	Galactose utilization	Galactose uptake	Gal
A.naeslundii str. Howell 279	fig|1115803.3.peg.2270	Cytoplasmic alpha-amylase (EC 3.2.1.1)	AmyAc	Carbohydrate utilization	Maltose and Maltodextrin utilization	Maltose and Maltodextrin catabolism	MOS
A.naeslundii str. Howell 279	fig|1115803.3.peg.2283	Sialic acid transporter (permease) NanT	NanT1	Carbohydrate utilization	Sialic acid utilization	Sialic acid uptake	Neu5Ac
A.naeslundii str. Howell 279	fig|1115803.3.peg.2299	UDP-glucose 4-epimerase (EC 5.1.3.2)	GalE	Carbohydrate utilization	Galactose utilization	Galactose catabolism	Gal
A.naeslundii str. Howell 279	fig|1115803.3.peg.2319	Alpha-amylase (EC 3.2.1.1)	AmyA	Carbohydrate utilization	Maltose and Maltodextrin utilization	Maltose and Maltodextrin catabolism	MOS
A.naeslundii str. Howell 279	fig|1115803.3.peg.2321	Glycogen phosphorylase (EC 2.4.1.1)	GlgP	Carbohydrate utilization	Maltose and Maltodextrin utilization	Maltose and Maltodextrin catabolism	Mal; MOS
A.naeslundii str. Howell 279	fig|1115803.3.peg.2340	Succinate dehydrogenase iron-sulfur protein (EC 1.3.5.1)	SdhB	Fermentation	Succinate fermentation	Succinate production	Succinate
A.naeslundii str. Howell 279	fig|1115803.3.peg.2341	Succinate dehydrogenase flavoprotein subunit (EC 1.3.5.1)	SdhA	Fermentation	Succinate fermentation	Succinate production	Succinate
A.naeslundii str. Howell 279	fig|1115803.3.peg.2342	Succinate dehydrogenase cytochrome b-556 subunit	SdhC	Fermentation	Succinate fermentation	Succinate production	Succinate
A.naeslundii str. Howell 279	fig|1115803.3.peg.2347	Alanine racemase (EC 5.1.1.1)	AR	Amino acid metabolism	Alanine metabolism	Alanine degradation	Ala_d
A.naeslundii str. Howell 279	fig|1115803.3.peg.2352	Pantothenate kinase (EC 2.7.1.33)	CoaA	Vitamins, cofactors and micronutrients metabolism	Coenzyme A metabolism	Coenzyme A biosynthesis	B5
A.naeslundii str. Howell 279	fig|1115803.3.peg.2363	Polyphosphate glucokinase (EC 2.7.1.63)	PpgK	Carbohydrate utilization	Glucose utilization	Glucose catabolism	Glc
A.naeslundii str. Howell 279	fig|1115803.3.peg.2434	Acting phosphoribosylanthranilate isomerase (EC 5.3.1.24)	TrpF1	Amino acid metabolism	Aromatic amino acids metabolism	Tryptophan biosynthesis	Trp
A.naeslundii str. Howell 279	fig|1115803.3.peg.2434	Phosphoribosylformimino-5-aminoimidazole carboxamide ribotide isomerase (EC 5.3.1.16)	HisA	Amino acid metabolism	Histidine metabolism	Histidine biosynthesis	His
A.naeslundii str. Howell 279	fig|1115803.3.peg.2435	Imidazole glycerol phosphate synthase amidotransferase subunit (EC 2.4.2.-)	HisH	Amino acid metabolism	Histidine metabolism	Histidine biosynthesis	His
A.naeslundii str. Howell 279	fig|1115803.3.peg.2438	Imidazoleglycerol-phosphate dehydratase (EC 4.2.1.19)	HisB	Amino acid metabolism	Histidine metabolism	Histidine biosynthesis	His
A.naeslundii str. Howell 279	fig|1115803.3.peg.2439	Histidinol-phosphate aminotransferase (EC 2.6.1.9)	HisC	Amino acid metabolism	Histidine metabolism	Histidine biosynthesis	His
A.naeslundii str. Howell 279	fig|1115803.3.peg.2496	Nitrite reductase, transmembrane domain	NirY	Respiration	Anaerobic respiration	Dissimilatory nitrite reduction	dNIR
A.naeslundii str. Howell 279	fig|1115803.3.peg.2512	Diaminopimelate decarboxylase (EC 4.1.1.20)	LysA	Amino acid metabolism	Lysine metabolism	Lysine biosynthesis	Lys
A.naeslundii str. Howell 279	fig|1115803.3.peg.2513	Diaminopimelate decarboxylase (EC 4.1.1.20)	LysA	Amino acid metabolism	Lysine metabolism	Lysine biosynthesis	Lys
A.naeslundii str. Howell 279	fig|1115803.3.peg.2532	Pyruvate formate-lyase (EC 2.3.1.54)	PflA	Fermentation	Formate fermentation	Formate production	Formate
A.naeslundii str. Howell 279	fig|1115803.3.peg.2533	Pyruvate formate-lyase (EC 2.3.1.54)	PflA	Fermentation	Formate fermentation	Formate production	Formate
A.naeslundii str. Howell 279	fig|1115803.3.peg.2534	Pyruvate formate-lyase activating enzyme (EC 1.97.1.4)	PflB	Fermentation	Formate fermentation	Formate production	Formate
A.naeslundii str. Howell 279	fig|1115803.3.peg.2539	Limit dextrin alpha-1,6-maltotetraose-hydrolase (EC 3.2.1.196)	GlgX	Carbohydrate utilization	Maltose and Maltodextrin utilization	Maltose and Maltodextrin catabolism	MOS
A.naeslundii str. Howell 279	fig|1115803.3.peg.2550	Pyridoxal 5'-phosphate synthase (glutamine hydrolyzing), synthase subunit (EC 4.3.3.6)	PdxS	Vitamins, cofactors and micronutrients metabolism	Vitamin B6 metabolism	Pyridoxine and pyridoxal phosphate biosynthesis	B6
A.naeslundii str. Howell 279	fig|1115803.3.peg.2552	Pyridoxal 5'-phosphate synthase (glutamine hydrolyzing), glutaminase subunit (EC 4.3.3.6)	PdxT	Vitamins, cofactors and micronutrients metabolism	Vitamin B6 metabolism	Pyridoxine and pyridoxal phosphate biosynthesis	B6
A.naeslundii str. Howell 279	fig|1115803.3.peg.2572	Gamma-glutamyl phosphate reductase (EC 1.2.1.41)	ProA	Amino acid metabolism	Proline metabolism	Proline biosynthesis	Pro
A.naeslundii str. Howell 279	fig|1115803.3.peg.2573	Glutamate 5-kinase (EC 2.7.2.11)	ProB	Amino acid metabolism	Proline metabolism	Proline biosynthesis	Pro
A.naeslundii str. Howell 279	fig|1115803.3.peg.2579	Cytochrome d ubiquinol oxidase subunit I (EC 1.10.3.-)	CydA	Respiration	Microaerobic respiration	Cytochrome d ubiquinol oxidase	mAer
A.naeslundii str. Howell 279	fig|1115803.3.peg.2580	Cytochrome d ubiquinol oxidase subunit II (EC 1.10.3.-)	CydB	Respiration	Microaerobic respiration	Cytochrome d ubiquinol oxidase	mAer
A.naeslundii str. Howell 279	fig|1115803.3.peg.2588	Phosphopantetheine adenylyltransferase (EC 2.7.7.3)	CoaD	Vitamins, cofactors and micronutrients metabolism	Coenzyme A metabolism	Coenzyme A biosynthesis	B5
A.naeslundii str. Howell 279	fig|1115803.3.peg.2590	Phosphoserine phosphatase (EC 3.1.3.3)	SerB1	Amino acid metabolism	Serine metabolism	Serine biosynthesis	Ser
A.naeslundii str. Howell 279	fig|1115803.3.peg.2597	Thiamine-monophosphate kinase (EC 2.7.4.16)	ThiL	Vitamins, cofactors and micronutrients metabolism	Thiamine metabolism	Thiamine pyrophosphate biosynthesis	B1
A.naeslundii str. Howell 279	fig|1115803.3.peg.2600	Nucleoside diphosphate kinase (EC 2.7.4.6)	Ndk	Nucleotide metabolism	Nucleotide metabolism	Pyrimidine biosynthesis	Pyr
A.naeslundii str. Howell 279	fig|1115803.3.peg.2603	PTS system, trehalose-specific IIA component (EC 2.7.1.69)	TreB_a	Carbohydrate utilization	Trehalose utilization	Trehalose uptake	Tre
A.naeslundii str. Howell 279	fig|1115803.3.peg.2603	PTS system, trehalose-specific IIB component (EC 2.7.1.69)	TreB_b	Carbohydrate utilization	Trehalose utilization	Trehalose uptake	Tre
A.naeslundii str. Howell 279	fig|1115803.3.peg.2603	PTS system, trehalose-specific IIC component (EC 2.7.1.69)	TreB_c	Carbohydrate utilization	Trehalose utilization	Trehalose uptake	Tre
A.naeslundii str. Howell 279	fig|1115803.3.peg.2604	Trehalose-6-phosphate hydrolase (EC 3.2.1.93)	TreC	Carbohydrate utilization	Trehalose utilization	Trehalose catabolism	Tre
A.naeslundii str. Howell 279	fig|1115803.3.peg.2606	Dihydrofolate synthase (EC 6.3.2.12)	FolC	Vitamins, cofactors and micronutrients metabolism	Folate metabolism	Folate biosynthesis	B9
A.naeslundii str. Howell 279	fig|1115803.3.peg.2613	Lactaldehyde reductase (EC 1.1.1.77)	FucO	Carbohydrate utilization	Fucose and Fucosides utilization	Fucose and Fucosides catabolism	Fuc
A.naeslundii str. Howell 279	fig|1115803.3.peg.2615	Riboflavin kinase (EC 2.7.1.26)	RibF	Vitamins, cofactors and micronutrients metabolism	Riboflavin metabolism	Riboflavin biosynthesis	B2
A.naeslundii str. Howell 279	fig|1115803.3.peg.2642	Naphthoate synthase (EC 4.1.3.36)	MenB	Vitamins, cofactors and micronutrients metabolism	Menaquinone metabolism	Menaquinone biosynthesis	MQ
A.naeslundii str. Howell 279	fig|1115803.3.peg.271	Polyphosphate glucokinase (EC 2.7.1.63)	PpgK	Carbohydrate utilization	Glucose utilization	Glucose catabolism	Glc
A.naeslundii str. Howell 279	fig|1115803.3.peg.29	L-rhamnose mutarotase (EC 5.1.3.32)	RhaM	Carbohydrate utilization	Rhamnose and Rhamnosides utilization	Rhamnose and Rhamnosides catabolism	Rha; Rhi; ROS
A.naeslundii str. Howell 279	fig|1115803.3.peg.3	Myo-inositol 2-dehydrogenase (EC 1.1.1.18)	IolG	Carbohydrate utilization	Inositol utilization	Inositol catabolism	Ino
A.naeslundii str. Howell 279	fig|1115803.3.peg.30	Predicted L-rhamnose permease RhaY	RhaY	Carbohydrate utilization	Rhamnose and Rhamnosides utilization	Rhamnose and Rhamnosides uptake	Rha; Rhi
A.naeslundii str. Howell 279	fig|1115803.3.peg.31	L-rhamnose isomerase (EC 5.3.1.14)	RhaA	Carbohydrate utilization	Rhamnose and Rhamnosides utilization	Rhamnose and Rhamnosides catabolism	Rha; Rhi; ROS
A.naeslundii str. Howell 279	fig|1115803.3.peg.32	Rhamnulokinase (EC 2.7.1.5)	RhaB	Carbohydrate utilization	Rhamnose and Rhamnosides utilization	Rhamnose and Rhamnosides catabolism	Rha; Rhi; ROS
A.naeslundii str. Howell 279	fig|1115803.3.peg.320	4-hydroxy-tetrahydrodipicolinate synthase (EC 4.3.3.7)	DapA	Amino acid metabolism	Lysine metabolism	Lysine biosynthesis	Lys
A.naeslundii str. Howell 279	fig|1115803.3.peg.321	Tryptophan synthase alpha chain (EC 4.2.1.20)	TrpA	Amino acid metabolism	Aromatic amino acids metabolism	Tryptophan biosynthesis	Trp
A.naeslundii str. Howell 279	fig|1115803.3.peg.329	5-amino-6-(5-phosphoribosylamino)uracil reductase (EC 1.1.1.193)	RibDr	Vitamins, cofactors and micronutrients metabolism	Riboflavin metabolism	Riboflavin biosynthesis	B2
A.naeslundii str. Howell 279	fig|1115803.3.peg.329	Diaminohydroxyphosphoribosylaminopyrimidine deaminase (EC 3.5.4.26)	RibDd	Vitamins, cofactors and micronutrients metabolism	Riboflavin metabolism	Riboflavin biosynthesis	B2
A.naeslundii str. Howell 279	fig|1115803.3.peg.33	Rhamnulose-1-phosphate aldolase (EC 4.1.2.19)	RhaD	Carbohydrate utilization	Rhamnose and Rhamnosides utilization	Rhamnose and Rhamnosides catabolism	Rha; Rhi; ROS
A.naeslundii str. Howell 279	fig|1115803.3.peg.330	Riboflavin synthase eubacterial/eukaryotic (EC 2.5.1.9)	RibE	Vitamins, cofactors and micronutrients metabolism	Riboflavin metabolism	Riboflavin biosynthesis	B2
A.naeslundii str. Howell 279	fig|1115803.3.peg.331	3,4-dihydroxy-2-butanone 4-phosphate synthase (EC 4.1.99.12)	RibB	Vitamins, cofactors and micronutrients metabolism	Riboflavin metabolism	Riboflavin biosynthesis	B2
A.naeslundii str. Howell 279	fig|1115803.3.peg.331	GTP cyclohydrolase II (EC 3.5.4.25)	RibA	Vitamins, cofactors and micronutrients metabolism	Riboflavin metabolism	Riboflavin biosynthesis	B2
A.naeslundii str. Howell 279	fig|1115803.3.peg.332	6,7-dimethyl-8-ribityllumazine synthase (EC 2.5.1.78)	RibH	Vitamins, cofactors and micronutrients metabolism	Riboflavin metabolism	Riboflavin biosynthesis	B2
A.naeslundii str. Howell 279	fig|1115803.3.peg.361	CTP synthase (EC 6.3.4.2)	PyrG	Nucleotide metabolism	Nucleotide metabolism	Pyrimidine biosynthesis	Pyr
A.naeslundii str. Howell 279	fig|1115803.3.peg.381	Spermidine synthase (EC 2.5.1.16)	SpeE	Secondary metabolism	Putrescine metabolism	Putrescine utilization	Put_ut
A.naeslundii str. Howell 279	fig|1115803.3.peg.385	Dihydroorotate dehydrogenase (quinone) (EC 1.3.5.2)	PyrDq	Nucleotide metabolism	Nucleotide metabolism	Pyrimidine biosynthesis	Pyr
A.naeslundii str. Howell 279	fig|1115803.3.peg.387	CblZ, a non-orthologous displasment for Alpha-ribazole-5'-phosphate phosphatase	CblZ	Vitamins, cofactors and micronutrients metabolism	Vitamin B12 metabolism	Cobalamin biosynthesis	B12
A.naeslundii str. Howell 279	fig|1115803.3.peg.4	Inosose dehydratase (EC 4.2.1.44)	IolE	Carbohydrate utilization	Inositol utilization	Inositol catabolism	Ino
A.naeslundii str. Howell 279	fig|1115803.3.peg.401	Dihydroxy-acid dehydratase (EC 4.2.1.9)	IlvD	Amino acid metabolism	Branched chain amino acids metabolism	Branched chain amino acids biosynthesis	Ile; Val; Leu
A.naeslundii str. Howell 279	fig|1115803.3.peg.439	Hydroxymethylpyrimidine phosphate kinase ThiD (EC 2.7.4.7)	ThiD	Vitamins, cofactors and micronutrients metabolism	Thiamine metabolism	Thiamine pyrophosphate biosynthesis	B1
A.naeslundii str. Howell 279	fig|1115803.3.peg.440	Thiamin-phosphate pyrophosphorylase (EC 2.5.1.3)	ThiE	Vitamins, cofactors and micronutrients metabolism	Thiamine metabolism	Thiamine pyrophosphate biosynthesis	B1
A.naeslundii str. Howell 279	fig|1115803.3.peg.441	Hydroxyethylthiazole kinase (EC 2.7.1.50)	ThiM	Vitamins, cofactors and micronutrients metabolism	Thiamine metabolism	Thiamine pyrophosphate biosynthesis	B1
A.naeslundii str. Howell 279	fig|1115803.3.peg.445	2-keto-3-deoxy-D-arabino-heptulosonate-7-phosphate synthase II (EC 2.5.1.54)	AroG3	Amino acid metabolism	Aromatic amino acids metabolism	Chorismate biosynthesis	Chor
A.naeslundii str. Howell 279	fig|1115803.3.peg.455	PTS system, glucose-specific IIA component (EC 2.7.1.69)	PtsGa	Carbohydrate utilization	Glucose utilization	Glucose uptake	Glc
A.naeslundii str. Howell 279	fig|1115803.3.peg.455	PTS system, glucose-specific IIB component (EC 2.7.1.69)	PtsGb	Carbohydrate utilization	Glucose utilization	Glucose uptake	Glc
A.naeslundii str. Howell 279	fig|1115803.3.peg.455	PTS system, glucose-specific IIC component (EC 2.7.1.69)	PtsGc	Carbohydrate utilization	Glucose utilization	Glucose uptake	Glc
A.naeslundii str. Howell 279	fig|1115803.3.peg.463	Phosphoserine phosphatase (EC 3.1.3.3)	SerB1	Amino acid metabolism	Serine metabolism	Serine biosynthesis	Ser
A.naeslundii str. Howell 279	fig|1115803.3.peg.477	2-isopropylmalate synthase (EC 2.3.3.13)	LeuA	Amino acid metabolism	Branched chain amino acids metabolism	Branched chain amino acids biosynthesis	Leu
A.naeslundii str. Howell 279	fig|1115803.3.peg.484	Proline dehydrogenase (EC 1.5.5.2)	PutB	Amino acid metabolism	Proline metabolism	Proline degradation	Pro_d
A.naeslundii str. Howell 279	fig|1115803.3.peg.492	2,3,4,5-tetrahydropyridine-2,6-dicarboxylate N-succinyltransferase (EC 2.3.1.117)	DapD	Amino acid metabolism	Lysine metabolism	Lysine biosynthesis	Lys
A.naeslundii str. Howell 279	fig|1115803.3.peg.497	N-succinyl-L,L-diaminopimelate aminotransferase (EC 2.6.1.17), type 2	DAPC	Amino acid metabolism	Lysine metabolism	Lysine biosynthesis	Lys
A.naeslundii str. Howell 279	fig|1115803.3.peg.5	Malonate-semialdehyde dehydrogenase [inositol] (EC 1.2.1.18)	IolA2	Carbohydrate utilization	Inositol utilization	Inositol catabolism	Ino
A.naeslundii str. Howell 279	fig|1115803.3.peg.517	Aspartate 1-decarboxylase (EC 4.1.1.11)	PanD	Vitamins, cofactors and micronutrients metabolism	Coenzyme A metabolism	Coenzyme A biosynthesis	B5
A.naeslundii str. Howell 279	fig|1115803.3.peg.518	Pantoate--beta-alanine ligase (EC 6.3.2.1)	PanC	Vitamins, cofactors and micronutrients metabolism	Coenzyme A metabolism	Coenzyme A biosynthesis	B5
A.naeslundii str. Howell 279	fig|1115803.3.peg.519	Ketopantoate reductase PanG (EC 1.1.1.169)	PanG	Vitamins, cofactors and micronutrients metabolism	Coenzyme A metabolism	Coenzyme A biosynthesis	B5
A.naeslundii str. Howell 279	fig|1115803.3.peg.522	2-amino-4-hydroxy-6-hydroxymethyldihydropteridine pyrophosphokinase (EC 2.7.6.3)	FolK	Vitamins, cofactors and micronutrients metabolism	Folate metabolism	Folate biosynthesis	B9
A.naeslundii str. Howell 279	fig|1115803.3.peg.522	Dihydroneopterin aldolase (EC 4.1.2.25)	FolB	Vitamins, cofactors and micronutrients metabolism	Folate metabolism	Folate biosynthesis	B9
A.naeslundii str. Howell 279	fig|1115803.3.peg.523	2-amino-4-hydroxy-6-hydroxymethyldihydropteridine pyrophosphokinase (EC 2.7.6.3)	FolK	Vitamins, cofactors and micronutrients metabolism	Folate metabolism	Folate biosynthesis	B9
A.naeslundii str. Howell 279	fig|1115803.3.peg.523	Dihydroneopterin aldolase (EC 4.1.2.25)	FolB	Vitamins, cofactors and micronutrients metabolism	Folate metabolism	Folate biosynthesis	B9
A.naeslundii str. Howell 279	fig|1115803.3.peg.524	2-amino-4-hydroxy-6-hydroxymethyldihydropteridine pyrophosphokinase (EC 2.7.6.3)	FolK	Vitamins, cofactors and micronutrients metabolism	Folate metabolism	Folate biosynthesis	B9
A.naeslundii str. Howell 279	fig|1115803.3.peg.524	Dihydroneopterin aldolase (EC 4.1.2.25)	FolB	Vitamins, cofactors and micronutrients metabolism	Folate metabolism	Folate biosynthesis	B9
A.naeslundii str. Howell 279	fig|1115803.3.peg.525	Dihydropteroate synthase (EC 2.5.1.15)	FolP	Vitamins, cofactors and micronutrients metabolism	Folate metabolism	Folate biosynthesis	B9
A.naeslundii str. Howell 279	fig|1115803.3.peg.554	Sialidase (EC 3.2.1.18)	NanH	Carbohydrate utilization	Sialic acid utilization	Sialic acid catabolism	Neu5Ac
A.naeslundii str. Howell 279	fig|1115803.3.peg.559	Branched-chain amino acid transport system carrier protein	BraB	Amino acid metabolism	Branched chain amino acids metabolism	Branched chain amino acids uptake	Ile; Val; Leu
A.naeslundii str. Howell 279	fig|1115803.3.peg.577	Glucokinase (EC 2.7.1.2)	GlcK	Carbohydrate utilization	Glucose utilization	Glucose catabolism	Glc
A.naeslundii str. Howell 279	fig|1115803.3.peg.582	D-serine/D-alanine/glycine transporter	AlaP2	Amino acid metabolism	Alanine metabolism	Alanine uptake	Ala_d
A.naeslundii str. Howell 279	fig|1115803.3.peg.589	Transcriptional regulator of raffinose family oligosaccharide utilization (ROK family)	RafR	Carbohydrate utilization	Melibiose utilization; Raffinose family oligosaccharide utilization	Melibiose regulation; Raffinose family oligosaccharide regulation	Mel; RFO
A.naeslundii str. Howell 279	fig|1115803.3.peg.59	Dihydrofolate reductase (EC 1.5.1.3)	FolA	Vitamins, cofactors and micronutrients metabolism	Folate metabolism	Folate biosynthesis	B9
A.naeslundii str. Howell 279	fig|1115803.3.peg.612	Nicotinamidase (EC 3.5.1.19)	PncA	Vitamins, cofactors and micronutrients metabolism	NAD/NADP metabolism	NAD/NADP biosynthesis	B3
A.naeslundii str. Howell 279	fig|1115803.3.peg.623	Argininosuccinate lyase (EC 4.3.2.1)	ArgH	Amino acid metabolism	Arginine metabolism	Arginine biosynthesis	Arg
A.naeslundii str. Howell 279	fig|1115803.3.peg.625	Argininosuccinate synthase (EC 6.3.4.5)	ArgG	Amino acid metabolism	Arginine metabolism	Arginine biosynthesis	Arg
A.naeslundii str. Howell 279	fig|1115803.3.peg.626	Arginine pathway regulatory protein ArgR, repressor of arg regulon	ArgR	Amino acid metabolism	Arginine metabolism	Arginine biosynthesis	Arg
A.naeslundii str. Howell 279	fig|1115803.3.peg.627	N-acetylornithine aminotransferase (EC 2.6.1.11)	ArgD	Amino acid metabolism	Arginine metabolism	Arginine biosynthesis	Arg
A.naeslundii str. Howell 279	fig|1115803.3.peg.632	DL-lactate permease, LctP family	LldP	Secondary metabolism	Lactate utilization	D-lactate utilization; L-lactate utilization	Llac_ut; Dlac_ut
A.naeslundii str. Howell 279	fig|1115803.3.peg.637	L-lactate dehydrogenase, Fe-S oxidoreductase subunit LldE (EC 1.1.2.3)	LldE	Secondary metabolism	Lactate utilization	L-lactate utilization	Llac_ut
A.naeslundii str. Howell 279	fig|1115803.3.peg.638	L-lactate dehydrogenase, Iron-sulfur cluster-binding subunit LldF (EC 1.1.2.3)	LldF	Secondary metabolism	Lactate utilization	L-lactate utilization	Llac_ut
A.naeslundii str. Howell 279	fig|1115803.3.peg.639	L-lactate dehydrogenase LldG subunit (EC 1.1.2.3)	LldG	Secondary metabolism	Lactate utilization	L-lactate utilization	Llac_ut
A.naeslundii str. Howell 279	fig|1115803.3.peg.640	Multiple polyol-specific dehydrogenase (EC 1.1.1.-)	MPD	Carbohydrate utilization	Mannitol utilization	Mannitol catabolism	Mtl
A.naeslundii str. Howell 279	fig|1115803.3.peg.649	4-aminobutyraldehyde dehydrogenase (EC 1.2.1.19)	PatD	Secondary metabolism	Putrescine metabolism	Putrescine utilization	Put_ut
A.naeslundii str. Howell 279	fig|1115803.3.peg.649	4-aminobutyraldehyde dehydrogenase (EC 1.2.1.19)	PatD	Secondary metabolism	Putrescine metabolism	Putrescine utilization	GABA_d
A.naeslundii str. Howell 279	fig|1115803.3.peg.649	4-aminobutyraldehyde dehydrogenase (EC 1.2.1.19)	PatD	Secondary metabolism	Gamma-aminobutyrate metabolism	Gamma-aminobutyrate degradation	Put_ut
A.naeslundii str. Howell 279	fig|1115803.3.peg.649	4-aminobutyraldehyde dehydrogenase (EC 1.2.1.19)	PatD	Secondary metabolism	Gamma-aminobutyrate metabolism	Gamma-aminobutyrate degradation	GABA_d
A.naeslundii str. Howell 279	fig|1115803.3.peg.652	Gamma-aminobutyrate:alpha-ketoglutarate aminotransferase (EC 2.6.1.19)	GabT	Secondary metabolism	Gamma-aminobutyrate metabolism	Gamma-aminobutyrate production	GABA
A.naeslundii str. Howell 279	fig|1115803.3.peg.653	NAD-specific glutamate dehydrogenase (EC 1.4.1.2)	Gdh2	Amino acid metabolism	Glutamate and glutamine metabolism	Glutamate biosynthesis	Glu
A.naeslundii str. Howell 279	fig|1115803.3.peg.653	NADP-specific glutamate dehydrogenase (EC 1.4.1.4)	Gdh1	Amino acid metabolism	Glutamate and glutamine metabolism	Glutamate biosynthesis	Glu
A.naeslundii str. Howell 279	fig|1115803.3.peg.654	Succinate-semialdehyde dehydrogenase [NADP+] (EC 1.2.1.79)	GabD2	Secondary metabolism	Gamma-aminobutyrate metabolism	Gamma-aminobutyrate production	GABA
A.naeslundii str. Howell 279	fig|1115803.3.peg.654	Succinate-semialdehyde dehydrogenase [NAD] (EC 1.2.1.24)	GabD1	Secondary metabolism	Gamma-aminobutyrate metabolism	Gamma-aminobutyrate production	GABA
A.naeslundii str. Howell 279	fig|1115803.3.peg.670	Aspartate aminotransferase (EC 2.6.1.1)	AspC	Amino acid metabolism	Asparagine and aspartate metabolism	Aspartate biosynthesis	Asp
A.naeslundii str. Howell 279	fig|1115803.3.peg.674	Phosphoribosylglycinamide formyltransferase 2 (EC 6.3.1.21)	PurT	Nucleotide metabolism	Nucleotide metabolism	Purine biosynthesis	Pur
A.naeslundii str. Howell 279	fig|1115803.3.peg.675	6-phospho-beta-glucosidase (EC 3.2.1.86)	AscB	Carbohydrate utilization	Cellobiose and Beta-glucosides utilization	Cellobiose and Beta-glucosides catabolism	Bgl
A.naeslundii str. Howell 279	fig|1115803.3.peg.676	PTS system, beta-glucoside-specific IIA component (EC 2.7.1.69)	BglFa	Carbohydrate utilization	Cellobiose and Beta-glucosides utilization	Cellobiose and Beta-glucosides uptake	Bgl
A.naeslundii str. Howell 279	fig|1115803.3.peg.676	PTS system, beta-glucoside-specific IIB component (EC 2.7.1.69)	BglFb	Carbohydrate utilization	Cellobiose and Beta-glucosides utilization	Cellobiose and Beta-glucosides uptake	Bgl
A.naeslundii str. Howell 279	fig|1115803.3.peg.676	PTS system, beta-glucoside-specific IIC component (EC 2.7.1.69)	BglFc	Carbohydrate utilization	Cellobiose and Beta-glucosides utilization	Cellobiose and Beta-glucosides uptake	Bgl
A.naeslundii str. Howell 279	fig|1115803.3.peg.677	Beta-glucoside bgl operon antiterminator, BglG family	BglG	Carbohydrate utilization	Cellobiose and Beta-glucosides utilization	Cellobiose and Beta-glucosides catabolism	Bgl
A.naeslundii str. Howell 279	fig|1115803.3.peg.7	3D-(3,5/4)-trihydroxycyclohexane-1,2-dione hydrolase (EC 3.7.1.22)	IolD	Carbohydrate utilization	Inositol utilization	Inositol catabolism	Ino
A.naeslundii str. Howell 279	fig|1115803.3.peg.701	N-acetylglucosamine-6-phosphate deacetylase (EC 3.5.1.25)	NagA	Carbohydrate utilization	N-Acetylglucosamine and chitobiose utilization	N-Acetylglucosamine and chitobiose catabolism	GlcNAc; Chb
A.naeslundii str. Howell 279	fig|1115803.3.peg.701	N-acetylglucosamine-6-phosphate deacetylase (EC 3.5.1.25)	NagA	Carbohydrate utilization	N-Acetylglucosamine and chitobiose utilization	N-Acetylglucosamine and chitobiose catabolism	Neu5Ac; ManNAc
A.naeslundii str. Howell 279	fig|1115803.3.peg.701	N-acetylglucosamine-6-phosphate deacetylase (EC 3.5.1.25)	NagA	Carbohydrate utilization	Sialic acid utilization; N-acetylmannosamine utilization	Sialic acid catabolism; N-acetylmannosamine catabolism	GlcNAc; Chb
A.naeslundii str. Howell 279	fig|1115803.3.peg.701	N-acetylglucosamine-6-phosphate deacetylase (EC 3.5.1.25)	NagA	Carbohydrate utilization	Sialic acid utilization; N-acetylmannosamine utilization	Sialic acid catabolism; N-acetylmannosamine catabolism	Neu5Ac; ManNAc
A.naeslundii str. Howell 279	fig|1115803.3.peg.732	Adenylosuccinate synthetase (EC 6.3.4.4)	PurA	Nucleotide metabolism	Nucleotide metabolism	Purine biosynthesis	Pur
A.naeslundii str. Howell 279	fig|1115803.3.peg.735	Maltose/maltodextrin ABC transporter, permease protein MalF	MalF	Carbohydrate utilization	Maltose and Maltodextrin utilization	Maltose and Maltodextrin uptake	Mal; MOS
A.naeslundii str. Howell 279	fig|1115803.3.peg.736	Maltose/maltodextrin ABC transporter, permease protein MalG	MalG	Carbohydrate utilization	Maltose and Maltodextrin utilization	Maltose and Maltodextrin uptake	Mal; MOS
A.naeslundii str. Howell 279	fig|1115803.3.peg.737	Maltose/maltodextrin ABC transporter, substrate binding periplasmic protein MalE	MalE	Carbohydrate utilization	Maltose and Maltodextrin utilization	Maltose and Maltodextrin uptake	Mal; MOS
A.naeslundii str. Howell 279	fig|1115803.3.peg.741	Orotate phosphoribosyltransferase (EC 2.4.2.10)	PyrE	Nucleotide metabolism	Nucleotide metabolism	Pyrimidine biosynthesis	Pyr
A.naeslundii str. Howell 279	fig|1115803.3.peg.75	Succinate dehydrogenase iron-sulfur protein (EC 1.3.5.1)	SdhB	Fermentation	Succinate fermentation	Succinate production	Succinate
A.naeslundii str. Howell 279	fig|1115803.3.peg.76	Succinate dehydrogenase flavoprotein subunit (EC 1.3.5.1)	SdhA	Fermentation	Succinate fermentation	Succinate production	Succinate
A.naeslundii str. Howell 279	fig|1115803.3.peg.77	Succinate dehydrogenase cytochrome b-556 subunit	SdhC	Fermentation	Succinate fermentation	Succinate production	Succinate
A.naeslundii str. Howell 279	fig|1115803.3.peg.774	Substrate-specific component BioY of biotin ECF transporter	BioY	Vitamins, cofactors and micronutrients metabolism	Biotin metabolism	Biotin uptake	B7
A.naeslundii str. Howell 279	fig|1115803.3.peg.790	GTP cyclohydrolase I (EC 3.5.4.16) type 1	FolE1	Vitamins, cofactors and micronutrients metabolism	Folate metabolism	Folate biosynthesis	B9
A.naeslundii str. Howell 279	fig|1115803.3.peg.790	GTP cyclohydrolase I (EC 3.5.4.16) type 1	FolE1	Vitamins, cofactors and micronutrients metabolism	Folate metabolism	Folate biosynthesis	Q
A.naeslundii str. Howell 279	fig|1115803.3.peg.790	GTP cyclohydrolase I (EC 3.5.4.16) type 1	FolE1	Vitamins, cofactors and micronutrients metabolism	Queuosine metabolism	Queuosine biosynthesis	B9
A.naeslundii str. Howell 279	fig|1115803.3.peg.790	GTP cyclohydrolase I (EC 3.5.4.16) type 1	FolE1	Vitamins, cofactors and micronutrients metabolism	Queuosine metabolism	Queuosine biosynthesis	Q
A.naeslundii str. Howell 279	fig|1115803.3.peg.799	Inosine-5'-monophosphate dehydrogenase (EC 1.1.1.205)	GuaB	Nucleotide metabolism	Nucleotide metabolism	Purine biosynthesis	Pur
A.naeslundii str. Howell 279	fig|1115803.3.peg.813	Gluconate transporter family protein	GntT2	Carbohydrate utilization	Gluconate utilization	Gluconate uptake	Gnt
A.naeslundii str. Howell 279	fig|1115803.3.peg.814	Gluconokinase (EC 2.7.1.12)	GntK	Carbohydrate utilization	Gluconate utilization	Gluconate catabolism	Gnt
A.naeslundii str. Howell 279	fig|1115803.3.peg.815	Transcriptional regulator for gluconate utilization, GntR family	GntR2	Carbohydrate utilization	Gluconate utilization	Gluconate regulation	Gnt
A.naeslundii str. Howell 279	fig|1115803.3.peg.823	Respiratory nitrate reductase delta chain (EC 1.7.99.4)	NarJ	Respiration	Anaerobic respiration	Nitrate reduction	NAR
A.naeslundii str. Howell 279	fig|1115803.3.peg.824	Respiratory nitrate reductase gamma chain (EC 1.7.99.4)	NarI	Respiration	Anaerobic respiration	Nitrate reduction	NAR
A.naeslundii str. Howell 279	fig|1115803.3.peg.83	Arginine deiminase (EC 3.5.3.6)	ArcA	Amino acid metabolism	Arginine metabolism	Arginine degradation	Arg_d
A.naeslundii str. Howell 279	fig|1115803.3.peg.838	Histidinol-phosphatase [alternative form] (EC 3.1.3.15)	HisJ2	Amino acid metabolism	Histidine metabolism	Histidine biosynthesis	His
[truncated: 5,999 more rows]

## Sheet: Table 4b(iii)
Supplementary Table 4b - In silico metabolic reconstructions of MAGs and isolate genomes
[truncated: 160 more rows]

[truncated: 2 more sheets: Table 4c(i), Table 4c(ii-iv)]
