# Supplementary material for: Enteropathy produced in mice by intergenerational transmission of small intestinal microbiota from undernourished children
Source: Nat Microbiol. 2026 Jun 16;11(7):1967–81. doi: 10.1038/s41564-026-02394-4 (PMC13323066; doi:10.1038/s41564-026-02394-4)
Supplement: Supplementary file 7 — Supplementary data for microbial RNA-sequencing. a, Significantly differentially expressed C. concisus genes in the gut compared to growth in culture (Supplementary Fig. 9a) (DESeq2 Wald test). (i,ii) C. concisus gene expression in the gut (single isolate ‘add-in’) compared to rich medium (Bolton broth ±1% mucin). (iii,iv) C. concisus gene expression when gavaged concurrently with the Actinomyces strains (C. concisus+Actinomyces) compared to gene expression in rich medium (Bolton broth ±1% mucin). b, C. concisus gene expression in the mouse gut in conditions where inflammation was produced [C. concisus (i), C. concisus+Actinomyces (ii), cSI-I (iii)] compared to cSI-N/mock-gavaged controls (Fig. 5c and Supplementary Fig. 9b). c, C. concisus gene expression in spent medium collected from HTC116 cells compared to medium alone (Supplementary Fig. 11d) (i). C. concisus gene expression in conditioned medium from HTC116 cells treated with the pan-nitric oxide inhibitor L-NIO compared to medium control (ii). [file 41564_2026_2394_MOESM7_ESM.xlsx]

## Sheet: Table 5a (i)
Supplementary Table 5a - C. concisus gene expression in the gut versus in culture
(i) C. concisus gene expression from 'add-in' experiment (higher log2-fold change) vs. growth in Bolton Broth (negative log2-fold change)
locus_tag	mean expression	log2FoldChange	lfcSE	stat	P-value	P-adj	ftype	length_bp	gene	EC_number	COG	Gene product
JJACFKPL_00895	10.2903	6.32838	1.1306	5.59739	2.18e-08	4.6e-07	CDS	351				hypothetical protein
JJACFKPL_00735	33.1978	5.11759	0.69696	7.34274	2.09e-13	1.17e-11	CDS	249				hypothetical protein
JJACFKPL_00734	120.101	4.94413	0.57776	8.55741	1.15e-17	1.37e-15	CDS	450				hypothetical protein
JJACFKPL_00736	16.8158	4.83193	0.985802	4.90153	9.51e-07	1.32e-05	CDS	363				hypothetical protein
JJACFKPL_00727	11.4169	4.71731	1.01487	4.64819	3.35e-06	4.04e-05	CDS	183				hypothetical protein
JJACFKPL_00743	17.64	4.54831	1.12893	4.02886	5.6e-05	0.000463981	CDS	345				hypothetical protein
JJACFKPL_00859	290.32	4.20013	0.498494	8.42563	3.59e-17	4.02e-15	CDS	1284	dctM_2		COG1593	C4-dicarboxylate TRAP transporter large permease protein DctM
JJACFKPL_00894	2116.45	4.06342	0.352013	11.5434	7.97e-31	5.06e-28	CDS	1767	assT_1	2.8.2.22		Arylsulfate sulfotransferase AssT
JJACFKPL_01013	1818.56	4.00622	0.544332	7.35989	1.84e-13	1.06e-11	CDS	1566		1.3.5.4	COG1053	Fumarate reductase flavoprotein subunit
JJACFKPL_00739	159.542	3.91852	0.452572	8.65834	4.79e-18	6.08e-16	CDS	831				hypothetical protein
JJACFKPL_00909	570.915	3.89786	0.234079	16.6519	2.93e-62	5.58e-59	CDS	657	dsbL_2		COG0526	Thiol:disulfide interchange protein DsbL
JJACFKPL_00681	12915.7	3.84149	0.553948	6.93474	4.07e-12	1.8e-10	CDS	1500	flaA		COG1344	Flagellin A
JJACFKPL_00908	448.717	3.83494	0.275431	13.9234	4.57e-44	4.35e-41	CDS	621	dsbI		COG1495	Protein-disulfide oxidoreductase DsbI
JJACFKPL_00698	81.4808	3.77529	0.404724	9.32806	1.08e-20	2.57e-18	CDS	711				hypothetical protein
JJACFKPL_00753	23.2127	3.73963	0.899502	4.15744	3.22e-05	0.000287198	CDS	909				hypothetical protein
JJACFKPL_00701	128.095	3.73455	0.423834	8.81135	1.24e-18	1.96e-16	CDS	552	dmsB		COG0437	Anaerobic dimethyl sulfoxide reductase chain B
JJACFKPL_00767	13.4839	3.7014	1.28096	2.88955	0.00385794	0.0170826	CDS	384				hypothetical protein
JJACFKPL_00728	11.2646	3.65562	1.03937	3.51716	0.000436198	0.00274099	CDS	183				hypothetical protein
JJACFKPL_00860	156.863	3.63664	0.493087	7.37525	1.64e-13	9.76e-12	CDS	543				hypothetical protein
JJACFKPL_00730	42.9962	3.61995	0.562849	6.43148	1.26e-10	4.01e-09	CDS	369				hypothetical protein
JJACFKPL_00738	48.3502	3.5382	0.683743	5.17475	2.28e-07	3.75e-06	CDS	300				hypothetical protein
JJACFKPL_00954	23.3328	3.39743	0.78323	4.33772	1.44e-05	0.000145037	CDS	690	qseB			Transcriptional regulatory protein QseB
JJACFKPL_00953	14.2081	3.38541	1.0811	3.13145	0.00173947	0.00862487	CDS	1428	sasA_2	2.7.-.-		Adaptive-response sensory-kinase SasA
JJACFKPL_00697	7.84328	3.30381	1.14377	2.88854	0.0038704	0.017098	CDS	168				hypothetical protein
JJACFKPL_00740	114.047	3.25696	0.49757	6.54573	5.92e-11	1.98e-09	CDS	615				hypothetical protein
JJACFKPL_00702	183.749	3.23459	0.467226	6.92296	4.42e-12	1.87e-10	CDS	645	torD			Chaperone protein TorD
JJACFKPL_00737	15.7625	3.20383	1.10796	2.89166	0.00383218	0.0170081	CDS	444				Single-stranded DNA-binding protein
JJACFKPL_01693	5.12411	3.13551	1.12481	2.7876	0.00531008	0.0220751	CDS	360				hypothetical protein
JJACFKPL_01339	1949.4	3.1271	0.325505	9.60692	7.48e-22	2.85e-19	CDS	1836	assT_2	2.8.2.22		Arylsulfate sulfotransferase AssT
JJACFKPL_00755	12.6959	3.12654	0.986622	3.16893	0.00153	0.00776833	CDS	612				hypothetical protein
JJACFKPL_00754	15.0795	3.10671	1.10477	2.81208	0.00492217	0.0208263	CDS	642				hypothetical protein
JJACFKPL_00862	417.532	3.07412	0.32372	9.49622	2.18e-21	5.92e-19	CDS	618	sodB	1.15.1.1	COG0605	Superoxide dismutase [Fe]
JJACFKPL_00731	44.5635	3.03407	0.562137	5.39739	6.76e-08	1.25e-06	CDS	480				hypothetical protein
JJACFKPL_00699	146.663	3.02436	0.443837	6.81413	9.48e-12	3.84e-10	CDS	894				hypothetical protein
JJACFKPL_01810	720.494	3.01145	0.344408	8.74386	2.25e-18	3.3e-16	CDS	1383	codB		COG1457	Cytosine permease
JJACFKPL_00861	288.426	3.008	0.491175	6.1241	9.12e-10	2.47e-08	CDS	993	dctP		COG1638	C4-dicarboxylate-binding periplasmic protein DctP
JJACFKPL_00700	537.165	3.00688	0.388029	7.7491	9.25e-15	6.29e-13	CDS	2292	dmsA_1	1.8.5.3	COG0243	Dimethyl sulfoxide reductase DmsA
JJACFKPL_01809	405.361	2.91607	0.418525	6.96751	3.23e-12	1.46e-10	CDS	774	crnA	3.5.2.10		Creatinine amidohydrolase
JJACFKPL_00752	21.1999	2.83778	0.794033	3.57388	0.000351726	0.00229345	CDS	315				hypothetical protein
JJACFKPL_00759	10.8326	2.82012	1.01617	2.77525	0.00551601	0.0226836	CDS	1290				hypothetical protein
JJACFKPL_00732	18.0932	2.78892	0.823738	3.38569	0.000709988	0.00399946	CDS	513				hypothetical protein
JJACFKPL_01340	39.9591	2.78705	0.603566	4.61764	3.88e-06	4.53e-05	CDS	1809				hypothetical protein
JJACFKPL_00624	103.642	2.77052	0.399783	6.93005	4.21e-12	1.82e-10	CDS	405				hypothetical protein
JJACFKPL_01230	916.301	2.76205	0.352173	7.84288	4.4e-15	3.22e-13	CDS	645	hyfE	1.-.-.-	COG4237	Hydrogenase-4 component E
JJACFKPL_00779	36.6919	2.74838	0.650107	4.22758	2.36e-05	0.000223758	CDS	1260				hypothetical protein
JJACFKPL_00039	35.0658	2.73764	0.470863	5.81409	6.1e-09	1.45e-07	CDS	423				hypothetical protein
JJACFKPL_00729	28.2738	2.70365	0.637129	4.2435	2.2e-05	0.000209502	CDS	402				hypothetical protein
JJACFKPL_01228	3619.35	2.65264	0.36382	7.29109	3.07e-13	1.63e-11	CDS	1968	hyfB_1	1.-.-.-	COG0651	Hydrogenase-4 component B
JJACFKPL_01237	1686.58	2.6218	0.354634	7.39298	1.44e-13	8.82e-12	CDS	861	focA		COG2116	putative formate transporter 1
JJACFKPL_01231	1876.9	2.62016	0.351508	7.45405	9.05e-14	5.74e-12	CDS	1482	hyfB_2	1.-.-.-	COG0651	Hydrogenase-4 component B
JJACFKPL_01867	1796.97	2.60886	0.419899	6.21306	5.2e-10	1.55e-08	CDS	1476	aldA	1.2.1.3		Putative aldehyde dehydrogenase AldA
JJACFKPL_01229	1287.3	2.58814	0.342166	7.56399	3.91e-14	2.57e-12	CDS	921	hycD		COG0650	Formate hydrogenlyase subunit 4
JJACFKPL_01233	687.743	2.56449	0.268982	9.53405	1.51e-21	4.8e-19	CDS	540	ndhI_2	7.1.1.-		NAD(P)H-quinone oxidoreductase subunit I, chloroplastic
JJACFKPL_00557	54.182	2.5609	0.350205	7.31255	2.62e-13	1.43e-11	CDS	1242		3.-.-.-	COG0624	putative hydrolase
JJACFKPL_00726	89.6627	2.55299	0.42259	6.0413	1.53e-09	3.88e-08	CDS	1191	intS		COG0582	Prophage integrase IntS
JJACFKPL_01234	1357.57	2.53928	0.285901	8.88167	6.59e-19	1.29e-16	CDS	825	hycG		COG3260	Formate hydrogenlyase subunit 7
JJACFKPL_01235	560.947	2.5112	0.314601	7.98216	1.44e-15	1.24e-13	CDS	345				hypothetical protein
JJACFKPL_01370	4273.11	2.48342	0.372033	6.67527	2.47e-11	9.04e-10	CDS	1773	fdhF_4	1.17.1.9	COG0243	Formate dehydrogenase H
JJACFKPL_01806	1133.29	2.46871	0.423066	5.8353	5.37e-09	1.29e-07	CDS	537	sodC	1.15.1.1	COG2032	Superoxide dismutase [Cu-Zn]
JJACFKPL_01236	319.128	2.44264	0.339783	7.18882	6.54e-13	3.36e-11	CDS	447	hycI	3.4.23.51	COG0680	Hydrogenase 3 maturation protease
JJACFKPL_01227	1449.58	2.41341	0.356548	6.76884	1.3e-11	5.15e-10	CDS	570	hyfA	1.-.-.-	COG1142	Hydrogenase-4 component A
JJACFKPL_00742	26.3528	2.39446	0.968048	2.47349	0.0133799	0.0470023	CDS	348				hypothetical protein
JJACFKPL_01001	311.493	2.38563	0.484301	4.92592	8.4e-07	1.18e-05	CDS	1359	gdh	1.4.1.4	COG0334	NADP-specific glutamate dehydrogenase
JJACFKPL_01151	104.272	2.36224	0.272408	8.67171	4.26e-18	5.79e-16	CDS	996	nqo8	7.1.1.-	COG1005	NADH-quinone oxidoreductase subunit 8
JJACFKPL_01232	2417.03	2.35202	0.295575	7.95744	1.76e-15	1.43e-13	CDS	1737	hycE		COG3261	Formate hydrogenlyase subunit 5
JJACFKPL_01281	18.1309	2.34514	0.858931	2.7303	0.00632758	0.025579	CDS	540				hypothetical protein
JJACFKPL_00370	19.2978	2.3217	0.554995	4.18327	2.87e-05	0.00026177	CDS	519				hypothetical protein
JJACFKPL_00648	429.238	2.29075	0.378714	6.04876	1.46e-09	3.76e-08	CDS	2991	ttrA	1.8.-.-	COG0243	Tetrathionate reductase subunit A
JJACFKPL_00649	105.446	2.29061	0.439619	5.21046	1.88e-07	3.2e-06	CDS	738	ttrB		COG0437	Tetrathionate reductase subunit B
JJACFKPL_00733	19.6071	2.2866	0.720159	3.17514	0.00149766	0.00768613	CDS	261				hypothetical protein
JJACFKPL_01630	19.9915	2.28502	0.664009	3.44125	0.000579044	0.0033819	CDS	390				hypothetical protein
JJACFKPL_00145	10.5056	2.2816	0.925063	2.46642	0.013647	0.0477645	CDS	822	truB	5.4.99.25		tRNA pseudouridine synthase B
JJACFKPL_00689	38.958	2.26892	0.479085	4.73595	2.18e-06	2.77e-05	CDS	1152	epsN	2.6.1.-	COG0399	Putative pyridoxal phosphate-dependent aminotransferase EpsN
JJACFKPL_00622	1258.19	2.22723	0.269239	8.27233	1.31e-16	1.32e-14	CDS	1533	appA			Oligopeptide-binding protein AppA
JJACFKPL_01798	28.7056	2.20173	0.54936	4.00781	6.13e-05	0.000502251	CDS	345				hypothetical protein
JJACFKPL_01557	275.32	2.19546	0.344477	6.37332	1.85e-10	5.77e-09	CDS	405				hypothetical protein
JJACFKPL_00703	157.471	2.19251	0.417276	5.25434	1.49e-07	2.62e-06	CDS	885				hypothetical protein
JJACFKPL_00555	35.2638	2.17999	0.533664	4.08494	4.41e-05	0.000371426	CDS	699	pepE	3.4.13.21	COG3340	Peptidase E
JJACFKPL_00589	884.498	2.16049	0.243338	8.87856	6.77e-19	1.29e-16	CDS	522	tpd		COG3470	34 kDa membrane antigen
JJACFKPL_00069	150.147	2.1505	0.397823	5.40568	6.46e-08	1.21e-06	CDS	174				hypothetical protein
JJACFKPL_01924	60.6213	2.14887	0.41751	5.14687	2.65e-07	4.31e-06	CDS	1929	macB	3.6.3.-	COG0577	Macrolide export ATP-binding/permease protein MacB
JJACFKPL_01012	314.513	2.12864	0.518042	4.109	3.97e-05	0.000339282	CDS	420	mopA		COG2005	Molybdenum-pterin-binding protein MopA
JJACFKPL_00224	97.6661	2.11235	0.41624	5.07484	3.88e-07	5.86e-06	CDS	405	iscR			HTH-type transcriptional regulator IscR
JJACFKPL_00547	6.21218	2.11086	0.857792	2.46081	0.0138624	0.0483407	CDS	528				hypothetical protein
JJACFKPL_01882	17.8786	2.08522	0.72581	2.87296	0.00406645	0.0177581	CDS	903	gppA_2	3.6.1.40		Guanosine-5'-triphosphate,3'-diphosphate pyrophosphatase
JJACFKPL_01053	545.812	2.0824	0.234831	8.86763	7.47e-19	1.29e-16	CDS	2442	dorA_2	1.7.2.3	COG0243	Dimethyl sulfoxide/trimethylamine N-oxide reductase
JJACFKPL_00436	850.503	2.07719	0.267099	7.77685	7.44e-15	5.24e-13	CDS	885	lpxC	3.5.1.108	COG0774	UDP-3-O-acyl-N-acetylglucosamine deacetylase
JJACFKPL_00068	356.34	2.06607	0.380151	5.43486	5.48e-08	1.04e-06	CDS	279				hypothetical protein
JJACFKPL_00335	149.393	2.04859	0.360972	5.67522	1.39e-08	3.07e-07	CDS	411				hypothetical protein
JJACFKPL_01585	11.0971	2.04272	0.731102	2.79403	0.0052056	0.0217357	CDS	468	napF_2			Ferredoxin-type protein NapF
JJACFKPL_01487	26.101	2.03363	0.570572	3.56419	0.000364983	0.00237177	CDS	1116	pglA	2.4.1.290		N,N'-diacetylbacillosaminyl-diphospho-undecaprenol alpha-1,3-N-acetylgalactosaminyltransferase
JJACFKPL_00492	1279.57	2.0332	0.296896	6.84819	7.48e-12	3.1e-10	CDS	600	ahpC	1.11.1.15	COG0450	Alkyl hydroperoxide reductase C
JJACFKPL_00766	322.721	2.01754	0.477926	4.22146	2.43e-05	0.000226735	CDS	984				hypothetical protein
JJACFKPL_01022	30.5338	2.01678	0.481832	4.18564	2.84e-05	0.000260301	CDS	360				hypothetical protein
JJACFKPL_01369	651.241	2.00468	0.285564	7.02006	2.22e-12	1.06e-10	CDS	423	fdhF_3	1.17.1.9	COG0243	Formate dehydrogenase H
JJACFKPL_01638	2789.61	2.00259	0.538492	3.71888	0.000200108	0.00139053	CDS	435	dps	1.16.-.-	COG0783	DNA protection during starvation protein
JJACFKPL_01144	36.6415	1.97519	0.434959	4.5411	5.6e-06	6.19e-05	CDS	390	ndhC	7.1.1.-		NAD(P)H-quinone oxidoreductase subunit 3, chloroplastic
JJACFKPL_00301	35.4529	1.96528	0.358412	5.4833	4.17e-08	8.28e-07	CDS	414	ywnA		COG1959	Putative HTH-type transcriptional regulator YwnA
JJACFKPL_01886	261.85	1.96459	0.245568	8.00019	1.24e-15	1.13e-13	CDS	534	hslV	3.4.25.2	COG5405	ATP-dependent protease subunit HslV
JJACFKPL_01054	39.2275	1.95864	0.407076	4.81148	1.5e-06	1.99e-05	CDS	570				hypothetical protein
JJACFKPL_01319	210.782	1.95604	0.361318	5.41363	6.18e-08	1.16e-06	CDS	1539	urdA	1.3.99.33	COG1053	Urocanate reductase
JJACFKPL_00191	250.762	1.95407	0.397122	4.92059	8.63e-07	1.21e-05	CDS	1314				hypothetical protein
JJACFKPL_00949	404.428	1.94363	0.35514	5.47284	4.43e-08	8.69e-07	CDS	930				hypothetical protein
JJACFKPL_00907	68.1833	1.92567	0.438013	4.39639	1.1e-05	0.000113897	CDS	1650				hypothetical protein
JJACFKPL_01945	176.973	1.92423	0.314285	6.12259	9.21e-10	2.47e-08	CDS	4704				hypothetical protein
JJACFKPL_01718	12.4797	1.9005	0.729753	2.6043	0.0092061	0.0343022	CDS	684				hypothetical protein
JJACFKPL_00690	33.2091	1.88598	0.566801	3.32741	0.000876568	0.00483257	CDS	1188	pglF_1	4.2.1.135	COG1086	UDP-N-acetyl-alpha-D-glucosamine C6 dehydratase
JJACFKPL_00641	32.6144	1.87448	0.401834	4.66481	3.09e-06	3.77e-05	CDS	267	fliQ		COG1987	Flagellar biosynthetic protein FliQ
JJACFKPL_01527	11.289	1.87413	0.632467	2.9632	0.00304459	0.0141044	CDS	903				hypothetical protein
JJACFKPL_01078	324.17	1.87281	0.284938	6.57271	4.94e-11	1.71e-09	CDS	681	rlmB	2.1.1.185		23S rRNA (guanosine-2'-O-)-methyltransferase RlmB
JJACFKPL_00486	267.17	1.8701	0.360297	5.19045	2.1e-07	3.49e-06	CDS	285				hypothetical protein
JJACFKPL_01405	75.7573	1.85516	0.584653	3.17309	0.00150825	0.00771552	CDS	684				hypothetical protein
JJACFKPL_00711	110.927	1.85215	0.350735	5.28076	1.29e-07	2.31e-06	CDS	375	yabJ_2	3.5.99.10	COG0251	2-iminobutanoate/2-iminopropanoate deaminase
JJACFKPL_01008	37.4565	1.84543	0.387726	4.75962	1.94e-06	2.51e-05	CDS	453	lspA	3.4.23.36	COG0597	Lipoprotein signal peptidase
JJACFKPL_01749	47.1037	1.84324	0.467687	3.94119	8.11e-05	0.000640564	CDS	339				hypothetical protein
JJACFKPL_00977	15.5592	1.8372	0.603193	3.04579	0.00232068	0.0112147	CDS	219				hypothetical protein
JJACFKPL_01929	11.0516	1.83613	0.690394	2.65954	0.00782474	0.0303428	CDS	576				hypothetical protein
JJACFKPL_00952	4615.08	1.83027	0.365238	5.01117	5.41e-07	7.92e-06	CDS	2067	mccA	1.8.99.-		Dissimilatory sulfite reductase MccA
JJACFKPL_00852	44.3201	1.82698	0.43952	4.15676	3.23e-05	0.000287198	CDS	384	thiE_1	2.5.1.3		Thiamine-phosphate synthase
JJACFKPL_00677	32.9044	1.82227	0.38802	4.69632	2.65e-06	3.32e-05	CDS	354	crcB			Putative fluoride ion transporter CrcB
JJACFKPL_00554	483.824	1.81512	0.269898	6.7252	1.75e-11	6.68e-10	CDS	1311	dcuD		COG3069	Putative cryptic C4-dicarboxylate transporter DcuD
JJACFKPL_01715	865.435	1.80592	0.39185	4.60871	4.05e-06	4.7e-05	CDS	942				hypothetical protein
JJACFKPL_00483	31.3927	1.80592	0.474837	3.80323	0.000142819	0.00104587	CDS	1275				hypothetical protein
JJACFKPL_00298	331.417	1.80286	0.251727	7.16198	7.95e-13	3.98e-11	CDS	762				hypothetical protein
JJACFKPL_00983	420.591	1.80004	0.292196	6.1604	7.26e-10	2.06e-08	CDS	192	rpmI		COG0291	50S ribosomal protein L35
JJACFKPL_00948	107.428	1.7989	0.420959	4.27335	1.93e-05	0.000186099	CDS	2619	ccsA_1			Cytochrome c biogenesis protein CcsA
JJACFKPL_00166	60.912	1.79222	0.369571	4.84947	1.24e-06	1.67e-05	CDS	480	trmL	2.1.1.207	COG0219	tRNA (cytidine(34)-2'-O)-methyltransferase
JJACFKPL_01006	195.662	1.77239	0.345805	5.1254	2.97e-07	4.75e-06	CDS	435				hypothetical protein
JJACFKPL_01582	1472.36	1.76933	0.288463	6.13365	8.59e-10	2.4e-08	CDS	768	napG_2		COG1145	Ferredoxin-type protein NapG
JJACFKPL_00553	136.584	1.76079	0.268691	6.55324	5.63e-11	1.91e-09	CDS	1224	pepT	3.4.11.4	COG2195	Peptidase T
JJACFKPL_00388	36.133	1.75951	0.655329	2.68493	0.00725459	0.0287765	CDS	1329	hcp	1.7.99.1	COG1151	Hydroxylamine reductase
JJACFKPL_00154	421.066	1.75582	0.501504	3.5011	0.000463344	0.00286431	CDS	462				hypothetical protein
JJACFKPL_00875	41.4135	1.74282	0.45624	3.81997	0.000133466	0.000981157	CDS	789				hypothetical protein
JJACFKPL_01426	921.216	1.73513	0.303645	5.71433	1.1e-08	2.53e-07	CDS	819	fabI	1.3.1.9	COG0623	Enoyl-[acyl-carrier-protein] reductase [NADH] FabI
JJACFKPL_00607	51.5357	1.73373	0.401442	4.31875	1.57e-05	0.000153211	CDS	642		3.6.1.66	COG0127	dITP/XTP pyrophosphatase
JJACFKPL_01583	1428.87	1.72949	0.267306	6.47006	9.8e-11	3.16e-09	CDS	792	napH_2		COG0348	Ferredoxin-type protein NapH
JJACFKPL_01492	52.6542	1.72506	0.464396	3.71463	0.000203498	0.00140425	CDS	897				hypothetical protein
JJACFKPL_00192	976.781	1.72475	0.179463	9.61061	7.21e-22	2.85e-19	CDS	1065	fba	4.1.2.13	COG0191	Fructose-bisphosphate aldolase
JJACFKPL_01156	167.511	1.72271	0.357886	4.81356	1.48e-06	1.99e-05	CDS	1512	nuoM	7.1.1.-	COG1008	NADH-quinone oxidoreductase subunit M
JJACFKPL_00285	11.1198	1.721	0.58587	2.93752	0.0033085	0.0151064	CDS	645				hypothetical protein
JJACFKPL_01238	36.0304	1.71982	0.518834	3.31477	0.000917179	0.00497524	CDS	441				hypothetical protein
JJACFKPL_01092	125.123	1.71801	0.335747	5.11698	3.1e-07	4.89e-06	CDS	993	nfuA_2			Fe/S biogenesis protein NfuA
JJACFKPL_00582	95.3984	1.718	0.293098	5.86151	4.59e-09	1.12e-07	CDS	1251				hypothetical protein
JJACFKPL_01622	72.0631	1.71637	0.408644	4.20017	2.67e-05	0.000245331	CDS	180				hypothetical protein
JJACFKPL_00810	52.9435	1.71223	0.485714	3.52518	0.000423187	0.00267691	CDS	921	ssuA		COG0715	Putative aliphatic sulfonates-binding protein
JJACFKPL_01907	86.1362	1.70389	0.403329	4.22458	2.39e-05	0.000225641	CDS	735				hypothetical protein
JJACFKPL_01005	193.881	1.70297	0.328022	5.19164	2.08e-07	3.49e-06	CDS	546				hypothetical protein
JJACFKPL_01803	27.2394	1.69853	0.611872	2.77596	0.00550396	0.022683	CDS	432				hypothetical protein
JJACFKPL_00190	82.8439	1.69797	0.530423	3.20117	0.00136871	0.00708156	CDS	1092				hypothetical protein
JJACFKPL_00900	441.762	1.69759	0.428503	3.96166	7.44e-05	0.00059795	CDS	1035	ansA_2	3.5.1.1	COG0252	L-asparaginase
JJACFKPL_00651	372.91	1.69586	0.204515	8.2921	1.11e-16	1.18e-14	CDS	1395	ygbN		COG2610	Inner membrane permease YgbN
JJACFKPL_00531	533.161	1.69352	0.298334	5.67657	1.37e-08	3.07e-07	CDS	354				hypothetical protein
JJACFKPL_01147	174.501	1.68489	0.283476	5.94369	2.79e-09	6.94e-08	CDS	1230	nuoD	7.1.1.-	COG0649	NADH-quinone oxidoreductase subunit D
JJACFKPL_01549	446.253	1.67333	0.27133	6.16714	6.95e-10	2.01e-08	CDS	669	copR_2			Transcriptional activator protein CopR
JJACFKPL_01153	42.3583	1.66705	0.548432	3.03967	0.00236839	0.0113874	CDS	537	nuoJ	7.1.1.-	COG0839	NADH-quinone oxidoreductase subunit J
JJACFKPL_00556	45.6848	1.66544	0.43337	3.84299	0.000121544	0.000907531	CDS	1320	iaaH	3.5.1.-		Indole-3-acetyl-aspartic acid hydrolase
JJACFKPL_00104	159.619	1.6649	0.384636	4.32851	1.5e-05	0.000149409	CDS	1005				hypothetical protein
JJACFKPL_00036	1113.37	1.65214	0.248106	6.65902	2.76e-11	9.9e-10	CDS	2568	torZ_1	1.7.2.3	COG0243	Trimethylamine-N-oxide reductase 2
JJACFKPL_00619	23.5602	1.65086	0.626256	2.63608	0.00838692	0.0319374	CDS	681	cntD	7.2.2.-	COG0444	Metal-staphylopine import system ATP-binding protein CntD
JJACFKPL_01071	216.382	1.63572	0.299971	5.45294	4.95e-08	9.63e-07	CDS	447				hypothetical protein
JJACFKPL_01772	409.8	1.62889	0.206709	7.88012	3.27e-15	2.49e-13	CDS	1404				hypothetical protein
JJACFKPL_00124	1058.62	1.62785	0.349774	4.654	3.26e-06	3.95e-05	CDS	303			COG2863	Cytochrome c-553
JJACFKPL_00782	97.2485	1.62004	0.317422	5.10375	3.33e-07	5.2e-06	CDS	1575	nhaP2			K(+)/H(+) antiporter NhaP2
JJACFKPL_00151	78.3543	1.61599	0.510686	3.16435	0.0015543	0.00784982	CDS	501	flgC		COG1558	Flagellar basal-body rod protein FlgC
JJACFKPL_01531	22.5678	1.61392	0.60654	2.66087	0.007794	0.0303428	CDS	1107		4.1.2.42		D-threonine aldolase
JJACFKPL_00472	29.9738	1.61322	0.471407	3.42213	0.000621332	0.00357407	CDS	906	fmt	2.1.2.9	COG0223	Methionyl-tRNA formyltransferase
JJACFKPL_00053	75.2159	1.61187	0.317928	5.06993	3.98e-07	5.97e-06	CDS	1191				hypothetical protein
JJACFKPL_00540	20.2211	1.61048	0.631915	2.54856	0.0108167	0.0390798	CDS	288	relE	3.1.-.-	COG2026	mRNA interferase toxin RelE
JJACFKPL_00898	65.7864	1.60609	0.503707	3.18854	0.00142991	0.00735825	CDS	1407				hypothetical protein
JJACFKPL_01639	74.2502	1.60349	0.386879	4.14467	3.4e-05	0.000295856	CDS	588				hypothetical protein
JJACFKPL_01885	114.161	1.59766	0.321284	4.97275	6.6e-07	9.45e-06	CDS	447	rplI			50S ribosomal protein L9
JJACFKPL_00040	285.112	1.59736	0.30292	5.2732	1.34e-07	2.39e-06	CDS	924	yfeX	1.11.1.-	COG2837	Dye-decolorizing peroxidase YfeX
JJACFKPL_00277	65.9661	1.59643	0.335671	4.75595	1.98e-06	2.54e-05	CDS	1350	rcsC_1	2.7.13.3		Sensor histidine kinase RcsC
JJACFKPL_01962	58.392	1.5957	0.378015	4.22127	2.43e-05	0.000226735	CDS	240	hypC		COG0298	Hydrogenase maturation factor HypC
JJACFKPL_00126	87.5696	1.58863	0.283528	5.60309	2.11e-08	4.5e-07	CDS	552	cysE	2.3.1.30	COG1045	Serine acetyltransferase
JJACFKPL_01788	191.018	1.58853	0.254176	6.24973	4.11e-10	1.26e-08	CDS	1809	ubiD	4.1.1.98		3-octaprenyl-4-hydroxybenzoate carboxy-lyase
JJACFKPL_01093	254.049	1.58537	0.258736	6.12738	8.93e-10	2.47e-08	CDS	1191	iscS	2.8.1.7	COG1104	Cysteine desulfurase IscS
JJACFKPL_01411	54.8348	1.58258	0.589289	2.68558	0.00724043	0.0287765	CDS	327				hypothetical protein
JJACFKPL_01331	173.355	1.58087	0.238664	6.62381	3.5e-11	1.23e-09	CDS	627	upp	2.4.2.9		Uracil phosphoribosyltransferase
JJACFKPL_01132	59.4153	1.58044	0.426194	3.70825	0.000208697	0.00142935	CDS	1476	ifcA_2	1.3.5.4	COG1053	Fumarate reductase flavoprotein subunit
JJACFKPL_01852	129.451	1.57856	0.5816	2.71417	0.00664423	0.0266329	CDS	207				hypothetical protein
JJACFKPL_01248	37.1045	1.57686	0.562371	2.80395	0.005048	0.0212172	CDS	216				hypothetical protein
JJACFKPL_01623	294.222	1.5739	0.329148	4.78173	1.74e-06	2.3e-05	CDS	531	nusG		COG0250	Transcription termination/antitermination protein NusG
JJACFKPL_00349	290.572	1.57367	0.254533	6.18258	6.31e-10	1.85e-08	CDS	498	cheW		COG0835	Chemotaxis protein CheW
JJACFKPL_00033	27.0002	1.57038	0.444523	3.53273	0.000411285	0.00263257	CDS	258				hypothetical protein
JJACFKPL_00038	350.513	1.56807	0.263869	5.9426	2.81e-09	6.94e-08	CDS	576	torC_1		COG3005	Cytochrome c-type protein TorC
JJACFKPL_00187	1114.26	1.56737	0.252154	6.21593	5.1e-10	1.54e-08	CDS	756	flaC			Secreted flagellin C
JJACFKPL_01632	82.2478	1.56522	0.440987	3.54936	0.000386164	0.00249239	CDS	1134	iadA_2	3.4.19.-		Isoaspartyl dipeptidase
JJACFKPL_01245	111.998	1.56408	0.334339	4.67812	2.9e-06	3.56e-05	CDS	666				hypothetical protein
JJACFKPL_00410	36.9677	1.55887	0.441446	3.53128	0.000413549	0.00263343	CDS	540				hypothetical protein
JJACFKPL_00646	25.133	1.55399	0.61105	2.54315	0.0109859	0.0396158	CDS	291				hypothetical protein
JJACFKPL_01300	155.627	1.55255	0.33086	4.69248	2.7e-06	3.36e-05	CDS	669				hypothetical protein
JJACFKPL_00421	19.5347	1.54296	0.581957	2.65134	0.00801741	0.0309638	CDS	510				hypothetical protein
JJACFKPL_00650	100.646	1.53716	0.351397	4.37441	1.22e-05	0.000124639	CDS	1131	garK	2.7.1.165	COG1929	Glycerate 2-kinase
JJACFKPL_00177	469.094	1.53632	0.267022	5.75353	8.74e-09	2.05e-07	CDS	1047	ansA_1	3.5.1.1	COG0252	L-asparaginase
JJACFKPL_01503	195.298	1.53541	0.229832	6.68055	2.38e-11	8.89e-10	CDS	1347	mqo	1.1.5.4	COG0579	Malate:quinone oxidoreductase
JJACFKPL_01330	750.496	1.53484	0.218519	7.0238	2.16e-12	1.05e-10	CDS	1254	maeB	1.1.1.40	COG0281	NADP-dependent malic enzyme
JJACFKPL_00269	33.0761	1.53051	0.593934	2.57691	0.00996883	0.0366422	CDS	138				hypothetical protein
JJACFKPL_01591	162.541	1.52976	0.373916	4.09118	4.29e-05	0.00036319	CDS	423				hypothetical protein
JJACFKPL_01350	78.892	1.52817	0.351524	4.34726	1.38e-05	0.00013961	CDS	288	gatC	6.3.5.-	COG0721	Glutamyl-tRNA(Gln) amidotransferase subunit C
JJACFKPL_00991	28.66	1.52785	0.529871	2.88344	0.00393359	0.0173008	CDS	1308				hypothetical protein
JJACFKPL_01264	22.2749	1.52758	0.474196	3.22141	0.00127563	0.0066909	CDS	423				hypothetical protein
JJACFKPL_00950	278.773	1.52729	0.323421	4.72228	2.33e-06	2.94e-05	CDS	672				hypothetical protein
JJACFKPL_00291	23.8134	1.52392	0.441129	3.45459	0.000551138	0.00328955	CDS	570				hypothetical protein
JJACFKPL_00936	261.47	1.52047	0.291171	5.22193	1.77e-07	3.09e-06	CDS	861	rsmA	2.1.1.182	COG0030	Ribosomal RNA small subunit methyltransferase A
JJACFKPL_00943	24.4382	1.51481	0.56913	2.66162	0.00777663	0.0303428	CDS	669	ytrE		COG1136	ABC transporter ATP-binding protein YtrE
JJACFKPL_01869	92.251	1.50452	0.330677	4.54983	5.37e-06	6.01e-05	CDS	663	mprA		COG0745	Response regulator MprA
JJACFKPL_01295	53.4272	1.50359	0.328271	4.58034	4.64e-06	5.36e-05	CDS	1167	fabF_1	2.3.1.179	COG0304	3-oxoacyl-[acyl-carrier-protein] synthase 2
JJACFKPL_00041	69.5	1.50328	0.332825	4.51675	6.28e-06	6.91e-05	CDS	696				hypothetical protein
JJACFKPL_01063	225.681	1.5017	0.246093	6.10215	1.05e-09	2.77e-08	CDS	669			COG1462	Putative lipoprotein/NMB1164
JJACFKPL_00264	369.835	1.49724	0.374764	3.99515	6.47e-05	0.000523836	CDS	1257	cheB_1	3.5.1.44		Protein-glutamate methylesterase/protein-glutamine glutaminase
JJACFKPL_01510	24.1158	1.496	0.562344	2.6603	0.0078071	0.0303428	CDS	816	lgt	2.5.1.145	COG0682	Phosphatidylglycerol--prolipoprotein diacylglyceryl transferase
JJACFKPL_01695	102.939	1.49223	0.212679	7.01633	2.28e-12	1.06e-10	CDS	1413	dnaB	3.6.4.12	COG0305	Replicative DNA helicase
JJACFKPL_01146	44.1074	1.481	0.392832	3.77005	0.000163215	0.00118217	CDS	765	ndhJ	7.1.1.-		NAD(P)H-quinone oxidoreductase subunit J, chloroplastic
JJACFKPL_01709	37.2325	1.47986	0.467157	3.16779	0.00153601	0.00777808	CDS	669	glnP		COG0765	putative glutamine ABC transporter permease protein GlnP
JJACFKPL_00663	221.237	1.47837	0.392246	3.76898	0.000163914	0.00118217	CDS	603				hypothetical protein
JJACFKPL_01258	6436.56	1.47673	0.37427	3.94563	7.96e-05	0.000631408	CDS	1014	oprF		COG2885	Outer membrane porin F
JJACFKPL_00857	269.415	1.46283	0.280695	5.21145	1.87e-07	3.2e-06	CDS	1095				hypothetical protein
JJACFKPL_00205	39.8126	1.46216	0.563432	2.59509	0.00945655	0.0350297	CDS	711	kdsB	2.7.7.38	COG1212	3-deoxy-manno-octulosonate cytidylyltransferase
JJACFKPL_01956	36.2206	1.458	0.391017	3.72874	0.000192436	0.00135383	CDS	825	mltG	4.2.2.-	COG1559	Endolytic murein transglycosylase
JJACFKPL_00418	1106.99	1.45613	0.290028	5.02065	5.15e-07	7.6e-06	CDS	1578	pckA	4.1.1.49	COG1866	Phosphoenolpyruvate carboxykinase (ATP)
JJACFKPL_01061	52.9784	1.45156	0.322931	4.49496	6.96e-06	7.53e-05	CDS	678			COG4380	Putative lipoprotein/NMB1162
JJACFKPL_01562	603.633	1.45072	0.33957	4.27223	1.94e-05	0.000186099	CDS	480	aroQ	4.2.1.10	COG0757	3-dehydroquinate dehydratase
JJACFKPL_00348	45.4022	1.44517	0.419896	3.44174	0.000577978	0.0033819	CDS	627	serB	3.1.3.3		Phosphoserine phosphatase
JJACFKPL_01480	29.3103	1.44476	0.434017	3.3288	0.000872206	0.00482756	CDS	1518	epsK			putative membrane protein EpsK
JJACFKPL_01631	186.377	1.44437	0.333239	4.33434	1.46e-05	0.000146509	CDS	1413	nhaC		COG1757	Na(+)/H(+) antiporter NhaC
JJACFKPL_00363	114.803	1.44114	0.307804	4.68201	2.84e-06	3.51e-05	CDS	1287	aroA	2.5.1.19	COG0128	3-phosphoshikimate 1-carboxyvinyltransferase
JJACFKPL_00199	50.1845	1.43629	0.482911	2.97423	0.0029372	0.0136734	CDS	930	cmoB	2.5.1.-	COG0500	tRNA U34 carboxymethyltransferase
JJACFKPL_00127	394.702	1.43578	0.179245	8.01016	1.15e-15	1.09e-13	CDS	906	cysK	2.5.1.47		Cysteine synthase
JJACFKPL_01789	93.0565	1.42423	0.311405	4.57356	4.8e-06	5.43e-05	CDS	1020				hypothetical protein
JJACFKPL_01384	29.0674	1.42252	0.469473	3.03003	0.00244533	0.011669	CDS	843				hypothetical protein
JJACFKPL_01214	17.6226	1.41895	0.520313	2.72711	0.00638916	0.0257732	CDS	492	isiB		COG0716	Flavodoxin
JJACFKPL_01661	428.173	1.41828	0.178299	7.95451	1.8e-15	1.43e-13	CDS	1812	glmS	2.6.1.16	COG0449	Glutamine--fructose-6-phosphate aminotransferase [isomerizing]
JJACFKPL_00863	494.784	1.40682	0.380094	3.70124	0.000214551	0.00146417	CDS	1167	patB	4.4.1.13	COG1168	Cystathionine beta-lyase PatB
JJACFKPL_00780	53.2336	1.40277	0.520476	2.69517	0.0070353	0.0281412	CDS	579				hypothetical protein
JJACFKPL_01501	117.144	1.40031	0.444151	3.15278	0.00161724	0.00810322	CDS	1023	namA	1.6.99.1	COG1902	NADPH dehydrogenase
JJACFKPL_01724	701.234	1.39842	0.255007	5.48385	4.16e-08	8.28e-07	CDS	1941			COG1292	Glycine betaine transporter
JJACFKPL_00292	153.667	1.39768	0.271771	5.14286	2.71e-07	4.37e-06	CDS	558				hypothetical protein
JJACFKPL_00620	57.552	1.39535	0.398781	3.49904	0.00046693	0.00287713	CDS	801	ddpC		COG1173	putative D,D-dipeptide transport system permease protein DdpC
JJACFKPL_01273	127.445	1.39397	0.309126	4.50938	6.5e-06	7.11e-05	CDS	1140	nspC	4.1.1.96		Carboxynorspermidine/carboxyspermidine decarboxylase
JJACFKPL_01299	124.228	1.39342	0.276651	5.03672	4.74e-07	7.04e-06	CDS	417				hypothetical protein
JJACFKPL_01589	28.264	1.39331	0.557661	2.4985	0.0124721	0.0443039	CDS	543				hypothetical protein
JJACFKPL_00515	199.451	1.39304	0.304493	4.57496	4.76e-06	5.43e-05	CDS	1200	moeA_1	2.10.1.1	COG0303	Molybdopterin molybdenumtransferase
JJACFKPL_01421	31.497	1.39002	0.339397	4.09556	4.21e-05	0.000357972	CDS	984				hypothetical protein
JJACFKPL_01247	127.64	1.38856	0.321125	4.32406	1.53e-05	0.00015034	CDS	864	ccoP			Cbb3-type cytochrome c oxidase subunit CcoP
JJACFKPL_00942	29.9272	1.38467	0.523877	2.64312	0.00821466	0.0314963	CDS	954				hypothetical protein
JJACFKPL_01150	89.0933	1.38439	0.270212	5.12337	3e-07	4.76e-06	CDS	2301				hypothetical protein
JJACFKPL_01003	25.9361	1.38207	0.485661	2.84575	0.00443064	0.0190428	CDS	930				hypothetical protein
JJACFKPL_00204	194.276	1.38148	0.253742	5.44443	5.2e-08	1e-06	CDS	1728	dsbD	1.8.1.8	COG4232	Thiol:disulfide interchange protein DsbD
JJACFKPL_00354	68.1296	1.38096	0.356495	3.87372	0.000107188	0.000809862	CDS	1035	lpxB	2.4.1.182		Lipid-A-disaccharide synthase
JJACFKPL_01584	733.236	1.37505	0.367015	3.74658	0.000179259	0.00128312	CDS	528				hypothetical protein
JJACFKPL_01268	145.711	1.37428	0.373516	3.67931	0.000233863	0.00157899	CDS	501	yfkO	1.-.-.-	COG0778	Putative NAD(P)H nitroreductase YfkO
JJACFKPL_00710	410.261	1.37327	0.322849	4.25361	2.1e-05	0.000201265	CDS	6105				hypothetical protein
JJACFKPL_01950	67.0382	1.37155	0.317144	4.32469	1.53e-05	0.00015034	CDS	552				hypothetical protein
JJACFKPL_01457	45.7661	1.36676	0.513714	2.66055	0.00780131	0.0303428	CDS	246				hypothetical protein
JJACFKPL_01548	386.369	1.36497	0.30973	4.40697	1.05e-05	0.000110273	CDS	936				hypothetical protein
JJACFKPL_01780	54.8921	1.36193	0.394839	3.44932	0.000561999	0.00332313	CDS	432				hypothetical protein
JJACFKPL_01155	129.532	1.36122	0.28502	4.77586	1.79e-06	2.35e-05	CDS	1839	nuoL	7.1.1.-	COG1009	NADH-quinone oxidoreductase subunit L
JJACFKPL_00720	150.856	1.36066	0.273176	4.9809	6.33e-07	9.13e-06	CDS	1314				hypothetical protein
JJACFKPL_00652	70.135	1.35856	0.364353	3.72869	0.000192477	0.00135383	CDS	969				hypothetical protein
JJACFKPL_00865	192.134	1.35832	0.20807	6.52816	6.66e-11	2.19e-09	CDS	1143	metC	4.4.1.13	COG0626	Cystathionine beta-lyase
JJACFKPL_00425	471.496	1.35438	0.307445	4.40527	1.06e-05	0.000110528	CDS	303	atpH			ATP synthase subunit c
JJACFKPL_01686	103.019	1.35198	0.259446	5.21102	1.88e-07	3.2e-06	CDS	780	motB		COG1360	Motility protein B
JJACFKPL_00067	39.538	1.34833	0.311557	4.32772	1.51e-05	0.000149409	CDS	999	cas1	3.1.-.-	COG1518	CRISPR-associated endonuclease Cas1
JJACFKPL_00631	115.953	1.34392	0.22065	6.09074	1.12e-09	2.93e-08	CDS	735	hisI	3.5.4.19		Histidine biosynthesis bifunctional protein HisIE
JJACFKPL_01928	70.5924	1.34038	0.536099	2.50025	0.0124106	0.0441676	CDS	813				hypothetical protein
JJACFKPL_01963	270.814	1.33873	0.257954	5.18982	2.1e-07	3.49e-06	CDS	813	hypB		COG0378	Hydrogenase/urease maturation factor HypB
JJACFKPL_00678	66.6696	1.33792	0.341297	3.92012	8.85e-05	0.000687821	CDS	840	bioB	2.8.1.6	COG0502	Biotin synthase
JJACFKPL_01796	170.914	1.33639	0.364147	3.66992	0.00024263	0.0016324	CDS	1761				hypothetical protein
JJACFKPL_00415	129.563	1.33607	0.238807	5.59476	2.21e-08	4.62e-07	CDS	495	ppiB	5.2.1.8	COG0652	Peptidyl-prolyl cis-trans isomerase B
JJACFKPL_01662	98.7555	1.33255	0.390109	3.41583	0.000635869	0.00363572	CDS	2499	glnD	2.7.7.59		Bifunctional uridylyltransferase/uridylyl-removing enzyme
JJACFKPL_00984	357.506	1.33163	0.280215	4.75217	2.01e-06	2.57e-05	CDS	1497				hypothetical protein
JJACFKPL_01252	342.116	1.32805	0.249105	5.33129	9.75e-08	1.79e-06	CDS	1161	nhaA		COG3004	Na(+)/H(+) antiporter NhaA
JJACFKPL_01581	5223.77	1.32797	0.449707	2.95297	0.00314736	0.0145451	CDS	2781	napA_3	1.9.6.1		Periplasmic nitrate reductase
JJACFKPL_01089	83.7524	1.32745	0.232048	5.72058	1.06e-08	2.46e-07	CDS	861	COQ2	2.5.1.39		4-hydroxybenzoate polyprenyltransferase, mitochondrial
JJACFKPL_01382	265.852	1.32718	0.317416	4.1812	2.9e-05	0.000262911	CDS	936	accA	2.1.3.15	COG0825	Acetyl-coenzyme A carboxylase carboxyl transferase subunit alpha
JJACFKPL_00296	37.9904	1.32005	0.461727	2.85895	0.0042505	0.0183514	CDS	396				hypothetical protein
JJACFKPL_00881	60.094	1.31938	0.393626	3.35186	0.000802699	0.00448193	CDS	486				hypothetical protein
JJACFKPL_00989	335.564	1.31711	0.335435	3.92658	8.62e-05	0.000675118	CDS	438				hypothetical protein
JJACFKPL_01086	210.647	1.31495	0.257904	5.09858	3.42e-07	5.3e-06	CDS	969	moaA1	4.1.99.22	COG2896	GTP 3',8-cyclase 1
JJACFKPL_01456	53.9399	1.31399	0.432599	3.03744	0.00238597	0.011443	CDS	894	gluQ	6.1.1.-		Glutamyl-Q tRNA(Asp) synthetase
JJACFKPL_01523	265.405	1.31142	0.267868	4.89578	9.79e-07	1.35e-05	CDS	771	hisJ_1			putative histidine-binding protein
JJACFKPL_01850	39.818	1.30555	0.411526	3.17247	0.0015115	0.00771552	CDS	570				hypothetical protein
JJACFKPL_01490	310.28	1.30404	0.231047	5.64405	1.66e-08	3.59e-07	CDS	1092	pglE	2.6.1.34	COG0399	UDP-N-acetylbacillosamine transaminase
JJACFKPL_01800	94.396	1.30276	0.473661	2.7504	0.00595232	0.0241647	CDS	1053	flgI			Flagellar P-ring protein
JJACFKPL_01580	1037.18	1.30055	0.313014	4.15494	3.25e-05	0.000288139	CDS	1965	mcpH_2			Methyl-accepting chemotaxis protein McpH
JJACFKPL_00319	61.6563	1.30036	0.346947	3.74801	0.000178244	0.00128066	CDS	657				hypothetical protein
JJACFKPL_01126	36.4148	1.29895	0.526924	2.46516	0.0136951	0.0478448	CDS	228				hypothetical protein
JJACFKPL_01157	50.5863	1.29776	0.455871	2.84676	0.0044166	0.0190254	CDS	1491	ndhB	7.1.1.-		NAD(P)H-quinone oxidoreductase subunit 2, chloroplastic
JJACFKPL_01683	100.019	1.2875	0.308226	4.17714	2.95e-05	0.000266379	CDS	1185	coaBC		COG0452	Coenzyme A biosynthesis bifunctional protein CoaBC
JJACFKPL_01474	76.1129	1.28333	0.288926	4.44173	8.92e-06	9.49e-05	CDS	1041				hypothetical protein
JJACFKPL_00858	102.409	1.28268	0.329295	3.89524	9.81e-05	0.000753177	CDS	1050				hypothetical protein
JJACFKPL_00037	605.97	1.27523	0.189269	6.73763	1.61e-11	6.26e-10	CDS	2508	torZ_2	1.7.2.3	COG0243	Trimethylamine-N-oxide reductase 2
JJACFKPL_01360	152.732	1.27375	0.31291	4.07065	4.69e-05	0.000391506	CDS	783	fdhD		COG1526	Sulfur carrier protein FdhD
JJACFKPL_01964	34.8279	1.27356	0.381783	3.33583	0.000850438	0.0047346	CDS	624				hypothetical protein
JJACFKPL_01469	52.4927	1.27337	0.443447	2.87153	0.00408486	0.0177977	CDS	975	rfaC	2.-.-.-	COG0859	Lipopolysaccharide heptosyltransferase 1
JJACFKPL_01888	49.3181	1.27118	0.383389	3.31564	0.000914332	0.00497397	CDS	870	era_2			GTPase Era
JJACFKPL_01280	102.14	1.27038	0.364443	3.48582	0.000490624	0.00301338	CDS	2361				hypothetical protein
JJACFKPL_00796	179.519	1.26917	0.365734	3.47019	0.000520093	0.00315368	CDS	786				hypothetical protein
JJACFKPL_00493	87.8995	1.26643	0.229891	5.50882	3.61e-08	7.4e-07	CDS	1083				hypothetical protein
JJACFKPL_00048	74.5347	1.26631	0.391426	3.23513	0.00121587	0.0064306	CDS	1212				hypothetical protein
JJACFKPL_00882	86.5256	1.26197	0.431003	2.92799	0.00341159	0.0153926	CDS	585				hypothetical protein
JJACFKPL_01578	43.5729	1.25994	0.366832	3.43465	0.000593312	0.0034441	CDS	915	moaA			GTP 3',8-cyclase
JJACFKPL_00602	324.195	1.25691	0.228497	5.50078	3.78e-08	7.66e-07	CDS	633				hypothetical protein
JJACFKPL_00673	207.278	1.25106	0.387695	3.22693	0.00125128	0.00659954	CDS	804	cysQ	3.1.3.7		3'(2'),5'-bisphosphate nucleotidase CysQ
JJACFKPL_00451	110.987	1.25016	0.356181	3.50991	0.000448266	0.00278921	CDS	759	ttcA	2.8.1.-	COG0037	tRNA-cytidine(32) 2-sulfurtransferase
JJACFKPL_00621	145.476	1.24818	0.296258	4.21315	2.52e-05	0.000233902	CDS	939	cntB		COG0601	Metal-staphylopine import system permease protein CntB
JJACFKPL_00046	412.798	1.2459	0.220385	5.65331	1.57e-08	3.44e-07	CDS	1704				hypothetical protein
JJACFKPL_01383	30.0122	1.24306	0.428057	2.90396	0.00368475	0.0164689	CDS	855				hypothetical protein
JJACFKPL_01250	35.6944	1.24261	0.46804	2.65491	0.00793288	0.0306996	CDS	570				hypothetical protein
JJACFKPL_01829	61.8887	1.24133	0.395291	3.14029	0.00168782	0.0084126	CDS	468	ilvH	2.2.1.6	COG0440	Acetolactate synthase isozyme 3 small subunit
JJACFKPL_01728	47.3244	1.24122	0.357013	3.47667	0.000507686	0.00310815	CDS	1203	htpX_2	3.4.24.-		Protease HtpX
JJACFKPL_01860	38.7196	1.24071	0.436191	2.84443	0.00444912	0.0190791	CDS	585				hypothetical protein
JJACFKPL_01561	66.0953	1.23856	0.356503	3.47419	0.000512392	0.0031269	CDS	1218		3.5.4.40	COG0402	Aminodeoxyfutalosine deaminase
JJACFKPL_00412	36.0636	1.23698	0.419518	2.94857	0.00319252	0.0147181	CDS	204				hypothetical protein
JJACFKPL_00020	22.7442	1.23277	0.483547	2.54942	0.0107901	0.0390743	CDS	483	ybaK	4.2.-.-	COG2606	Cys-tRNA(Pro)/Cys-tRNA(Cys) deacylase YbaK
JJACFKPL_00807	109.402	1.22378	0.312438	3.91689	8.97e-05	0.000694267	CDS	1284	murE	6.3.2.13	COG0769	UDP-N-acetylmuramoyl-L-alanyl-D-glutamate--2,6-diaminopimelate ligase
JJACFKPL_01532	42.4248	1.22331	0.416822	2.93485	0.00333709	0.0151281	CDS	1833	era_1			GTPase Era
JJACFKPL_00664	121.009	1.22021	0.354697	3.44015	0.000581385	0.00338519	CDS	711	mlaA		COG2853	Intermembrane phospholipid transport system lipoprotein MlaA
JJACFKPL_01298	84.2797	1.21968	0.32581	3.74352	0.000181459	0.001294	CDS	1254	fabF_2	2.3.1.179		3-oxoacyl-[acyl-carrier-protein] synthase 2
JJACFKPL_00477	1084.08	1.21847	0.262994	4.63307	3.6e-06	4.29e-05	CDS	1668				hypothetical protein
JJACFKPL_01563	441.434	1.21795	0.314183	3.87657	0.000105941	0.00080363	CDS	1026		3.4.11.-	COG0006	Aminopeptidase
JJACFKPL_00094	44.3812	1.21703	0.43873	2.77399	0.00553739	0.0227224	CDS	1086	thrC_1	4.2.3.1	COG0498	Threonine synthase
JJACFKPL_01361	652.125	1.21355	0.262049	4.63099	3.64e-06	4.3e-05	CDS	642	fdhB1_2		COG0437	Formate dehydrogenase iron-sulfur subunit
JJACFKPL_01620	133.689	1.20639	0.322606	3.73952	0.000184376	0.00130989	CDS	159	rpmG2			50S ribosomal protein L33 2
JJACFKPL_01908	54.9148	1.20526	0.398526	3.02429	0.00249216	0.0118627	CDS	1023	murG	2.4.1.227	COG0707	UDP-N-acetylglucosamine--N-acetylmuramyl-(pentapeptide) pyrophosphoryl-undecaprenol N-acetylglucosamine transferase
JJACFKPL_00721	81.502	1.20298	0.275623	4.36459	1.27e-05	0.000129679	CDS	447				hypothetical protein
JJACFKPL_01750	61.0528	1.20221	0.41303	2.91071	0.00360605	0.0161932	CDS	1191				hypothetical protein
JJACFKPL_00329	57.3912	1.19407	0.346755	3.44357	0.000574089	0.00337366	CDS	741				hypothetical protein
JJACFKPL_01884	490.742	1.19385	0.244662	4.87958	1.06e-06	1.46e-05	CDS	1224	argG	6.3.4.5	COG0137	Argininosuccinate synthase
JJACFKPL_00944	75.3299	1.19342	0.320781	3.72035	0.00019895	0.00138956	CDS	1110				hypothetical protein
JJACFKPL_01381	1493.76	1.19298	0.245256	4.86422	1.15e-06	1.56e-05	CDS	1212	fabF_3	2.3.1.179	COG0304	3-oxoacyl-[acyl-carrier-protein] synthase 2
JJACFKPL_00287	429.996	1.19258	0.234832	5.07846	3.81e-07	5.8e-06	CDS	384	fliW		COG1699	Flagellar assembly factor FliW
JJACFKPL_00143	62.931	1.18593	0.368668	3.21679	0.00129633	0.00677679	CDS	450				hypothetical protein
JJACFKPL_01954	119.175	1.18484	0.369073	3.21031	0.0013259	0.0068976	CDS	894	mdh	1.1.1.37		Malate dehydrogenase
JJACFKPL_00951	223.229	1.18287	0.427785	2.76509	0.00569065	0.0232511	CDS	759	fkpA	5.2.1.8	COG0545	FKBP-type peptidyl-prolyl cis-trans isomerase FkpA
JJACFKPL_00165	45.2002	1.18143	0.420886	2.807	0.00500058	0.0210644	CDS	1383				hypothetical protein
JJACFKPL_01422	100.15	1.17864	0.422684	2.78846	0.00529598	0.0220647	CDS	882	nadD	2.7.7.18		nicotinate-nucleotide adenylyltransferase
JJACFKPL_00263	179.687	1.17672	0.293657	4.00712	6.15e-05	0.000502251	CDS	786	dtd3	3.1.1.96		D-aminoacyl-tRNA deacylase
JJACFKPL_01128	2416.59	1.17379	0.266811	4.39932	1.09e-05	0.000112984	CDS	3126	bepE			Efflux pump membrane transporter BepE
JJACFKPL_01874	1703.76	1.17301	0.314615	3.72841	0.000192693	0.00135383	CDS	303	hup		COG0776	DNA-binding protein HU
JJACFKPL_00590	223.811	1.17002	0.324579	3.60471	0.000312496	0.0020588	CDS	1944				hypothetical protein
JJACFKPL_00083	59.0753	1.16797	0.323143	3.61439	0.000301051	0.00199028	CDS	495	purE	5.4.99.18	COG0041	N5-carboxyaminoimidazole ribonucleotide mutase
JJACFKPL_00853	281.927	1.16619	0.29719	3.92407	8.71e-05	0.000679404	CDS	699	ybhL		COG0670	Inner membrane protein YbhL
JJACFKPL_01547	131.636	1.16202	0.371826	3.12518	0.00177694	0.00878775	CDS	564	phsB		COG0437	Thiosulfate reductase electron transfer subunit PhsB
JJACFKPL_01893	48.7615	1.15831	0.393057	2.94692	0.00320956	0.0147328	CDS	828				hypothetical protein
JJACFKPL_01521	60.0525	1.15722	0.461767	2.50608	0.0122079	0.0437368	CDS	711	artQ		COG0765	Arginine transport system permease protein ArtQ
JJACFKPL_00794	374.163	1.15416	0.321983	3.58454	0.000337678	0.00221703	CDS	756				hypothetical protein
JJACFKPL_01973	43.5794	1.15197	0.396349	2.90646	0.00365542	0.0163763	CDS	708	flgH			Flagellar L-ring protein
JJACFKPL_01808	355.505	1.14986	0.262017	4.38851	1.14e-05	0.000117463	CDS	681	atpB		COG0356	ATP synthase subunit a
JJACFKPL_01931	192.971	1.1497	0.27354	4.20303	2.63e-05	0.000243423	CDS	1269	murA	2.5.1.7	COG0766	UDP-N-acetylglucosamine 1-carboxyvinyltransferase
JJACFKPL_01019	37.6402	1.14963	0.437759	2.62618	0.00863499	0.0326211	CDS	879				hypothetical protein
JJACFKPL_01812	45.4192	1.14842	0.330662	3.47309	0.00051451	0.0031298	CDS	891	gpsA	1.1.1.94	COG0240	Glycerol-3-phosphate dehydrogenase [NAD(P)+]
JJACFKPL_01138	90.5962	1.14549	0.331999	3.45028	0.000560002	0.00332313	CDS	498				hypothetical protein
JJACFKPL_01974	268.506	1.13971	0.293116	3.88828	0.000100959	0.000771989	CDS	1368				hypothetical protein
JJACFKPL_01332	26.157	1.13806	0.342339	3.32438	0.000886147	0.00486231	CDS	507				hypothetical protein
JJACFKPL_01425	100.709	1.13784	0.323467	3.51763	0.000435416	0.00274099	CDS	681	tpiA			Triosephosphate isomerase
JJACFKPL_00422	98.2847	1.13778	0.436723	2.60527	0.00918024	0.0342729	CDS	1353				hypothetical protein
JJACFKPL_00892	258.721	1.13284	0.435302	2.60242	0.00925677	0.0343565	CDS	1125	cydB	7.1.1.7	COG1294	Cytochrome bd-I ubiquinol oxidase subunit 2
JJACFKPL_01988	75.9783	1.13219	0.39882	2.83885	0.00452764	0.0193722	CDS	1242		3.4.24.-	COG0612	putative zinc protease
JJACFKPL_01687	36.0783	1.12497	0.440119	2.55606	0.0105864	0.0385403	CDS	732	fliP		COG1338	Flagellar biosynthetic protein FliP
JJACFKPL_00302	285.573	1.12383	0.202829	5.54079	3.01e-08	6.23e-07	CDS	1026	asd	1.2.1.11	COG0136	Aspartate-semialdehyde dehydrogenase
JJACFKPL_00262	387.911	1.12235	0.291379	3.85185	0.000117228	0.000878751	CDS	1212	mltD	4.2.2.-	COG0741	Membrane-bound lytic murein transglycosylase D
JJACFKPL_01504	28.6798	1.11967	0.435564	2.57063	0.0101514	0.0371697	CDS	678				hypothetical protein
JJACFKPL_00901	287.196	1.11584	0.276353	4.03775	5.4e-05	0.000448705	CDS	1674	ilvD	4.2.1.9	COG0129	Dihydroxy-acid dehydratase
JJACFKPL_00091	47.0678	1.11438	0.405127	2.75068	0.00594711	0.0241647	CDS	2379	copA	7.2.2.8		putative copper-importing P-type ATPase A
JJACFKPL_01965	107.968	1.11401	0.268554	4.14816	3.35e-05	0.00029407	CDS	1263				hypothetical protein
JJACFKPL_00144	173.979	1.1138	0.299848	3.71456	0.000203557	0.00140425	CDS	2070	pcrA	3.6.4.12		ATP-dependent DNA helicase PcrA
JJACFKPL_01990	189.883	1.11332	0.267363	4.16407	3.13e-05	0.000280775	CDS	789	fabL	1.3.1.104		Enoyl-[acyl-carrier-protein] reductase [NADPH] FabL
JJACFKPL_00982	408.231	1.11292	0.325679	3.41723	0.000632629	0.00362809	CDS	357	rplT			50S ribosomal protein L20
JJACFKPL_01833	241.091	1.11026	0.269248	4.12354	3.73e-05	0.000320359	CDS	666	purQ	6.3.5.3	COG0047	Phosphoribosylformylglycinamidine synthase subunit PurQ
JJACFKPL_01863	180.907	1.1078	0.242943	4.55992	5.12e-06	5.77e-05	CDS	723	pgbA			Plasminogen-binding protein PgbA
JJACFKPL_00605	396.132	1.10746	0.277002	3.99804	6.39e-05	0.000519688	CDS	1212		1.5.1.43		Carboxynorspermidine synthase
JJACFKPL_00147	53.4814	1.10239	0.332303	3.31742	0.000908523	0.00495653	CDS	744	ispE	2.7.1.148	COG1947	4-diphosphocytidyl-2-C-methyl-D-erythritol kinase
JJACFKPL_01961	121.472	1.09395	0.341007	3.20801	0.00133656	0.00693411	CDS	1089	hypD		COG0409	Hydrogenase maturation factor HypD
JJACFKPL_00188	209.753	1.09304	0.238991	4.57354	4.8e-06	5.43e-05	CDS	1293	hisD	1.1.1.23	COG0141	Histidinol dehydrogenase
JJACFKPL_01975	328.003	1.08854	0.287147	3.79088	0.000150112	0.00109507	CDS	1194	ackA	2.7.2.1	COG0282	Acetate kinase
JJACFKPL_01464	35.8739	1.08448	0.389676	2.78303	0.00538534	0.0222906	CDS	798	pgaB	3.5.1.-	COG0726	Poly-beta-1,6-N-acetyl-D-glucosamine N-deacetylase
JJACFKPL_00054	206.899	1.08068	0.243249	4.4427	8.88e-06	9.49e-05	CDS	1554	prmC_1	2.1.1.297		Release factor glutamine methyltransferase
JJACFKPL_01752	408.719	1.07423	0.3175	3.3834	0.000715933	0.00402105	CDS	1140	ftsZ		COG0206	Cell division protein FtsZ
JJACFKPL_01918	86.6934	1.06988	0.310647	3.44404	0.0005731	0.00337366	CDS	987	ddh	1.4.1.16		Meso-diaminopimelate D-dehydrogenase
JJACFKPL_01977	24.9209	1.06586	0.430208	2.47755	0.0132287	0.0466434	CDS	456				hypothetical protein
JJACFKPL_00055	151.595	1.06358	0.339625	3.13165	0.00173829	0.00862487	CDS	1014	ribBA		COG0108	Riboflavin biosynthesis protein RibBA
JJACFKPL_01491	293.3	1.06357	0.186851	5.6921	1.25e-08	2.84e-07	CDS	1782	pglF_2	4.2.1.135	COG1086	UDP-N-acetyl-alpha-D-glucosamine C6 dehydratase
JJACFKPL_00416	319.885	1.06183	0.208505	5.09258	3.53e-07	5.42e-06	CDS	1356	dctA		COG1301	Aerobic C4-dicarboxylate transport protein
JJACFKPL_00350	927.695	1.06045	0.212731	4.98493	6.2e-07	9.01e-06	CDS	2355	cheA	2.7.13.3	COG0643	Chemotaxis protein CheA
JJACFKPL_01834	126.674	1.05495	0.322467	3.27149	0.00106984	0.00573795	CDS	237	purS	6.3.5.3	COG1828	Phosphoribosylformylglycinamidine synthase subunit PurS
JJACFKPL_01546	692.895	1.04834	0.314811	3.33007	0.000868226	0.00481954	CDS	2274	psrA		COG0243	Polysulfide reductase chain A
JJACFKPL_01279	102.579	1.04713	0.355436	2.94605	0.00321857	0.0147328	CDS	1845				hypothetical protein
JJACFKPL_00456	7713.62	1.03554	0.392164	2.64059	0.00827628	0.0316426	CDS	507	pal		COG2885	Peptidoglycan-associated lipoprotein
JJACFKPL_00803	174.769	1.0341	0.250795	4.12327	3.74e-05	0.000320359	CDS	1110				hypothetical protein
JJACFKPL_01889	284.044	1.02994	0.335321	3.0715	0.00212989	0.0103716	CDS	1521				hypothetical protein
JJACFKPL_00194	124.484	1.02722	0.408202	2.51646	0.011854	0.042585	CDS	633	nth_2	4.2.99.18	COG0177	Endonuclease III
JJACFKPL_00049	307.043	1.02676	0.29915	3.43226	0.000598584	0.00346415	CDS	2586	acnB	4.2.1.3	COG1049	Aconitate hydratase B
JJACFKPL_00509	234.995	1.02649	0.299778	3.42417	0.000616687	0.0035581	CDS	672	regX3_1		COG0745	Sensory transduction protein regX3
JJACFKPL_00580	223.928	1.02043	0.259531	3.93182	8.43e-05	0.000663297	CDS	1245	serS	6.1.1.11	COG0172	Serine--tRNA ligase
JJACFKPL_01039	207.173	1.01804	0.261904	3.88706	0.000101467	0.000772774	CDS	1668	lcfB	6.2.1.3	COG0318	Long-chain-fatty-acid--CoA ligase
JJACFKPL_00411	323.74	1.01792	0.265617	3.83228	0.00012696	0.00094059	CDS	2178	pacS	7.2.2.8		putative copper-transporting ATPase PacS
JJACFKPL_01650	143.354	1.01648	0.326542	3.11287	0.00185277	0.00913907	CDS	1299	thiC	4.1.99.17	COG0422	Phosphomethylpyrimidine synthase
JJACFKPL_00156	85.6687	1.00722	0.336396	2.99416	0.00275202	0.0129379	CDS	870				hypothetical protein
JJACFKPL_00608	83.3592	0.997986	0.322609	3.09348	0.00197822	0.00970754	CDS	1302	yajR		COG0477	Inner membrane transport protein YajR
JJACFKPL_01828	459.681	0.99758	0.215192	4.63578	3.56e-06	4.26e-05	CDS	1698	ilvB	2.2.1.6	COG0028	Acetolactate synthase large subunit
JJACFKPL_01036	58.8316	0.994956	0.380657	2.61378	0.00895457	0.0334961	CDS	573	folE	3.5.4.16	COG0302	GTP cyclohydrolase 1
JJACFKPL_01314	399.02	0.993679	0.214854	4.6249	3.75e-06	4.4e-05	CDS	1449	guaB	1.1.1.205		Inosine-5'-monophosphate dehydrogenase
JJACFKPL_00457	407.673	0.993662	0.220442	4.50758	6.56e-06	7.13e-05	CDS	1257	tolB			Tol-Pal system protein TolB
JJACFKPL_00372	233.208	0.988994	0.29078	3.40118	0.000670959	0.00382487	CDS	1533	guaA	6.3.5.2		GMP synthase [glutamine-hydrolyzing]
JJACFKPL_01072	464.394	0.986661	0.349682	2.8216	0.00477853	0.0202635	CDS	315	trxA		COG0526	Thioredoxin
JJACFKPL_01904	44.079	0.985746	0.381604	2.58316	0.00978996	0.0361242	CDS	729	lptB	3.6.3.-	COG1137	Lipopolysaccharide export system ATP-binding protein LptB
JJACFKPL_00295	194.347	0.984751	0.22255	4.42485	9.65e-06	0.000102086	CDS	1791	lepA	3.6.5.-	COG0481	Elongation factor 4
JJACFKPL_01145	56.9666	0.979504	0.371822	2.63434	0.00843016	0.0319879	CDS	513	nqo6	7.1.1.-	COG0377	NADH-quinone oxidoreductase subunit 6
JJACFKPL_01573	67.4603	0.979379	0.309955	3.15975	0.00157906	0.00795379	CDS	1023	mnmA_2	2.8.1.13		tRNA-specific 2-thiouridylase MnmA
JJACFKPL_01657	495.874	0.976382	0.274774	3.5534	0.000380282	0.00246278	CDS	1200	dapD	2.3.1.117	COG2171	2,3,4,5-tetrahydropyridine-2,6-dicarboxylate N-succinyltransferase
JJACFKPL_00506	148.852	0.974411	0.234842	4.14922	3.34e-05	0.00029407	CDS	1605	trpGD		COG0512	Bifunctional protein TrpGD
JJACFKPL_00866	125.148	0.970712	0.364967	2.65973	0.00782036	0.0303428	CDS	531	tpx	1.11.1.15	COG2077	Thiol peroxidase
JJACFKPL_00855	309.822	0.969906	0.257306	3.76946	0.000163601	0.00118217	CDS	1845				hypothetical protein
JJACFKPL_00640	69.7146	0.968089	0.335749	2.88337	0.00393447	0.0173008	CDS	873	mqnD	4.1.-.-	COG2107	1,4-dihydroxy-6-naphtoate synthase
JJACFKPL_00918	92.7674	0.96499	0.284342	3.39377	0.000689381	0.00390649	CDS	771	isfD	1.1.1.313	COG4221	Sulfoacetaldehyde reductase
JJACFKPL_00203	341.898	0.962799	0.357535	2.69288	0.00708377	0.0282757	CDS	810	ppk2	2.7.4.1	COG2326	Polyphosphate:ADP/GDP phosphotransferase
JJACFKPL_00978	302.776	0.954877	0.29159	3.27472	0.00105766	0.00568868	CDS	984	purM	6.3.3.1	COG0150	Phosphoribosylformylglycinamidine cyclo-ligase
JJACFKPL_01830	214.831	0.952849	0.240791	3.95716	7.58e-05	0.000606781	CDS	954	lpxD	2.3.1.191	COG1044	UDP-3-O-(3-hydroxymyristoyl)glucosamine N-acyltransferase
JJACFKPL_00512	1515.92	0.952114	0.213137	4.46715	7.93e-06	8.53e-05	CDS	1062			COG4663	Monocarboxylate 2-oxoacid-binding periplasmic protein
JJACFKPL_00085	321.774	0.950903	0.271258	3.50553	0.000455694	0.00282619	CDS	759				hypothetical protein
JJACFKPL_01932	134.67	0.943515	0.272882	3.45759	0.000545034	0.00326335	CDS	1161	moeA_2	2.10.1.1	COG0303	Molybdopterin molybdenumtransferase
JJACFKPL_01505	96.1264	0.942731	0.289364	3.25794	0.00112224	0.00595196	CDS	1590	ybiT		COG0488	putative ABC transporter ATP-binding protein YbiT
JJACFKPL_00225	3454.18	0.941836	0.299153	3.14834	0.00164198	0.00820561	CDS	273	rpsO		COG0184	30S ribosomal protein S15
JJACFKPL_01507	97.4527	0.940451	0.320267	2.93646	0.00331984	0.0151219	CDS	1221	pgi	5.3.1.9	COG0166	Glucose-6-phosphate isomerase
JJACFKPL_00674	154.198	0.938676	0.233535	4.01943	5.83e-05	0.000480861	CDS	1278	gltA	2.3.3.16	COG0372	Citrate synthase
JJACFKPL_01478	405.919	0.93643	0.176394	5.30874	1.1e-07	2e-06	CDS	1233	wbpA	1.1.1.136	COG0677	UDP-N-acetyl-D-glucosamine 6-dehydrogenase
JJACFKPL_00193	717.612	0.934692	0.255577	3.65718	0.000255004	0.00170961	CDS	819	cbf2	5.2.1.8	COG0760	Putative peptidyl-prolyl cis-trans isomerase Cbf2
JJACFKPL_01133	181.23	0.933847	0.361427	2.58378	0.00977246	0.0361242	CDS	213				hypothetical protein
JJACFKPL_00419	591.811	0.930014	0.26482	3.51187	0.000444957	0.0027777	CDS	1803	oadA	7.2.4.2	COG0511	Oxaloacetate decarboxylase alpha chain
JJACFKPL_00241	65.4181	0.922644	0.325854	2.83147	0.0046335	0.0197364	CDS	756	tatC		COG0805	Sec-independent protein translocase protein TatC
JJACFKPL_01685	121.791	0.920529	0.271427	3.39144	0.000695256	0.0039281	CDS	768	pomA		COG1291	Chemotaxis protein PomA
JJACFKPL_01023	83.1048	0.91884	0.214794	4.27777	1.89e-05	0.000183377	CDS	933	znuA		COG0803	High-affinity zinc uptake system binding-protein ZnuA
JJACFKPL_01472	113.458	0.918076	0.321089	2.85926	0.00424637	0.0183514	CDS	579	tag_2	3.2.2.20	COG2818	DNA-3-methyladenine glycosylase 1
JJACFKPL_01653	181.336	0.917731	0.239344	3.83436	0.000125891	0.000936316	CDS	1338				hypothetical protein
JJACFKPL_00032	385.954	0.91216	0.254852	3.57918	0.000344672	0.00225518	CDS	1461	alsT_1		COG1115	Amino-acid carrier protein AlsT
JJACFKPL_00494	155.178	0.901108	0.279687	3.22184	0.00127369	0.0066909	CDS	2289				hypothetical protein
JJACFKPL_00408	101.834	0.89936	0.235213	3.82359	0.000131522	0.000970609	CDS	1401	argH	4.3.2.1	COG0165	Argininosuccinate lyase
JJACFKPL_01550	79.9255	0.897234	0.297462	3.0163	0.00255883	0.0121194	CDS	1107	sasA_4	2.7.-.-		Adaptive-response sensory-kinase SasA
JJACFKPL_00671	123.675	0.895913	0.300986	2.97659	0.00291472	0.013602	CDS	1557				hypothetical protein
JJACFKPL_01321	128.455	0.892702	0.322504	2.76804	0.00563948	0.0230916	CDS	1329	murC	6.3.2.8	COG0773	UDP-N-acetylmuramate--L-alanine ligase
JJACFKPL_01707	141.938	0.892346	0.356125	2.50571	0.0122206	0.0437368	CDS	858	glnH		COG0834	ABC transporter glutamine-binding protein GlnH
JJACFKPL_01887	195.755	0.887241	0.301166	2.94602	0.00321893	0.0147328	CDS	1323	clpY		COG1220	ATP-dependent protease ATPase subunit ClpY
JJACFKPL_01849	148.458	0.882721	0.276445	3.19312	0.00140744	0.00726223	CDS	540	mog	2.7.7.75	COG0521	Molybdopterin adenylyltransferase
JJACFKPL_00716	99.1332	0.88226	0.353653	2.4947	0.0126062	0.0446137	CDS	564	lemA_1		COG1704	Protein LemA
JJACFKPL_00420	138.098	0.879259	0.344897	2.54934	0.0107928	0.0390743	CDS	1389	dctM_1		COG1593	C4-dicarboxylate TRAP transporter large permease protein DctM
JJACFKPL_01776	332.919	0.87215	0.236119	3.69369	0.00022102	0.00150294	CDS	1272	metY	2.5.1.-		O-acetyl-L-homoserine sulfhydrylase
JJACFKPL_00399	82.9077	0.866279	0.352753	2.45577	0.0140584	0.0489345	CDS	1230		3.4.24.-	COG0612	putative zinc protease
JJACFKPL_00921	140.275	0.857545	0.259965	3.2987	0.000971333	0.00523915	CDS	675	queE_1	4.3.99.3		7-carboxy-7-deazaguanine synthase
JJACFKPL_00293	99.6538	0.855765	0.314433	2.72161	0.0064964	0.0260952	CDS	723				hypothetical protein
JJACFKPL_01424	676.147	0.854702	0.333684	2.56141	0.0104248	0.0380977	CDS	1200	pgk	2.7.2.3	COG0126	Phosphoglycerate kinase
JJACFKPL_00802	61.0527	0.853423	0.296687	2.87651	0.00402097	0.0176404	CDS	900		2.5.1.10		Farnesyl diphosphate synthase
JJACFKPL_00142	197.812	0.851998	0.231224	3.68474	0.000228939	0.00155125	CDS	1722	pepF1	3.4.24.-		Oligoendopeptidase F, plasmid
JJACFKPL_00715	503.608	0.8427	0.239812	3.514	0.000441415	0.00276465	CDS	846	ttdA	4.2.1.32	COG1951	L(+)-tartrate dehydratase subunit alpha
JJACFKPL_01158	81.9926	0.842628	0.290755	2.89807	0.00375467	0.016703	CDS	2409				hypothetical protein
JJACFKPL_01055	159.456	0.840695	0.339546	2.47594	0.0132887	0.0467684	CDS	1602				hypothetical protein
JJACFKPL_00288	105.426	0.839329	0.320547	2.61843	0.00883352	0.0331786	CDS	648	bamD			Outer membrane protein assembly factor BamD
JJACFKPL_01955	122.466	0.837584	0.334899	2.501	0.0123842	0.0441565	CDS	2175	icd	1.1.1.42	COG2838	Isocitrate dehydrogenase [NADP]
JJACFKPL_00453	223.19	0.834872	0.259585	3.21617	0.00129912	0.00677679	CDS	930	fabD	2.3.1.39	COG0331	Malonyl CoA-acyl carrier protein transacylase
JJACFKPL_01920	592.07	0.832752	0.229508	3.62843	0.00028515	0.00189834	CDS	5124				hypothetical protein
JJACFKPL_00828	217.588	0.82563	0.253355	3.25879	0.00111887	0.00595062	CDS	186	rpsZ		COG0199	30S ribosomal protein S14 type Z
JJACFKPL_00312	75.4483	0.823151	0.332972	2.47213	0.013431	0.047095	CDS	1245	ycaD			putative MFS-type transporter YcaD
JJACFKPL_01399	349.179	0.821608	0.25926	3.16906	0.00152935	0.00776833	CDS	1098	wbpE	2.6.1.98	COG0399	UDP-2-acetamido-2-deoxy-3-oxo-D-glucuronate aminotransferase
JJACFKPL_00630	242.272	0.820327	0.251203	3.26559	0.00109235	0.00584225	CDS	1113				hypothetical protein
JJACFKPL_01865	186.453	0.816881	0.319253	2.55873	0.0105055	0.038319	CDS	1026				hypothetical protein
JJACFKPL_01127	558.275	0.81065	0.279622	2.89909	0.00374247	0.0166878	CDS	1383	oprM		COG1538	Outer membrane protein OprM
JJACFKPL_01836	299.176	0.808496	0.261476	3.09204	0.00198785	0.00972973	CDS	1308	ctpA	3.4.21.102	COG0793	Carboxy-terminal processing protease CtpA
JJACFKPL_01625	803.02	0.805764	0.228116	3.53226	0.00041203	0.00263257	CDS	702	rplA		COG0081	50S ribosomal protein L1
JJACFKPL_01952	174.479	0.805665	0.23355	3.44965	0.000561324	0.00332313	CDS	1131	korA	1.2.7.3	COG0674	2-oxoglutarate oxidoreductase subunit KorA
JJACFKPL_00289	294.854	0.804839	0.23207	3.46808	0.000524188	0.00316842	CDS	2418	lon	3.4.21.53	COG0466	Lon protease
JJACFKPL_01324	81.9329	0.80425	0.311796	2.57941	0.00989684	0.0364479	CDS	2205	mutS2	3.1.-.-	COG1193	Endonuclease MutS2
JJACFKPL_01329	271.207	0.802861	0.254506	3.15458	0.00160727	0.0080745	CDS	1380	gltX1	6.1.1.17		Glutamate--tRNA ligase 1
JJACFKPL_01062	54.1396	0.799806	0.314851	2.54027	0.0110768	0.0398681	CDS	405				hypothetical protein
JJACFKPL_01004	555.246	0.79917	0.289768	2.75797	0.00581619	0.0237131	CDS	1440	cfiB	6.4.1.7	COG0439	2-oxoglutarate carboxylase small subunit
JJACFKPL_00317	106.946	0.797571	0.234682	3.39852	0.000677519	0.00385074	CDS	852	folD		COG0190	Bifunctional protein FolD protein
JJACFKPL_00887	319.131	0.79598	0.27116	2.93546	0.00333054	0.0151281	CDS	1575	recJ	3.1.-.-	COG0608	Single-stranded-DNA-specific exonuclease RecJ
JJACFKPL_00462	1257.41	0.790422	0.166068	4.75965	1.94e-06	2.51e-05	CDS	1398	atpD_1	7.1.2.2	COG0055	ATP synthase subunit beta
JJACFKPL_00902	71.1989	0.781446	0.278269	2.80824	0.00498129	0.0210297	CDS	735	thiD_2	2.7.1.49	COG0351	Hydroxymethylpyrimidine/phosphomethylpyrimidine kinase
JJACFKPL_01684	225.525	0.779366	0.292568	2.66388	0.00772444	0.0303428	CDS	1311	glmU			Bifunctional protein GlmU
JJACFKPL_01441	206.223	0.778666	0.235717	3.30339	0.000955235	0.00516695	CDS	1092				hypothetical protein
JJACFKPL_00367	157.034	0.774749	0.269937	2.8701	0.00410336	0.0178374	CDS	2880				hypothetical protein
JJACFKPL_00267	1632.72	0.77432	0.27806	2.78472	0.00535736	0.0222231	CDS	1758	aspS	6.1.1.23	COG0173	Aspartate--tRNA(Asp/Asn) ligase
JJACFKPL_00414	99.4719	0.77398	0.28762	2.69098	0.00712427	0.0283778	CDS	708			COG0217	putative transcriptional regulatory protein
JJACFKPL_00364	429.057	0.761576	0.192978	3.94644	7.93e-05	0.000631408	CDS	2337	pheT	6.1.1.20		Phenylalanine--tRNA ligase beta subunit
JJACFKPL_00248	430.602	0.757689	0.30371	2.49478	0.0126037	0.0446137	CDS	819				hypothetical protein
JJACFKPL_00645	314.076	0.747859	0.206782	3.61666	0.000298426	0.0019798	CDS	1251	eno	4.2.1.11	COG0148	Enolase
JJACFKPL_00937	147.906	0.736563	0.270401	2.72397	0.0064503	0.0259649	CDS	2154	rnaJ	3.1.-.-		Ribonuclease J
JJACFKPL_01009	419.634	0.734817	0.264631	2.77676	0.00549045	0.0226764	CDS	1341	glmM	5.4.2.10	COG1109	Phosphoglucosamine mutase
JJACFKPL_00904	376.181	0.732878	0.241352	3.03655	0.00239302	0.011448	CDS	4146				hypothetical protein
JJACFKPL_00268	261.766	0.723643	0.258586	2.79846	0.00513476	0.021487	CDS	570	adk	2.7.4.3	COG0563	Adenylate kinase
JJACFKPL_00714	208.888	0.722115	0.272619	2.64881	0.00807769	0.0311165	CDS	561	fumA	4.2.1.2	COG1838	Fumarate hydratase class I, aerobic
JJACFKPL_01267	313.939	0.720806	0.272176	2.64831	0.00808964	0.0311165	CDS	4053				hypothetical protein
JJACFKPL_00141	298.917	0.718349	0.279211	2.57279	0.0100883	0.03701	CDS	1368	sstT		COG3633	Serine/threonine transporter SstT
JJACFKPL_00578	167.532	0.715152	0.240599	2.97238	0.002955	0.0137227	CDS	966	trpS	6.1.1.2	COG0180	Tryptophan--tRNA ligase
JJACFKPL_00823	402.775	0.686138	0.206788	3.31807	0.000906405	0.00495653	CDS	402	rplO			50S ribosomal protein L15
JJACFKPL_00837	423.605	0.684091	0.227466	3.00745	0.00263452	0.0124469	CDS	282	rpsS		COG0185	30S ribosomal protein S19
JJACFKPL_01257	367.577	0.678356	0.201479	3.36688	0.000760238	0.00425733	CDS	390	rpsI		COG0103	30S ribosomal protein S9
JJACFKPL_01719	126.537	0.677173	0.25623	2.64284	0.00822146	0.0314963	CDS	1320	yeeO_2		COG0534	putative FMN/FAD exporter YeeO
JJACFKPL_00464	1410.18	0.674923	0.162805	4.1456	3.39e-05	0.000295856	CDS	1518	atpA	7.1.2.2	COG0056	ATP synthase subunit alpha
JJACFKPL_00581	141.374	0.665039	0.220455	3.01666	0.00255576	0.0121194	CDS	2367				hypothetical protein
JJACFKPL_01545	3354.48	0.640159	0.243019	2.63419	0.00843379	0.0319879	CDS	1344	dcuA		COG2704	Anaerobic C4-dicarboxylate transporter DcuA
JJACFKPL_00031	846.423	0.626463	0.218032	2.87326	0.00406263	0.0177581	CDS	2091	ctpC	3.6.3.-	COG2217	Manganese-exporting P-type ATPase
JJACFKPL_01210	582.198	0.613697	0.205039	2.99308	0.0027618	0.0129519	CDS	3552		1.2.7.1	COG0674	Pyruvate:ferredoxin oxidoreductase
JJACFKPL_00351	599.805	0.601107	0.245667	2.44684	0.0144115	0.0499808	CDS	954	cheV		COG0784	Chemotaxis protein CheV
JJACFKPL_01635	1727.43	0.592009	0.225398	2.62651	0.00862666	0.0326211	CDS	2079	fusA		COG0480	Elongation factor G
JJACFKPL_01513	671.769	0.583428	0.21749	2.68255	0.00730635	0.0288019	CDS	720	frdB	1.3.5.1	COG0479	Fumarate reductase iron-sulfur subunit
JJACFKPL_01512	2117.64	0.577866	0.197238	2.92978	0.00339199	0.0153405	CDS	2019	frdA	1.3.5.4	COG1053	Fumarate reductase flavoprotein subunit
JJACFKPL_01605	159.94	0.559943	0.228279	2.45289	0.0141715	0.0492384	CDS	1362	hemN	1.3.98.3	COG0635	Oxygen-independent coproporphyrinogen III oxidase
JJACFKPL_00297	310.989	0.552605	0.205995	2.68261	0.00730491	0.0288019	CDS	921	czcD		COG1230	Cadmium, cobalt and zinc/H(+)-K(+) antiporter
JJACFKPL_01609	317.006	0.501036	0.192514	2.60259	0.00925234	0.0343565	CDS	2139	apxIB		COG2274	Toxin RTX-I translocation ATP-binding protein
JJACFKPL_00634	381.466	0.50094	0.1867	2.68313	0.0072936	0.0288019	CDS	1332	accC	6.3.4.14	COG0439	Biotin carboxylase
JJACFKPL_00463	557.845	0.500686	0.189786	2.63816	0.00833574	0.0318061	CDS	888	atpG_1		COG0224	ATP synthase gamma chain
JJACFKPL_00137	323.499	-0.555303	0.212162	-2.61736	0.00886141	0.0332129	CDS	1581	secD		COG0342	Protein translocase subunit SecD
JJACFKPL_00432	386.465	-0.804613	0.216295	-3.71998	0.000199239	0.00138956	CDS	2658	infB			Translation initiation factor IF-2
JJACFKPL_00842	322.977	-0.828867	0.284424	-2.9142	0.00356606	0.0160515	CDS	309	rpsJ		COG0051	30S ribosomal protein S10
JJACFKPL_00923	356.507	-0.931974	0.264348	-3.52556	0.000422595	0.00267691	CDS	2103				hypothetical protein
JJACFKPL_01500	76.2231	-1.06057	0.342646	-3.09523	0.00196659	0.00967542	CDS	1515	leuA	2.3.3.13	COG0119	2-isopropylmalate synthase
JJACFKPL_00905	104.712	-1.13433	0.367233	-3.08886	0.00200924	0.00980922	CDS	2916				hypothetical protein
JJACFKPL_01851	348.451	-1.13478	0.341092	-3.3269	0.000878188	0.00483257	CDS	1857	htpG		COG0326	Chaperone protein HtpG
JJACFKPL_00186	145.307	-1.21824	0.343515	-3.54641	0.000390518	0.00251198	CDS	1854	rpoD		COG0568	RNA polymerase sigma factor RpoD
JJACFKPL_00219	44.4735	-1.25333	0.457588	-2.739	0.00616272	0.0249656	CDS	930	pyrB	2.1.3.2	COG0540	Aspartate carbamoyltransferase
JJACFKPL_00867	49.3735	-1.28206	0.502913	-2.54928	0.0107947	0.0390743	CDS	1869				hypothetical protein
JJACFKPL_00198	701.011	-1.36373	0.343219	-3.97334	7.09e-05	0.000571768	CDS	1080			COG1305	putative protein
JJACFKPL_00488	56.7463	-1.41519	0.531292	-2.66368	0.00772919	0.0303428	CDS	360				hypothetical protein
JJACFKPL_01994	18.3579	-1.41776	0.501274	-2.82831	0.0046795	0.0198879	CDS	636	yggS		COG0325	Pyridoxal phosphate homeostasis protein
JJACFKPL_00212	979.88	-1.43918	0.353248	-4.07413	4.62e-05	0.000387395	CDS	1872	dnaK			Chaperone protein DnaK
JJACFKPL_01364	98.1196	-1.45108	0.553757	-2.62042	0.00878208	0.033111	CDS	174				hypothetical protein
JJACFKPL_00833	36.1791	-1.52522	0.538171	-2.83409	0.00459566	0.0196191	CDS	195				hypothetical protein
JJACFKPL_00502	86.654	-1.64801	0.574598	-2.8681	0.00412941	0.0179098	CDS	420				hypothetical protein
JJACFKPL_00818	49.0228	-1.78025	0.513782	-3.46499	0.000530259	0.00319498	CDS	393	rpsK			30S ribosomal protein S11
JJACFKPL_01530	324.293	-1.89417	0.416891	-4.54357	5.53e-06	6.16e-05	CDS	2454	dmsA_2	1.7.2.3	COG0243	Dimethyl sulfoxide/trimethylamine N-oxide reductase
JJACFKPL_00213	167.725	-1.91618	0.516599	-3.70923	0.000207895	0.00142899	CDS	543	grpE			Protein GrpE
JJACFKPL_00211	16.2606	-1.95172	0.780059	-2.50202	0.0123487	0.0441123	CDS	603	gloC	3.1.2.6	COG0491	Hydroxyacylglutathione hydrolase GloC
JJACFKPL_00197	30.8195	-1.97432	0.512094	-3.85539	0.000115547	0.000869569	CDS	324				hypothetical protein
JJACFKPL_01391	25.386	-2.03423	0.66279	-3.06919	0.00214643	0.0104255	CDS	645	lolD	3.6.3.-	COG1136	Lipoprotein-releasing system ATP-binding protein LolD
JJACFKPL_01125	14.4654	-2.05	0.592771	-3.45834	0.000543512	0.00326335	CDS	708	aqpZ		COG0580	Aquaporin Z
JJACFKPL_00378	49.4446	-2.10169	0.508445	-4.13356	3.57e-05	0.000309132	CDS	405	mscL		COG1970	Large-conductance mechanosensitive channel
JJACFKPL_01995	89.8254	-2.55168	0.653584	-3.90414	9.46e-05	0.000728924	CDS	543				hypothetical protein
JJACFKPL_00516	64.968	-2.6692	0.537991	-4.96143	7e-07	9.94e-06	CDS	1059				hypothetical protein
JJACFKPL_00196	25.7408	-2.92593	0.80439	-3.63745	0.000275355	0.00183956	CDS	258	merP			Mercuric transport protein periplasmic component
JJACFKPL_00593	46.8356	-3.2646	1.06969	-3.05192	0.00227383	0.0110162	CDS	534		1.17.1.9		Putative formate dehydrogenase
JJACFKPL_00764	19.4922	-3.57772	1.27668	-2.80237	0.00507291	0.0212749	CDS	1167				hypothetical protein
JJACFKPL_00275	3.38857	-3.63462	1.21284	-2.99679	0.0027284	0.0128586	CDS	357				hypothetical protein
JJACFKPL_01427	3.02703	-3.83547	1.54761	-2.47832	0.0132003	0.0466295	CDS	120				hypothetical protein
JJACFKPL_00762	14.6243	-3.89571	1.2805	-3.04233	0.00234757	0.0113159	CDS	654				hypothetical protein
JJACFKPL_01307	6.02406	-3.96246	1.21371	-3.26476	0.00109557	0.00584302	CDS	429		3.1.2.28		1,4-dihydroxy-2-naphthoyl-CoA hydrolase
JJACFKPL_01341	3.93697	-4.09416	1.56362	-2.61838	0.00883484	0.0331786	CDS	153				hypothetical protein
JJACFKPL_01778	8.89573	-4.09743	1.37393	-2.98226	0.00286126	0.0133854	CDS	624	mupP	3.1.3.105	COG0546	N-acetylmuramic acid 6-phosphate phosphatase

## Sheet: Table 5a (ii)
Supplementary Table 5a - C. concisus gene expression in the gut versus in culture
(ii) C. concisus gene expression from 'add-in' experiment (higher log2-fold change) vs. growth in Bolton Broth + 1% mucin (negative log2-fold change)
locus_tag	mean expression	log2FoldChange	lfcSE	stat	P-value	P-adj	ftype	length_bp	gene	EC_number	COG	Gene product
JJACFKPL_00895	10.2903	4.97107	0.903604	5.50138	3.76825e-08	6.43577e-07	CDS	351				hypothetical protein
JJACFKPL_00738	48.3502	4.68462	0.716257	6.54042	6.13454e-11	1.96196e-09	CDS	300				hypothetical protein
JJACFKPL_00734	120.101	4.32974	0.542426	7.98218	1.43765e-15	9.90322e-14	CDS	450				hypothetical protein
JJACFKPL_00752	21.1999	4.30997	0.898398	4.79739	1.60745e-06	1.81065e-05	CDS	315				hypothetical protein
JJACFKPL_00735	33.1978	4.20632	0.625745	6.7221	1.79125e-11	7.12919e-10	CDS	249				hypothetical protein
JJACFKPL_00727	11.4169	4.0807	0.93279	4.37472	1.21586e-05	0.000108881	CDS	183				hypothetical protein
JJACFKPL_00681	12915.7	4.04026	0.553957	7.29346	3.02084e-13	1.63949e-11	CDS	1500	flaA		COG1344	Flagellin A
JJACFKPL_01230	916.301	3.93982	0.35426	11.1213	9.88569e-29	2.95088e-26	CDS	645	hyfE	1.-.-.-	COG4237	Hydrogenase-4 component E
JJACFKPL_00736	16.8158	3.91099	0.87954	4.44662	8.72306e-06	8.24724e-05	CDS	363				hypothetical protein
JJACFKPL_00859	290.32	3.76091	0.495691	7.5872	3.26897e-14	2.01887e-12	CDS	1284	dctM_2		COG1593	C4-dicarboxylate TRAP transporter large permease protein DctM
JJACFKPL_01234	1357.57	3.71592	0.287469	12.9263	3.19669e-38	1.90843e-35	CDS	825	hycG		COG3260	Formate hydrogenlyase subunit 7
JJACFKPL_01228	3619.35	3.70734	0.36423	10.1786	2.47216e-24	4.02512e-22	CDS	1968	hyfB_1	1.-.-.-	COG0651	Hydrogenase-4 component B
JJACFKPL_01227	1449.58	3.68347	0.357783	10.2953	7.40235e-25	1.32576e-22	CDS	570	hyfA	1.-.-.-	COG1142	Hydrogenase-4 component A
JJACFKPL_00767	13.4839	3.67287	1.21939	3.01205	0.0025949	0.010758	CDS	384				hypothetical protein
JJACFKPL_01231	1876.9	3.65987	0.352327	10.3877	2.82064e-25	5.61306e-23	CDS	1482	hyfB_2	1.-.-.-	COG0651	Hydrogenase-4 component B
JJACFKPL_01233	687.743	3.62906	0.271352	13.374	8.58253e-41	7.68566e-38	CDS	540	ndhI_2	7.1.1.-		NAD(P)H-quinone oxidoreductase subunit I, chloroplastic
JJACFKPL_01229	1287.3	3.61876	0.343265	10.5422	5.52046e-26	1.23589e-23	CDS	921	hycD		COG0650	Formate hydrogenlyase subunit 4
JJACFKPL_00894	2116.45	3.54216	0.351568	10.0753	7.1023e-24	1.06002e-21	CDS	1767	assT_1	2.8.2.22		Arylsulfate sulfotransferase AssT
JJACFKPL_00753	23.2127	3.51211	0.873655	4.02002	5.81944e-05	0.000428915	CDS	909				hypothetical protein
JJACFKPL_01237	1686.58	3.48315	0.355216	9.80574	1.06366e-22	1.4654e-20	CDS	861	focA		COG2116	putative formate transporter 1
JJACFKPL_00739	159.542	3.47725	0.445317	7.80849	5.78749e-15	3.83904e-13	CDS	831				hypothetical protein
JJACFKPL_00728	11.2646	3.45616	1.01188	3.41557	0.000636477	0.00324766	CDS	183				hypothetical protein
JJACFKPL_00697	7.84328	3.45337	1.14101	3.02659	0.00247326	0.0103982	CDS	168				hypothetical protein
JJACFKPL_01232	2417.03	3.43981	0.29619	11.6135	3.5173e-31	1.57487e-28	CDS	1737	hycE		COG3261	Formate hydrogenlyase subunit 5
JJACFKPL_01235	560.947	3.41398	0.317212	10.7625	5.17604e-27	1.32433e-24	CDS	345				hypothetical protein
JJACFKPL_00737	15.7625	3.39395	1.10509	3.07119	0.00213207	0.00921233	CDS	444				Single-stranded DNA-binding protein
JJACFKPL_00740	114.047	3.37762	0.49685	6.79806	1.06037e-11	4.63201e-10	CDS	615				hypothetical protein
JJACFKPL_00759	10.8326	3.35785	1.03082	3.25746	0.00112412	0.00521581	CDS	1290				hypothetical protein
JJACFKPL_00701	128.095	3.34097	0.416429	8.02292	1.03258e-15	7.39741e-14	CDS	552	dmsB		COG0437	Anaerobic dimethyl sulfoxide reductase chain B
JJACFKPL_01236	319.128	3.31255	0.342929	9.65958	4.47677e-22	5.72707e-20	CDS	447	hycI	3.4.23.51	COG0680	Hydrogenase 3 maturation protease
JJACFKPL_00909	570.915	3.2966	0.231724	14.2264	6.28342e-46	1.12536e-42	CDS	657	dsbL_2		COG0526	Thiol:disulfide interchange protein DsbL
JJACFKPL_00730	42.9962	3.2781	0.543539	6.03103	1.62923e-09	3.8394e-08	CDS	369				hypothetical protein
JJACFKPL_00860	156.863	3.27624	0.489499	6.69306	2.18558e-11	8.15496e-10	CDS	543				hypothetical protein
JJACFKPL_01810	720.494	3.24749	0.344599	9.42399	4.34278e-21	5.18528e-19	CDS	1383	codB		COG1457	Cytosine permease
JJACFKPL_00755	12.6959	3.18739	0.98076	3.24992	0.00115437	0.00531484	CDS	612				hypothetical protein
JJACFKPL_00813	6.11036	3.17859	1.07139	2.9668	0.0030092	0.0123047	CDS	612				hypothetical protein
JJACFKPL_01809	405.361	3.1409	0.418765	7.5004	6.36248e-14	3.7984e-12	CDS	774	crnA	3.5.2.10		Creatinine amidohydrolase
JJACFKPL_00698	81.4808	3.10463	0.386346	8.03587	9.29156e-16	6.93383e-14	CDS	711				hypothetical protein
JJACFKPL_01013	1818.56	3.08415	0.543768	5.6718	1.41302e-08	2.60898e-07	CDS	1566		1.3.5.4	COG1053	Fumarate reductase flavoprotein subunit
JJACFKPL_00908	448.717	3.05895	0.271714	11.258	2.11524e-29	7.57679e-27	CDS	621	dsbI		COG1495	Protein-disulfide oxidoreductase DsbI
JJACFKPL_00732	18.0932	3.03963	0.825893	3.68042	0.000232853	0.00139986	CDS	513				hypothetical protein
JJACFKPL_00743	17.64	3.01523	0.95421	3.15993	0.00157809	0.00711931	CDS	345				hypothetical protein
JJACFKPL_00742	26.3528	3.01103	0.983624	3.06115	0.00220485	0.00946977	CDS	348				hypothetical protein
JJACFKPL_01867	1796.97	2.99728	0.420167	7.13356	9.78071e-13	5.15213e-11	CDS	1476	aldA	1.2.1.3		Putative aldehyde dehydrogenase AldA
JJACFKPL_00862	417.532	2.97849	0.3223	9.24135	2.43414e-20	2.56444e-18	CDS	618	sodB	1.15.1.1	COG0605	Superoxide dismutase [Fe]
JJACFKPL_00702	183.749	2.97479	0.463216	6.42203	1.34472e-10	3.88451e-09	CDS	645	torD			Chaperone protein TorD
JJACFKPL_00729	28.2738	2.94991	0.638744	4.6183	3.86905e-06	4.00547e-05	CDS	402				hypothetical protein
JJACFKPL_00731	44.5635	2.91329	0.555343	5.24593	1.55493e-07	2.24587e-06	CDS	480				hypothetical protein
JJACFKPL_01001	311.493	2.90952	0.485549	5.99223	2.06986e-09	4.81445e-08	CDS	1359	gdh	1.4.1.4	COG0334	NADP-specific glutamate dehydrogenase
JJACFKPL_00861	288.426	2.86203	0.490376	5.83641	5.33373e-09	1.12041e-07	CDS	993	dctP		COG1638	C4-dicarboxylate-binding periplasmic protein DctP
JJACFKPL_00699	146.663	2.76337	0.437575	6.31518	2.69841e-10	7.55134e-09	CDS	894				hypothetical protein
JJACFKPL_01281	18.1309	2.71541	0.863136	3.14598	0.00165531	0.00739317	CDS	540				hypothetical protein
JJACFKPL_00624	103.642	2.66348	0.397655	6.69796	2.11347e-11	8.05368e-10	CDS	405				hypothetical protein
JJACFKPL_00779	36.6919	2.66329	0.645063	4.12872	3.64784e-05	0.000285296	CDS	1260				hypothetical protein
JJACFKPL_00069	150.147	2.64682	0.400342	6.6114	3.80709e-11	1.31125e-09	CDS	174				hypothetical protein
JJACFKPL_00700	537.165	2.62194	0.386657	6.78105	1.19305e-11	4.93641e-10	CDS	2292	dmsA_1	1.8.5.3	COG0243	Dimethyl sulfoxide reductase DmsA
JJACFKPL_00726	89.6627	2.5953	0.420771	6.16795	6.91789e-10	1.79564e-08	CDS	1191	intS		COG0582	Prophage integrase IntS
JJACFKPL_01012	314.513	2.53646	0.519327	4.88413	1.03886e-06	1.27438e-05	CDS	420	mopA		COG2005	Molybdenum-pterin-binding protein MopA
JJACFKPL_00733	19.6071	2.51947	0.720654	3.49609	0.000472134	0.00253171	CDS	261				hypothetical protein
JJACFKPL_01144	36.6415	2.51601	0.440709	5.70901	1.13632e-08	2.23643e-07	CDS	390	ndhC	7.1.1.-		NAD(P)H-quinone oxidoreductase subunit 3, chloroplastic
JJACFKPL_00954	23.3328	2.4829	0.757648	3.27712	0.00104872	0.00489129	CDS	690	qseB			Transcriptional regulatory protein QseB
JJACFKPL_01882	17.8786	2.46061	0.729264	3.37411	0.000740557	0.00367797	CDS	903	gppA_2	3.6.1.40		Guanosine-5'-triphosphate,3'-diphosphate pyrophosphatase
JJACFKPL_00039	35.0658	2.45298	0.463777	5.28914	1.22892e-07	1.819e-06	CDS	423				hypothetical protein
JJACFKPL_01151	104.272	2.44418	0.271606	8.999	2.27776e-19	2.26637e-17	CDS	996	nqo8	7.1.1.-	COG1005	NADH-quinone oxidoreductase subunit 8
JJACFKPL_01800	94.396	2.43323	0.479628	5.07315	3.91275e-07	5.19092e-06	CDS	1053	flgI			Flagellar P-ring protein
JJACFKPL_00447	82.7052	2.42067	0.570394	4.24386	2.19703e-05	0.000183018	CDS	1044				hypothetical protein
JJACFKPL_01339	1949.4	2.40496	0.325114	7.39729	1.38994e-13	7.77933e-12	CDS	1836	assT_2	2.8.2.22		Arylsulfate sulfotransferase AssT
JJACFKPL_00068	356.34	2.38952	0.380622	6.27794	3.43095e-10	9.45358e-09	CDS	279				hypothetical protein
JJACFKPL_01238	36.0304	2.38162	0.525659	4.53072	5.87817e-06	5.94792e-05	CDS	441				hypothetical protein
JJACFKPL_01803	27.2394	2.36847	0.619129	3.82549	0.00013051	0.000853267	CDS	432				hypothetical protein
JJACFKPL_01527	11.289	2.36151	0.639792	3.69106	0.000223325	0.00135486	CDS	903				hypothetical protein
JJACFKPL_00689	38.958	2.32824	0.477619	4.87469	1.08979e-06	1.30994e-05	CDS	1152	epsN	2.6.1.-	COG0399	Putative pyridoxal phosphate-dependent aminotransferase EpsN
JJACFKPL_01630	19.9915	2.29332	0.661789	3.46533	0.000529572	0.00279561	CDS	390				hypothetical protein
JJACFKPL_00154	421.066	2.2873	0.502148	4.55503	5.23786e-06	5.33012e-05	CDS	462				hypothetical protein
JJACFKPL_00547	6.21218	2.26616	0.857076	2.64406	0.0081919	0.0287117	CDS	528				hypothetical protein
JJACFKPL_01336	21.7418	2.22481	0.632115	3.51963	0.000432143	0.00237413	CDS	918				hypothetical protein
JJACFKPL_01008	37.4565	2.22196	0.390854	5.68489	1.30898e-08	2.49403e-07	CDS	453	lspA	3.4.23.36	COG0597	Lipoprotein signal peptidase
JJACFKPL_00557	54.182	2.21073	0.343046	6.44443	1.16038e-10	3.40696e-09	CDS	1242		3.-.-.-	COG0624	putative hydrolase
JJACFKPL_01798	28.7056	2.21041	0.547719	4.03567	5.44477e-05	0.00040463	CDS	345				hypothetical protein
JJACFKPL_01806	1133.29	2.21007	0.422645	5.22913	1.70309e-07	2.44019e-06	CDS	537	sodC	1.15.1.1	COG2032	Superoxide dismutase [Cu-Zn]
JJACFKPL_01405	75.7573	2.19476	0.587509	3.73571	0.000187186	0.00115604	CDS	684				hypothetical protein
JJACFKPL_01370	4273.11	2.17031	0.371949	5.83497	5.37996e-09	1.12041e-07	CDS	1773	fdhF_4	1.17.1.9	COG0243	Formate dehydrogenase H
JJACFKPL_01715	865.435	2.15709	0.392116	5.50116	3.77307e-08	6.43577e-07	CDS	942				hypothetical protein
JJACFKPL_01639	74.2502	2.15169	0.390702	5.50724	3.64512e-08	6.33827e-07	CDS	588				hypothetical protein
JJACFKPL_01638	2789.61	2.1326	0.5385	3.96025	7.48711e-05	0.000532119	CDS	435	dps	1.16.-.-	COG0783	DNA protection during starvation protein
JJACFKPL_00703	157.471	2.12655	0.416308	5.10813	3.25358e-07	4.38132e-06	CDS	885				hypothetical protein
JJACFKPL_00649	105.446	2.11528	0.437872	4.83081	1.35976e-06	1.57118e-05	CDS	738	ttrB		COG0437	Tetrathionate reductase subunit B
JJACFKPL_01340	39.9591	2.08785	0.593882	3.51559	0.000438775	0.0024032	CDS	1809				hypothetical protein
JJACFKPL_01006	195.662	2.07421	0.346303	5.98957	2.10397e-09	4.83104e-08	CDS	435				hypothetical protein
JJACFKPL_00589	884.498	2.06777	0.243124	8.50501	1.81576e-17	1.62601e-15	CDS	522	tpd		COG3470	34 kDa membrane antigen
JJACFKPL_00622	1258.19	2.06325	0.269045	7.66881	1.73605e-14	1.11045e-12	CDS	1533	appA			Oligopeptide-binding protein AppA
JJACFKPL_00224	97.6661	2.06112	0.415123	4.96509	6.86709e-07	8.60067e-06	CDS	405	iscR			HTH-type transcriptional regulator IscR
JJACFKPL_00766	322.721	2.04933	0.476101	4.3044	1.67436e-05	0.000143482	CDS	984				hypothetical protein
JJACFKPL_01557	275.32	2.04445	0.343693	5.94848	2.70639e-09	6.13563e-08	CDS	405				hypothetical protein
JJACFKPL_00151	78.3543	2.0266	0.51256	3.95388	7.6895e-05	0.000537965	CDS	501	flgC		COG1558	Flagellar basal-body rod protein FlgC
JJACFKPL_01852	129.451	2.00775	0.583665	3.4399	0.00058192	0.00301219	CDS	207				hypothetical protein
JJACFKPL_00648	429.238	2.00485	0.377997	5.30388	1.13366e-07	1.69198e-06	CDS	2991	ttrA	1.8.-.-	COG0243	Tetrathionate reductase subunit A
JJACFKPL_01426	921.216	2.00146	0.303753	6.58909	4.42534e-11	1.49543e-09	CDS	819	fabI	1.3.1.9	COG0623	Enoyl-[acyl-carrier-protein] reductase [NADH] FabI
JJACFKPL_00711	110.927	1.99938	0.350705	5.70104	1.19081e-08	2.29327e-07	CDS	375	yabJ_2	3.5.99.10	COG0251	2-iminobutanoate/2-iminopropanoate deaminase
JJACFKPL_00641	32.6144	1.99378	0.401177	4.96982	6.7014e-07	8.45226e-06	CDS	267	fliQ		COG1987	Flagellar biosynthetic protein FliQ
JJACFKPL_00900	441.762	1.99321	0.428668	4.64977	3.32303e-06	3.48043e-05	CDS	1035	ansA_2	3.5.1.1	COG0252	L-asparaginase
JJACFKPL_01005	193.881	1.98574	0.328462	6.04558	1.48871e-09	3.60307e-08	CDS	546				hypothetical protein
JJACFKPL_00335	149.393	1.9819	0.35962	5.5111	3.56596e-08	6.2614e-07	CDS	411				hypothetical protein
JJACFKPL_00607	51.5357	1.95656	0.402066	4.86626	1.13728e-06	1.35791e-05	CDS	642		3.6.1.66	COG0127	dITP/XTP pyrophosphatase
JJACFKPL_01749	47.1037	1.94108	0.4666	4.16006	3.18161e-05	0.000253256	CDS	339				hypothetical protein
JJACFKPL_00492	1279.57	1.93016	0.296589	6.50789	7.6216e-11	2.39479e-09	CDS	600	ahpC	1.11.1.15	COG0450	Alkyl hydroperoxide reductase C
JJACFKPL_00898	65.7864	1.90929	0.504852	3.78187	0.000155654	0.000988567	CDS	1407				hypothetical protein
JJACFKPL_00936	261.47	1.88304	0.291683	6.45576	1.07676e-10	3.21412e-09	CDS	861	rsmA	2.1.1.182	COG0030	Ribosomal RNA small subunit methyltransferase A
JJACFKPL_00269	33.0761	1.88079	0.596217	3.15455	0.00160747	0.00723361	CDS	138				hypothetical protein
JJACFKPL_00124	1058.62	1.87923	0.349869	5.37123	7.81994e-08	1.19705e-06	CDS	303			COG2863	Cytochrome c-553
JJACFKPL_01796	170.914	1.87713	0.365235	5.13951	2.7546e-07	3.85428e-06	CDS	1761				hypothetical protein
JJACFKPL_01929	11.0516	1.87566	0.687737	2.72729	0.00638573	0.0230117	CDS	576				hypothetical protein
JJACFKPL_00852	44.3201	1.875	0.438488	4.27606	1.9023e-05	0.000162239	CDS	384	thiE_1	2.5.1.3		Thiamine-phosphate synthase
JJACFKPL_00690	33.2091	1.87126	0.564899	3.31255	0.000924488	0.00442716	CDS	1188	pglF_1	4.2.1.135	COG1086	UDP-N-acetyl-alpha-D-glucosamine C6 dehydratase
JJACFKPL_01531	22.5678	1.87076	0.608154	3.07614	0.00209702	0.00912408	CDS	1107		4.1.2.42		D-threonine aldolase
JJACFKPL_01582	1472.36	1.86933	0.288454	6.48051	9.14148e-11	2.82283e-09	CDS	768	napG_2		COG1145	Ferredoxin-type protein NapG
JJACFKPL_00436	850.503	1.86903	0.266751	7.00666	2.4408e-12	1.2143e-10	CDS	885	lpxC	3.5.1.108	COG0774	UDP-3-O-acyl-N-acetylglucosamine deacetylase
JJACFKPL_00483	31.3927	1.85029	0.473243	3.90981	9.23676e-05	0.000631414	CDS	1275				hypothetical protein
JJACFKPL_01924	60.6213	1.84325	0.412673	4.46661	7.94698e-06	7.57076e-05	CDS	1929	macB	3.6.3.-	COG0577	Macrolide export ATP-binding/permease protein MacB
JJACFKPL_01156	167.511	1.83569	0.357522	5.13449	2.8291e-07	3.89764e-06	CDS	1512	nuoM	7.1.1.-	COG1008	NADH-quinone oxidoreductase subunit M
JJACFKPL_00983	420.591	1.79324	0.291994	6.14136	8.18162e-10	2.09332e-08	CDS	192	rpmI		COG0291	50S ribosomal protein L35
JJACFKPL_00555	35.2638	1.78474	0.528358	3.37789	0.000730438	0.00366447	CDS	699	pepE	3.4.13.21	COG3340	Peptidase E
JJACFKPL_01973	43.5794	1.78014	0.400393	4.44598	8.74917e-06	8.24724e-05	CDS	708	flgH			Flagellar L-ring protein
JJACFKPL_01022	30.5338	1.77722	0.476882	3.72675	0.000193967	0.0011938	CDS	360				hypothetical protein
JJACFKPL_01583	1428.87	1.77539	0.267269	6.64271	3.07962e-11	1.08149e-09	CDS	792	napH_2		COG0348	Ferredoxin-type protein NapH
JJACFKPL_01248	37.1045	1.77203	0.562862	3.14824	0.00164256	0.00735457	CDS	216				hypothetical protein
JJACFKPL_00187	1114.26	1.77191	0.252207	7.02561	2.13131e-12	1.09062e-10	CDS	756	flaC			Secreted flagellin C
JJACFKPL_01369	651.241	1.7631	0.285178	6.18244	6.31169e-10	1.66239e-08	CDS	423	fdhF_3	1.17.1.9	COG0243	Formate dehydrogenase H
JJACFKPL_00421	19.5347	1.76025	0.582856	3.02004	0.0025274	0.0105515	CDS	510				hypothetical protein
JJACFKPL_00663	221.237	1.75752	0.392565	4.47701	7.56966e-06	7.31173e-05	CDS	603				hypothetical protein
JJACFKPL_01258	6436.56	1.75488	0.374283	4.68864	2.75024e-06	2.94951e-05	CDS	1014	oprF		COG2885	Outer membrane porin F
JJACFKPL_00710	410.261	1.75094	0.323212	5.41732	6.05001e-08	9.67461e-07	CDS	6105				hypothetical protein
JJACFKPL_01591	162.541	1.74812	0.374182	4.67185	2.98501e-06	3.1634e-05	CDS	423				hypothetical protein
JJACFKPL_00298	331.417	1.73803	0.251288	6.91648	4.6299e-12	2.18214e-10	CDS	762				hypothetical protein
JJACFKPL_00185	76.4269	1.73751	0.5842	2.97417	0.0029378	0.0120403	CDS	810	flgG_2		COG4786	Flagellar basal-body rod protein FlgG
JJACFKPL_01487	26.101	1.73671	0.56555	3.07083	0.00213463	0.00921233	CDS	1116	pglA	2.4.1.290		N,N'-diacetylbacillosaminyl-diphospho-undecaprenol alpha-1,3-N-acetylgalactosaminyltransferase
JJACFKPL_00191	250.762	1.73603	0.396253	4.38112	1.1807e-05	0.000106263	CDS	1314				hypothetical protein
JJACFKPL_01510	24.1158	1.73315	0.563468	3.07587	0.0020989	0.00912408	CDS	816	lgt	2.5.1.145	COG0682	Phosphatidylglycerol--prolipoprotein diacylglyceryl transferase
JJACFKPL_01078	324.17	1.7287	0.284152	6.08373	1.17416e-09	2.88072e-08	CDS	681	rlmB	2.1.1.185		23S rRNA (guanosine-2'-O-)-methyltransferase RlmB
JJACFKPL_00349	290.572	1.72573	0.254582	6.77869	1.21274e-11	4.93641e-10	CDS	498	cheW		COG0835	Chemotaxis protein CheW
JJACFKPL_01772	409.8	1.72118	0.206558	8.33268	7.90322e-17	6.43394e-15	CDS	1404				hypothetical protein
JJACFKPL_01907	86.1362	1.71972	0.402481	4.2728	1.93037e-05	0.000163853	CDS	735				hypothetical protein
JJACFKPL_00651	372.91	1.71939	0.204281	8.4168	3.8692e-17	3.29988e-15	CDS	1395	ygbN		COG2610	Inner membrane permease YgbN
JJACFKPL_01300	155.627	1.70654	0.330933	5.15677	2.51251e-07	3.57136e-06	CDS	669				hypothetical protein
JJACFKPL_00677	32.9044	1.70606	0.383984	4.44304	8.86965e-06	8.31704e-05	CDS	354	crcB			Putative fluoride ion transporter CrcB
JJACFKPL_01788	191.018	1.70579	0.25408	6.71362	1.89857e-11	7.39202e-10	CDS	1809	ubiD	4.1.1.98		3-octaprenyl-4-hydroxybenzoate carboxy-lyase
JJACFKPL_00863	494.784	1.70225	0.380278	4.47634	7.59342e-06	7.31173e-05	CDS	1167	patB	4.4.1.13	COG1168	Cystathionine beta-lyase PatB
JJACFKPL_00486	267.17	1.70054	0.359662	4.72817	2.26554e-06	2.45914e-05	CDS	285				hypothetical protein
JJACFKPL_01945	176.973	1.69485	0.313294	5.40977	6.31057e-08	1.0002e-06	CDS	4704				hypothetical protein
JJACFKPL_01299	124.228	1.69361	0.277351	6.10638	1.01916e-09	2.53516e-08	CDS	417				hypothetical protein
JJACFKPL_01273	127.445	1.69084	0.309831	5.4573	4.83419e-08	8.09162e-07	CDS	1140	nspC	4.1.1.96		Carboxynorspermidine/carboxyspermidine decarboxylase
JJACFKPL_00053	75.2159	1.68908	0.316893	5.33014	9.81357e-08	1.4895e-06	CDS	1191				hypothetical protein
JJACFKPL_01480	29.3103	1.6821	0.434944	3.8674	0.000110003	0.000737888	CDS	1518	epsK			putative membrane protein EpsK
JJACFKPL_00782	97.2485	1.6741	0.316828	5.28394	1.26432e-07	1.85607e-06	CDS	1575	nhaP2			K(+)/H(+) antiporter NhaP2
JJACFKPL_00192	976.781	1.66761	0.17925	9.30327	1.36192e-20	1.5245e-18	CDS	1065	fba	4.1.2.13	COG0191	Fructose-bisphosphate aldolase
JJACFKPL_00998	15.8529	1.66209	0.570188	2.91498	0.00355707	0.0141571	CDS	576				hypothetical protein
JJACFKPL_01421	31.497	1.66127	0.340551	4.87817	1.07073e-06	1.29573e-05	CDS	984				hypothetical protein
JJACFKPL_01886	261.85	1.65892	0.24395	6.80025	1.04441e-11	4.63201e-10	CDS	534	hslV	3.4.25.2	COG5405	ATP-dependent protease subunit HslV
JJACFKPL_01411	54.8348	1.65848	0.588862	2.81642	0.00485619	0.0181575	CDS	327				hypothetical protein
JJACFKPL_01153	42.3583	1.65738	0.546288	3.03389	0.00241426	0.0102221	CDS	537	nuoJ	7.1.1.-	COG0839	NADH-quinone oxidoreductase subunit J
JJACFKPL_01331	173.355	1.65405	0.238398	6.93817	3.97205e-12	1.92269e-10	CDS	627	upp	2.4.2.9		Uracil phosphoribosyltransferase
JJACFKPL_01147	174.501	1.65324	0.282733	5.84736	4.99439e-09	1.0777e-07	CDS	1230	nuoD	7.1.1.-	COG0649	NADH-quinone oxidoreductase subunit D
JJACFKPL_00881	60.094	1.64703	0.394933	4.17041	3.04047e-05	0.000244192	CDS	486				hypothetical protein
JJACFKPL_01093	254.049	1.64461	0.258491	6.36235	1.98693e-10	5.64857e-09	CDS	1191	iscS	2.8.1.7	COG1104	Cysteine desulfurase IscS
JJACFKPL_00370	19.2978	1.64306	0.538919	3.0488	0.00229758	0.00979755	CDS	519				hypothetical protein
JJACFKPL_01295	53.4272	1.64223	0.328117	5.00503	5.5853e-07	7.1966e-06	CDS	1167	fabF_1	2.3.1.179	COG0304	3-oxoacyl-[acyl-carrier-protein] synthase 2
JJACFKPL_00418	1106.99	1.63106	0.290067	5.62305	1.87615e-08	3.42875e-07	CDS	1578	pckA	4.1.1.49	COG1866	Phosphoenolpyruvate carboxykinase (ATP)
JJACFKPL_01071	216.382	1.6301	0.299528	5.44224	5.2614e-08	8.64511e-07	CDS	447				hypothetical protein
JJACFKPL_01319	210.782	1.62892	0.360193	4.52236	6.11541e-06	6.1532e-05	CDS	1539	urdA	1.3.99.33	COG1053	Urocanate reductase
JJACFKPL_00810	52.9435	1.62713	0.483705	3.3639	0.000768499	0.00378127	CDS	921	ssuA		COG0715	Putative aliphatic sulfonates-binding protein
JJACFKPL_00277	65.9661	1.62412	0.334845	4.85036	1.23238e-06	1.46172e-05	CDS	1350	rcsC_1	2.7.13.3		Sensor histidine kinase RcsC
JJACFKPL_00582	95.3984	1.62129	0.291366	5.56446	2.62964e-08	4.75727e-07	CDS	1251				hypothetical protein
JJACFKPL_01146	44.1074	1.62038	0.39269	4.12635	3.68566e-05	0.000285758	CDS	765	ndhJ	7.1.1.-		NAD(P)H-quinone oxidoreductase subunit J, chloroplastic
JJACFKPL_00531	533.161	1.61773	0.298136	5.42615	5.75828e-08	9.37553e-07	CDS	354				hypothetical protein
JJACFKPL_00857	269.415	1.61733	0.280755	5.76065	8.37883e-09	1.70842e-07	CDS	1095				hypothetical protein
JJACFKPL_00041	69.5	1.6118	0.332505	4.84744	1.25066e-06	1.47364e-05	CDS	696				hypothetical protein
JJACFKPL_00104	159.619	1.61138	0.383975	4.19657	2.70988e-05	0.000222633	CDS	1005				hypothetical protein
JJACFKPL_00875	41.4135	1.60779	0.45251	3.55304	0.000380801	0.00216512	CDS	789				hypothetical protein
JJACFKPL_01301	16.9583	1.6042	0.660352	2.42931	0.0151278	0.0482956	CDS	747				hypothetical protein
JJACFKPL_01789	93.0565	1.60397	0.311603	5.14747	2.64017e-07	3.72327e-06	CDS	1020				hypothetical protein
JJACFKPL_00184	80.3804	1.59423	0.399752	3.98804	6.66202e-05	0.000483135	CDS	786	flgG_1		COG4786	Flagellar basal-body rod protein FlgG
JJACFKPL_01063	225.681	1.59113	0.24596	6.46906	9.86163e-11	2.99359e-09	CDS	669			COG1462	Putative lipoprotein/NMB1164
JJACFKPL_01053	545.812	1.59034	0.23354	6.80973	9.77825e-12	4.49047e-10	CDS	2442	dorA_2	1.7.2.3	COG0243	Dimethyl sulfoxide/trimethylamine N-oxide reductase
JJACFKPL_00794	374.163	1.59031	0.322453	4.9319	8.14328e-07	1.01282e-05	CDS	756				hypothetical protein
JJACFKPL_00166	60.912	1.58986	0.366937	4.33279	1.47233e-05	0.000128632	CDS	480	trmL	2.1.1.207	COG0219	tRNA (cytidine(34)-2'-O)-methyltransferase
JJACFKPL_00292	153.667	1.58749	0.271974	5.83691	5.31781e-09	1.12041e-07	CDS	558				hypothetical protein
JJACFKPL_01054	39.2275	1.58707	0.401035	3.95744	7.57568e-05	0.000534175	CDS	570				hypothetical protein
JJACFKPL_00301	35.4529	1.57792	0.352013	4.48257	7.37494e-06	7.2097e-05	CDS	414	ywnA		COG1959	Putative HTH-type transcriptional regulator YwnA
JJACFKPL_00720	150.856	1.57514	0.273445	5.76034	8.39427e-09	1.70842e-07	CDS	1314				hypothetical protein
JJACFKPL_00678	66.6696	1.56312	0.341796	4.57324	4.80237e-06	4.91488e-05	CDS	840	bioB	2.8.1.6	COG0502	Biotin synthase
JJACFKPL_00991	28.66	1.56177	0.528923	2.95273	0.00314978	0.012792	CDS	1308				hypothetical protein
JJACFKPL_00865	192.134	1.5614	0.208303	7.4958	6.58962e-14	3.8071e-12	CDS	1143	metC	4.4.1.13	COG0626	Cystathionine beta-lyase
JJACFKPL_00977	15.5592	1.5611	0.594375	2.62646	0.0086279	0.030005	CDS	219				hypothetical protein
JJACFKPL_00204	194.276	1.55605	0.253878	6.12913	8.83629e-10	2.22899e-08	CDS	1728	dsbD	1.8.1.8	COG4232	Thiol:disulfide interchange protein DsbD
JJACFKPL_01361	652.125	1.55258	0.262272	5.91973	3.22467e-09	7.21923e-08	CDS	642	fdhB1_2		COG0437	Formate dehydrogenase iron-sulfur subunit
JJACFKPL_00127	394.702	1.53749	0.179159	8.58171	9.34765e-18	8.81139e-16	CDS	906	cysK	2.5.1.47		Cysteine synthase
JJACFKPL_00949	404.428	1.53383	0.354586	4.32569	1.52053e-05	0.000132197	CDS	930				hypothetical protein
JJACFKPL_00602	324.195	1.52926	0.228864	6.68198	2.35734e-11	8.61633e-10	CDS	633				hypothetical protein
JJACFKPL_01089	83.7524	1.52651	0.232274	6.57204	4.96317e-11	1.61619e-09	CDS	861	COQ2	2.5.1.39		4-hydroxybenzoate polyprenyltransferase, mitochondrial
JJACFKPL_00952	4615.08	1.52505	0.365201	4.17593	2.96773e-05	0.000240507	CDS	2067	mccA	1.8.99.-		Dissimilatory sulfite reductase MccA
JJACFKPL_00882	86.5256	1.52504	0.431579	3.53363	0.000409889	0.00230129	CDS	585				hypothetical protein
JJACFKPL_01503	195.298	1.52443	0.229331	6.64729	2.98545e-11	1.06939e-09	CDS	1347	mqo	1.1.5.4	COG0579	Malate:quinone oxidoreductase
JJACFKPL_00553	136.584	1.52387	0.26713	5.70458	1.16634e-08	2.27055e-07	CDS	1224	pepT	3.4.11.4	COG2195	Peptidase T
JJACFKPL_01157	50.5863	1.51735	0.456391	3.32467	0.000885227	0.00429659	CDS	1491	ndhB	7.1.1.-		NAD(P)H-quinone oxidoreductase subunit 2, chloroplastic
JJACFKPL_00048	74.5347	1.50928	0.392079	3.84942	0.000118398	0.000785373	CDS	1212				hypothetical protein
JJACFKPL_01956	36.2206	1.49887	0.389927	3.84397	0.00012106	0.000800071	CDS	825	mltG	4.2.2.-	COG1559	Endolytic murein transglycosylase
JJACFKPL_01631	186.377	1.49272	0.333074	4.48165	7.40695e-06	7.2097e-05	CDS	1413	nhaC		COG1757	Na(+)/H(+) antiporter NhaC
JJACFKPL_01264	22.2749	1.49229	0.471685	3.16374	0.00155758	0.00704452	CDS	423				hypothetical protein
JJACFKPL_01709	37.2325	1.4865	0.465196	3.19543	0.0013962	0.0063954	CDS	669	glnP		COG0765	putative glutamine ABC transporter permease protein GlnP
JJACFKPL_01584	733.236	1.48553	0.36701	4.04766	5.17315e-05	0.00038929	CDS	528				hypothetical protein
JJACFKPL_00422	98.2847	1.48476	0.437732	3.39195	0.000693977	0.00350116	CDS	1353				hypothetical protein
JJACFKPL_00354	68.1296	1.46976	0.356104	4.12733	3.67001e-05	0.000285758	CDS	1035	lpxB	2.4.1.182		Lipid-A-disaccharide synthase
JJACFKPL_00554	483.824	1.4686	0.269097	5.45749	4.82899e-08	8.09162e-07	CDS	1311	dcuD		COG3069	Putative cryptic C4-dicarboxylate transporter DcuD
JJACFKPL_01549	446.253	1.46846	0.270877	5.42114	5.92211e-08	9.55541e-07	CDS	669	copR_2			Transcriptional activator protein CopR
JJACFKPL_01086	210.647	1.4657	0.257952	5.68208	1.3307e-08	2.50872e-07	CDS	969	moaA1	4.1.99.22	COG2896	GTP 3',8-cyclase 1
JJACFKPL_01724	701.234	1.46165	0.254941	5.73328	9.85072e-09	1.96029e-07	CDS	1941			COG1292	Glycine betaine transporter
JJACFKPL_00033	27.0002	1.45775	0.442065	3.29761	0.000975131	0.00460807	CDS	258				hypothetical protein
JJACFKPL_01019	37.6402	1.45713	0.439253	3.31729	0.000908968	0.00436451	CDS	879				hypothetical protein
JJACFKPL_00329	57.3912	1.45533	0.347585	4.18696	2.82715e-05	0.000231206	CDS	741				hypothetical protein
JJACFKPL_00036	1113.37	1.45453	0.247909	5.8672	4.43212e-09	9.79992e-08	CDS	2568	torZ_1	1.7.2.3	COG0243	Trimethylamine-N-oxide reductase 2
JJACFKPL_01965	107.968	1.45233	0.269611	5.38675	7.17428e-08	1.11467e-06	CDS	1263				hypothetical protein
JJACFKPL_01474	76.1129	1.44991	0.288938	5.01806	5.21962e-07	6.8211e-06	CDS	1041				hypothetical protein
JJACFKPL_00203	341.898	1.4488	0.358108	4.04571	5.21645e-05	0.000390907	CDS	810	ppk2	2.7.4.1	COG2326	Polyphosphate:ADP/GDP phosphotransferase
JJACFKPL_00264	369.835	1.44252	0.374477	3.85211	0.000117107	0.000779695	CDS	1257	cheB_1	3.5.1.44		Protein-glutamate methylesterase/protein-glutamine glutaminase
JJACFKPL_01661	428.173	1.44226	0.178041	8.10073	5.46305e-16	4.25405e-14	CDS	1812	glmS	2.6.1.16	COG0449	Glutamine--fructose-6-phosphate aminotransferase [isomerizing]
JJACFKPL_01350	78.892	1.4372	0.349881	4.10768	3.99648e-05	0.000307198	CDS	288	gatC	6.3.5.-	COG0721	Glutamyl-tRNA(Gln) amidotransferase subunit C
JJACFKPL_01330	750.496	1.437	0.218279	6.5833	4.6011e-11	1.52603e-09	CDS	1254	maeB	1.1.1.40	COG0281	NADP-dependent malic enzyme
JJACFKPL_01963	270.814	1.4328	0.257878	5.55612	2.75838e-08	4.94025e-07	CDS	813	hypB		COG0378	Hydrogenase/urease maturation factor HypB
JJACFKPL_01384	29.0674	1.42865	0.467762	3.05423	0.00225643	0.00964501	CDS	843				hypothetical protein
JJACFKPL_00864	66.7842	1.42293	0.517132	2.75158	0.0059308	0.0215458	CDS	456				hypothetical protein
JJACFKPL_01962	58.392	1.41989	0.375608	3.78024	0.000156679	0.000991564	CDS	240	hypC		COG0298	Hydrogenase maturation factor HypC
JJACFKPL_01562	603.633	1.41669	0.339458	4.17338	3.00115e-05	0.00024212	CDS	480	aroQ	4.2.1.10	COG0757	3-dehydroquinate dehydratase
JJACFKPL_01755	52.2494	1.41554	0.510553	2.77256	0.00556168	0.0204118	CDS	588				hypothetical protein
JJACFKPL_01252	342.116	1.41284	0.249039	5.67314	1.40202e-08	2.60898e-07	CDS	1161	nhaA		COG3004	Na(+)/H(+) antiporter NhaA
JJACFKPL_00509	234.995	1.408	0.300289	4.68882	2.74791e-06	2.94951e-05	CDS	672	regX3_1		COG0745	Sensory transduction protein regX3
JJACFKPL_00780	53.2336	1.405	0.51949	2.70457	0.0068393	0.0242993	CDS	579				hypothetical protein
JJACFKPL_01360	152.732	1.40249	0.312897	4.48226	7.38559e-06	7.2097e-05	CDS	783	fdhD		COG1526	Sulfur carrier protein FdhD
JJACFKPL_01974	268.506	1.40052	0.293475	4.77221	1.82219e-06	2.02705e-05	CDS	1368				hypothetical protein
JJACFKPL_00664	121.009	1.40038	0.35486	3.94629	7.93707e-05	0.00055098	CDS	711	mlaA		COG2853	Intermembrane phospholipid transport system lipoprotein MlaA
JJACFKPL_01155	129.532	1.38774	0.284259	4.88195	1.05041e-06	1.27978e-05	CDS	1839	nuoL	7.1.1.-	COG1009	NADH-quinone oxidoreductase subunit L
JJACFKPL_00205	39.8126	1.38481	0.5621	2.46364	0.0137535	0.0448391	CDS	711	kdsB	2.7.7.38	COG1212	3-deoxy-manno-octulosonate cytidylyltransferase
JJACFKPL_01975	328.003	1.38417	0.287496	4.81459	1.47506e-06	1.6827e-05	CDS	1194	ackA	2.7.2.1	COG0282	Acetate kinase
JJACFKPL_01716	233.726	1.38291	0.504635	2.74042	0.00613607	0.0222014	CDS	2067				hypothetical protein
JJACFKPL_00046	412.798	1.38233	0.220397	6.27199	3.56464e-10	9.67313e-09	CDS	1704				hypothetical protein
JJACFKPL_01622	72.0631	1.38048	0.405812	3.40177	0.000669514	0.00339688	CDS	180				hypothetical protein
JJACFKPL_01250	35.6944	1.37626	0.46789	2.94142	0.00326707	0.0131923	CDS	570				hypothetical protein
JJACFKPL_01761	19.1973	1.37368	0.544849	2.5212	0.0116954	0.0393732	CDS	444				hypothetical protein
JJACFKPL_01780	54.8921	1.37085	0.39394	3.47985	0.000501686	0.00267417	CDS	432				hypothetical protein
JJACFKPL_00420	138.098	1.37069	0.346243	3.95876	7.53404e-05	0.000533338	CDS	1389	dctM_1		COG1593	C4-dicarboxylate TRAP transporter large permease protein DctM
JJACFKPL_00143	62.931	1.36675	0.368905	3.70488	0.000211487	0.00128834	CDS	450				hypothetical protein
JJACFKPL_00348	45.4022	1.35989	0.417923	3.25393	0.00113819	0.00525385	CDS	627	serB	3.1.3.3		Phosphoserine phosphatase
JJACFKPL_00425	471.496	1.35933	0.307268	4.42393	9.69202e-06	8.9682e-05	CDS	303	atpH			ATP synthase subunit c
JJACFKPL_01581	5223.77	1.35846	0.449702	3.02079	0.00252114	0.0105499	CDS	2781	napA_3	1.9.6.1		Periplasmic nitrate reductase
JJACFKPL_00040	285.112	1.35752	0.302208	4.49202	7.05522e-06	6.98116e-05	CDS	924	yfeX	1.11.1.-	COG2837	Dye-decolorizing peroxidase YfeX
JJACFKPL_01561	66.0953	1.34777	0.356201	3.78374	0.000154491	0.000984672	CDS	1218		3.5.4.40	COG0402	Aminodeoxyfutalosine deaminase
JJACFKPL_00038	350.513	1.34645	0.263071	5.11821	3.08446e-07	4.217e-06	CDS	576	torC_1		COG3005	Cytochrome c-type protein TorC
JJACFKPL_01869	92.251	1.34224	0.329001	4.07973	4.50878e-05	0.000343627	CDS	663	mprA		COG0745	Response regulator MprA
JJACFKPL_01885	114.161	1.34146	0.319597	4.19735	2.70057e-05	0.000222633	CDS	447	rplI			50S ribosomal protein L9
JJACFKPL_01580	1037.18	1.33576	0.312977	4.26792	1.97303e-05	0.000166684	CDS	1965	mcpH_2			Methyl-accepting chemotaxis protein McpH
JJACFKPL_01145	56.9666	1.33179	0.373349	3.56714	0.0003609	0.00207171	CDS	513	nqo6	7.1.1.-	COG0377	NADH-quinone oxidoreductase subunit 6
JJACFKPL_01501	117.144	1.33174	0.442337	3.0107	0.00260642	0.0107808	CDS	1023	namA	1.6.99.1	COG1902	NADPH dehydrogenase
JJACFKPL_00866	125.148	1.33149	0.365697	3.64098	0.000271605	0.00160015	CDS	531	tpx	1.11.1.15	COG2077	Thiol peroxidase
JJACFKPL_00515	199.451	1.32852	0.303957	4.37074	1.23829e-05	0.000109791	CDS	1200	moeA_1	2.10.1.1	COG0303	Molybdopterin molybdenumtransferase
JJACFKPL_00984	357.506	1.3273	0.280017	4.74009	2.13628e-06	2.36051e-05	CDS	1497				hypothetical protein
JJACFKPL_01490	310.28	1.32657	0.230788	5.74799	9.03086e-09	1.81733e-07	CDS	1092	pglE	2.6.1.34	COG0399	UDP-N-acetylbacillosamine transaminase
JJACFKPL_01268	145.711	1.32093	0.372911	3.54222	0.000396782	0.00224156	CDS	501	yfkO	1.-.-.-	COG0778	Putative NAD(P)H nitroreductase YfkO
JJACFKPL_01918	86.6934	1.31926	0.31117	4.23969	2.23834e-05	0.000185595	CDS	987	ddh	1.4.1.16		Meso-diaminopimelate D-dehydrogenase
JJACFKPL_00113	19.3318	1.31809	0.520411	2.53279	0.0113158	0.0383836	CDS	552				hypothetical protein
JJACFKPL_01247	127.64	1.30997	0.320085	4.09257	4.26623e-05	0.000326531	CDS	864	ccoP			Cbb3-type cytochrome c oxidase subunit CcoP
JJACFKPL_01695	102.939	1.30592	0.210494	6.20409	5.50138e-10	1.47059e-08	CDS	1413	dnaB	3.6.4.12	COG0305	Replicative DNA helicase
JJACFKPL_00355	28.627	1.3053	0.527465	2.47467	0.0133358	0.0438245	CDS	777	surE	3.1.3.5	COG0496	5'-nucleotidase SurE
JJACFKPL_00652	70.135	1.30292	0.363219	3.58714	0.000334321	0.00194405	CDS	969				hypothetical protein
JJACFKPL_00828	217.588	1.29905	0.254129	5.11178	3.19141e-07	4.33016e-06	CDS	186	rpsZ		COG0199	30S ribosomal protein S14 type Z
JJACFKPL_01138	90.5962	1.29537	0.332043	3.9012	9.57158e-05	0.000649345	CDS	498				hypothetical protein
JJACFKPL_01863	180.907	1.29247	0.243094	5.31673	1.05646e-07	1.59002e-06	CDS	723	pgbA			Plasminogen-binding protein PgbA
JJACFKPL_01383	30.0122	1.29088	0.426494	3.02672	0.00247222	0.0103982	CDS	855				hypothetical protein
JJACFKPL_00126	87.5696	1.29072	0.280597	4.59992	4.22658e-06	4.35047e-05	CDS	552	cysE	2.3.1.30	COG1045	Serine acetyltransferase
JJACFKPL_01662	98.7555	1.28901	0.389373	3.31049	0.000931335	0.00444806	CDS	2499	glnD	2.7.7.59		Bifunctional uridylyltransferase/uridylyl-removing enzyme
JJACFKPL_01964	34.8279	1.28673	0.380121	3.38506	0.000711627	0.00358012	CDS	624				hypothetical protein
JJACFKPL_01889	284.044	1.28536	0.335643	3.82954	0.000128382	0.000845341	CDS	1521				hypothetical protein
JJACFKPL_00907	68.1833	1.28409	0.433595	2.9615	0.0030614	0.0124897	CDS	1650				hypothetical protein
JJACFKPL_01214	17.6226	1.28394	0.51616	2.48748	0.0128651	0.0425143	CDS	492	isiB		COG0716	Flavodoxin
JJACFKPL_01923	51.4182	1.27952	0.485393	2.63605	0.00838778	0.0292267	CDS	1197	macA		COG0845	Macrolide export protein MacA
JJACFKPL_00262	387.911	1.27225	0.291411	4.36584	1.26637e-05	0.000111728	CDS	1212	mltD	4.2.2.-	COG0741	Membrane-bound lytic murein transglycosylase D
JJACFKPL_00296	37.9904	1.27049	0.460177	2.76086	0.0057649	0.0210713	CDS	396				hypothetical protein
JJACFKPL_00506	148.852	1.2682	0.235478	5.38562	7.21953e-08	1.11467e-06	CDS	1605	trpGD		COG0512	Bifunctional protein TrpGD
JJACFKPL_01808	355.505	1.26682	0.262007	4.83507	1.33099e-06	1.54792e-05	CDS	681	atpB		COG0356	ATP synthase subunit a
JJACFKPL_01061	52.9784	1.26353	0.32004	3.94803	7.87975e-05	0.00054913	CDS	678			COG4380	Putative lipoprotein/NMB1162
JJACFKPL_00803	174.769	1.25962	0.251084	5.01673	5.25579e-07	6.8211e-06	CDS	1110				hypothetical protein
JJACFKPL_00055	151.595	1.25939	0.33983	3.70596	0.000210594	0.00128728	CDS	1014	ribBA		COG0108	Riboflavin biosynthesis protein RibBA
JJACFKPL_01632	82.2478	1.2588	0.439222	2.86599	0.0041571	0.0159089	CDS	1134	iadA_2	3.4.19.-		Isoaspartyl dipeptidase
JJACFKPL_01245	111.998	1.25704	0.332637	3.77903	0.000157443	0.000992889	CDS	666				hypothetical protein
JJACFKPL_01573	67.4603	1.25552	0.310985	4.03722	5.40878e-05	0.00040363	CDS	1023	mnmA_2	2.8.1.13		tRNA-specific 2-thiouridylase MnmA
JJACFKPL_00484	63.3173	1.252	0.509179	2.45885	0.0139381	0.0451413	CDS	1083	mshA_1	2.4.1.250		D-inositol-3-phosphate glycosyltransferase
JJACFKPL_00410	36.9677	1.25197	0.435627	2.87394	0.00405385	0.0157546	CDS	540				hypothetical protein
JJACFKPL_00845	35.6243	1.24637	0.385605	3.23225	0.00122818	0.00564017	CDS	555	rnhB	3.1.26.4	COG0164	Ribonuclease HII
JJACFKPL_00858	102.409	1.24516	0.328608	3.78921	0.000151129	0.000970153	CDS	1050				hypothetical protein
JJACFKPL_01469	52.4927	1.24311	0.442498	2.8093	0.004965	0.0184488	CDS	975	rfaC	2.-.-.-	COG0859	Lipopolysaccharide heptosyltransferase 1
JJACFKPL_00424	82.0294	1.23922	0.426827	2.90334	0.00369209	0.014565	CDS	1344				hypothetical protein
JJACFKPL_00603	96.0563	1.2389	0.426152	2.90719	0.00364695	0.0144506	CDS	1533				hypothetical protein
JJACFKPL_01728	47.3244	1.23552	0.355688	3.47361	0.000513499	0.00272901	CDS	1203	htpX_2	3.4.24.-		Protease HtpX
JJACFKPL_01950	67.0382	1.23339	0.315083	3.91448	9.05984e-05	0.000621692	CDS	552				hypothetical protein
JJACFKPL_00948	107.428	1.23315	0.418514	2.94649	0.00321404	0.0130234	CDS	2619	ccsA_1			Cytochrome c biogenesis protein CcsA
JJACFKPL_00650	100.646	1.23129	0.349667	3.52131	0.000429414	0.0023664	CDS	1131	garK	2.7.1.165	COG1929	Glycerate 2-kinase
JJACFKPL_00188	209.753	1.22721	0.238982	5.13515	2.81912e-07	3.89764e-06	CDS	1293	hisD	1.1.1.23	COG0141	Histidinol dehydrogenase
JJACFKPL_00479	37.1834	1.22646	0.490792	2.49894	0.0124567	0.0415454	CDS	963				hypothetical protein
JJACFKPL_00989	335.564	1.22555	0.335203	3.65613	0.000256048	0.00152353	CDS	438				hypothetical protein
JJACFKPL_01298	84.2797	1.22478	0.325002	3.76853	0.000164212	0.00102863	CDS	1254	fabF_2	2.3.1.179		3-oxoacyl-[acyl-carrier-protein] synthase 2
JJACFKPL_00302	285.573	1.22275	0.202736	6.03122	1.62726e-09	3.8394e-08	CDS	1026	asd	1.2.1.11	COG0136	Aspartate-semialdehyde dehydrogenase
JJACFKPL_00605	396.132	1.22224	0.276989	4.41258	1.02146e-05	9.33383e-05	CDS	1212		1.5.1.43		Carboxynorspermidine synthase
JJACFKPL_01954	119.175	1.21979	0.368663	3.30869	0.00093733	0.00446478	CDS	894	mdh	1.1.1.37		Malate dehydrogenase
JJACFKPL_00716	99.1332	1.21698	0.354397	3.43393	0.000594889	0.00307045	CDS	564	lemA_1		COG1704	Protein LemA
JJACFKPL_01906	35.2693	1.21513	0.437891	2.77495	0.00552098	0.0203041	CDS	759				hypothetical protein
JJACFKPL_01280	102.14	1.21256	0.363575	3.3351	0.00085268	0.00416117	CDS	2361				hypothetical protein
JJACFKPL_01423	770.568	1.21234	0.371894	3.25991	0.00111447	0.00518444	CDS	999	gap	1.2.1.12		Glyceraldehyde-3-phosphate dehydrogenase
JJACFKPL_00291	23.8134	1.21079	0.435122	2.78265	0.0053917	0.0198694	CDS	570				hypothetical protein
JJACFKPL_00456	7713.62	1.2082	0.392168	3.08082	0.00206435	0.00901768	CDS	507	pal		COG2885	Peptidoglycan-associated lipoprotein
JJACFKPL_00263	179.687	1.2081	0.293376	4.11791	3.8233e-05	0.000295152	CDS	786	dtd3	3.1.1.96		D-aminoacyl-tRNA deacylase
JJACFKPL_01150	89.0933	1.20767	0.267942	4.50721	6.56865e-06	6.53581e-05	CDS	2301				hypothetical protein
JJACFKPL_01990	189.883	1.20482	0.267253	4.50816	6.5393e-06	6.53581e-05	CDS	789	fabL	1.3.1.104		Enoyl-[acyl-carrier-protein] reductase [NADPH] FabL
JJACFKPL_01750	61.0528	1.20406	0.411468	2.92625	0.00343075	0.0137769	CDS	1191				hypothetical protein
JJACFKPL_01931	192.971	1.20212	0.273304	4.39848	1.09011e-05	9.86058e-05	CDS	1269	murA	2.5.1.7	COG0766	UDP-N-acetylglucosamine 1-carboxyvinyltransferase
JJACFKPL_01478	405.919	1.20023	0.176664	6.79389	1.09153e-11	4.65459e-10	CDS	1233	wbpA	1.1.1.136	COG0677	UDP-N-acetyl-D-glucosamine 6-dehydrogenase
JJACFKPL_01492	52.6542	1.19866	0.459197	2.61034	0.00904515	0.0312894	CDS	897				hypothetical protein
JJACFKPL_00287	429.996	1.19749	0.234649	5.10334	3.33704e-07	4.46018e-06	CDS	384	fliW		COG1699	Flagellar assembly factor FliW
JJACFKPL_01055	159.456	1.19263	0.340154	3.50616	0.000454619	0.00245204	CDS	1602				hypothetical protein
JJACFKPL_00177	469.094	1.19235	0.266483	4.47439	7.66311e-06	7.33937e-05	CDS	1047	ansA_1	3.5.1.1	COG0252	L-asparaginase
JJACFKPL_00640	69.7146	1.19155	0.336165	3.54454	0.000393292	0.00222907	CDS	873	mqnD	4.1.-.-	COG2107	1,4-dihydroxy-6-naphtoate synthase
JJACFKPL_00085	321.774	1.18686	0.271429	4.37264	1.22753e-05	0.000109378	CDS	759				hypothetical protein
JJACFKPL_01314	399.02	1.18678	0.214956	5.52104	3.36997e-08	5.97585e-07	CDS	1449	guaB	1.1.1.205		Inosine-5'-monophosphate dehydrogenase
JJACFKPL_01381	1493.76	1.18612	0.245207	4.83721	1.31674e-06	1.54136e-05	CDS	1212	fabF_3	2.3.1.179	COG0304	3-oxoacyl-[acyl-carrier-protein] synthase 2
JJACFKPL_00415	129.563	1.18307	0.237507	4.98121	6.31881e-07	8.08357e-06	CDS	495	ppiB	5.2.1.8	COG0652	Peptidyl-prolyl cis-trans isomerase B
JJACFKPL_00020	22.7442	1.18238	0.480553	2.46046	0.013876	0.0450216	CDS	483	ybaK	4.2.-.-	COG2606	Cys-tRNA(Pro)/Cys-tRNA(Cys) deacylase YbaK
JJACFKPL_01884	490.742	1.17981	0.244495	4.8255	1.39649e-06	1.60328e-05	CDS	1224	argG	6.3.4.5	COG0137	Argininosuccinate synthase
JJACFKPL_00631	115.953	1.17944	0.218409	5.40016	6.65814e-08	1.04603e-06	CDS	735	hisI	3.5.4.19		Histidine biosynthesis bifunctional protein HisIE
JJACFKPL_00288	105.426	1.17915	0.321258	3.67041	0.000242163	0.00144571	CDS	648	bamD			Outer membrane protein assembly factor BamD
JJACFKPL_00853	281.927	1.17861	0.296999	3.9684	7.23573e-05	0.000516302	CDS	699	ybhL		COG0670	Inner membrane protein YbhL
JJACFKPL_00241	65.4181	1.17517	0.326528	3.59898	0.00031947	0.00187597	CDS	756	tatC		COG0805	Sec-independent protein translocase protein TatC
JJACFKPL_00901	287.196	1.17366	0.276255	4.24846	2.15245e-05	0.000180142	CDS	1674	ilvD	4.2.1.9	COG0129	Dihydroxy-acid dehydratase
JJACFKPL_00021	26.7302	1.17357	0.467961	2.50784	0.0121473	0.0407107	CDS	987				hypothetical protein
JJACFKPL_00067	39.538	1.17024	0.307536	3.80523	0.000141675	0.000919348	CDS	999	cas1	3.1.-.-	COG1518	CRISPR-associated endonuclease Cas1
JJACFKPL_00023	114.992	1.17	0.331613	3.52822	0.000418368	0.00233426	CDS	666				hypothetical protein
JJACFKPL_01623	294.222	1.16857	0.328261	3.55987	0.000371044	0.00211637	CDS	531	nusG		COG0250	Transcription termination/antitermination protein NusG
JJACFKPL_00419	591.811	1.16817	0.264915	4.40961	1.03559e-05	9.41493e-05	CDS	1803	oadA	7.2.4.2	COG0511	Oxaloacetate decarboxylase alpha chain
JJACFKPL_00412	36.0636	1.1629	0.417316	2.78662	0.00532615	0.019698	CDS	204				hypothetical protein
JJACFKPL_00194	124.484	1.16265	0.408213	2.84813	0.00439764	0.0167222	CDS	633	nth_2	4.2.99.18	COG0177	Endonuclease III
JJACFKPL_00512	1515.92	1.16223	0.213172	5.45208	4.97851e-08	8.25603e-07	CDS	1062			COG4663	Monocarboxylate 2-oxoacid-binding periplasmic protein
JJACFKPL_00363	114.803	1.15926	0.306222	3.78569	0.000153285	0.000980475	CDS	1287	aroA	2.5.1.19	COG0128	3-phosphoshikimate 1-carboxyvinyltransferase
JJACFKPL_00556	45.6848	1.15916	0.428686	2.70397	0.00685155	0.0242993	CDS	1320	iaaH	3.5.1.-		Indole-3-acetyl-aspartic acid hydrolase
JJACFKPL_00978	302.776	1.15865	0.29171	3.97193	7.12934e-05	0.000512797	CDS	984	purM	6.3.3.1	COG0150	Phosphoribosylformylglycinamidine cyclo-ligase
JJACFKPL_01332	26.157	1.15841	0.340103	3.40606	0.000659074	0.00335341	CDS	507				hypothetical protein
JJACFKPL_00590	223.811	1.15808	0.324304	3.57096	0.000355677	0.00204829	CDS	1944				hypothetical protein
JJACFKPL_01523	265.405	1.15518	0.267398	4.32008	1.5597e-05	0.000134948	CDS	771	hisJ_1			putative histidine-binding protein
JJACFKPL_01367	33.3392	1.15322	0.472395	2.44123	0.0146375	0.0468138	CDS	693	tupB		COG4662	Tungstate uptake system permease protein TupB
JJACFKPL_01849	148.458	1.15318	0.2769	4.16461	3.11889e-05	0.000249372	CDS	540	mog	2.7.7.75	COG0521	Molybdopterin adenylyltransferase
JJACFKPL_00608	83.3592	1.14978	0.32267	3.56331	0.000366203	0.00209543	CDS	1302	yajR		COG0477	Inner membrane transport protein YajR
JJACFKPL_01521	60.0525	1.14932	0.461049	2.49284	0.0126725	0.0421083	CDS	711	artQ		COG0765	Arginine transport system permease protein ArtQ
JJACFKPL_01092	125.123	1.14173	0.332866	3.43	0.000603591	0.00310641	CDS	993	nfuA_2			Fe/S biogenesis protein NfuA
JJACFKPL_00049	307.043	1.13965	0.299123	3.80997	0.000138985	0.000905173	CDS	2586	acnB	4.2.1.3	COG1049	Aconitate hydratase B
JJACFKPL_01686	103.019	1.13785	0.257772	4.41417	1.01397e-05	9.31289e-05	CDS	780	motB		COG1360	Motility protein B
JJACFKPL_01828	459.681	1.13055	0.2152	5.25351	1.49226e-07	2.17287e-06	CDS	1698	ilvB	2.2.1.6	COG0028	Acetolactate synthase large subunit
JJACFKPL_01834	126.674	1.12974	0.322284	3.50541	0.000455907	0.00245204	CDS	237	purS	6.3.5.3	COG1828	Phosphoribosylformylglycinamidine synthase subunit PurS
JJACFKPL_00961	42.8491	1.12776	0.393811	2.86371	0.00418715	0.0159557	CDS	627	thyX	2.1.1.148	COG1351	Flavin-dependent thymidylate synthase
JJACFKPL_01683	100.019	1.12134	0.306858	3.65425	0.00025794	0.0015297	CDS	1185	coaBC		COG0452	Coenzyme A biosynthesis bifunctional protein CoaBC
JJACFKPL_01036	58.8316	1.11925	0.380553	2.9411	0.00327045	0.0131923	CDS	573	folE	3.5.4.16	COG0302	GTP cyclohydrolase 1
JJACFKPL_01833	241.091	1.11837	0.269037	4.15696	3.22511e-05	0.000255583	CDS	666	purQ	6.3.5.3	COG0047	Phosphoribosylformylglycinamidine synthase subunit PurQ
JJACFKPL_00147	53.4814	1.11811	0.331216	3.37577	0.000736084	0.00367797	CDS	744	ispE	2.7.1.148	COG1947	4-diphosphocytidyl-2-C-methyl-D-erythritol kinase
JJACFKPL_01649	48.9916	1.118	0.455721	2.45325	0.0141572	0.0456856	CDS	1119	ispDF		COG0245	Bifunctional enzyme IspD/IspF
JJACFKPL_01382	265.852	1.11754	0.316882	3.52668	0.000420812	0.00233494	CDS	936	accA	2.1.3.15	COG0825	Acetyl-coenzyme A carboxylase carboxyl transferase subunit alpha
JJACFKPL_00156	85.6687	1.11696	0.336255	3.32177	0.000894493	0.00431816	CDS	870				hypothetical protein
JJACFKPL_00408	101.834	1.11553	0.235535	4.73616	2.17804e-06	2.37858e-05	CDS	1401	argH	4.3.2.1	COG0165	Argininosuccinate lyase
JJACFKPL_00950	278.773	1.11529	0.322731	3.45577	0.000548714	0.00286515	CDS	672				hypothetical protein
JJACFKPL_01062	54.1396	1.11298	0.316036	3.5217	0.000428784	0.0023664	CDS	405				hypothetical protein
JJACFKPL_00366	330.319	1.11183	0.394122	2.82103	0.00478697	0.0179361	CDS	354			COG0537	putative HIT-like protein
JJACFKPL_01850	39.818	1.11019	0.40875	2.71606	0.00660638	0.023664	CDS	570				hypothetical protein
JJACFKPL_00087	954.2	1.10906	0.338139	3.2799	0.00103843	0.00485595	CDS	1431	glnA	6.3.1.2	COG0174	Glutamine synthetase
JJACFKPL_01776	332.919	1.10674	0.236283	4.68395	2.81395e-06	2.99988e-05	CDS	1272	metY	2.5.1.-		O-acetyl-L-homoserine sulfhydrylase
JJACFKPL_01611	30.8457	1.1053	0.4513	2.44915	0.0143193	0.046043	CDS	498				hypothetical protein
JJACFKPL_01888	49.3181	1.10152	0.381367	2.88835	0.00387266	0.015144	CDS	870	era_2			GTPase Era
JJACFKPL_01684	225.525	1.09863	0.292863	3.75133	0.000175899	0.00109009	CDS	1311	glmU			Bifunctional protein GlmU
JJACFKPL_00142	197.812	1.0973	0.231548	4.73895	2.14831e-06	2.36051e-05	CDS	1722	pepF1	3.4.24.-		Oligoendopeptidase F, plasmid
JJACFKPL_01874	1703.76	1.09694	0.314563	3.48718	0.000488137	0.00260971	CDS	303	hup		COG0776	DNA-binding protein HU
JJACFKPL_00493	87.8995	1.09311	0.227987	4.7946	1.62999e-06	1.82457e-05	CDS	1083				hypothetical protein
JJACFKPL_01004	555.246	1.09175	0.289927	3.7656	0.000166148	0.00103683	CDS	1440	cfiB	6.4.1.7	COG0439	2-oxoglutarate carboxylase small subunit
JJACFKPL_01548	386.369	1.09143	0.3093	3.52872	0.000417578	0.00233426	CDS	936				hypothetical protein
JJACFKPL_01425	100.709	1.08607	0.322699	3.3656	0.000763776	0.00376838	CDS	681	tpiA			Triosephosphate isomerase
JJACFKPL_00091	47.0678	1.08051	0.403885	2.67529	0.00746644	0.0262719	CDS	2379	copA	7.2.2.8		putative copper-importing P-type ATPase A
JJACFKPL_01657	495.874	1.076	0.274747	3.91633	8.99088e-05	0.000619333	CDS	1200	dapD	2.3.1.117	COG2171	2,3,4,5-tetrahydropyridine-2,6-dicarboxylate N-succinyltransferase
JJACFKPL_00807	109.402	1.07529	0.31083	3.4594	0.000541382	0.00284345	CDS	1284	murE	6.3.2.13	COG0769	UDP-N-acetylmuramoyl-L-alanyl-D-glutamate--2,6-diaminopimelate ligase
JJACFKPL_00144	173.979	1.07415	0.299254	3.58945	0.000331383	0.00193325	CDS	2070	pcrA	3.6.4.12		ATP-dependent DNA helicase PcrA
JJACFKPL_01696	50.6292	1.07327	0.406505	2.64024	0.00828469	0.0289802	CDS	1059	ispG	1.17.7.3	COG0821	4-hydroxy-3-methylbut-2-en-1-yl diphosphate synthase (flavodoxin)
JJACFKPL_00268	261.766	1.07244	0.259013	4.14046	3.46606e-05	0.000273467	CDS	570	adk	2.7.4.3	COG0563	Adenylate kinase
JJACFKPL_00982	408.231	1.06928	0.325476	3.28529	0.00101878	0.00478182	CDS	357	rplT			50S ribosomal protein L20
JJACFKPL_01279	102.579	1.06924	0.354955	3.01233	0.0025925	0.010758	CDS	1845				hypothetical protein
JJACFKPL_01719	126.537	1.06217	0.257087	4.13158	3.60284e-05	0.000283013	CDS	1320	yeeO_2		COG0534	putative FMN/FAD exporter YeeO
JJACFKPL_00138	159.877	1.06081	0.339871	3.12122	0.00180104	0.00798431	CDS	273	yajC		COG1862	Sec translocon accessory complex subunit YajC
JJACFKPL_01131	128.994	1.05301	0.372797	2.82462	0.00473361	0.0177734	CDS	1326				hypothetical protein
JJACFKPL_01578	43.5729	1.05122	0.363839	2.88923	0.00386184	0.0151347	CDS	915	moaA			GTP 3',8-cyclase
JJACFKPL_00477	1084.08	1.05105	0.262878	3.99824	6.38157e-05	0.000468418	CDS	1668				hypothetical protein
JJACFKPL_00411	323.74	1.04959	0.265458	3.9539	7.68867e-05	0.000537965	CDS	2178	pacS	7.2.2.8		putative copper-transporting ATPase PacS
JJACFKPL_00823	402.775	1.04941	0.207129	5.06646	4.05287e-07	5.33727e-06	CDS	402	rplO			50S ribosomal protein L15
JJACFKPL_01590	169.911	1.04355	0.414314	2.51874	0.0117774	0.0395747	CDS	465				hypothetical protein
JJACFKPL_01211	176.755	1.04354	0.332397	3.13945	0.00169266	0.0075412	CDS	1167	sotB		COG2814	Sugar efflux transporter
JJACFKPL_01563	441.434	1.04144	0.313901	3.31775	0.000907456	0.00436451	CDS	1026		3.4.11.-	COG0006	Aminopeptidase
JJACFKPL_01650	143.354	1.04132	0.326247	3.19182	0.0014138	0.00645947	CDS	1299	thiC	4.1.99.17	COG0422	Phosphomethylpyrimidine synthase
JJACFKPL_00350	927.695	1.03931	0.212644	4.88757	1.02088e-06	1.26096e-05	CDS	2355	cheA	2.7.13.3	COG0643	Chemotaxis protein CheA
JJACFKPL_00248	430.602	1.03817	0.303855	3.41667	0.000633925	0.00324389	CDS	819				hypothetical protein
JJACFKPL_00225	3454.18	1.03647	0.299147	3.46476	0.000530713	0.00279561	CDS	273	rpsO		COG0184	30S ribosomal protein S15
JJACFKPL_01602	344.995	1.03161	0.294111	3.50755	0.000452257	0.00245204	CDS	972	hemB	4.2.1.24		Delta-aminolevulinic acid dehydratase
JJACFKPL_01685	121.791	1.02944	0.271339	3.79392	0.000148289	0.000955341	CDS	768	pomA		COG1291	Chemotaxis protein PomA
JJACFKPL_01329	271.207	1.02633	0.25469	4.02972	5.58422e-05	0.000413279	CDS	1380	gltX1	6.1.1.17		Glutamate--tRNA ligase 1
JJACFKPL_01550	79.9255	1.02579	0.297412	3.44904	0.00056259	0.00292906	CDS	1107	sasA_4	2.7.-.-		Adaptive-response sensory-kinase SasA
JJACFKPL_01952	174.479	1.02006	0.233805	4.36285	1.28376e-05	0.000112707	CDS	1131	korA	1.2.7.3	COG0674	2-oxoglutarate oxidoreductase subunit KorA
JJACFKPL_01441	206.223	1.0165	0.236027	4.30669	1.65716e-05	0.000142691	CDS	1092				hypothetical protein
JJACFKPL_01462	34.1061	1.01632	0.401995	2.52819	0.0114652	0.0387437	CDS	1050	bshA	2.4.1.-	COG0438	N-acetyl-alpha-D-glucosaminyl L-malate synthase
JJACFKPL_01133	181.23	1.01616	0.361337	2.81223	0.00491992	0.0183193	CDS	213				hypothetical protein
JJACFKPL_00855	309.822	1.0096	0.257156	3.92604	8.63573e-05	0.000597166	CDS	1845				hypothetical protein
JJACFKPL_01128	2416.59	1.00525	0.266753	3.76846	0.000164259	0.00102863	CDS	3126	bepE			Efflux pump membrane transporter BepE
JJACFKPL_00721	81.502	1.00484	0.273456	3.67458	0.000238237	0.00142703	CDS	447				hypothetical protein
JJACFKPL_01321	128.455	1.00327	0.322434	3.11156	0.00186105	0.00820969	CDS	1329	murC	6.3.2.8	COG0773	UDP-N-acetylmuramate--L-alanine ligase
JJACFKPL_00416	319.885	1.00177	0.208193	4.81175	1.49616e-06	1.69596e-05	CDS	1356	dctA		COG1301	Aerobic C4-dicarboxylate transport protein
JJACFKPL_00141	298.917	1.00129	0.279429	3.58334	0.00033923	0.00196622	CDS	1368	sstT		COG3633	Serine/threonine transporter SstT
JJACFKPL_01653	181.336	0.9995	0.23915	4.17939	2.92292e-05	0.000237952	CDS	1338				hypothetical protein
JJACFKPL_00621	145.476	0.992506	0.295174	3.36245	0.000772552	0.0037908	CDS	939	cntB		COG0601	Metal-staphylopine import system permease protein CntB
JJACFKPL_00266	59.8607	0.990028	0.381956	2.59199	0.00954218	0.0328024	CDS	876	nadK	2.7.1.23		NAD kinase
JJACFKPL_00944	75.3299	0.988551	0.319213	3.09683	0.00195599	0.00856523	CDS	1110				hypothetical protein
JJACFKPL_00319	61.6563	0.986671	0.343691	2.87081	0.00409424	0.0157546	CDS	657				hypothetical protein
JJACFKPL_00414	99.4719	0.985371	0.287873	3.42294	0.000619479	0.00317904	CDS	708			COG0217	putative transcriptional regulatory protein
JJACFKPL_00918	92.7674	0.984886	0.283677	3.47185	0.00051688	0.00273885	CDS	771	isfD	1.1.1.313	COG4221	Sulfoacetaldehyde reductase
JJACFKPL_01961	121.472	0.982523	0.34031	2.88714	0.00388762	0.0151693	CDS	1089	hypD		COG0409	Hydrogenase maturation factor HypD
JJACFKPL_01472	113.458	0.982024	0.320745	3.0617	0.00220087	0.00946977	CDS	579	tag_2	3.2.2.20	COG2818	DNA-3-methyladenine glycosylase 1
JJACFKPL_01505	96.1264	0.981774	0.288979	3.39738	0.000680333	0.00344202	CDS	1590	ybiT		COG0488	putative ABC transporter ATP-binding protein YbiT
JJACFKPL_01829	61.8887	0.98024	0.392982	2.49436	0.0126184	0.0420066	CDS	468	ilvH	2.2.1.6	COG0440	Acetolactate synthase isozyme 3 small subunit
JJACFKPL_01988	75.9783	0.979745	0.397631	2.46396	0.0137412	0.0448391	CDS	1242		3.4.24.-	COG0612	putative zinc protease
JJACFKPL_00583	65.578	0.979284	0.3557	2.75312	0.00590309	0.0215325	CDS	579				hypothetical protein
JJACFKPL_01471	427.254	0.977237	0.321248	3.042	0.00235013	0.00997412	CDS	1059	wbgU_2	5.1.3.7		UDP-N-acetylglucosamine 4-epimerase
JJACFKPL_01920	592.07	0.976679	0.229526	4.25519	2.08867e-05	0.000175625	CDS	5124				hypothetical protein
JJACFKPL_00267	1632.72	0.975824	0.278088	3.50905	0.000449708	0.0024481	CDS	1758	aspS	6.1.1.23	COG0173	Aspartate--tRNA(Asp/Asn) ligase
JJACFKPL_00457	407.673	0.974126	0.220219	4.42344	9.71429e-06	8.9682e-05	CDS	1257	tolB			Tol-Pal system protein TolB
JJACFKPL_00495	47.1034	0.972894	0.345589	2.81518	0.00487503	0.0181899	CDS	612	plsY	2.3.1.275	COG0344	Glycerol-3-phosphate acyltransferase
JJACFKPL_01424	676.147	0.972696	0.333683	2.91503	0.00355651	0.0141571	CDS	1200	pgk	2.7.2.3	COG0126	Phosphoglycerate kinase
JJACFKPL_00462	1257.41	0.972341	0.1661	5.85396	4.79991e-09	1.04837e-07	CDS	1398	atpD_1	7.1.2.2	COG0055	ATP synthase subunit beta
JJACFKPL_00054	206.899	0.967143	0.242336	3.99091	6.58197e-05	0.000481156	CDS	1554	prmC_1	2.1.1.297		Release factor glutamine methyltransferase
JJACFKPL_01039	207.173	0.964351	0.261315	3.69038	0.000223918	0.00135486	CDS	1668	lcfB	6.2.1.3	COG0318	Long-chain-fatty-acid--CoA ligase
JJACFKPL_00580	223.928	0.96069	0.259086	3.708	0.000208903	0.00128132	CDS	1245	serS	6.1.1.11	COG0172	Serine--tRNA ligase
JJACFKPL_00032	385.954	0.957562	0.254756	3.75874	0.000170774	0.001062	CDS	1461	alsT_1		COG1115	Amino-acid carrier protein AlsT
JJACFKPL_00317	106.946	0.951849	0.234716	4.05532	5.00659e-05	0.000378346	CDS	852	folD		COG0190	Bifunctional protein FolD protein
JJACFKPL_01752	408.719	0.947253	0.317272	2.98561	0.00283011	0.0116522	CDS	1140	ftsZ		COG0206	Cell division protein FtsZ
JJACFKPL_00673	207.278	0.943152	0.385511	2.4465	0.0144251	0.0462657	CDS	804	cysQ	3.1.3.7		3'(2'),5'-bisphosphate nucleotidase CysQ
JJACFKPL_01812	45.4192	0.942336	0.327912	2.87375	0.00405632	0.0157546	CDS	891	gpsA	1.1.1.94	COG0240	Glycerol-3-phosphate dehydrogenase [NAD(P)+]
JJACFKPL_00293	99.6538	0.942069	0.314257	2.99777	0.00271965	0.0112233	CDS	723				hypothetical protein
JJACFKPL_01839	149.298	0.940507	0.301541	3.119	0.00181466	0.00802484	CDS	1131	tgt	2.4.2.29		Queuine tRNA-ribosyltransferase
JJACFKPL_01137	51.4315	0.932897	0.365849	2.54995	0.0107737	0.0367539	CDS	930		1.-.-.-	COG1052	Putative 2-hydroxyacid dehydrogenase
JJACFKPL_00837	423.605	0.924819	0.227619	4.06301	4.84444e-05	0.000367644	CDS	282	rpsS		COG0185	30S ribosomal protein S19
JJACFKPL_01865	186.453	0.923289	0.319201	2.8925	0.00382191	0.0150111	CDS	1026				hypothetical protein
JJACFKPL_00494	155.178	0.921043	0.279394	3.29657	0.000978717	0.00461285	CDS	2289				hypothetical protein
JJACFKPL_01127	558.275	0.918523	0.279613	3.28498	0.00101991	0.00478182	CDS	1383	oprM		COG1538	Outer membrane protein OprM
JJACFKPL_01507	97.4527	0.917523	0.319647	2.87043	0.00409919	0.0157546	CDS	1221	pgi	5.3.1.9	COG0166	Glucose-6-phosphate isomerase
JJACFKPL_00193	717.612	0.917491	0.25547	3.59139	0.00032892	0.00192515	CDS	819	cbf2	5.2.1.8	COG0760	Putative peptidyl-prolyl cis-trans isomerase Cbf2
JJACFKPL_01399	349.179	0.909626	0.259178	3.50965	0.000448691	0.0024481	CDS	1098	wbpE	2.6.1.98	COG0399	UDP-2-acetamido-2-deoxy-3-oxo-D-glucuronate aminotransferase
JJACFKPL_00312	75.4483	0.905904	0.332664	2.72318	0.00646574	0.0232533	CDS	1245	ycaD			putative MFS-type transporter YcaD
JJACFKPL_01836	299.176	0.903881	0.261416	3.45763	0.000544946	0.0028538	CDS	1308	ctpA	3.4.21.102	COG0793	Carboxy-terminal processing protease CtpA
JJACFKPL_00802	61.0527	0.900546	0.295941	3.04299	0.00234239	0.00996487	CDS	900		2.5.1.10		Farnesyl diphosphate synthase
JJACFKPL_01072	464.394	0.900491	0.349463	2.57679	0.00997232	0.03415	CDS	315	trxA		COG0526	Thioredoxin
JJACFKPL_01009	419.634	0.892966	0.264675	3.37381	0.000741343	0.00367797	CDS	1341	glmM	5.4.2.10	COG1109	Phosphoglucosamine mutase
JJACFKPL_00674	154.198	0.884736	0.232842	3.79974	0.000144851	0.000936562	CDS	1278	gltA	2.3.3.16	COG0372	Citrate synthase
JJACFKPL_01575	203.93	0.884426	0.285441	3.09845	0.00194533	0.00853943	CDS	930	prs	2.7.6.1	COG0462	Ribose-phosphate pyrophosphokinase
JJACFKPL_00437	148.576	0.882214	0.295664	2.98384	0.00284657	0.0116931	CDS	1371				hypothetical protein
JJACFKPL_01486	72.7752	0.881585	0.363261	2.42687	0.0152299	0.0484489	CDS	2100	pglB_2	2.4.99.19	COG1287	Undecaprenyl-diphosphooligosaccharide--protein glycotransferase
JJACFKPL_01707	141.938	0.879298	0.355796	2.47136	0.0134602	0.0441524	CDS	858	glnH		COG0834	ABC transporter glutamine-binding protein GlnH
JJACFKPL_00037	605.97	0.875245	0.188709	4.63806	3.51693e-06	3.6621e-05	CDS	2508	torZ_2	1.7.2.3	COG0243	Trimethylamine-N-oxide reductase 2
JJACFKPL_00902	71.1989	0.871963	0.277933	3.13731	0.00170507	0.00757761	CDS	735	thiD_2	2.7.1.49	COG0351	Hydroxymethylpyrimidine/phosphomethylpyrimidine kinase
JJACFKPL_01862	76.015	0.87086	0.304002	2.86466	0.00417464	0.015942	CDS	1170				hypothetical protein
JJACFKPL_01626	774.082	0.868904	0.222519	3.90485	9.42852e-05	0.000642072	CDS	486	rplJ		COG0244	50S ribosomal protein L10
JJACFKPL_01658	100.447	0.867989	0.348946	2.48746	0.0128659	0.0425143	CDS	495				hypothetical protein
JJACFKPL_01129	844.71	0.866526	0.24196	3.58127	0.000341922	0.00197543	CDS	1158	acrE			Multidrug export protein AcrE
JJACFKPL_01491	293.3	0.866519	0.185842	4.66267	3.1214e-06	3.28849e-05	CDS	1782	pglF_2	4.2.1.135	COG1086	UDP-N-acetyl-alpha-D-glucosamine C6 dehydratase
JJACFKPL_00083	59.0753	0.862918	0.320168	2.6952	0.00703461	0.0248265	CDS	495	purE	5.4.99.18	COG0041	N5-carboxyaminoimidazole ribonucleotide mutase
JJACFKPL_01023	83.1048	0.85178	0.213604	3.98766	6.6727e-05	0.000483135	CDS	933	znuA		COG0803	High-affinity zinc uptake system binding-protein ZnuA
JJACFKPL_00295	194.347	0.848628	0.221838	3.82544	0.000130539	0.000853267	CDS	1791	lepA	3.6.5.-	COG0481	Elongation factor 4
JJACFKPL_00372	233.208	0.847408	0.290391	2.91816	0.00352099	0.0140761	CDS	1533	guaA	6.3.5.2		GMP synthase [glutamine-hydrolyzing]
JJACFKPL_00305	123.508	0.843322	0.33684	2.50362	0.0122928	0.0410755	CDS	501				hypothetical protein
JJACFKPL_00827	374.86	0.827435	0.269382	3.0716	0.00212912	0.00921233	CDS	396	rpsH		COG0096	30S ribosomal protein S8
JJACFKPL_00475	190.791	0.82734	0.302037	2.7392	0.00615886	0.0222389	CDS	2637	polA	2.7.7.7	COG0258	DNA polymerase I
JJACFKPL_01447	472.75	0.822585	0.326115	2.52237	0.0116566	0.0393162	CDS	1248	purD	6.3.4.13	COG0151	Phosphoribosylamine--glycine ligase
JJACFKPL_01955	122.466	0.821686	0.334451	2.45682	0.0140173	0.0453158	CDS	2175	icd	1.1.1.42	COG2838	Isocitrate dehydrogenase [NADP]
JJACFKPL_01660	508.486	0.819769	0.314164	2.60937	0.00907091	0.0313025	CDS	795				hypothetical protein
JJACFKPL_01887	195.755	0.816052	0.300682	2.714	0.0066476	0.0237168	CDS	1323	clpY		COG1220	ATP-dependent protease ATPase subunit ClpY
JJACFKPL_00581	141.374	0.81139	0.220466	3.68035	0.000232919	0.00139986	CDS	2367				hypothetical protein
JJACFKPL_00464	1410.18	0.809304	0.16281	4.97084	6.66639e-07	8.45226e-06	CDS	1518	atpA	7.1.2.2	COG0056	ATP synthase subunit alpha
JJACFKPL_01830	214.831	0.807659	0.239748	3.36879	0.000754997	0.00373536	CDS	954	lpxD	2.3.1.191	COG1044	UDP-3-O-(3-hydroxymyristoyl)glucosamine N-acyltransferase
JJACFKPL_01932	134.67	0.790928	0.271424	2.914	0.00356834	0.0141705	CDS	1161	moeA_2	2.10.1.1	COG0303	Molybdopterin molybdenumtransferase
JJACFKPL_00170	165.659	0.787888	0.290475	2.71242	0.00667943	0.023783	CDS	1068	leuB	1.1.1.85	COG0473	3-isopropylmalate dehydrogenase
JJACFKPL_01819	158.734	0.784917	0.26023	3.01625	0.00255924	0.0106595	CDS	1341	aroH	2.5.1.54	COG3200	Phospho-2-dehydro-3-deoxyheptonate aldolase
JJACFKPL_01257	367.577	0.779935	0.201435	3.8719	0.00010799	0.000727107	CDS	390	rpsI		COG0103	30S ribosomal protein S9
JJACFKPL_00261	59.4265	0.777195	0.312974	2.48326	0.0130187	0.0428612	CDS	861	rlpA	4.2.2.-		Endolytic peptidoglycan transglycosylase RlpA
JJACFKPL_01651	335.828	0.767179	0.275357	2.78613	0.00533418	0.019698	CDS	1101	apbC		COG0489	Iron-sulfur cluster carrier protein
JJACFKPL_01605	159.94	0.766155	0.228497	3.35302	0.00079935	0.00391157	CDS	1362	hemN	1.3.98.3	COG0635	Oxygen-independent coproporphyrinogen III oxidase
JJACFKPL_00289	294.854	0.765359	0.231801	3.30179	0.000960689	0.00455184	CDS	2418	lon	3.4.21.53	COG0466	Lon protease
JJACFKPL_00715	503.608	0.760507	0.239647	3.17344	0.00150642	0.00683038	CDS	846	ttdA	4.2.1.32	COG1951	L(+)-tartrate dehydratase subunit alpha
JJACFKPL_00630	242.272	0.758365	0.250822	3.02352	0.00249853	0.0104798	CDS	1113				hypothetical protein
JJACFKPL_01040	149.047	0.756443	0.25753	2.9373	0.00331084	0.0133252	CDS	1233			COG2067	47 kDa outer membrane protein
JJACFKPL_01388	155.016	0.751955	0.309779	2.42739	0.0152078	0.0484489	CDS	1140	iadA_1	3.4.19.-		Isoaspartyl dipeptidase
JJACFKPL_00578	167.532	0.746725	0.240307	3.10737	0.00188757	0.00830624	CDS	966	trpS	6.1.1.2	COG0180	Tryptophan--tRNA ligase
JJACFKPL_00824	317.636	0.742176	0.258732	2.86852	0.00412403	0.0158161	CDS	444	rpsE		COG0098	30S ribosomal protein S5
JJACFKPL_00830	206.159	0.7392	0.283968	2.60311	0.00923823	0.0318186	CDS	237	rplX			50S ribosomal protein L24
JJACFKPL_00671	123.675	0.735364	0.300033	2.45095	0.0142481	0.0458964	CDS	1557				hypothetical protein
JJACFKPL_00921	140.275	0.734523	0.259223	2.83356	0.00460329	0.0173568	CDS	675	queE_1	4.3.99.3		7-carboxy-7-deazaguanine synthase
JJACFKPL_00904	376.181	0.731384	0.241205	3.03221	0.00242771	0.0102548	CDS	4146				hypothetical protein
JJACFKPL_00297	310.989	0.729811	0.206079	3.54141	0.000397999	0.00224156	CDS	921	czcD		COG1230	Cadmium, cobalt and zinc/H(+)-K(+) antiporter
JJACFKPL_00371	359.551	0.727822	0.285854	2.54613	0.0108926	0.0370182	CDS	1389	nhaD		COG1055	Na(+)/H(+) antiporter NhaD
JJACFKPL_00461	177.218	0.725101	0.269068	2.69486	0.00704179	0.0248265	CDS	390	atpC		COG0355	ATP synthase epsilon chain
JJACFKPL_00836	280.31	0.721302	0.273434	2.63794	0.00834109	0.0291207	CDS	333	rplV		COG0091	50S ribosomal protein L22
JJACFKPL_01989	139.629	0.719332	0.289503	2.48471	0.0129656	0.0427649	CDS	894	dapA	4.3.3.7	COG0329	4-hydroxy-tetrahydrodipicolinate synthase
JJACFKPL_01625	803.02	0.718808	0.227973	3.15304	0.00161579	0.00725281	CDS	702	rplA		COG0081	50S ribosomal protein L1
JJACFKPL_00644	262.62	0.708702	0.239452	2.95968	0.00307961	0.0125354	CDS	1098	recA		COG0468	Protein RecA
JJACFKPL_00627	179.249	0.706212	0.277245	2.54725	0.0108577	0.0369698	CDS	1716	cptA	2.7.-.-	COG2194	Phosphoethanolamine transferase CptA
JJACFKPL_00364	429.057	0.703584	0.192712	3.65096	0.000261264	0.0015443	CDS	2337	pheT	6.1.1.20		Phenylalanine--tRNA ligase beta subunit
JJACFKPL_01978	92.5237	0.70342	0.278168	2.52876	0.0114466	0.0387437	CDS	1425	murF	6.3.2.10		UDP-N-acetylmuramoyl-tripeptide--D-alanyl-D-alanine ligase
JJACFKPL_00453	223.19	0.699645	0.259108	2.7002	0.00692974	0.024528	CDS	930	fabD	2.3.1.39	COG0331	Malonyl CoA-acyl carrier protein transacylase
JJACFKPL_00822	799.604	0.686139	0.283119	2.4235	0.0153718	0.0488136	CDS	1263	secY		COG0201	Protein translocase subunit SecY
JJACFKPL_01609	317.006	0.67917	0.192591	3.5265	0.000421098	0.00233494	CDS	2139	apxIB		COG2274	Toxin RTX-I translocation ATP-binding protein
JJACFKPL_01210	582.198	0.677791	0.204974	3.30671	0.000943982	0.00448454	CDS	3552		1.2.7.1	COG0674	Pyruvate:ferredoxin oxidoreductase
JJACFKPL_00645	314.076	0.67207	0.206398	3.25618	0.00112923	0.00522599	CDS	1251	eno	4.2.1.11	COG0148	Enolase
JJACFKPL_00407	153.014	0.66698	0.270603	2.46479	0.0137095	0.0448391	CDS	1083				hypothetical protein
JJACFKPL_00887	319.131	0.666392	0.270574	2.46288	0.0137824	0.0448391	CDS	1575	recJ	3.1.-.-	COG0608	Single-stranded-DNA-specific exonuclease RecJ
JJACFKPL_00511	227.632	0.657988	0.248133	2.65175	0.00800762	0.0281209	CDS	1452	pyk	2.7.1.40		Pyruvate kinase
JJACFKPL_00829	450.167	0.655936	0.250615	2.61731	0.00886263	0.0307616	CDS	546	rplE			50S ribosomal protein L5
JJACFKPL_00463	557.845	0.653043	0.189813	3.44045	0.000580746	0.00301219	CDS	888	atpG_1		COG0224	ATP synthase gamma chain
JJACFKPL_00795	6822.22	0.641287	0.223405	2.87051	0.00409806	0.0157546	CDS	2589	nosZ	1.7.2.4		Nitrous-oxide reductase
JJACFKPL_01635	1727.43	0.629448	0.225375	2.7929	0.00522383	0.0193704	CDS	2079	fusA		COG0480	Elongation factor G
JJACFKPL_01939	225.192	0.6265	0.228056	2.74713	0.00601185	0.021796	CDS	1179		2.6.1.1		Aspartate aminotransferase
JJACFKPL_00634	381.466	0.592809	0.186641	3.1762	0.00149218	0.00680026	CDS	1332	accC	6.3.4.14	COG0439	Biotin carboxylase
JJACFKPL_01224	902.819	0.57557	0.20808	2.7661	0.00567318	0.0207785	CDS	1041				hypothetical protein
JJACFKPL_00137	323.499	-0.544486	0.212051	-2.56771	0.0102372	0.0349901	CDS	1581	secD		COG0342	Protein translocase subunit SecD
JJACFKPL_00432	386.465	-0.66105	0.216315	-3.05596	0.00224339	0.00961222	CDS	2658	infB			Translation initiation factor IF-2
JJACFKPL_00923	356.507	-0.767575	0.26437	-2.90341	0.00369127	0.014565	CDS	2103				hypothetical protein
JJACFKPL_00842	322.977	-0.771847	0.284386	-2.71408	0.00664596	0.0237168	CDS	309	rpsJ		COG0051	30S ribosomal protein S10
JJACFKPL_01500	76.2231	-0.859575	0.34281	-2.50744	0.0121609	0.0407107	CDS	1515	leuA	2.3.3.13	COG0119	2-isopropylmalate synthase
JJACFKPL_00911	1157.34	-0.886253	0.35989	-2.46256	0.0137947	0.0448391	CDS	291				hypothetical protein
JJACFKPL_01851	348.451	-0.979998	0.341107	-2.87299	0.00406607	0.0157546	CDS	1857	htpG		COG0326	Chaperone protein HtpG
JJACFKPL_00443	80.6531	-1.12113	0.395243	-2.83656	0.00456025	0.0172308	CDS	999				hypothetical protein
JJACFKPL_00186	145.307	-1.20395	0.343381	-3.50617	0.000454605	0.00245204	CDS	1854	rpoD		COG0568	RNA polymerase sigma factor RpoD
JJACFKPL_00197	30.8195	-1.28234	0.514966	-2.49014	0.0127693	0.0423516	CDS	324				hypothetical protein
JJACFKPL_00222	27.5518	-1.29888	0.530998	-2.44612	0.0144403	0.0462657	CDS	1026		3.1.4.17	COG2404	3',5'-cyclic-nucleotide phosphodiesterase
JJACFKPL_00488	56.7463	-1.38618	0.53107	-2.61017	0.00904963	0.0312894	CDS	360				hypothetical protein
JJACFKPL_01994	18.3579	-1.42105	0.500431	-2.83966	0.00451614	0.0171002	CDS	636	yggS		COG0325	Pyridoxal phosphate homeostasis protein
JJACFKPL_01966	318.332	-1.52984	0.532953	-2.87049	0.00409836	0.0157546	CDS	414			COG0864	Putative nickel-responsive regulator
JJACFKPL_00212	979.88	-1.56466	0.353216	-4.42974	9.4345e-06	8.80062e-05	CDS	1872	dnaK			Chaperone protein DnaK
JJACFKPL_01375	33.0673	-1.59543	0.480013	-3.32372	0.000888241	0.00429957	CDS	1218	murD	6.3.2.9		UDP-N-acetylmuramoylalanine--D-glutamate ligase
JJACFKPL_00502	86.654	-1.67621	0.574104	-2.91969	0.00350378	0.0140386	CDS	420				hypothetical protein
JJACFKPL_00227	50.9403	-1.89006	0.6518	-2.89975	0.00373456	0.0147002	CDS	1758	fdhF_2	1.17.1.9	COG0243	Formate dehydrogenase H
JJACFKPL_01739	28.9952	-1.89787	0.733399	-2.58778	0.00965968	0.0331427	CDS	1092				hypothetical protein
JJACFKPL_00213	167.725	-1.99308	0.516509	-3.85876	0.000113963	0.000761598	CDS	543	grpE			Protein GrpE
JJACFKPL_00818	49.0228	-1.99327	0.513159	-3.88431	0.000102621	0.000693564	CDS	393	rpsK			30S ribosomal protein S11
JJACFKPL_00378	49.4446	-2.02693	0.508378	-3.98705	6.68997e-05	0.000483135	CDS	405	mscL		COG1970	Large-conductance mechanosensitive channel
JJACFKPL_01995	89.8254	-2.17458	0.653876	-3.32567	0.000882057	0.00429284	CDS	543				hypothetical protein
JJACFKPL_00196	25.7408	-2.19259	0.807038	-2.71684	0.00659087	0.0236558	CDS	258	merP			Mercuric transport protein periplasmic component
JJACFKPL_01391	25.386	-2.23225	0.661611	-3.37396	0.00074096	0.00367797	CDS	645	lolD	3.6.3.-	COG1136	Lipoprotein-releasing system ATP-binding protein LolD
JJACFKPL_01125	14.4654	-2.34479	0.590667	-3.96973	7.19544e-05	0.000515481	CDS	708	aqpZ		COG0580	Aquaporin Z
JJACFKPL_00433	30.2262	-2.7158	0.955482	-2.84234	0.0044784	0.0169932	CDS	255				hypothetical protein
JJACFKPL_00764	19.4922	-3.59854	1.27369	-2.82529	0.00472384	0.0177734	CDS	1167				hypothetical protein
JJACFKPL_01778	8.89573	-3.78358	1.37497	-2.75175	0.00592781	0.0215458	CDS	624	mupP	3.1.3.105	COG0546	N-acetylmuramic acid 6-phosphate phosphatase
JJACFKPL_01307	6.02406	-3.85075	1.21308	-3.17435	0.0015017	0.00682628	CDS	429		3.1.2.28		1,4-dihydroxy-2-naphthoyl-CoA hydrolase

## Sheet: Table 5a (iii)
Supplementary Table 5a - C. concisus gene expression in the gut versus in culture
(iii) C. concisus gene expression from 'add-in' experiment when gavaged with the Actinomyces strains (higher log2-fold change) vs. growth in Bolton Broth (negative log2-fold change)
locus_tag	mean expression	log2FoldChange	lfcSE	stat	P-value	P-adj	ftype	length_bp	gene	EC_number	COG	Gene product
JJACFKPL_00738	48.3502	4.53584	0.639745	7.09007	1.34048e-12	2.90031e-11	CDS	300				hypothetical protein
JJACFKPL_01230	916.301	4.53469	0.30905	14.673	9.59925e-49	3.04616e-46	CDS	645	hyfE	1.-.-.-	COG4237	Hydrogenase-4 component E
JJACFKPL_00734	120.101	4.43138	0.482587	9.18254	4.21027e-20	2.50511e-18	CDS	450				hypothetical protein
JJACFKPL_00895	10.2903	4.40106	0.820014	5.36706	8.00298e-08	7.5434e-07	CDS	351				hypothetical protein
JJACFKPL_01228	3619.35	4.30362	0.317158	13.5693	6.08783e-42	1.28791e-39	CDS	1968	hyfB_1	1.-.-.-	COG0651	Hydrogenase-4 component B
JJACFKPL_01235	560.947	4.28432	0.276786	15.4788	4.82059e-54	3.05947e-51	CDS	345				hypothetical protein
JJACFKPL_01231	1876.9	4.2618	0.306928	13.8853	7.77221e-44	1.84979e-41	CDS	1482	hyfB_2	1.-.-.-	COG0651	Hydrogenase-4 component B
JJACFKPL_01234	1357.57	4.21206	0.250709	16.8006	2.41557e-63	4.59924e-60	CDS	825	hycG		COG3260	Formate hydrogenlyase subunit 7
JJACFKPL_01229	1287.3	4.18707	0.299131	13.9974	1.61593e-44	4.39534e-42	CDS	921	hycD		COG0650	Formate hydrogenlyase subunit 4
JJACFKPL_00681	12915.7	4.16568	0.482189	8.6391	5.66566e-18	2.63108e-16	CDS	1500	flaA		COG1344	Flagellin A
JJACFKPL_01227	1449.58	4.16533	0.311778	13.3599	1.03681e-40	1.9741e-38	CDS	570	hyfA	1.-.-.-	COG1142	Hydrogenase-4 component A
JJACFKPL_01232	2417.03	3.94514	0.257977	15.2926	8.56404e-53	4.07648e-50	CDS	1737	hycE		COG3261	Formate hydrogenlyase subunit 5
JJACFKPL_00730	42.9962	3.93425	0.477508	8.23912	1.73479e-16	6.11674e-15	CDS	369				hypothetical protein
JJACFKPL_01001	311.493	3.92691	0.422754	9.28887	1.55938e-20	9.89684e-19	CDS	1359	gdh	1.4.1.4	COG0334	NADP-specific glutamate dehydrogenase
JJACFKPL_01233	687.743	3.92493	0.237042	16.558	1.40195e-61	1.33465e-58	CDS	540	ndhI_2	7.1.1.-		NAD(P)H-quinone oxidoreductase subunit I, chloroplastic
JJACFKPL_00701	128.095	3.84582	0.364511	10.5506	5.04579e-26	4.57485e-24	CDS	552	dmsB		COG0437	Anaerobic dimethyl sulfoxide reductase chain B
JJACFKPL_00727	11.4169	3.80956	0.836593	4.55366	5.27216e-06	3.37986e-05	CDS	183				hypothetical protein
JJACFKPL_01237	1686.58	3.75848	0.309415	12.1471	5.94613e-34	8.08673e-32	CDS	861	focA		COG2116	putative formate transporter 1
JJACFKPL_01236	319.128	3.75164	0.299526	12.5253	5.42967e-36	8.61507e-34	CDS	447	hycI	3.4.23.51	COG0680	Hydrogenase 3 maturation protease
JJACFKPL_00735	33.1978	3.74943	0.561024	6.68319	2.33794e-11	4.1217e-10	CDS	249				hypothetical protein
JJACFKPL_00859	290.32	3.68099	0.432701	8.50701	1.7848e-17	7.38752e-16	CDS	1284	dctM_2		COG1593	C4-dicarboxylate TRAP transporter large permease protein DctM
JJACFKPL_00740	114.047	3.65934	0.435982	8.39332	4.72609e-17	1.87468e-15	CDS	615				hypothetical protein
JJACFKPL_00698	81.4808	3.59917	0.338604	10.6294	2.17434e-26	2.06997e-24	CDS	711				hypothetical protein
JJACFKPL_00702	183.749	3.53518	0.404168	8.74682	2.19456e-18	1.09959e-16	CDS	645	torD			Chaperone protein TorD
JJACFKPL_00737	15.7625	3.43377	0.981423	3.49877	0.000467414	0.0018895	CDS	444				Single-stranded DNA-binding protein
JJACFKPL_00729	28.2738	3.41202	0.559818	6.09487	1.09523e-09	1.43815e-08	CDS	402				hypothetical protein
JJACFKPL_00860	156.863	3.31022	0.427593	7.74153	9.82312e-15	2.79153e-13	CDS	543				hypothetical protein
JJACFKPL_00894	2116.45	3.30128	0.306181	10.7821	4.1803e-27	4.18911e-25	CDS	1767	assT_1	2.8.2.22		Arylsulfate sulfotransferase AssT
JJACFKPL_00739	159.542	3.2467	0.390784	8.30817	9.71905e-17	3.77655e-15	CDS	831				hypothetical protein
JJACFKPL_00862	417.532	3.21613	0.281484	11.4256	3.11413e-30	3.70581e-28	CDS	618	sodB	1.15.1.1	COG0605	Superoxide dismutase [Fe]
JJACFKPL_00726	89.6627	3.18123	0.366495	8.68015	3.95237e-18	1.88133e-16	CDS	1191	intS		COG0582	Prophage integrase IntS
JJACFKPL_00728	11.2646	3.17302	0.899834	3.52623	0.000421525	0.00172599	CDS	183				hypothetical protein
JJACFKPL_00743	17.64	3.16503	0.841136	3.76281	0.000168018	0.00075807	CDS	345				hypothetical protein
JJACFKPL_00736	16.8158	3.16301	0.79275	3.98993	6.60941e-05	0.000326865	CDS	363				hypothetical protein
JJACFKPL_00700	537.165	3.15901	0.33664	9.38394	6.35537e-21	4.17263e-19	CDS	2292	dmsA_1	1.8.5.3	COG0243	Dimethyl sulfoxide reductase DmsA
JJACFKPL_00752	21.1999	3.15843	0.843152	3.74598	0.000179692	0.000806919	CDS	315				hypothetical protein
JJACFKPL_00732	18.0932	3.14084	0.728122	4.31362	1.60604e-05	9.32289e-05	CDS	513				hypothetical protein
JJACFKPL_01867	1796.97	3.13696	0.365928	8.57261	1.01162e-17	4.37757e-16	CDS	1476	aldA	1.2.1.3		Putative aldehyde dehydrogenase AldA
JJACFKPL_00812	7.24623	3.12754	0.838261	3.73099	0.000190733	0.000844546	CDS	750	ssuC_1		COG0600	Putative aliphatic sulfonates transport permease protein SsuC
JJACFKPL_00731	44.5635	3.11377	0.486849	6.39576	1.59748e-10	2.37625e-09	CDS	480				hypothetical protein
JJACFKPL_00697	7.84328	3.0973	1.01314	3.05712	0.00223474	0.00739991	CDS	168				hypothetical protein
JJACFKPL_01810	720.494	3.09173	0.300453	10.2902	7.79879e-25	6.7495e-23	CDS	1383	codB		COG1457	Cytosine permease
JJACFKPL_00778	10.7029	3.05933	1.05287	2.9057	0.00366432	0.0113445	CDS	609				hypothetical protein
JJACFKPL_00909	570.915	3.02219	0.202479	14.926	2.23405e-50	8.50727e-48	CDS	657	dsbL_2		COG0526	Thiol:disulfide interchange protein DsbL
JJACFKPL_00908	448.717	3.01872	0.237222	12.7253	4.2791e-37	7.40674e-35	CDS	621	dsbI		COG1495	Protein-disulfide oxidoreductase DsbI
JJACFKPL_00890	9.96715	3.01089	0.967737	3.11127	0.00186286	0.00629998	CDS	216				hypothetical protein
JJACFKPL_00066	3.33773	3.00838	1.0511	2.86213	0.004208	0.0127377	CDS	279	cas2	3.1.-.-		CRISPR-associated endoribonuclease Cas2
JJACFKPL_00742	26.3528	2.95697	0.865855	3.41509	0.00063762	0.002498	CDS	348				hypothetical protein
JJACFKPL_00699	146.663	2.94044	0.382776	7.68189	1.56757e-14	4.20374e-13	CDS	894				hypothetical protein
JJACFKPL_01809	405.361	2.93449	0.365229	8.03467	9.38313e-16	2.92877e-14	CDS	774	crnA	3.5.2.10		Creatinine amidohydrolase
JJACFKPL_00733	19.6071	2.89628	0.628926	4.60512	4.12228e-06	2.72529e-05	CDS	261				hypothetical protein
JJACFKPL_01715	865.435	2.88944	0.341113	8.47064	2.4405e-17	9.88664e-16	CDS	942				hypothetical protein
JJACFKPL_01716	233.726	2.87364	0.437437	6.56927	5.05629e-11	8.29929e-10	CDS	2067				hypothetical protein
JJACFKPL_00069	150.147	2.86709	0.349414	8.20542	2.29784e-16	7.74163e-15	CDS	174				hypothetical protein
JJACFKPL_01949	5.31029	2.86373	1.12459	2.54647	0.0108817	0.0288161	CDS	423				hypothetical protein
JJACFKPL_01356	7.23948	2.84266	1.17851	2.41208	0.0158617	0.0396856	CDS	366				hypothetical protein
JJACFKPL_01337	19.6702	2.80651	0.538226	5.21437	1.84441e-07	1.61832e-06	CDS	726	ssuC_2		COG0600	Putative aliphatic sulfonates transport permease protein SsuC
JJACFKPL_01013	1818.56	2.8023	0.473404	5.91947	3.22983e-09	3.98672e-08	CDS	1566		1.3.5.4	COG1053	Fumarate reductase flavoprotein subunit
JJACFKPL_00217	5.54869	2.79776	0.97347	2.87401	0.00405295	0.0123469	CDS	351				hypothetical protein
JJACFKPL_00779	36.6919	2.74088	0.564432	4.856	1.19783e-06	9.08631e-06	CDS	1260				hypothetical protein
JJACFKPL_00776	10.3476	2.72631	1.05754	2.57798	0.00993793	0.0267635	CDS	369				hypothetical protein
JJACFKPL_00753	23.2127	2.72258	0.783421	3.47524	0.000510397	0.00204589	CDS	909				hypothetical protein
JJACFKPL_00861	288.426	2.69724	0.427508	6.30921	2.80459e-10	3.92643e-09	CDS	993	dctP		COG1638	C4-dicarboxylate-binding periplasmic protein DctP
JJACFKPL_01012	314.513	2.67828	0.452636	5.91707	3.27719e-09	3.99985e-08	CDS	420	mopA		COG2005	Molybdenum-pterin-binding protein MopA
JJACFKPL_00624	103.642	2.67446	0.347498	7.69633	1.40033e-14	3.80891e-13	CDS	405				hypothetical protein
JJACFKPL_00689	38.958	2.66129	0.415875	6.39926	1.56133e-10	2.34076e-09	CDS	1152	epsN	2.6.1.-	COG0399	Putative pyridoxal phosphate-dependent aminotransferase EpsN
JJACFKPL_00766	322.721	2.64379	0.412261	6.41289	1.42787e-10	2.1823e-09	CDS	984				hypothetical protein
JJACFKPL_01151	104.272	2.64329	0.237116	11.1477	7.34864e-29	7.77323e-27	CDS	996	nqo8	7.1.1.-	COG1005	NADH-quinone oxidoreductase subunit 8
JJACFKPL_00953	14.2081	2.61474	0.888557	2.94268	0.00325386	0.0103256	CDS	1428	sasA_2	2.7.-.-		Adaptive-response sensory-kinase SasA
JJACFKPL_01800	94.396	2.59204	0.418235	6.19756	5.7346e-10	7.74374e-09	CDS	1053	flgI			Flagellar P-ring protein
JJACFKPL_00327	6.97867	2.56652	0.892997	2.87405	0.00405243	0.0123469	CDS	108				hypothetical protein
JJACFKPL_01370	4273.11	2.54502	0.323734	7.86147	3.79653e-15	1.09524e-13	CDS	1773	fdhF_4	1.17.1.9	COG0243	Formate dehydrogenase H
JJACFKPL_00703	157.471	2.53611	0.362054	7.00479	2.47365e-12	5.06433e-11	CDS	885				hypothetical protein
JJACFKPL_01852	129.451	2.51944	0.506921	4.97008	6.69242e-07	5.39931e-06	CDS	207				hypothetical protein
JJACFKPL_00068	356.34	2.51682	0.331538	7.59135	3.16586e-14	8.14567e-13	CDS	279				hypothetical protein
JJACFKPL_00759	10.8326	2.51563	0.918943	2.73752	0.00619037	0.0176974	CDS	1290				hypothetical protein
JJACFKPL_00154	421.066	2.49571	0.43715	5.70903	1.13622e-08	1.30323e-07	CDS	462				hypothetical protein
JJACFKPL_00447	82.7052	2.49104	0.497405	5.00807	5.49794e-07	4.49274e-06	CDS	1044				hypothetical protein
JJACFKPL_01008	37.4565	2.49085	0.340133	7.32316	2.42192e-13	5.55581e-12	CDS	453	lspA	3.4.23.36	COG0597	Lipoprotein signal peptidase
JJACFKPL_01336	21.7418	2.4841	0.550302	4.51406	6.35974e-06	3.95717e-05	CDS	918				hypothetical protein
JJACFKPL_01340	39.9591	2.45812	0.51634	4.76067	1.92955e-06	1.37084e-05	CDS	1809				hypothetical protein
JJACFKPL_01405	75.7573	2.4515	0.511351	4.79416	1.63356e-06	1.18714e-05	CDS	684				hypothetical protein
JJACFKPL_01144	36.6415	2.4507	0.386703	6.33742	2.33646e-10	3.34483e-09	CDS	390	ndhC	7.1.1.-		NAD(P)H-quinone oxidoreductase subunit 3, chloroplastic
JJACFKPL_00039	35.0658	2.43929	0.405711	6.01239	1.82812e-09	2.33606e-08	CDS	423				hypothetical protein
JJACFKPL_01803	27.2394	2.40573	0.54084	4.44815	8.66142e-06	5.28569e-05	CDS	432				hypothetical protein
JJACFKPL_00852	44.3201	2.39829	0.379704	6.31621	2.68064e-10	3.7807e-09	CDS	384	thiE_1	2.5.1.3		Thiamine-phosphate synthase
JJACFKPL_01638	2789.61	2.39476	0.468696	5.10942	3.23156e-07	2.74683e-06	CDS	435	dps	1.16.-.-	COG0783	DNA protection during starvation protein
JJACFKPL_01639	74.2502	2.38434	0.340017	7.01242	2.34223e-12	4.8474e-11	CDS	588				hypothetical protein
JJACFKPL_01801	12.8753	2.36312	0.631064	3.74466	0.000180641	0.000809272	CDS	300				hypothetical protein
JJACFKPL_00954	23.3328	2.36152	0.662666	3.56367	0.000365706	0.00151371	CDS	690	qseB			Transcriptional regulatory protein QseB
JJACFKPL_01543	7.59709	2.3295	0.711533	3.27391	0.0010607	0.00386151	CDS	831				hypothetical protein
JJACFKPL_00769	35.1595	2.32139	0.756873	3.06708	0.00216163	0.00718281	CDS	1794				hypothetical protein
JJACFKPL_01191	13.181	2.30537	0.93362	2.46927	0.0135387	0.0346941	CDS	342				hypothetical protein
JJACFKPL_01585	11.0971	2.3016	0.614998	3.74246	0.000182231	0.000812571	CDS	468	napF_2			Ferredoxin-type protein NapF
JJACFKPL_01924	60.6213	2.29563	0.357482	6.42168	1.34777e-10	2.1034e-09	CDS	1929	macB	3.6.3.-	COG0577	Macrolide export ATP-binding/permease protein MacB
JJACFKPL_00898	65.7864	2.28924	0.438451	5.2212	1.77769e-07	1.567e-06	CDS	1407				hypothetical protein
JJACFKPL_00565	5.08669	2.28077	0.969721	2.35199	0.0186733	0.0455236	CDS	333				hypothetical protein
JJACFKPL_00547	6.21218	2.27416	0.749406	3.03462	0.0024084	0.00787901	CDS	528				hypothetical protein
JJACFKPL_00300	13.1401	2.26961	0.576561	3.93646	8.26912e-05	0.000396584	CDS	399				hypothetical protein
JJACFKPL_01339	1949.4	2.25967	0.283044	7.98347	1.42277e-15	4.36929e-14	CDS	1836	assT_2	2.8.2.22		Arylsulfate sulfotransferase AssT
JJACFKPL_01946	1057.86	2.25684	0.482095	4.68131	2.85049e-06	1.93833e-05	CDS	858	sdhE	1.3.5.-	COG2048	8-methylmenaquinol:fumarate reductase membrane anchor subunit
JJACFKPL_00335	149.393	2.2498	0.312625	7.1965	6.17775e-13	1.36772e-11	CDS	411				hypothetical protein
JJACFKPL_01474	76.1129	2.23971	0.246877	9.07219	1.16646e-19	6.53218e-18	CDS	1041				hypothetical protein
JJACFKPL_00755	12.6959	2.21432	0.877245	2.52418	0.0115969	0.030498	CDS	612				hypothetical protein
JJACFKPL_01281	18.1309	2.20652	0.758749	2.9081	0.00363627	0.011276	CDS	540				hypothetical protein
JJACFKPL_01531	22.5678	2.20303	0.527018	4.18018	2.91273e-05	0.000157552	CDS	1107		4.1.2.42		D-threonine aldolase
JJACFKPL_00641	32.6144	2.20203	0.348612	6.31656	2.67444e-10	3.7807e-09	CDS	267	fliQ		COG1987	Flagellar biosynthetic protein FliQ
JJACFKPL_00811	5.39147	2.16741	0.873905	2.48014	0.013133	0.0339285	CDS	693	fbpC2	7.2.2.7	COG3842	Fe(3+) ions import ATP-binding protein FbpC 2
JJACFKPL_00191	250.762	2.15971	0.344415	6.27067	3.59502e-10	4.99629e-09	CDS	1314				hypothetical protein
JJACFKPL_00710	410.261	2.15621	0.281008	7.67312	1.67867e-14	4.43914e-13	CDS	6105				hypothetical protein
JJACFKPL_00589	884.498	2.13939	0.211653	10.108	5.09124e-24	3.87749e-22	CDS	522	tpd		COG3470	34 kDa membrane antigen
JJACFKPL_00104	159.619	2.13626	0.333147	6.41237	1.43271e-10	2.1823e-09	CDS	1005				hypothetical protein
JJACFKPL_00492	1279.57	2.13047	0.258087	8.25484	1.52101e-16	5.56922e-15	CDS	600	ahpC	1.11.1.15	COG0450	Alkyl hydroperoxide reductase C
JJACFKPL_01005	193.881	2.12372	0.285868	7.429	1.0942e-13	2.67098e-12	CDS	546				hypothetical protein
JJACFKPL_01369	651.241	2.11741	0.248055	8.53605	1.38893e-17	5.87673e-16	CDS	423	fdhF_3	1.17.1.9	COG0243	Formate dehydrogenase H
JJACFKPL_00724	11.308	2.11542	0.728316	2.90453	0.00367801	0.0113684	CDS	483	ywnH	2.3.1.183	COG1247	Putative phosphinothricin acetyltransferase YwnH
JJACFKPL_00053	75.2159	2.11349	0.273154	7.73736	1.01504e-14	2.84212e-13	CDS	1191				hypothetical protein
JJACFKPL_01338	12.8443	2.08404	0.512624	4.06543	4.79436e-05	0.000246715	CDS	744	nrtD	7.3.2.4	COG1116	Nitrate import ATP-binding protein NrtD
JJACFKPL_01006	195.662	2.08386	0.301638	6.90849	4.8983e-12	9.51671e-11	CDS	435				hypothetical protein
JJACFKPL_01806	1133.29	2.08145	0.368021	5.6558	1.55123e-08	1.69744e-07	CDS	537	sodC	1.15.1.1	COG2032	Superoxide dismutase [Cu-Zn]
JJACFKPL_01772	409.8	2.073	0.179183	11.5692	5.90572e-31	7.49633e-29	CDS	1404				hypothetical protein
JJACFKPL_00377	79.3115	2.07119	0.574477	3.60535	0.000311733	0.00132783	CDS	639	fnr		COG0664	Anaerobic regulatory protein
JJACFKPL_01561	66.0953	2.06753	0.305884	6.7592	1.38759e-11	2.49243e-10	CDS	1218		3.5.4.40	COG0402	Aminodeoxyfutalosine deaminase
JJACFKPL_01749	47.1037	2.05202	0.405863	5.05594	4.28277e-07	3.59225e-06	CDS	339				hypothetical protein
JJACFKPL_00690	33.2091	2.04914	0.49098	4.17357	2.99868e-05	0.000161742	CDS	1188	pglF_1	4.2.1.135	COG1086	UDP-N-acetyl-alpha-D-glucosamine C6 dehydratase
JJACFKPL_00983	420.591	2.04126	0.25398	8.03706	9.20204e-16	2.92011e-14	CDS	192	rpmI		COG0291	50S ribosomal protein L35
JJACFKPL_00436	850.503	2.0327	0.232129	8.75674	2.00976e-18	1.03421e-16	CDS	885	lpxC	3.5.1.108	COG0774	UDP-3-O-acyl-N-acetylglucosamine deacetylase
JJACFKPL_01501	117.144	2.02257	0.380615	5.31395	1.07273e-07	9.91498e-07	CDS	1023	namA	1.6.99.1	COG1902	NADPH dehydrogenase
JJACFKPL_00622	1258.19	2.02049	0.234232	8.62605	6.35062e-18	2.87895e-16	CDS	1533	appA			Oligopeptide-binding protein AppA
JJACFKPL_01404	71.9297	2.01976	0.445201	4.53674	5.71299e-06	3.58994e-05	CDS	1140				hypothetical protein
JJACFKPL_00204	194.276	2.01931	0.219419	9.20298	3.48171e-20	2.13844e-18	CDS	1728	dsbD	1.8.1.8	COG4232	Thiol:disulfide interchange protein DsbD
JJACFKPL_00420	138.098	2.01714	0.299213	6.74149	1.5677e-11	2.78962e-10	CDS	1389	dctM_1		COG1593	C4-dicarboxylate TRAP transporter large permease protein DctM
JJACFKPL_00602	324.195	2.01594	0.198242	10.1691	2.72471e-24	2.25558e-22	CDS	633				hypothetical protein
JJACFKPL_00649	105.446	2.01473	0.381768	5.27738	1.31045e-07	1.17694e-06	CDS	738	ttrB		COG0437	Tetrathionate reductase subunit B
JJACFKPL_01947	860.363	2.0077	0.504911	3.97634	6.99826e-05	0.000341659	CDS	966	sdhB	1.3.5.-	COG0479	8-methylmenaquinol:fumarate reductase iron-sulfur subunit
JJACFKPL_00711	110.927	2.00331	0.305653	6.55419	5.59444e-11	9.02695e-10	CDS	375	yabJ_2	3.5.99.10	COG0251	2-iminobutanoate/2-iminopropanoate deaminase
JJACFKPL_00936	261.47	2.00024	0.253814	7.88075	3.25421e-15	9.53232e-14	CDS	861	rsmA	2.1.1.182	COG0030	Ribosomal RNA small subunit methyltransferase A
JJACFKPL_01709	37.2325	1.99388	0.400212	4.98205	6.29141e-07	5.09738e-06	CDS	669	glnP		COG0765	putative glutamine ABC transporter permease protein GlnP
JJACFKPL_00607	51.5357	1.9933	0.350177	5.69227	1.25364e-08	1.42037e-07	CDS	642		3.6.1.66	COG0127	dITP/XTP pyrophosphatase
JJACFKPL_00648	429.238	1.98918	0.329108	6.04415	1.50203e-09	1.94549e-08	CDS	2991	ttrA	1.8.-.-	COG0243	Tetrathionate reductase subunit A
JJACFKPL_00632	6.51391	1.98102	0.855558	2.31547	0.0205871	0.0495547	CDS	531				hypothetical protein
JJACFKPL_01761	19.1973	1.98035	0.464475	4.26364	2.01125e-05	0.000113971	CDS	444				hypothetical protein
JJACFKPL_01582	1472.36	1.97906	0.251056	7.88294	3.19773e-15	9.51326e-14	CDS	768	napG_2		COG1145	Ferredoxin-type protein NapG
JJACFKPL_01022	30.5338	1.97783	0.413895	4.77857	1.76546e-06	1.2637e-05	CDS	360				hypothetical protein
JJACFKPL_00557	54.182	1.97683	0.300877	6.57021	5.02428e-11	8.29929e-10	CDS	1242		3.-.-.-	COG0624	putative hydrolase
JJACFKPL_00224	97.6661	1.96253	0.361964	5.42189	5.89711e-08	5.80423e-07	CDS	405	iscR			HTH-type transcriptional regulator IscR
JJACFKPL_01557	275.32	1.94089	0.299445	6.48161	9.07474e-11	1.43986e-09	CDS	405				hypothetical protein
JJACFKPL_01798	28.7056	1.93617	0.479222	4.04024	5.33957e-05	0.000270387	CDS	345				hypothetical protein
JJACFKPL_01630	19.9915	1.93344	0.580045	3.33325	0.000858369	0.00324917	CDS	390				hypothetical protein
JJACFKPL_01053	545.812	1.92822	0.20287	9.5047	2.00623e-21	1.36423e-19	CDS	2442	dorA_2	1.7.2.3	COG0243	Dimethyl sulfoxide/trimethylamine N-oxide reductase
JJACFKPL_00422	98.2847	1.92333	0.379255	5.07132	3.95056e-07	3.32826e-06	CDS	1353				hypothetical protein
JJACFKPL_01583	1428.87	1.92017	0.232593	8.2555	1.51263e-16	5.56922e-15	CDS	792	napH_2		COG0348	Ferredoxin-type protein NapH
JJACFKPL_01208	10.1986	1.91461	0.682215	2.80647	0.0050088	0.0146719	CDS	507				hypothetical protein
JJACFKPL_00124	1058.62	1.8994	0.304538	6.23697	4.46129e-10	6.15529e-09	CDS	303			COG2863	Cytochrome c-553
JJACFKPL_00192	976.781	1.89714	0.155851	12.1728	4.3396e-34	6.35584e-32	CDS	1065	fba	4.1.2.13	COG0191	Fructose-bisphosphate aldolase
JJACFKPL_01788	191.018	1.8934	0.220654	8.58085	9.41774e-18	4.17009e-16	CDS	1809	ubiD	4.1.1.98		3-octaprenyl-4-hydroxybenzoate carboxy-lyase
JJACFKPL_00772	17.2129	1.89191	0.792197	2.38818	0.0169321	0.0420322	CDS	387				hypothetical protein
JJACFKPL_00863	494.784	1.89152	0.330856	5.71707	1.0838e-08	1.25063e-07	CDS	1167	patB	4.4.1.13	COG1168	Cystathionine beta-lyase PatB
JJACFKPL_00007	36.3673	1.88891	0.58019	3.25568	0.00113121	0.00407149	CDS	570	yohD		COG0586	Inner membrane protein YohD
JJACFKPL_00677	32.9044	1.88178	0.332613	5.65758	1.53525e-08	1.68966e-07	CDS	354	crcB			Putative fluoride ion transporter CrcB
JJACFKPL_01310	32.6814	1.87383	0.655772	2.85745	0.00427062	0.0128863	CDS	1686				hypothetical protein
JJACFKPL_00606	16.2376	1.86887	0.572093	3.26672	0.00108803	0.00393094	CDS	723				hypothetical protein
JJACFKPL_01869	92.251	1.86629	0.284037	6.57059	5.01167e-11	8.29929e-10	CDS	663	mprA		COG0745	Response regulator MprA
JJACFKPL_00540	20.2211	1.85522	0.539534	3.43855	0.000584836	0.00231022	CDS	288	relE	3.1.-.-	COG2026	mRNA interferase toxin RelE
JJACFKPL_00546	17.0125	1.85331	0.691078	2.68177	0.00732343	0.0203857	CDS	1758	ifcA_1	1.3.5.4	COG1053	Fumarate reductase flavoprotein subunit
JJACFKPL_00663	221.237	1.83293	0.341589	5.36588	8.05544e-08	7.55545e-07	CDS	603				hypothetical protein
JJACFKPL_01426	921.216	1.83276	0.264496	6.92923	4.23132e-12	8.39212e-11	CDS	819	fabI	1.3.1.9	COG0623	Enoyl-[acyl-carrier-protein] reductase [NADH] FabI
JJACFKPL_00857	269.415	1.82856	0.243947	7.4957	6.59434e-14	1.65206e-12	CDS	1095				hypothetical protein
JJACFKPL_01156	167.511	1.82632	0.311314	5.8665	4.45092e-09	5.3978e-08	CDS	1512	nuoM	7.1.1.-	COG1008	NADH-quinone oxidoreductase subunit M
JJACFKPL_00421	19.5347	1.82474	0.5066	3.60194	0.000315849	0.00134236	CDS	510				hypothetical protein
JJACFKPL_00998	15.8529	1.82121	0.493891	3.68748	0.000226484	0.000993607	CDS	576				hypothetical protein
JJACFKPL_00907	68.1833	1.81795	0.375216	4.84507	1.26568e-06	9.53332e-06	CDS	1650				hypothetical protein
JJACFKPL_01268	145.711	1.81704	0.323156	5.62278	1.87905e-08	2.03279e-07	CDS	501	yfkO	1.-.-.-	COG0778	Putative NAD(P)H nitroreductase YfkO
JJACFKPL_01724	701.234	1.81616	0.221569	8.19681	2.46853e-16	8.10358e-15	CDS	1941			COG1292	Glycine betaine transporter
JJACFKPL_01962	58.392	1.81571	0.324524	5.595	2.2062e-08	2.30803e-07	CDS	240	hypC		COG0298	Hydrogenase maturation factor HypC
JJACFKPL_00050	15.4862	1.81267	0.568935	3.18607	0.00144219	0.00501451	CDS	459	ogt	2.1.1.63	COG0350	Methylated-DNA--protein-cysteine methyltransferase, constitutive
JJACFKPL_00977	15.5592	1.80886	0.513572	3.52212	0.000428111	0.00174544	CDS	219				hypothetical protein
JJACFKPL_01750	61.0528	1.80764	0.352283	5.13123	2.87861e-07	2.46886e-06	CDS	1191				hypothetical protein
JJACFKPL_00884	32.3763	1.80354	0.545335	3.30722	0.000942281	0.00350411	CDS	384				hypothetical protein
JJACFKPL_01331	173.355	1.80329	0.207035	8.71006	3.03719e-18	1.48277e-16	CDS	627	upp	2.4.2.9		Uracil phosphoribosyltransferase
JJACFKPL_00298	331.417	1.80294	0.218623	8.24682	1.62667e-16	5.84374e-15	CDS	762				hypothetical protein
JJACFKPL_01789	93.0565	1.79818	0.270138	6.65653	2.80361e-11	4.89731e-10	CDS	1020				hypothetical protein
JJACFKPL_00506	148.852	1.79206	0.202622	8.84438	9.20412e-19	5.00704e-17	CDS	1605	trpGD		COG0512	Bifunctional protein TrpGD
JJACFKPL_00185	76.4269	1.78665	0.508092	3.51638	0.000437466	0.00177598	CDS	810	flgG_2		COG4786	Flagellar basal-body rod protein FlgG
JJACFKPL_01273	127.445	1.78551	0.269297	6.63027	3.35062e-11	5.79962e-10	CDS	1140	nspC	4.1.1.96		Carboxynorspermidine/carboxyspermidine decarboxylase
JJACFKPL_01057	118.793	1.78521	0.579481	3.0807	0.00206515	0.00688626	CDS	1401				hypothetical protein
JJACFKPL_01071	216.382	1.78439	0.260307	6.85495	7.13358e-12	1.3316e-10	CDS	447				hypothetical protein
JJACFKPL_01646	10.0482	1.77763	0.726306	2.44749	0.0143855	0.0366175	CDS	468	pgpA	3.1.3.27	COG1267	Phosphatidylglycerophosphatase A
JJACFKPL_00555	35.2638	1.77355	0.459926	3.85616	0.000115184	0.000540085	CDS	699	pepE	3.4.13.21	COG3340	Peptidase E
JJACFKPL_00588	110.265	1.77259	0.446731	3.96792	7.25039e-05	0.000353063	CDS	1380				hypothetical protein
JJACFKPL_00151	78.3543	1.76596	0.447574	3.94562	7.95941e-05	0.000383664	CDS	501	flgC		COG1558	Flagellar basal-body rod protein FlgC
JJACFKPL_01574	15.3152	1.76148	0.481236	3.66032	0.000251897	0.00108756	CDS	384				hypothetical protein
JJACFKPL_01718	12.4797	1.7567	0.614257	2.85988	0.00423801	0.0128082	CDS	684				hypothetical protein
JJACFKPL_00486	267.17	1.75328	0.312951	5.60242	2.1138e-08	2.23593e-07	CDS	285				hypothetical protein
JJACFKPL_01479	58.8921	1.75272	0.330264	5.30702	1.1143e-07	1.02494e-06	CDS	2130	pglB_1	2.4.99.19	COG1287	Undecaprenyl-diphosphooligosaccharide--protein glycotransferase
JJACFKPL_00150	62.604	1.75236	0.496113	3.53218	0.000412152	0.00169203	CDS	435	flgB		COG1815	Flagellar basal body rod protein FlgB
JJACFKPL_00794	374.163	1.7479	0.280417	6.23324	4.56896e-10	6.25848e-09	CDS	756				hypothetical protein
JJACFKPL_01528	44.3203	1.74648	0.527197	3.31276	0.000923797	0.00344209	CDS	207				hypothetical protein
JJACFKPL_01886	261.85	1.74369	0.21207	8.22225	1.99713e-16	6.91369e-15	CDS	534	hslV	3.4.25.2	COG5405	ATP-dependent protease subunit HslV
JJACFKPL_01661	428.173	1.73986	0.154323	11.2741	1.76143e-29	1.9728e-27	CDS	1812	glmS	2.6.1.16	COG0449	Glutamine--fructose-6-phosphate aminotransferase [isomerizing]
JJACFKPL_00865	192.134	1.73918	0.180522	9.63421	5.73326e-22	4.19851e-20	CDS	1143	metC	4.4.1.13	COG0626	Cystathionine beta-lyase
JJACFKPL_00329	57.3912	1.73221	0.300344	5.7674	8.05022e-09	9.52026e-08	CDS	741				hypothetical protein
JJACFKPL_01025	15.0213	1.7249	0.505033	3.41543	0.000636823	0.002498	CDS	783	mntB		COG1121	Manganese transport system ATP-binding protein MntB
JJACFKPL_00021	26.7302	1.72378	0.400291	4.30632	1.6599e-05	9.57104e-05	CDS	987				hypothetical protein
JJACFKPL_01258	6436.56	1.72376	0.325772	5.29129	1.21457e-07	1.09666e-06	CDS	1014	oprF		COG2885	Outer membrane porin F
JJACFKPL_00554	483.824	1.72291	0.233861	7.36723	1.74205e-13	4.04495e-12	CDS	1311	dcuD		COG3069	Putative cryptic C4-dicarboxylate transporter DcuD
JJACFKPL_00264	369.835	1.72247	0.325525	5.29137	1.21406e-07	1.09666e-06	CDS	1257	cheB_1	3.5.1.44		Protein-glutamate methylesterase/protein-glutamine glutaminase
JJACFKPL_00087	954.2	1.7154	0.293797	5.83873	5.25988e-09	6.33849e-08	CDS	1431	glnA	6.3.1.2	COG0174	Glutamine synthetase
JJACFKPL_01929	11.0516	1.71007	0.600792	2.84637	0.00442213	0.0131971	CDS	576				hypothetical protein
JJACFKPL_00355	28.627	1.70863	0.454744	3.75735	0.00017172	0.000772944	CDS	777	surE	3.1.3.5	COG0496	5'-nucleotidase SurE
JJACFKPL_00041	69.5	1.70806	0.288589	5.91867	3.24549e-09	3.98672e-08	CDS	696				hypothetical protein
JJACFKPL_01383	30.0122	1.70226	0.365528	4.657	3.20855e-06	2.16634e-05	CDS	855				hypothetical protein
JJACFKPL_01963	270.814	1.70183	0.223873	7.60176	2.92123e-14	7.6192e-13	CDS	813	hypB		COG0378	Hydrogenase/urease maturation factor HypB
JJACFKPL_00483	31.3927	1.70099	0.413135	4.11726	3.83398e-05	0.000202213	CDS	1275				hypothetical protein
JJACFKPL_00651	372.91	1.6985	0.177795	9.55316	1.25798e-21	8.87108e-20	CDS	1395	ygbN		COG2610	Inner membrane permease YgbN
JJACFKPL_00509	234.995	1.69749	0.260712	6.51099	7.46557e-11	1.19449e-09	CDS	672	regX3_1		COG0745	Sensory transduction protein regX3
JJACFKPL_01925	19.6256	1.69592	0.663176	2.55726	0.0105499	0.0280545	CDS	1347	tdeA		COG1538	Toxin and drug export protein A
JJACFKPL_00424	82.0294	1.69529	0.369092	4.59314	4.36633e-06	2.86672e-05	CDS	1344				hypothetical protein
JJACFKPL_00553	136.584	1.69294	0.231844	7.30207	2.83378e-13	6.42323e-12	CDS	1224	pepT	3.4.11.4	COG2195	Peptidase T
JJACFKPL_01155	129.532	1.69223	0.245488	6.89333	5.45002e-12	1.03768e-10	CDS	1839	nuoL	7.1.1.-	COG1009	NADH-quinone oxidoreductase subunit L
JJACFKPL_01392	17.8879	1.69207	0.659068	2.56737	0.0102474	0.0273647	CDS	762	fliR		COG1684	Flagellar biosynthetic protein FliR
JJACFKPL_00166	60.912	1.68796	0.318585	5.29831	1.16881e-07	1.06991e-06	CDS	480	trmL	2.1.1.207	COG0219	tRNA (cytidine(34)-2'-O)-methyltransferase
JJACFKPL_01319	210.782	1.68506	0.313351	5.37755	7.55068e-08	7.18825e-07	CDS	1539	urdA	1.3.99.33	COG1053	Urocanate reductase
JJACFKPL_01078	324.17	1.68211	0.247357	6.80034	1.04373e-11	1.89262e-10	CDS	681	rlmB	2.1.1.185		23S rRNA (guanosine-2'-O-)-methyltransferase RlmB
JJACFKPL_00349	290.572	1.68007	0.221613	7.5811	3.42633e-14	8.69831e-13	CDS	498	cheW		COG0835	Chemotaxis protein CheW
JJACFKPL_01301	16.9583	1.66941	0.573416	2.91133	0.00359888	0.0111783	CDS	747				hypothetical protein
JJACFKPL_01710	33.9063	1.66746	0.428441	3.89191	9.94572e-05	0.000473416	CDS	654				hypothetical protein
JJACFKPL_00269	33.0761	1.66675	0.520618	3.20149	0.00136719	0.00479396	CDS	138				hypothetical protein
JJACFKPL_01958	13.3891	1.66481	0.671415	2.47955	0.0131547	0.0339384	CDS	564				hypothetical protein
JJACFKPL_00184	80.3804	1.66153	0.347239	4.78498	1.71002e-06	1.23269e-05	CDS	786	flgG_1		COG4786	Flagellar basal-body rod protein FlgG
JJACFKPL_01421	31.497	1.66133	0.295827	5.61587	1.95573e-08	2.10379e-07	CDS	984				hypothetical protein
JJACFKPL_01457	45.7661	1.65971	0.433059	3.83253	0.000126834	0.000587572	CDS	246				hypothetical protein
JJACFKPL_01573	67.4603	1.65664	0.266034	6.22716	4.74966e-10	6.45954e-09	CDS	1023	mnmA_2	2.8.1.13		tRNA-specific 2-thiouridylase MnmA
JJACFKPL_01063	225.681	1.65112	0.213816	7.72216	1.14373e-14	3.15604e-13	CDS	669			COG1462	Putative lipoprotein/NMB1164
JJACFKPL_00853	281.927	1.6453	0.257648	6.38584	1.70462e-10	2.51596e-09	CDS	699	ybhL		COG0670	Inner membrane protein YbhL
JJACFKPL_01945	176.973	1.64337	0.272706	6.02615	1.67913e-09	2.16018e-08	CDS	4704				hypothetical protein
JJACFKPL_00187	1114.26	1.6378	0.21957	7.45911	8.71077e-14	2.15393e-12	CDS	756	flaC			Secreted flagellin C
JJACFKPL_00203	341.898	1.63656	0.3113	5.25717	1.46292e-07	1.3077e-06	CDS	810	ppk2	2.7.4.1	COG2326	Polyphosphate:ADP/GDP phosphotransferase
JJACFKPL_00418	1106.99	1.62723	0.252444	6.44592	1.14898e-10	1.80799e-09	CDS	1578	pckA	4.1.1.49	COG1866	Phosphoenolpyruvate carboxykinase (ATP)
JJACFKPL_01973	43.5794	1.62165	0.349338	4.64208	3.44919e-06	2.32059e-05	CDS	708	flgH			Flagellar L-ring protein
JJACFKPL_01521	60.0525	1.62023	0.398605	4.06476	4.80826e-05	0.000246763	CDS	711	artQ		COG0765	Arginine transport system permease protein ArtQ
JJACFKPL_01145	56.9666	1.62009	0.322172	5.02864	4.93961e-07	4.07143e-06	CDS	513	nqo6	7.1.1.-	COG0377	NADH-quinone oxidoreductase subunit 6
JJACFKPL_01089	83.7524	1.61797	0.201081	8.04633	8.53166e-16	2.75327e-14	CDS	861	COQ2	2.5.1.39		4-hydroxybenzoate polyprenyltransferase, mitochondrial
JJACFKPL_01637	157.94	1.61608	0.422676	3.82345	0.000131598	0.000606688	CDS	378				hypothetical protein
JJACFKPL_01799	21.7425	1.61598	0.529359	3.05272	0.00226779	0.00748333	CDS	567				hypothetical protein
JJACFKPL_01333	20.0216	1.61293	0.470163	3.43058	0.000602282	0.00236931	CDS	273			COG2732	Barstar
JJACFKPL_01153	42.3583	1.60925	0.47533	3.38555	0.000710362	0.00274904	CDS	537	nuoJ	7.1.1.-	COG0839	NADH-quinone oxidoreductase subunit J
JJACFKPL_00900	441.762	1.6083	0.373373	4.30749	1.65117e-05	9.55571e-05	CDS	1035	ansA_2	3.5.1.1	COG0252	L-asparaginase
JJACFKPL_01850	39.818	1.60099	0.351426	4.5557	5.2211e-06	3.35843e-05	CDS	570				hypothetical protein
JJACFKPL_01492	52.6542	1.59954	0.396689	4.03223	5.52502e-05	0.000278297	CDS	897				hypothetical protein
JJACFKPL_01622	72.0631	1.59743	0.351833	4.54032	5.61678e-06	3.54118e-05	CDS	180				hypothetical protein
JJACFKPL_00036	1113.37	1.59722	0.215673	7.40574	1.30419e-13	3.10398e-12	CDS	2568	torZ_1	1.7.2.3	COG0243	Trimethylamine-N-oxide reductase 2
JJACFKPL_01361	652.125	1.59168	0.228179	6.97558	3.04603e-12	6.10488e-11	CDS	642	fdhB1_2		COG0437	Formate dehydrogenase iron-sulfur subunit
JJACFKPL_01157	50.5863	1.59109	0.39639	4.01396	5.97076e-05	0.000297523	CDS	1491	ndhB	7.1.1.-		NAD(P)H-quinone oxidoreductase subunit 2, chloroplastic
JJACFKPL_00182	19.0811	1.58726	0.559002	2.83944	0.00451923	0.0134447	CDS	744	hcpC_2	3.5.2.6	COG0790	Putative beta-lactamase HcpC
JJACFKPL_01510	24.1158	1.58649	0.491376	3.22868	0.00124365	0.0044426	CDS	816	lgt	2.5.1.145	COG0682	Phosphatidylglycerol--prolipoprotein diacylglyceryl transferase
JJACFKPL_01487	26.101	1.58562	0.492969	3.21647	0.00129777	0.00458434	CDS	1116	pglA	2.4.1.290		N,N'-diacetylbacillosaminyl-diphospho-undecaprenol alpha-1,3-N-acetylgalactosaminyltransferase
JJACFKPL_01907	86.1362	1.58417	0.350708	4.51708	6.26987e-06	3.91404e-05	CDS	735				hypothetical protein
JJACFKPL_01631	186.377	1.58415	0.289609	5.46995	4.50154e-08	4.53488e-07	CDS	1413	nhaC		COG1757	Na(+)/H(+) antiporter NhaC
JJACFKPL_00478	14.3191	1.58117	0.61677	2.56364	0.0103582	0.0275833	CDS	1074	flhB_2		COG1377	Flagellar biosynthetic protein FlhB
JJACFKPL_01330	750.496	1.57593	0.189794	8.30336	1.01209e-16	3.85402e-15	CDS	1254	maeB	1.1.1.40	COG0281	NADP-dependent malic enzyme
JJACFKPL_01453	9.29525	1.57329	0.647791	2.4287	0.0151532	0.0381131	CDS	153				hypothetical protein
JJACFKPL_01480	29.3103	1.5703	0.378957	4.14373	3.41699e-05	0.00018173	CDS	1518	epsK			putative membrane protein EpsK
JJACFKPL_00046	412.798	1.57008	0.191371	8.20439	2.31761e-16	7.74163e-15	CDS	1704				hypothetical protein
JJACFKPL_00048	74.5347	1.56998	0.340419	4.61189	3.99017e-06	2.64714e-05	CDS	1212				hypothetical protein
JJACFKPL_00828	217.588	1.56758	0.220321	7.11499	1.1192e-12	2.44938e-11	CDS	186	rpsZ		COG0199	30S ribosomal protein S14 type Z
JJACFKPL_01335	117.517	1.5668	0.276655	5.66335	1.48444e-08	1.64324e-07	CDS	2040	cooS2	1.2.7.4	COG1151	Carbon monoxide dehydrogenase 2
JJACFKPL_00587	54.7823	1.56524	0.557213	2.80906	0.00496869	0.0145769	CDS	1293				hypothetical protein
JJACFKPL_01591	162.541	1.5597	0.326003	4.78432	1.71566e-06	1.23269e-05	CDS	423				hypothetical protein
JJACFKPL_00782	97.2485	1.55902	0.275981	5.64901	1.61373e-08	1.75574e-07	CDS	1575	nhaP2			K(+)/H(+) antiporter NhaP2
JJACFKPL_01632	82.2478	1.55127	0.380983	4.07174	4.66631e-05	0.000241431	CDS	1134	iadA_2	3.4.19.-		Isoaspartyl dipeptidase
JJACFKPL_01478	405.919	1.55052	0.152776	10.149	3.34731e-24	2.65553e-22	CDS	1233	wbpA	1.1.1.136	COG0677	UDP-N-acetyl-D-glucosamine 6-dehydrogenase
JJACFKPL_00390	34.1718	1.54766	0.441566	3.50494	0.000456709	0.00185016	CDS	666	queC	6.3.4.20	COG0603	7-cyano-7-deazaguanine synthase
JJACFKPL_00582	95.3984	1.54744	0.253562	6.10281	1.04219e-09	1.378e-08	CDS	1251				hypothetical protein
JJACFKPL_01086	210.647	1.5473	0.224081	6.9051	5.01695e-12	9.64876e-11	CDS	969	moaA1	4.1.99.22	COG2896	GTP 3',8-cyclase 1
JJACFKPL_01061	52.9784	1.5473	0.27571	5.61205	1.99946e-08	2.13875e-07	CDS	678			COG4380	Putative lipoprotein/NMB1162
JJACFKPL_00190	82.8439	1.54679	0.455202	3.39802	0.00067875	0.00263892	CDS	1092				hypothetical protein
JJACFKPL_01911	20.1617	1.54511	0.412751	3.74345	0.000181512	0.000811267	CDS	591	dedA		COG0586	Protein DedA
JJACFKPL_00590	223.811	1.538	0.281341	5.46667	4.58573e-08	4.59539e-07	CDS	1944				hypothetical protein
JJACFKPL_00948	107.428	1.53513	0.363178	4.22694	2.36895e-05	0.000131501	CDS	2619	ccsA_1			Cytochrome c biogenesis protein CcsA
JJACFKPL_01882	17.8786	1.53454	0.644354	2.38152	0.0172412	0.0426882	CDS	903	gppA_2	3.6.1.40		Guanosine-5'-triphosphate,3'-diphosphate pyrophosphatase
JJACFKPL_01019	37.6402	1.53362	0.380725	4.02815	5.62167e-05	0.000281675	CDS	879				hypothetical protein
JJACFKPL_00882	86.5256	1.52902	0.375273	4.07443	4.61277e-05	0.000239311	CDS	585				hypothetical protein
JJACFKPL_01238	36.0304	1.52665	0.466223	3.27451	0.00105846	0.00386076	CDS	441				hypothetical protein
JJACFKPL_00881	60.094	1.52434	0.343998	4.43124	9.36937e-06	5.66326e-05	CDS	486				hypothetical protein
JJACFKPL_00411	323.74	1.51959	0.230046	6.60559	3.95944e-11	6.79169e-10	CDS	2178	pacS	7.2.2.8		putative copper-transporting ATPase PacS
JJACFKPL_01252	342.116	1.51869	0.216478	7.01542	2.29262e-12	4.79686e-11	CDS	1161	nhaA		COG3004	Na(+)/H(+) antiporter NhaA
JJACFKPL_01549	446.253	1.5112	0.23562	6.41372	1.42006e-10	2.1823e-09	CDS	669	copR_2			Transcriptional activator protein CopR
JJACFKPL_00720	150.856	1.50981	0.237931	6.3456	2.21565e-10	3.24507e-09	CDS	1314				hypothetical protein
JJACFKPL_01991	54.7058	1.50806	0.328658	4.58853	4.46372e-06	2.90125e-05	CDS	546	pgsA	2.7.8.5		CDP-diacylglycerol--glycerol-3-phosphate 3-phosphatidyltransferase
JJACFKPL_01003	25.9361	1.50779	0.41106	3.66806	0.000244398	0.00105901	CDS	930				hypothetical protein
JJACFKPL_01589	28.264	1.50688	0.47861	3.14845	0.00164136	0.00563091	CDS	543				hypothetical protein
JJACFKPL_01728	47.3244	1.50488	0.306533	4.90935	9.13778e-07	7.18861e-06	CDS	1203	htpX_2	3.4.24.-		Protease HtpX
JJACFKPL_00952	4615.08	1.50209	0.317862	4.72561	2.29429e-06	1.60012e-05	CDS	2067	mccA	1.8.99.-		Dissimilatory sulfite reductase MccA
JJACFKPL_01300	155.627	1.50193	0.28851	5.20582	1.93139e-07	1.68686e-06	CDS	669				hypothetical protein
JJACFKPL_00040	285.112	1.50176	0.262642	5.71791	1.07841e-08	1.25063e-07	CDS	924	yfeX	1.11.1.-	COG2837	Dye-decolorizing peroxidase YfeX
JJACFKPL_01384	29.0674	1.50089	0.405308	3.70308	0.000213	0.000940957	CDS	843				hypothetical protein
JJACFKPL_01796	170.914	1.50021	0.318637	4.70822	2.49893e-06	1.71768e-05	CDS	1761				hypothetical protein
JJACFKPL_00653	16.1259	1.49583	0.608671	2.45753	0.0139897	0.0357055	CDS	576	mobA	2.7.7.77	COG0746	putative molybdenum cofactor guanylyltransferase
JJACFKPL_00949	404.428	1.49378	0.30859	4.84066	1.2941e-06	9.70064e-06	CDS	930				hypothetical protein
JJACFKPL_00067	39.538	1.49173	0.262939	5.67329	1.40082e-08	1.56892e-07	CDS	999	cas1	3.1.-.-	COG1518	CRISPR-associated endonuclease Cas1
JJACFKPL_00370	19.2978	1.48907	0.469767	3.1698	0.00152543	0.00527117	CDS	519				hypothetical protein
JJACFKPL_00425	471.496	1.48868	0.26713	5.57286	2.50584e-08	2.60717e-07	CDS	303	atpH			ATP synthase subunit c
JJACFKPL_00927	34.0299	1.4884	0.390552	3.81102	0.000138397	0.000631912	CDS	648				hypothetical protein
JJACFKPL_01299	124.228	1.48833	0.241864	6.15358	7.57553e-10	1.01576e-08	CDS	417				hypothetical protein
JJACFKPL_00354	68.1296	1.48304	0.309217	4.79612	1.61772e-06	1.18211e-05	CDS	1035	lpxB	2.4.1.182		Lipid-A-disaccharide synthase
JJACFKPL_00803	174.769	1.48021	0.217414	6.80825	9.87929e-12	1.80867e-10	CDS	1110				hypothetical protein
JJACFKPL_00020	22.7442	1.47917	0.412531	3.5856	0.000336303	0.00141328	CDS	483	ybaK	4.2.-.-	COG2606	Cys-tRNA(Pro)/Cys-tRNA(Cys) deacylase YbaK
JJACFKPL_01469	52.4927	1.47759	0.383255	3.85536	0.000115558	0.000540085	CDS	975	rfaC	2.-.-.-	COG0859	Lipopolysaccharide heptosyltransferase 1
JJACFKPL_00650	100.646	1.47592	0.30312	4.86909	1.12112e-06	8.53847e-06	CDS	1131	garK	2.7.1.165	COG1929	Glycerate 2-kinase
JJACFKPL_01976	78.1043	1.47387	0.402838	3.65871	0.00025349	0.00109196	CDS	1065	xerH		COG0582	Tyrosine recombinase XerH
JJACFKPL_00348	45.4022	1.47305	0.362037	4.06879	4.72582e-05	0.000243847	CDS	627	serB	3.1.3.3		Phosphoserine phosphatase
JJACFKPL_01021	28.3026	1.47012	0.384907	3.81942	0.000133767	0.000615198	CDS	393				hypothetical protein
JJACFKPL_01360	152.732	1.46908	0.271806	5.40489	6.4849e-08	6.26764e-07	CDS	783	fdhD		COG1526	Sulfur carrier protein FdhD
JJACFKPL_01026	17.8538	1.4653	0.439357	3.3351	0.000852679	0.00323407	CDS	807	znuB		COG1108	High-affinity zinc uptake system membrane protein ZnuB
JJACFKPL_00621	145.476	1.46445	0.255287	5.73649	9.66602e-09	1.12909e-07	CDS	939	cntB		COG0601	Metal-staphylopine import system permease protein CntB
JJACFKPL_00450	149.898	1.46412	0.469133	3.12091	0.0018029	0.00612987	CDS	1104				hypothetical protein
JJACFKPL_00022	36.2648	1.4625	0.445024	3.28635	0.00101496	0.00373787	CDS	609				hypothetical protein
JJACFKPL_00662	102.439	1.45936	0.33893	4.30579	1.66387e-05	9.57104e-05	CDS	2451				hypothetical protein
JJACFKPL_01411	54.8348	1.45767	0.513179	2.84048	0.0045046	0.0134222	CDS	327				hypothetical protein
JJACFKPL_00679	18.7837	1.45601	0.495868	2.93628	0.00332169	0.0104537	CDS	720				hypothetical protein
JJACFKPL_01146	44.1074	1.45153	0.342306	4.24045	2.23068e-05	0.000125677	CDS	765	ndhJ	7.1.1.-		NAD(P)H-quinone oxidoreductase subunit J, chloroplastic
JJACFKPL_00392	24.2443	1.45083	0.418814	3.46413	0.000531951	0.00212334	CDS	555				hypothetical protein
JJACFKPL_01456	53.9399	1.44978	0.36811	3.93845	8.20102e-05	0.000394312	CDS	894	gluQ	6.1.1.-		Glutamyl-Q tRNA(Asp) synthetase
JJACFKPL_00446	33.9305	1.44805	0.622901	2.32469	0.0200885	0.0485386	CDS	1149				hypothetical protein
JJACFKPL_01755	52.2494	1.44566	0.443196	3.2619	0.0011067	0.00399083	CDS	588				hypothetical protein
JJACFKPL_00147	53.4814	1.44486	0.284584	5.0771	3.83236e-07	3.24303e-06	CDS	744	ispE	2.7.1.148	COG1947	4-diphosphocytidyl-2-C-methyl-D-erythritol kinase
JJACFKPL_01503	195.298	1.44334	0.199526	7.23383	4.69549e-13	1.05179e-11	CDS	1347	mqo	1.1.5.4	COG0579	Malate:quinone oxidoreductase
JJACFKPL_01093	254.049	1.44188	0.225266	6.40081	1.54556e-10	2.33552e-09	CDS	1191	iscS	2.8.1.7	COG1104	Cysteine desulfurase IscS
JJACFKPL_01863	180.907	1.43797	0.210716	6.82423	8.83997e-12	1.63411e-10	CDS	723	pgbA			Plasminogen-binding protein PgbA
JJACFKPL_00423	49.8484	1.43612	0.390973	3.6732	0.000239535	0.00104127	CDS	1332				hypothetical protein
JJACFKPL_00620	57.552	1.42577	0.33882	4.20806	2.57574e-05	0.000140925	CDS	801	ddpC		COG1173	putative D,D-dipeptide transport system permease protein DdpC
JJACFKPL_00127	394.702	1.42544	0.155938	9.14107	6.18361e-20	3.56775e-18	CDS	906	cysK	2.5.1.47		Cysteine synthase
JJACFKPL_00296	37.9904	1.42384	0.398384	3.57403	0.000351523	0.00146776	CDS	396				hypothetical protein
JJACFKPL_00664	121.009	1.42	0.308413	4.60421	4.14032e-06	2.72774e-05	CDS	711	mlaA		COG2853	Intermembrane phospholipid transport system lipoprotein MlaA
JJACFKPL_00144	173.979	1.41897	0.25878	5.4833	4.17467e-08	4.25058e-07	CDS	2070	pcrA	3.6.4.12		ATP-dependent DNA helicase PcrA
JJACFKPL_01956	36.2206	1.41407	0.339054	4.17062	3.03767e-05	0.000163382	CDS	825	mltG	4.2.2.-	COG1559	Endolytic murein transglycosylase
JJACFKPL_00675	34.758	1.41348	0.466743	3.02838	0.00245866	0.00802966	CDS	1164				hypothetical protein
JJACFKPL_01623	294.222	1.41221	0.285171	4.95215	7.33988e-07	5.8719e-06	CDS	531	nusG		COG0250	Transcription termination/antitermination protein NusG
JJACFKPL_01138	90.5962	1.41216	0.287694	4.90856	9.17454e-07	7.18861e-06	CDS	498				hypothetical protein
JJACFKPL_00810	52.9435	1.41103	0.421758	3.3456	0.000821051	0.00314543	CDS	921	ssuA		COG0715	Putative aliphatic sulfonates-binding protein
JJACFKPL_01837	39327.1	1.40664	0.427738	3.28856	0.001007	0.00371576	CDS	2574	clpB		COG0542	Chaperone protein ClpB
JJACFKPL_01491	293.3	1.40652	0.159582	8.81378	1.20991e-18	6.39906e-17	CDS	1782	pglF_2	4.2.1.135	COG1086	UDP-N-acetyl-alpha-D-glucosamine C6 dehydratase
JJACFKPL_01965	107.968	1.40573	0.234207	6.00208	1.94808e-09	2.46298e-08	CDS	1263				hypothetical protein
JJACFKPL_01923	51.4182	1.40528	0.420678	3.34052	0.000836213	0.00318709	CDS	1197	macA		COG0845	Macrolide export protein MacA
JJACFKPL_00263	179.687	1.40352	0.254428	5.51638	3.46055e-08	3.54241e-07	CDS	786	dtd3	3.1.1.96		D-aminoacyl-tRNA deacylase
JJACFKPL_01441	206.223	1.40198	0.203539	6.88802	5.65724e-12	1.06647e-10	CDS	1092				hypothetical protein
JJACFKPL_00302	285.573	1.40124	0.175659	7.97701	1.4992e-15	4.53093e-14	CDS	1026	asd	1.2.1.11	COG0136	Aspartate-semialdehyde dehydrogenase
JJACFKPL_00503	38.1739	1.39551	0.446763	3.1236	0.00178654	0.00608512	CDS	750	trpA	4.2.1.20	COG0159	Tryptophan synthase alpha chain
JJACFKPL_00858	102.409	1.39529	0.284922	4.89711	9.72579e-07	7.5276e-06	CDS	1050				hypothetical protein
JJACFKPL_01054	39.2275	1.39375	0.34966	3.98602	6.71918e-05	0.000331433	CDS	570				hypothetical protein
JJACFKPL_00391	34.9379	1.39205	0.440739	3.15844	0.00158613	0.00546112	CDS	438	ybeY	3.1.-.-		Endoribonuclease YbeY
JJACFKPL_00837	423.605	1.39196	0.197123	7.0614	1.64838e-12	3.52642e-11	CDS	282	rpsS		COG0185	30S ribosomal protein S19
JJACFKPL_01490	310.28	1.38794	0.200441	6.92444	4.37698e-12	8.59151e-11	CDS	1092	pglE	2.6.1.34	COG0399	UDP-N-acetylbacillosamine transaminase
JJACFKPL_01584	733.236	1.38651	0.319432	4.34055	1.42124e-05	8.35196e-05	CDS	528				hypothetical protein
JJACFKPL_00202	44.8088	1.38579	0.416507	3.32717	0.000877318	0.00330121	CDS	432				hypothetical protein
JJACFKPL_01314	399.02	1.38474	0.186525	7.42393	1.13699e-13	2.74029e-12	CDS	1449	guaB	1.1.1.205		Inosine-5'-monophosphate dehydrogenase
JJACFKPL_01581	5223.77	1.38247	0.391407	3.53206	0.000412343	0.00169203	CDS	2781	napA_3	1.9.6.1		Periplasmic nitrate reductase
JJACFKPL_01211	176.755	1.37836	0.287782	4.78959	1.67119e-06	1.20987e-05	CDS	1167	sotB		COG2814	Sugar efflux transporter
JJACFKPL_01828	459.681	1.37833	0.186736	7.38119	1.56887e-13	3.6878e-12	CDS	1698	ilvB	2.2.1.6	COG0028	Acetolactate synthase large subunit
JJACFKPL_00992	68.373	1.37515	0.313481	4.38671	1.1508e-05	6.82592e-05	CDS	1419	alsT_2		COG1115	Amino-acid carrier protein AlsT
JJACFKPL_01662	98.7555	1.37284	0.338026	4.06134	4.87912e-05	0.000249057	CDS	2499	glnD	2.7.7.59		Bifunctional uridylyltransferase/uridylyl-removing enzyme
JJACFKPL_01247	127.64	1.37134	0.277706	4.93811	7.88833e-07	6.25808e-06	CDS	864	ccoP			Cbb3-type cytochrome c oxidase subunit CcoP
JJACFKPL_00541	18.4577	1.36928	0.550316	2.48817	0.0128403	0.0333078	CDS	252				hypothetical protein
JJACFKPL_01961	121.472	1.36704	0.294581	4.64065	3.47317e-06	2.32849e-05	CDS	1089	hypD		COG0409	Hydrogenase maturation factor HypD
JJACFKPL_01126	36.4148	1.36541	0.452388	3.01824	0.00254251	0.0082893	CDS	228				hypothetical protein
JJACFKPL_01382	265.852	1.36314	0.275211	4.95307	7.30535e-07	5.86894e-06	CDS	936	accA	2.1.3.15	COG0825	Acetyl-coenzyme A carboxylase carboxyl transferase subunit alpha
JJACFKPL_01653	181.336	1.35773	0.206203	6.5844	4.56717e-11	7.76418e-10	CDS	1338				hypothetical protein
JJACFKPL_00143	62.931	1.35536	0.320234	4.23239	2.31221e-05	0.000128726	CDS	450				hypothetical protein
JJACFKPL_01381	1493.76	1.35307	0.213302	6.34344	2.2469e-10	3.26572e-09	CDS	1212	fabF_3	2.3.1.179	COG0304	3-oxoacyl-[acyl-carrier-protein] synthase 2
JJACFKPL_00997	66.4562	1.35151	0.286193	4.72238	2.33095e-06	1.61976e-05	CDS	687	ung	3.2.2.27	COG0692	Uracil-DNA glycosylase
JJACFKPL_01493	22.4344	1.3445	0.490981	2.73839	0.00617403	0.0176772	CDS	612	hisH	4.3.2.10	COG0118	Imidazole glycerol phosphate synthase subunit HisH
JJACFKPL_01055	159.456	1.34293	0.295135	4.55022	5.35893e-06	3.40113e-05	CDS	1602				hypothetical protein
JJACFKPL_00991	28.66	1.34285	0.461044	2.91262	0.00358409	0.0111505	CDS	1308				hypothetical protein
JJACFKPL_01147	174.501	1.34267	0.246763	5.44113	5.29445e-08	5.25033e-07	CDS	1230	nuoD	7.1.1.-	COG0649	NADH-quinone oxidoreductase subunit D
JJACFKPL_00287	429.996	1.34125	0.203795	6.58138	4.66112e-11	7.85378e-10	CDS	384	fliW		COG1699	Flagellar assembly factor FliW
JJACFKPL_01350	78.892	1.33915	0.304259	4.40133	1.07589e-05	6.44097e-05	CDS	288	gatC	6.3.5.-	COG0721	Glutamyl-tRNA(Gln) amidotransferase subunit C
JJACFKPL_00721	81.502	1.33678	0.234882	5.6913	1.26073e-08	1.42037e-07	CDS	447				hypothetical protein
JJACFKPL_01367	33.3392	1.33563	0.408392	3.27047	0.00107369	0.00389393	CDS	693	tupB		COG4662	Tungstate uptake system permease protein TupB
JJACFKPL_01975	328.003	1.33036	0.250044	5.32052	1.03469e-07	9.60997e-07	CDS	1194	ackA	2.7.2.1	COG0282	Acetate kinase
JJACFKPL_00060	14.7749	1.3237	0.485934	2.72403	0.00644907	0.0182996	CDS	693				hypothetical protein
JJACFKPL_01696	50.6292	1.32191	0.350835	3.7679	0.000164626	0.000744532	CDS	1059	ispG	1.17.7.3	COG0821	4-hydroxy-3-methylbut-2-en-1-yl diphosphate synthase (flavodoxin)
JJACFKPL_00631	115.953	1.32153	0.188082	7.02638	2.11964e-12	4.48421e-11	CDS	735	hisI	3.5.4.19		Histidine biosynthesis bifunctional protein HisIE
JJACFKPL_01889	284.044	1.31926	0.291641	4.52356	6.08081e-06	3.80851e-05	CDS	1521				hypothetical protein
JJACFKPL_01824	28.8041	1.31773	0.407847	3.23095	0.00123382	0.00441576	CDS	1263				hypothetical protein
JJACFKPL_00944	75.3299	1.31611	0.275528	4.77667	1.78222e-06	1.27092e-05	CDS	1110				hypothetical protein
JJACFKPL_01295	53.4272	1.31415	0.287015	4.57868	4.67924e-06	3.03036e-05	CDS	1167	fabF_1	2.3.1.179	COG0304	3-oxoacyl-[acyl-carrier-protein] synthase 2
JJACFKPL_00556	45.6848	1.31396	0.37116	3.54014	0.000399916	0.00164814	CDS	1320	iaaH	3.5.1.-		Indole-3-acetyl-aspartic acid hydrolase
JJACFKPL_00023	114.992	1.3048	0.287332	4.54108	5.59673e-06	3.54026e-05	CDS	666				hypothetical protein
JJACFKPL_00802	61.0527	1.30288	0.252901	5.15175	2.58064e-07	2.22332e-06	CDS	900		2.5.1.10		Farnesyl diphosphate synthase
JJACFKPL_01876	106.673	1.29887	0.418864	3.10094	0.0019291	0.00651242	CDS	2316				hypothetical protein
JJACFKPL_00177	469.094	1.29721	0.231671	5.59937	2.15133e-08	2.26306e-07	CDS	1047	ansA_1	3.5.1.1	COG0252	L-asparaginase
JJACFKPL_01248	37.1045	1.29197	0.492766	2.62188	0.00874461	0.0237853	CDS	216				hypothetical protein
JJACFKPL_01964	34.8279	1.29084	0.328968	3.92391	8.71224e-05	0.000416786	CDS	624				hypothetical protein
JJACFKPL_01045	55.2926	1.28632	0.332913	3.86384	0.000111619	0.000528664	CDS	864	ccpA	1.11.1.5	COG1858	Cytochrome c551 peroxidase
JJACFKPL_00292	153.667	1.28628	0.237329	5.41981	5.96639e-08	5.82565e-07	CDS	558				hypothetical protein
JJACFKPL_01849	148.458	1.28499	0.239858	5.35731	8.44716e-08	7.88402e-07	CDS	540	mog	2.7.7.75	COG0521	Molybdopterin adenylyltransferase
JJACFKPL_01298	84.2797	1.28458	0.281552	4.56248	5.05518e-06	3.26273e-05	CDS	1254	fabF_2	2.3.1.179		3-oxoacyl-[acyl-carrier-protein] synthase 2
JJACFKPL_00406	22.8151	1.28334	0.476002	2.69609	0.00701589	0.0196954	CDS	1197				hypothetical protein
JJACFKPL_00608	83.3592	1.28228	0.279436	4.58882	4.4576e-06	2.90125e-05	CDS	1302	yajR		COG0477	Inner membrane transport protein YajR
JJACFKPL_01918	86.6934	1.28155	0.270205	4.74288	2.107e-06	1.4749e-05	CDS	987	ddh	1.4.1.16		Meso-diaminopimelate D-dehydrogenase
JJACFKPL_01683	100.019	1.28082	0.265619	4.822	1.42128e-06	1.04888e-05	CDS	1185	coaBC		COG0452	Coenzyme A biosynthesis bifunctional protein CoaBC
JJACFKPL_01719	126.537	1.28001	0.222097	5.76329	8.24916e-09	9.69531e-08	CDS	1320	yeeO_2		COG0534	putative FMN/FAD exporter YeeO
JJACFKPL_00162	14.0818	1.27757	0.542459	2.35515	0.0185152	0.045254	CDS	1578	eptA	2.7.-.-	COG2194	Phosphoethanolamine transferase EptA
JJACFKPL_00652	70.135	1.27658	0.315384	4.04772	5.172e-05	0.000263302	CDS	969				hypothetical protein
JJACFKPL_00531	533.161	1.27101	0.259674	4.89462	9.84948e-07	7.56186e-06	CDS	354				hypothetical protein
JJACFKPL_01562	603.633	1.27086	0.295458	4.30132	1.69786e-05	9.73714e-05	CDS	480	aroQ	4.2.1.10	COG0757	3-dehydroquinate dehydratase
JJACFKPL_01884	490.742	1.27046	0.212489	5.97892	2.24625e-09	2.79533e-08	CDS	1224	argG	6.3.4.5	COG0137	Argininosuccinate synthase
JJACFKPL_00266	59.8607	1.26847	0.328866	3.85711	0.000114737	0.000539407	CDS	876	nadK	2.7.1.23		NAD kinase
JJACFKPL_00892	258.721	1.26806	0.373646	3.39375	0.000689427	0.00267346	CDS	1125	cydB	7.1.1.7	COG1294	Cytochrome bd-I ubiquinol oxidase subunit 2
JJACFKPL_00605	396.132	1.26483	0.240806	5.25248	1.50064e-07	1.33515e-06	CDS	1212		1.5.1.43		Carboxynorspermidine synthase
JJACFKPL_01150	89.0933	1.26333	0.231697	5.45248	4.96721e-08	4.95161e-07	CDS	2301				hypothetical protein
JJACFKPL_00126	87.5696	1.26324	0.243402	5.18995	2.10348e-07	1.82878e-06	CDS	552	cysE	2.3.1.30	COG1045	Serine acetyltransferase
JJACFKPL_00696	24.3854	1.26293	0.468152	2.69769	0.00698219	0.0196368	CDS	1149				hypothetical protein
JJACFKPL_00673	207.278	1.26102	0.333049	3.7863	0.000152909	0.00069319	CDS	804	cysQ	3.1.3.7		3'(2'),5'-bisphosphate nucleotidase CysQ
JJACFKPL_00457	407.673	1.25283	0.190903	6.56266	5.28579e-11	8.60184e-10	CDS	1257	tolB			Tol-Pal system protein TolB
JJACFKPL_01332	26.157	1.24967	0.291991	4.27984	1.87026e-05	0.000106298	CDS	507				hypothetical protein
JJACFKPL_01259	28.8897	1.24911	0.483192	2.58511	0.00973482	0.0262537	CDS	639	ppaX	3.6.1.1	COG0546	Pyrophosphatase PpaX
JJACFKPL_01808	355.505	1.24774	0.227861	5.47588	4.3535e-08	4.40907e-07	CDS	681	atpB		COG0356	ATP synthase subunit a
JJACFKPL_00984	357.506	1.24642	0.243603	5.11661	3.11081e-07	2.65604e-06	CDS	1497				hypothetical protein
JJACFKPL_01909	66.1297	1.24504	0.388723	3.20291	0.00136047	0.00477923	CDS	1161	ftsW	2.4.1.129		peptidoglycan glycosyltransferase FtsW
JJACFKPL_00603	96.0563	1.24444	0.369083	3.37169	0.000747073	0.00287941	CDS	1533				hypothetical protein
JJACFKPL_00976	17.4429	1.24209	0.526472	2.35927	0.0183109	0.04487	CDS	420				hypothetical protein
JJACFKPL_01580	1037.18	1.23982	0.272384	4.55174	5.32031e-06	3.39008e-05	CDS	1965	mcpH_2			Methyl-accepting chemotaxis protein McpH
JJACFKPL_01082	23.3761	1.23706	0.439994	2.81153	0.00493063	0.0145099	CDS	402				hypothetical protein
JJACFKPL_01776	332.919	1.23105	0.205119	6.00164	1.95331e-09	2.46298e-08	CDS	1272	metY	2.5.1.-		O-acetyl-L-homoserine sulfhydrylase
JJACFKPL_01834	126.674	1.23018	0.279543	4.40068	1.07913e-05	6.44097e-05	CDS	237	purS	6.3.5.3	COG1828	Phosphoribosylformylglycinamidine synthase subunit PurS
JJACFKPL_00780	53.2336	1.23002	0.452221	2.71996	0.00652889	0.018471	CDS	579				hypothetical protein
JJACFKPL_00100	20.2375	1.23002	0.448303	2.74372	0.00607475	0.0174454	CDS	243				hypothetical protein
JJACFKPL_00918	92.7674	1.22963	0.244317	5.03292	4.83069e-07	3.99897e-06	CDS	771	isfD	1.1.1.313	COG4221	Sulfoacetaldehyde reductase
JJACFKPL_01407	55.2129	1.22603	0.48475	2.52919	0.0114325	0.0301072	CDS	666				hypothetical protein
JJACFKPL_00142	197.812	1.22596	0.20044	6.11637	9.57295e-10	1.27461e-08	CDS	1722	pepF1	3.4.24.-		Oligoendopeptidase F, plasmid
JJACFKPL_00241	65.4181	1.22468	0.282478	4.3355	1.45431e-05	8.52e-05	CDS	756	tatC		COG0805	Sec-independent protein translocase protein TatC
JJACFKPL_00262	387.911	1.22274	0.253486	4.82371	1.40912e-06	1.04396e-05	CDS	1212	mltD	4.2.2.-	COG0741	Membrane-bound lytic murein transglycosylase D
JJACFKPL_00408	101.834	1.21723	0.203382	5.98497	2.16436e-09	2.71115e-08	CDS	1401	argH	4.3.2.1	COG0165	Argininosuccinate lyase
JJACFKPL_01954	119.175	1.21459	0.320133	3.794	0.000148239	0.00067362	CDS	894	mdh	1.1.1.37		Malate dehydrogenase
JJACFKPL_00205	39.8126	1.21346	0.489259	2.4802	0.0131307	0.0339285	CDS	711	kdsB	2.7.7.38	COG1212	3-deoxy-manno-octulosonate cytidylyltransferase
JJACFKPL_00864	66.7842	1.213	0.450366	2.69337	0.00707327	0.0198052	CDS	456				hypothetical protein
JJACFKPL_01472	113.458	1.20725	0.27696	4.35894	1.30697e-05	7.70422e-05	CDS	579	tag_2	3.2.2.20	COG2818	DNA-3-methyladenine glycosylase 1
JJACFKPL_00138	159.877	1.20627	0.294772	4.0922	4.27296e-05	0.000222287	CDS	273	yajC		COG1862	Sec translocon accessory complex subunit YajC
JJACFKPL_00685	32.9983	1.2031	0.400241	3.00594	0.00264759	0.00855859	CDS	1047	cugP	2.7.7.9		UTP--glucose-1-phosphate uridylyltransferase
JJACFKPL_00291	23.8134	1.20152	0.376591	3.1905	0.00142026	0.00495272	CDS	570				hypothetical protein
JJACFKPL_01042	28.9604	1.20005	0.490519	2.44649	0.0144256	0.0366707	CDS	471				hypothetical protein
JJACFKPL_00982	408.231	1.19952	0.282877	4.24042	2.23103e-05	0.000125677	CDS	357	rplT			50S ribosomal protein L20
JJACFKPL_00032	385.954	1.19336	0.22114	5.39638	6.79972e-08	6.50586e-07	CDS	1461	alsT_1		COG1115	Amino-acid carrier protein AlsT
JJACFKPL_00312	75.4483	1.19219	0.286488	4.16138	3.16324e-05	0.00016918	CDS	1245	ycaD			putative MFS-type transporter YcaD
JJACFKPL_01041	29.9524	1.18766	0.461635	2.57272	0.0100901	0.0270206	CDS	852	nfo	3.1.21.2	COG0648	Endonuclease 4
JJACFKPL_00950	278.773	1.18538	0.280594	4.22453	2.39438e-05	0.000132526	CDS	672				hypothetical protein
JJACFKPL_01780	54.8921	1.18376	0.342927	3.45192	0.000556609	0.00221249	CDS	432				hypothetical protein
JJACFKPL_01687	36.0783	1.18349	0.372591	3.17638	0.00149123	0.00517178	CDS	732	fliP		COG1338	Flagellar biosynthetic protein FliP
JJACFKPL_01979	40.1271	1.1798	0.375272	3.14385	0.00166742	0.00568955	CDS	786				hypothetical protein
JJACFKPL_00288	105.426	1.17556	0.278859	4.21559	2.49122e-05	0.000137089	CDS	648	bamD			Outer membrane protein assembly factor BamD
JJACFKPL_00856	35.0729	1.17495	0.475181	2.47264	0.0134118	0.0345083	CDS	159				hypothetical protein
JJACFKPL_01931	192.971	1.17436	0.237383	4.94709	7.53301e-07	6.00119e-06	CDS	1269	murA	2.5.1.7	COG0766	UDP-N-acetylglucosamine 1-carboxyvinyltransferase
JJACFKPL_01950	67.0382	1.17392	0.273311	4.29517	1.74556e-05	9.96997e-05	CDS	552				hypothetical protein
JJACFKPL_01533	99.952	1.17107	0.330604	3.54222	0.000396773	0.00163873	CDS	2082				hypothetical protein
JJACFKPL_00055	151.595	1.16841	0.295454	3.95465	7.66475e-05	0.000370398	CDS	1014	ribBA		COG0108	Riboflavin biosynthesis protein RibBA
JJACFKPL_01953	29.8813	1.16785	0.367964	3.17382	0.00150446	0.00520818	CDS	312	rsxB	7.-.-.-		Ion-translocating oxidoreductase complex subunit B
JJACFKPL_01485	47.6747	1.1627	0.475372	2.44587	0.0144505	0.0366849	CDS	1125	pglJ	2.4.1.291	COG0438	N-acetylgalactosamine-N,N'-diacetylbacillosaminyl-diphospho-undecaprenol 4-alpha-N-acetylgalactosaminyltransferase
JJACFKPL_01463	38.6291	1.15755	0.405921	2.85167	0.00434907	0.0130403	CDS	771	icaB	3.5.1.-	COG0726	Poly-beta-1,6-N-acetyl-D-glucosamine N-deacetylase
JJACFKPL_00366	330.319	1.1523	0.342701	3.36239	0.000772712	0.00296622	CDS	354			COG0537	putative HIT-like protein
JJACFKPL_00496	25.481	1.14667	0.385543	2.97417	0.00293783	0.00943276	CDS	327				hypothetical protein
JJACFKPL_00477	1084.08	1.14649	0.228681	5.01349	5.34511e-07	4.38668e-06	CDS	1668				hypothetical protein
JJACFKPL_00942	29.9272	1.14645	0.444816	2.57736	0.00995587	0.026774	CDS	954				hypothetical protein
JJACFKPL_01885	114.161	1.14609	0.278207	4.11956	3.79601e-05	0.000200766	CDS	447	rplI			50S ribosomal protein L9
JJACFKPL_00437	148.576	1.14548	0.255673	4.48025	7.4556e-06	4.57918e-05	CDS	1371				hypothetical protein
JJACFKPL_00416	319.885	1.14494	0.180575	6.3405	2.29027e-10	3.30355e-09	CDS	1356	dctA		COG1301	Aerobic C4-dicarboxylate transport protein
JJACFKPL_00293	99.6538	1.14432	0.271745	4.21101	2.54232e-05	0.000139498	CDS	723				hypothetical protein
JJACFKPL_00091	47.0678	1.14353	0.349495	3.27195	0.0010681	0.00388102	CDS	2379	copA	7.2.2.8		putative copper-importing P-type ATPase A
JJACFKPL_01523	265.405	1.1424	0.232435	4.91493	8.88125e-07	7.01655e-06	CDS	771	hisJ_1			putative histidine-binding protein
JJACFKPL_00038	350.513	1.14185	0.229016	4.9859	6.16734e-07	5.01821e-06	CDS	576	torC_1		COG3005	Cytochrome c-type protein TorC
JJACFKPL_00807	109.402	1.14037	0.26898	4.23961	2.23913e-05	0.000125761	CDS	1284	murE	6.3.2.13	COG0769	UDP-N-acetylmuramoyl-L-alanyl-D-glutamate--2,6-diaminopimelate ligase
JJACFKPL_00415	129.563	1.13859	0.206037	5.52614	3.27345e-08	3.369e-07	CDS	495	ppiB	5.2.1.8	COG0652	Peptidyl-prolyl cis-trans isomerase B
JJACFKPL_00716	99.1332	1.13782	0.307959	3.6947	0.000220146	0.000968034	CDS	564	lemA_1		COG1704	Protein LemA
JJACFKPL_00845	35.6243	1.1374	0.334703	3.39824	0.000678211	0.00263892	CDS	555	rnhB	3.1.26.4	COG0164	Ribonuclease HII
JJACFKPL_00301	35.4529	1.13697	0.308782	3.6821	0.000231322	0.0010125	CDS	414	ywnA		COG1959	Putative HTH-type transcriptional regulator YwnA
JJACFKPL_00787	74.0005	1.13275	0.375585	3.01595	0.00256178	0.00832362	CDS	828	nosY		COG1277	putative ABC transporter permease protein NosY
JJACFKPL_01833	241.091	1.13251	0.233753	4.8449	1.26677e-06	9.53332e-06	CDS	666	purQ	6.3.5.3	COG0047	Phosphoribosylformylglycinamidine synthase subunit PurQ
JJACFKPL_01590	169.911	1.13112	0.359621	3.14531	0.00165909	0.00567759	CDS	465				hypothetical protein
JJACFKPL_01084	41.0924	1.13006	0.386815	2.92144	0.0034842	0.0108753	CDS	582				hypothetical protein
JJACFKPL_01486	72.7752	1.12597	0.313716	3.58914	0.000331774	0.00139756	CDS	2100	pglB_2	2.4.99.19	COG1287	Undecaprenyl-diphosphooligosaccharide--protein glycotransferase
JJACFKPL_01009	419.634	1.12574	0.229627	4.90246	9.46428e-07	7.38524e-06	CDS	1341	glmM	5.4.2.10	COG1109	Phosphoglucosamine mutase
JJACFKPL_00899	132.53	1.12504	0.274045	4.10529	4.03813e-05	0.00021076	CDS	3249				hypothetical protein
JJACFKPL_01928	70.5924	1.12409	0.455884	2.46574	0.0136729	0.0349908	CDS	813				hypothetical protein
JJACFKPL_00188	209.753	1.12309	0.207683	5.40774	6.38252e-08	6.20016e-07	CDS	1293	hisD	1.1.1.23	COG0141	Histidinol dehydrogenase
JJACFKPL_01990	189.883	1.12291	0.232274	4.83442	1.33535e-06	9.97063e-06	CDS	789	fabL	1.3.1.104		Enoyl-[acyl-carrier-protein] reductase [NADPH] FabL
JJACFKPL_00248	430.602	1.11859	0.264149	4.23469	2.28866e-05	0.000127983	CDS	819				hypothetical protein
JJACFKPL_00456	7713.62	1.11581	0.341331	3.269	0.00107927	0.00390673	CDS	507	pal		COG2885	Peptidoglycan-associated lipoprotein
JJACFKPL_01649	48.9916	1.11465	0.395052	2.82152	0.00477971	0.0141533	CDS	1119	ispDF		COG0245	Bifunctional enzyme IspD/IspF
JJACFKPL_01626	774.082	1.11459	0.19324	5.7679	8.02673e-09	9.52026e-08	CDS	486	rplJ		COG0244	50S ribosomal protein L10
JJACFKPL_00836	280.31	1.1141	0.236442	4.71192	2.4539e-06	1.69283e-05	CDS	333	rplV		COG0091	50S ribosomal protein L22
JJACFKPL_00586	50.1	1.10892	0.415199	2.67081	0.00756679	0.0210017	CDS	1143				hypothetical protein
JJACFKPL_00380	37.2938	1.1026	0.390533	2.8233	0.00475313	0.0140965	CDS	294				hypothetical protein
JJACFKPL_00830	206.159	1.09925	0.24569	4.47411	7.67302e-06	4.69756e-05	CDS	237	rplX			50S ribosomal protein L24
JJACFKPL_00580	223.928	1.0987	0.224562	4.89261	9.95058e-07	7.6088e-06	CDS	1245	serS	6.1.1.11	COG0172	Serine--tRNA ligase
JJACFKPL_00479	37.1834	1.09854	0.426568	2.57531	0.0100151	0.0268952	CDS	963				hypothetical protein
JJACFKPL_00128	25.986	1.09851	0.383259	2.86622	0.00415404	0.012614	CDS	669	nth_1	4.2.99.18		Endonuclease III
JJACFKPL_01952	174.479	1.09659	0.202271	5.42138	5.91397e-08	5.80423e-07	CDS	1131	korA	1.2.7.3	COG0674	2-oxoglutarate oxidoreductase subunit KorA
JJACFKPL_01765	67.7929	1.09185	0.371562	2.93855	0.0032975	0.010412	CDS	540				hypothetical protein
JJACFKPL_01128	2416.59	1.09132	0.232114	4.70167	2.58039e-06	1.76729e-05	CDS	3126	bepE			Efflux pump membrane transporter BepE
JJACFKPL_00156	85.6687	1.09063	0.291653	3.73948	0.0001844	0.00082032	CDS	870				hypothetical protein
JJACFKPL_01553	59.8148	1.0866	0.304588	3.56746	0.000360463	0.00149525	CDS	1041			COG0628	Putative transport protein
JJACFKPL_01874	1703.76	1.08507	0.273735	3.96396	7.37154e-05	0.000358046	CDS	303	hup		COG0776	DNA-binding protein HU
JJACFKPL_01039	207.173	1.08494	0.226228	4.79578	1.62043e-06	1.18211e-05	CDS	1668	lcfB	6.2.1.3	COG0318	Long-chain-fatty-acid--CoA ligase
JJACFKPL_00085	321.774	1.08318	0.236065	4.58849	4.46463e-06	2.90125e-05	CDS	759				hypothetical protein
JJACFKPL_00822	799.604	1.08162	0.245975	4.39726	1.09625e-05	6.52266e-05	CDS	1263	secY		COG0201	Protein translocase subunit SecY
JJACFKPL_01686	103.019	1.08025	0.223615	4.83082	1.35971e-06	1.01128e-05	CDS	780	motB		COG1360	Motility protein B
JJACFKPL_01548	386.369	1.07959	0.268995	4.01341	5.98484e-05	0.000297523	CDS	936				hypothetical protein
JJACFKPL_01344	112.809	1.07882	0.40858	2.64041	0.00828046	0.0226735	CDS	543				hypothetical protein
JJACFKPL_00581	141.374	1.07859	0.189499	5.69181	1.25698e-08	1.42037e-07	CDS	2367				hypothetical protein
JJACFKPL_00451	110.987	1.07857	0.306025	3.52445	0.000424365	0.00173389	CDS	759	ttcA	2.8.1.-	COG0037	tRNA-cytidine(32) 2-sulfurtransferase
JJACFKPL_01423	770.568	1.07779	0.323646	3.33016	0.000867957	0.00327895	CDS	999	gap	1.2.1.12		Glyceraldehyde-3-phosphate dehydrogenase
JJACFKPL_00194	124.484	1.07742	0.354709	3.03748	0.00238565	0.00781803	CDS	633	nth_2	4.2.99.18	COG0177	Endonuclease III
JJACFKPL_00601	44.8211	1.07726	0.348963	3.08703	0.00202166	0.00676492	CDS	714				hypothetical protein
JJACFKPL_01657	495.874	1.07699	0.238861	4.50884	6.51842e-06	4.02957e-05	CDS	1200	dapD	2.3.1.117	COG2171	2,3,4,5-tetrahydropyridine-2,6-dicarboxylate N-succinyltransferase
JJACFKPL_00011	140.311	1.07393	0.340323	3.15562	0.00160157	0.0055043	CDS	636	resA			Thiol-disulfide oxidoreductase ResA
JJACFKPL_01987	123.236	1.07175	0.346747	3.09086	0.00199577	0.00670687	CDS	1074	pyrD	1.3.5.2		Dihydroorotate dehydrogenase (quinone)
JJACFKPL_01462	34.1061	1.07046	0.346357	3.09064	0.00199727	0.00670687	CDS	1050	bshA	2.4.1.-	COG0438	N-acetyl-alpha-D-glucosaminyl L-malate synthase
JJACFKPL_00515	199.451	1.06986	0.26472	4.04147	5.31163e-05	0.000269689	CDS	1200	moeA_1	2.10.1.1	COG0303	Molybdopterin molybdenumtransferase
JJACFKPL_01887	195.755	1.06931	0.260307	4.10786	3.99339e-05	0.000209461	CDS	1323	clpY		COG1220	ATP-dependent protease ATPase subunit ClpY
JJACFKPL_01974	268.506	1.06492	0.255855	4.16218	3.15217e-05	0.000169063	CDS	1368				hypothetical protein
JJACFKPL_01004	555.246	1.06368	0.252135	4.21867	2.45743e-05	0.000135622	CDS	1440	cfiB	6.4.1.7	COG0439	2-oxoglutarate carboxylase small subunit
JJACFKPL_00829	450.167	1.06351	0.21726	4.89514	9.82382e-07	7.56186e-06	CDS	546	rplE			50S ribosomal protein L5
JJACFKPL_01038	43.777	1.06189	0.34084	3.11551	0.00183625	0.00622102	CDS	1734	ftsH_1	3.4.24.-		ATP-dependent zinc metalloprotease FtsH
JJACFKPL_00583	65.578	1.06091	0.307718	3.44768	0.00056542	0.00223817	CDS	579				hypothetical protein
JJACFKPL_00855	309.822	1.06082	0.223281	4.75106	2.02358e-06	1.427e-05	CDS	1845				hypothetical protein
JJACFKPL_00113	19.3318	1.06017	0.4535	2.33775	0.0194002	0.0470548	CDS	552				hypothetical protein
JJACFKPL_00925	16.8541	1.05889	0.423716	2.49907	0.0124521	0.0324538	CDS	279				hypothetical protein
JJACFKPL_01556	54.1561	1.0584	0.412542	2.56556	0.0103009	0.027469	CDS	816	panB	2.1.2.11	COG0413	3-methyl-2-oxobutanoate hydroxymethyltransferase
JJACFKPL_00277	65.9661	1.05773	0.29384	3.59967	0.00031862	0.00134812	CDS	1350	rcsC_1	2.7.13.3		Sensor histidine kinase RcsC
JJACFKPL_00512	1515.92	1.05176	0.185497	5.66999	1.42807e-08	1.59008e-07	CDS	1062			COG4663	Monocarboxylate 2-oxoacid-binding periplasmic protein
JJACFKPL_00617	109.19	1.04923	0.363313	2.88795	0.00387762	0.0118839	CDS	1077	queH	1.17.99.6	COG1636	Epoxyqueuosine reductase QueH
JJACFKPL_00141	298.917	1.04823	0.242736	4.31839	1.57171e-05	9.1515e-05	CDS	1368	sstT		COG3633	Serine/threonine transporter SstT
JJACFKPL_00718	18.0961	1.04723	0.44175	2.37064	0.0177571	0.043738	CDS	657				hypothetical protein
JJACFKPL_01839	149.298	1.04699	0.261208	4.00825	6.11703e-05	0.000303303	CDS	1131	tgt	2.4.2.29		Queuine tRNA-ribosyltransferase
JJACFKPL_01279	102.579	1.04648	0.307981	3.39787	0.000679135	0.00263892	CDS	1845				hypothetical protein
JJACFKPL_01311	135.239	1.04577	0.340166	3.07429	0.00211008	0.00702375	CDS	1098	cinA			Putative competence-damage inducible protein
JJACFKPL_01321	128.455	1.04504	0.279612	3.73745	0.000185895	0.000825042	CDS	1329	murC	6.3.2.8	COG0773	UDP-N-acetylmuramate--L-alanine ligase
JJACFKPL_00042	38.9022	1.04493	0.420364	2.48577	0.0129272	0.0334877	CDS	834				hypothetical protein
JJACFKPL_01422	100.15	1.04473	0.365791	2.85609	0.00428887	0.0129032	CDS	882	nadD	2.7.7.18		nicotinate-nucleotide adenylyltransferase
JJACFKPL_00493	87.8995	1.04416	0.197339	5.29118	1.21531e-07	1.09666e-06	CDS	1083				hypothetical protein
JJACFKPL_00989	335.564	1.04386	0.291727	3.57822	0.000345948	0.00144766	CDS	438				hypothetical protein
JJACFKPL_00678	66.6696	1.04301	0.299551	3.4819	0.000497874	0.00200413	CDS	840	bioB	2.8.1.6	COG0502	Biotin synthase
JJACFKPL_00410	36.9677	1.0422	0.379028	2.74967	0.00596553	0.0171836	CDS	540				hypothetical protein
JJACFKPL_01830	214.831	1.04175	0.20662	5.04184	4.61083e-07	3.83363e-06	CDS	954	lpxD	2.3.1.191	COG1044	UDP-3-O-(3-hydroxymyristoyl)glucosamine N-acyltransferase
JJACFKPL_01280	102.14	1.03701	0.316259	3.27897	0.00104185	0.00382212	CDS	2361				hypothetical protein
JJACFKPL_01264	22.2749	1.03362	0.413641	2.49884	0.01246	0.0324538	CDS	423				hypothetical protein
JJACFKPL_00193	717.612	1.02539	0.222046	4.61792	3.87606e-06	2.58043e-05	CDS	819	cbf2	5.2.1.8	COG0760	Putative peptidyl-prolyl cis-trans isomerase Cbf2
JJACFKPL_00419	591.811	1.02331	0.23051	4.43932	9.02441e-06	5.47212e-05	CDS	1803	oadA	7.2.4.2	COG0511	Oxaloacetate decarboxylase alpha chain
JJACFKPL_00978	302.776	1.02288	0.253753	4.031	5.55393e-05	0.000279015	CDS	984	purM	6.3.3.1	COG0150	Phosphoribosylformylglycinamidine cyclo-ligase
JJACFKPL_00363	114.803	1.02148	0.266214	3.83704	0.000124525	0.000578281	CDS	1287	aroA	2.5.1.19	COG0128	3-phosphoshikimate 1-carboxyvinyltransferase
JJACFKPL_00722	23.7843	1.01681	0.366352	2.7755	0.00551162	0.0160461	CDS	969	sbmA		COG1133	Peptide antibiotic transporter SbmA
JJACFKPL_00267	1632.72	1.01283	0.241931	4.18643	2.83378e-05	0.000153719	CDS	1758	aspS	6.1.1.23	COG0173	Aspartate--tRNA(Asp/Asn) ligase
JJACFKPL_01132	59.4153	1.01262	0.366221	2.76504	0.00569155	0.0165446	CDS	1476	ifcA_2	1.3.5.4	COG1053	Fumarate reductase flavoprotein subunit
JJACFKPL_01960	32.8658	1.01221	0.420603	2.40658	0.0161026	0.0401827	CDS	993	hypE	4.2.1.-	COG0309	Carbamoyl dehydratase HypE
JJACFKPL_01420	63.0702	1.0119	0.367161	2.75603	0.00585083	0.0169044	CDS	936				hypothetical protein
JJACFKPL_00462	1257.41	1.00987	0.144389	6.99409	2.66989e-12	5.40794e-11	CDS	1398	atpD_1	7.1.2.2	COG0055	ATP synthase subunit beta
JJACFKPL_01978	92.5237	1.00877	0.238235	4.23435	2.29213e-05	0.000127983	CDS	1425	murF	6.3.2.10		UDP-N-acetylmuramoyl-tripeptide--D-alanyl-D-alanine ligase
JJACFKPL_00823	402.775	1.00845	0.179928	5.60474	2.08566e-08	2.21849e-07	CDS	402	rplO			50S ribosomal protein L15
JJACFKPL_01660	508.486	1.0026	0.272766	3.6757	0.000237199	0.00103347	CDS	795				hypothetical protein
JJACFKPL_01471	427.254	1.00222	0.279165	3.59008	0.000330581	0.00139562	CDS	1059	wbgU_2	5.1.3.7		UDP-N-acetylglucosamine 4-epimerase
JJACFKPL_01131	128.994	1.00222	0.323368	3.09932	0.00193965	0.00653645	CDS	1326				hypothetical protein
JJACFKPL_01508	107.447	1.00195	0.304571	3.2897	0.00100294	0.00370795	CDS	822	gtaB	2.7.7.9	COG1210	UTP--glucose-1-phosphate uridylyltransferase
JJACFKPL_01062	54.1396	1.00157	0.273884	3.65689	0.000255289	0.00109722	CDS	405				hypothetical protein
JJACFKPL_01092	125.123	0.9996	0.289413	3.45388	0.000552574	0.00220105	CDS	993	nfuA_2			Fe/S biogenesis protein NfuA
JJACFKPL_00037	605.97	0.996594	0.163841	6.08269	1.1818e-09	1.54119e-08	CDS	2508	torZ_2	1.7.2.3	COG0243	Trimethylamine-N-oxide reductase 2
JJACFKPL_01499	59.5691	0.995508	0.426859	2.33217	0.0196919	0.0477014	CDS	732				hypothetical protein
JJACFKPL_00303	142.427	0.995349	0.255531	3.89522	9.81087e-05	0.000468168	CDS	1155	ntrC		COG2204	DNA-binding transcriptional regulator NtrC
JJACFKPL_01250	35.6944	0.993195	0.408926	2.42879	0.0151493	0.0381131	CDS	570				hypothetical protein
JJACFKPL_01695	102.939	0.992252	0.183733	5.40051	6.64506e-08	6.39e-07	CDS	1413	dnaB	3.6.4.12	COG0305	Replicative DNA helicase
JJACFKPL_01763	44.2412	0.989163	0.31452	3.14499	0.00166093	0.00567759	CDS	2016				hypothetical protein
JJACFKPL_01602	344.995	0.987075	0.255641	3.86118	0.000112842	0.000531924	CDS	972	hemB	4.2.1.24		Delta-aminolevulinic acid dehydratase
JJACFKPL_01563	441.434	0.983147	0.273038	3.60076	0.000317284	0.00134546	CDS	1026		3.4.11.-	COG0006	Aminopeptidase
JJACFKPL_00009	83.2818	0.982985	0.304881	3.22416	0.00126344	0.00450486	CDS	1521	rny	3.1.-.-	COG1418	Ribonuclease Y
JJACFKPL_01329	271.207	0.982931	0.221208	4.44347	8.85175e-06	5.38458e-05	CDS	1380	gltX1	6.1.1.17		Glutamate--tRNA ligase 1
JJACFKPL_01269	37.4701	0.97994	0.329815	2.97118	0.00296659	0.00949309	CDS	747	selD	2.7.9.3	COG0709	Selenide, water dikinase
JJACFKPL_00054	206.899	0.979296	0.209872	4.66616	3.06881e-06	2.07937e-05	CDS	1554	prmC_1	2.1.1.297		Release factor glutamine methyltransferase
JJACFKPL_00495	47.1034	0.978343	0.298672	3.27564	0.00105423	0.00385457	CDS	612	plsY	2.3.1.275	COG0344	Glycerol-3-phosphate acyltransferase
JJACFKPL_00640	69.7146	0.977009	0.292493	3.34028	0.000836945	0.00318709	CDS	873	mqnD	4.1.-.-	COG2107	1,4-dihydroxy-6-naphtoate synthase
JJACFKPL_00901	287.196	0.976374	0.240403	4.06141	4.87772e-05	0.000249057	CDS	1674	ilvD	4.2.1.9	COG0129	Dihydroxy-acid dehydratase
JJACFKPL_00268	261.766	0.973096	0.225103	4.3229	1.53994e-05	8.99399e-05	CDS	570	adk	2.7.4.3	COG0563	Adenylate kinase
JJACFKPL_00866	125.148	0.972689	0.318821	3.05089	0.00228163	0.00751595	CDS	531	tpx	1.11.1.15	COG2077	Thiol peroxidase
JJACFKPL_00800	72.1979	0.969785	0.282525	3.43256	0.000597916	0.002357	CDS	795	uppP	3.6.1.27	COG1968	Undecaprenyl-diphosphatase
JJACFKPL_01932	134.67	0.968005	0.233669	4.14263	3.43343e-05	0.000182096	CDS	1161	moeA_2	2.10.1.1	COG0303	Molybdopterin molybdenumtransferase
JJACFKPL_01285	68.0633	0.966858	0.343355	2.81592	0.00486383	0.0143577	CDS	741				hypothetical protein
JJACFKPL_01245	111.998	0.963338	0.289775	3.32443	0.000885986	0.00332725	CDS	666				hypothetical protein
JJACFKPL_00261	59.4265	0.961516	0.269084	3.57329	0.000352523	0.00146872	CDS	861	rlpA	4.2.2.-		Endolytic peptidoglycan transglycosylase RlpA
JJACFKPL_01284	153.455	0.960415	0.388544	2.47183	0.0134423	0.0345399	CDS	696				hypothetical protein
JJACFKPL_00693	77.4899	0.959518	0.395862	2.42387	0.0153561	0.0385217	CDS	843				hypothetical protein
JJACFKPL_00049	307.043	0.957069	0.260244	3.67758	0.000235456	0.00102823	CDS	2586	acnB	4.2.1.3	COG1049	Aconitate hydratase B
JJACFKPL_00501	63.8242	0.954946	0.370936	2.57442	0.0100408	0.0269264	CDS	318	fliN		COG1886	Flagellar motor switch protein FliN
JJACFKPL_00671	123.675	0.950824	0.259242	3.66771	0.000244729	0.00105901	CDS	1557				hypothetical protein
JJACFKPL_00897	146.446	0.949736	0.322971	2.94062	0.00327554	0.0103598	CDS	4416				hypothetical protein
JJACFKPL_00973	34.7021	0.948453	0.283844	3.34146	0.000833395	0.00318631	CDS	618	queF	1.7.1.13		NADPH-dependent 7-cyano-7-deazaguanine reductase
JJACFKPL_01601	58.8673	0.946785	0.408272	2.319	0.0203948	0.0491541	CDS	564	ribA	3.5.4.25	COG0807	GTP cyclohydrolase-2
JJACFKPL_00827	374.86	0.941084	0.233907	4.02333	5.73817e-05	0.000286758	CDS	396	rpsH		COG0096	30S ribosomal protein S8
JJACFKPL_01257	367.577	0.937219	0.174442	5.37268	7.75758e-08	7.34848e-07	CDS	390	rpsI		COG0103	30S ribosomal protein S9
JJACFKPL_00919	65.8699	0.936177	0.320343	2.92242	0.00347322	0.0108588	CDS	642				hypothetical protein
JJACFKPL_01819	158.734	0.933925	0.224932	4.15204	3.29523e-05	0.000175746	CDS	1341	aroH	2.5.1.54	COG3200	Phospho-2-dehydro-3-deoxyheptonate aldolase
JJACFKPL_00075	216.027	0.931195	0.39616	2.35055	0.0187455	0.0456411	CDS	1341	ffh		COG0541	Signal recognition particle protein
JJACFKPL_00915	95.1955	0.929744	0.364107	2.55349	0.0106649	0.0283208	CDS	681				hypothetical protein
JJACFKPL_01829	61.8887	0.929204	0.340781	2.72669	0.00639733	0.0182397	CDS	468	ilvH	2.2.1.6	COG0440	Acetolactate synthase isozyme 3 small subunit
JJACFKPL_01625	803.02	0.928048	0.198013	4.68682	2.77489e-06	1.89369e-05	CDS	702	rplA		COG0081	50S ribosomal protein L1
JJACFKPL_01619	41055.7	0.927318	0.380011	2.44024	0.0146776	0.0371624	CDS	1200	tufA		COG0050	Elongation factor Tu
JJACFKPL_00318	84.5111	0.926787	0.331018	2.7998	0.00511335	0.0149322	CDS	906	lepB	3.4.21.89	COG0681	Signal peptidase I
JJACFKPL_00917	147.094	0.926642	0.316437	2.92837	0.00340747	0.0106884	CDS	1437				hypothetical protein
JJACFKPL_00044	42.9229	0.924083	0.391793	2.3586	0.018344	0.0448933	CDS	1212	tdcB	4.3.1.19	COG1171	L-threonine ammonia-lyase
JJACFKPL_01941	97.8461	0.922505	0.301492	3.0598	0.00221483	0.00734674	CDS	852				hypothetical protein
JJACFKPL_00080	163.694	0.921779	0.286063	3.2223	0.00127168	0.00452574	CDS	855	glyQ	6.1.1.14	COG0752	Glycine--tRNA ligase alpha subunit
JJACFKPL_00475	190.791	0.921206	0.261648	3.52079	0.000430271	0.0017505	CDS	2637	polA	2.7.7.7	COG0258	DNA polymerase I
JJACFKPL_00440	83.8778	0.919592	0.335095	2.74428	0.00606444	0.0174421	CDS	918	accD	2.1.3.15	COG0777	Acetyl-coenzyme A carboxylase carboxyl transferase subunit beta
JJACFKPL_00969	114.898	0.919475	0.310219	2.96396	0.00303711	0.0096862	CDS	1311	dnaA		COG0593	Chromosomal replication initiator protein DnaA
JJACFKPL_01856	90.1505	0.918437	0.288286	3.18586	0.00144325	0.00501451	CDS	1374				hypothetical protein
JJACFKPL_00612	28.3223	0.915661	0.361417	2.53353	0.011292	0.0298196	CDS	756				hypothetical protein
JJACFKPL_01380	151.153	0.914506	0.344802	2.65226	0.00799549	0.0219674	CDS	234	acpP_2			Acyl carrier protein
JJACFKPL_00469	122.596	0.913356	0.280742	3.25337	0.00114046	0.00409248	CDS	783	soj	3.6.-.-	COG1192	Sporulation initiation inhibitor protein Soj
JJACFKPL_00904	376.181	0.913279	0.209258	4.36437	1.27491e-05	7.53858e-05	CDS	4146				hypothetical protein
JJACFKPL_00295	194.347	0.912683	0.192057	4.75216	2.01258e-06	1.42452e-05	CDS	1791	lepA	3.6.5.-	COG0481	Elongation factor 4
JJACFKPL_01464	35.8739	0.911337	0.327264	2.78472	0.0053574	0.015621	CDS	798	pgaB	3.5.1.-	COG0726	Poly-beta-1,6-N-acetyl-D-glucosamine N-deacetylase
JJACFKPL_01708	27.9779	0.91057	0.379344	2.40038	0.0163779	0.0407627	CDS	738	glnQ_2			Glutamine transport ATP-binding protein GlnQ
JJACFKPL_00317	106.946	0.910539	0.203079	4.48367	7.33686e-06	4.52084e-05	CDS	852	folD		COG0190	Bifunctional protein FolD protein
JJACFKPL_01447	472.75	0.906862	0.283375	3.20021	0.00137326	0.00480641	CDS	1248	purD	6.3.4.13	COG0151	Phosphoribosylamine--glycine ligase
JJACFKPL_00585	36.674	0.901695	0.384472	2.34528	0.0190129	0.0462331	CDS	690	yknY	3.6.3.-	COG1136	putative ABC transporter ATP-binding protein YknY
JJACFKPL_00321	149.34	0.900879	0.336458	2.67754	0.00741649	0.0206146	CDS	444	ywlF	5.3.1.-	COG0698	Putative sugar phosphate isomerase YwlF
JJACFKPL_01127	558.275	0.899209	0.243174	3.6978	0.000217476	0.000958504	CDS	1383	oprM		COG1538	Outer membrane protein OprM
JJACFKPL_00461	177.218	0.89749	0.232812	3.85499	0.000115732	0.000540085	CDS	390	atpC		COG0355	ATP synthase epsilon chain
JJACFKPL_00715	503.608	0.894068	0.208177	4.29475	1.74893e-05	9.96997e-05	CDS	846	ttdA	4.2.1.32	COG1951	L(+)-tartrate dehydratase subunit alpha
JJACFKPL_01707	141.938	0.891918	0.308881	2.88758	0.00388223	0.0118839	CDS	858	glnH		COG0834	ABC transporter glutamine-binding protein GlnH
JJACFKPL_00674	154.198	0.891078	0.201473	4.42281	9.74261e-06	5.85172e-05	CDS	1278	gltA	2.3.3.16	COG0372	Citrate synthase
JJACFKPL_01550	79.9255	0.890531	0.258201	3.44899	0.00056269	0.002232	CDS	1107	sasA_4	2.7.-.-		Adaptive-response sensory-kinase SasA
JJACFKPL_00638	101.196	0.886943	0.3095	2.86573	0.0041605	0.012614	CDS	1089				hypothetical protein
JJACFKPL_00120	42.8891	0.878746	0.332846	2.6401	0.0082882	0.0226735	CDS	570	gmhA1	5.3.1.28	COG0279	Phosphoheptose isomerase 1
JJACFKPL_00350	927.695	0.87756	0.185021	4.74304	2.10537e-06	1.4749e-05	CDS	2355	cheA	2.7.13.3	COG0643	Chemotaxis protein CheA
JJACFKPL_00627	179.249	0.876877	0.240019	3.65336	0.000258829	0.00110994	CDS	1716	cptA	2.7.-.-	COG2194	Phosphoethanolamine transferase CptA
JJACFKPL_00692	100.325	0.875387	0.302548	2.89338	0.00381114	0.0117228	CDS	561	dcd	3.5.4.13	COG0717	dCTP deaminase
JJACFKPL_01812	45.4192	0.874406	0.283648	3.08272	0.00205119	0.00685171	CDS	891	gpsA	1.1.1.94	COG0240	Glycerol-3-phosphate dehydrogenase [NAD(P)+]
JJACFKPL_01836	299.176	0.873138	0.226984	3.8467	0.000119721	0.000557331	CDS	1308	ctpA	3.4.21.102	COG0793	Carboxy-terminal processing protease CtpA
JJACFKPL_00319	61.6563	0.871129	0.298001	2.92325	0.00346402	0.0108479	CDS	657				hypothetical protein
JJACFKPL_00062	72.2733	0.870585	0.360049	2.41796	0.0156078	0.0391016	CDS	942				hypothetical protein
JJACFKPL_01609	317.006	0.869882	0.16656	5.22264	1.76394e-07	1.56211e-06	CDS	2139	apxIB		COG2274	Toxin RTX-I translocation ATP-binding protein
JJACFKPL_00832	108.326	0.868242	0.248609	3.49241	0.000478691	0.00193099	CDS	252	rpsQ		COG0186	30S ribosomal protein S17
JJACFKPL_00630	242.272	0.864642	0.217336	3.97837	6.93896e-05	0.00034051	CDS	1113				hypothetical protein
JJACFKPL_00921	140.275	0.858594	0.224145	3.83052	0.00012787	0.000590935	CDS	675	queE_1	4.3.99.3		7-carboxy-7-deazaguanine synthase
JJACFKPL_00824	317.636	0.856601	0.224518	3.81528	0.000136026	0.000624081	CDS	444	rpsE		COG0098	30S ribosomal protein S5
JJACFKPL_01217	81.6196	0.853879	0.287529	2.96972	0.00298075	0.0095224	CDS	753			COG0834	putative amino-acid ABC transporter-binding protein
JJACFKPL_00511	227.632	0.853076	0.214482	3.97738	6.9679e-05	0.000341051	CDS	1452	pyk	2.7.1.40		Pyruvate kinase
JJACFKPL_01701	97.187	0.852697	0.331626	2.57126	0.0101329	0.027097	CDS	1977	uvrB		COG0556	UvrABC system protein B
JJACFKPL_01578	43.5729	0.850313	0.316081	2.69018	0.00714145	0.0199374	CDS	915	moaA			GTP 3',8-cyclase
JJACFKPL_01460	52.5265	0.848165	0.363923	2.33061	0.0197737	0.0478388	CDS	954	rfaF	2.-.-.-	COG0859	ADP-heptose--LPS heptosyltransferase 2
JJACFKPL_01425	100.709	0.847227	0.280779	3.01742	0.00254935	0.00829737	CDS	681	tpiA			Triosephosphate isomerase
JJACFKPL_01137	51.4315	0.844593	0.317016	2.6642	0.00771726	0.0213261	CDS	930		1.-.-.-	COG1052	Putative 2-hydroxyacid dehydrogenase
JJACFKPL_00289	294.854	0.84265	0.201014	4.19199	2.76524e-05	0.00015086	CDS	2418	lon	3.4.21.53	COG0466	Lon protease
JJACFKPL_00455	534.933	0.833128	0.250687	3.32339	0.000889319	0.0033332	CDS	843	cpoB			Cell division coordinator CpoB
JJACFKPL_01036	58.8316	0.832223	0.331412	2.51115	0.0120339	0.0315167	CDS	573	folE	3.5.4.16	COG0302	GTP cyclohydrolase 1
JJACFKPL_01862	76.015	0.832001	0.262976	3.16379	0.00155727	0.00537145	CDS	1170				hypothetical protein
JJACFKPL_00372	233.208	0.830218	0.252298	3.29063	0.000999648	0.00370298	CDS	1533	guaA	6.3.5.2		GMP synthase [glutamine-hydrolyzing]
JJACFKPL_01865	186.453	0.82755	0.277303	2.98428	0.00284249	0.00915753	CDS	1026				hypothetical protein
JJACFKPL_01659	84.2534	0.826742	0.347596	2.37845	0.0173854	0.0429893	CDS	426				hypothetical protein
JJACFKPL_00371	359.551	0.826354	0.248308	3.32794	0.000874892	0.0032986	CDS	1389	nhaD		COG1055	Na(+)/H(+) antiporter NhaD
JJACFKPL_00297	310.989	0.823964	0.178387	4.61896	3.85675e-06	2.57658e-05	CDS	921	czcD		COG1230	Cadmium, cobalt and zinc/H(+)-K(+) antiporter
JJACFKPL_01072	464.394	0.822868	0.303922	2.7075	0.00677926	0.0191225	CDS	315	trxA		COG0526	Thioredoxin
JJACFKPL_01920	592.07	0.819588	0.199648	4.10516	4.0403e-05	0.00021076	CDS	5124				hypothetical protein
JJACFKPL_01517	188.466	0.817856	0.254266	3.21654	0.00129747	0.00458434	CDS	1236	pyrP			Uracil permease
JJACFKPL_01684	225.525	0.816698	0.254953	3.20333	0.00135848	0.00477923	CDS	1311	glmU			Bifunctional protein GlmU
JJACFKPL_01224	902.819	0.815388	0.180696	4.51248	6.40752e-06	3.97391e-05	CDS	1041				hypothetical protein
JJACFKPL_01424	676.147	0.813903	0.290354	2.80314	0.00506073	0.0148013	CDS	1200	pgk	2.7.2.3	COG0126	Phosphoglycerate kinase
JJACFKPL_01769	134.699	0.811571	0.2475	3.27907	0.0010415	0.00382212	CDS	1626	kefC		COG0475	Glutathione-regulated potassium-efflux system protein KefC
JJACFKPL_00840	607.417	0.805849	0.238338	3.38111	0.000721932	0.00278815	CDS	615	rplD			50S ribosomal protein L4
JJACFKPL_00364	429.057	0.804925	0.166994	4.82008	1.43502e-06	1.05493e-05	CDS	2337	pheT	6.1.1.20		Phenylalanine--tRNA ligase beta subunit
JJACFKPL_00173	93.8647	0.801878	0.284863	2.81496	0.00487834	0.0143783	CDS	894				hypothetical protein
JJACFKPL_01904	44.079	0.798137	0.328776	2.42761	0.0151988	0.0381776	CDS	729	lptB	3.6.3.-	COG1137	Lipopolysaccharide export system ATP-binding protein LptB
JJACFKPL_00160	107.177	0.796793	0.275996	2.88697	0.00388967	0.0118875	CDS	1929	pbpF		COG0744	Penicillin-binding protein 1F
JJACFKPL_00338	82.3445	0.796337	0.248296	3.20721	0.00134029	0.00472575	CDS	1032	fliG		COG1536	Flagellar motor switch protein FliG
JJACFKPL_01244	343.371	0.795931	0.295258	2.69572	0.00702373	0.0196954	CDS	1491	ccoN1	1.9.3.1	COG3278	Cbb3-type cytochrome c oxidase subunit CcoN1
JJACFKPL_00083	59.0753	0.795374	0.277011	2.87128	0.00408819	0.0124344	CDS	495	purE	5.4.99.18	COG0041	N5-carboxyaminoimidazole ribonucleotide mutase
JJACFKPL_00225	3454.18	0.794912	0.260369	3.05303	0.00226547	0.00748333	CDS	273	rpsO		COG0184	30S ribosomal protein S15
JJACFKPL_01507	97.4527	0.792235	0.277465	2.85526	0.00430016	0.0129141	CDS	1221	pgi	5.3.1.9	COG0166	Glucose-6-phosphate isomerase
JJACFKPL_01813	40.1434	0.789903	0.297996	2.65072	0.00803203	0.022036	CDS	1056	nagZ	3.2.1.52	COG1472	Beta-hexosaminidase
JJACFKPL_00012	70.0211	0.788471	0.301981	2.61099	0.00902796	0.024521	CDS	867	ftsY		COG0552	Signal recognition particle receptor FtsY
JJACFKPL_00464	1410.18	0.786878	0.141554	5.55885	2.71551e-08	2.80996e-07	CDS	1518	atpA	7.1.2.2	COG0056	ATP synthase subunit alpha
JJACFKPL_01465	48.2566	0.783775	0.313006	2.50402	0.012279	0.0321144	CDS	1074				hypothetical protein
JJACFKPL_01635	1727.43	0.780004	0.195984	3.97994	6.8933e-05	0.000339143	CDS	2079	fusA		COG0480	Elongation factor G
JJACFKPL_01633	1370.99	0.775254	0.298397	2.59806	0.00937527	0.0253919	CDS	396	rpsL		COG0048	30S ribosomal protein S12
JJACFKPL_01400	211.806	0.774214	0.267055	2.89908	0.0037426	0.0115306	CDS	984	wbgU_1	5.1.3.7		UDP-N-acetylglucosamine 4-epimerase
JJACFKPL_01324	81.9329	0.767392	0.265654	2.88869	0.00386848	0.01188	CDS	2205	mutS2	3.1.-.-	COG1193	Endonuclease MutS2
JJACFKPL_00018	67.5993	0.767053	0.307089	2.49782	0.012496	0.0325032	CDS	345	acpS	2.7.8.7	COG0736	Holo-[acyl-carrier-protein] synthase
JJACFKPL_00831	241.921	0.764222	0.230107	3.32115	0.00089646	0.00334678	CDS	369	rplN		COG0093	50S ribosomal protein L14
JJACFKPL_01986	72.5405	0.763459	0.294375	2.59349	0.00950065	0.0256949	CDS	1749	msbA	7.5.2.6	COG1132	Lipid A export ATP-binding/permease protein MsbA
JJACFKPL_00666	44.2448	0.762526	0.286083	2.6654	0.00768959	0.0212805	CDS	756	modA		COG0725	Molybdate-binding protein ModA
JJACFKPL_01642	84.4631	0.757357	0.314838	2.40555	0.0161483	0.040244	CDS	558				hypothetical protein
JJACFKPL_01158	81.9926	0.755983	0.248824	3.03822	0.00237978	0.00781223	CDS	2409				hypothetical protein
JJACFKPL_01526	60.4706	0.754447	0.295932	2.5494	0.010791	0.0286156	CDS	2739				hypothetical protein
JJACFKPL_00460	158.233	0.749033	0.285669	2.62203	0.00874067	0.0237853	CDS	585	tolQ_1			Tol-Pal system protein TolQ
JJACFKPL_01133	181.23	0.744471	0.314496	2.36719	0.0179237	0.0440346	CDS	213				hypothetical protein
JJACFKPL_00854	84.6991	0.743552	0.308859	2.40741	0.0160661	0.040144	CDS	645	cynT	4.2.1.1	COG0288	Carbonic anhydrase 1
JJACFKPL_00453	223.19	0.742182	0.224711	3.30283	0.000957137	0.00355242	CDS	930	fabD	2.3.1.39	COG0331	Malonyl CoA-acyl carrier protein transacylase
JJACFKPL_00414	99.4719	0.740568	0.250394	2.95761	0.00310034	0.00987131	CDS	708			COG0217	putative transcriptional regulatory protein
JJACFKPL_01040	149.047	0.739921	0.222743	3.32185	0.000894218	0.00334497	CDS	1233			COG2067	47 kDa outer membrane protein
JJACFKPL_01399	349.179	0.732933	0.2253	3.25315	0.00114134	0.00409248	CDS	1098	wbpE	2.6.1.98	COG0399	UDP-2-acetamido-2-deoxy-3-oxo-D-glucuronate aminotransferase
JJACFKPL_01620	133.689	0.730747	0.278493	2.62393	0.00869217	0.0237105	CDS	159	rpmG2			50S ribosomal protein L33 2
JJACFKPL_00891	186.872	0.730293	0.295559	2.47089	0.0134777	0.0345842	CDS	1536	cydA	7.1.1.7	COG1271	Cytochrome bd-I ubiquinol oxidase subunit 1
JJACFKPL_00793	265.728	0.727198	0.266754	2.7261	0.00640868	0.0182397	CDS	1257	nosD			putative ABC transporter binding protein NosD
JJACFKPL_01362	4181.49	0.727103	0.243947	2.98058	0.00287701	0.00925307	CDS	2220	napA_2	1.9.6.1		Periplasmic nitrate reductase
JJACFKPL_01575	203.93	0.720293	0.248127	2.90292	0.003697	0.0114086	CDS	930	prs	2.7.6.1	COG0462	Ribose-phosphate pyrophosphokinase
JJACFKPL_01658	100.447	0.718315	0.302741	2.37271	0.0176583	0.043551	CDS	495				hypothetical protein
JJACFKPL_01129	844.71	0.718205	0.210508	3.41177	0.000645429	0.0025234	CDS	1158	acrE			Multidrug export protein AcrE
JJACFKPL_00634	381.466	0.714332	0.161454	4.42435	9.67311e-06	5.82836e-05	CDS	1332	accC	6.3.4.14	COG0439	Biotin carboxylase
JJACFKPL_00305	123.508	0.711722	0.29244	2.43374	0.0149438	0.037736	CDS	501				hypothetical protein
JJACFKPL_00170	165.659	0.710981	0.252058	2.82071	0.00479176	0.014167	CDS	1068	leuB	1.1.1.85	COG0473	3-isopropylmalate dehydrogenase
JJACFKPL_01685	121.791	0.708579	0.236323	2.99835	0.0027145	0.00876001	CDS	768	pomA		COG1291	Chemotaxis protein PomA
JJACFKPL_01896	158.289	0.70782	0.249566	2.8362	0.00456541	0.0135609	CDS	1752				hypothetical protein
JJACFKPL_01210	582.198	0.703628	0.177907	3.95503	7.6524e-05	0.000370398	CDS	3552		1.2.7.1	COG0674	Pyruvate:ferredoxin oxidoreductase
JJACFKPL_01325	381.873	0.701599	0.240797	2.91366	0.00357222	0.0111317	CDS	1911				hypothetical protein
JJACFKPL_00965	175.295	0.700308	0.238088	2.94138	0.00326749	0.0103516	CDS	516	luxS	4.4.1.21	COG1854	S-ribosylhomocysteine lyase
JJACFKPL_00578	167.532	0.694321	0.20817	3.33535	0.000851913	0.00323407	CDS	966	trpS	6.1.1.2	COG0180	Tryptophan--tRNA ligase
JJACFKPL_00463	557.845	0.690157	0.16468	4.1909	2.77846e-05	0.000151148	CDS	888	atpG_1		COG0224	ATP synthase gamma chain
JJACFKPL_01033	147.629	0.687937	0.261917	2.62655	0.00862553	0.0235624	CDS	1035				hypothetical protein
JJACFKPL_01577	95.2214	0.687912	0.228578	3.00953	0.00261655	0.00847263	CDS	1023	hemE	4.1.1.37	COG0407	Uroporphyrinogen decarboxylase
JJACFKPL_01605	159.94	0.687499	0.197781	3.47607	0.000508825	0.00204389	CDS	1362	hemN	1.3.98.3	COG0635	Oxygen-independent coproporphyrinogen III oxidase
JJACFKPL_00031	846.423	0.675255	0.189233	3.56838	0.00035919	0.00149323	CDS	2091	ctpC	3.6.3.-	COG2217	Manganese-exporting P-type ATPase
JJACFKPL_01820	120.652	0.674449	0.229601	2.93748	0.0033089	0.0104307	CDS	963		1.18.1.2	COG0492	Ferredoxin--NADP reductase
JJACFKPL_00341	132.583	0.674296	0.244813	2.75434	0.00588113	0.0169662	CDS	1080	pheA			Bifunctional chorismate mutase/prephenate dehydratase
JJACFKPL_01650	143.354	0.67323	0.284252	2.36843	0.0178639	0.0439443	CDS	1299	thiC	4.1.99.17	COG0422	Phosphomethylpyrimidine synthase
JJACFKPL_01624	306.268	0.672438	0.260019	2.58611	0.00970655	0.0262146	CDS	426	rplK		COG0080	50S ribosomal protein L11
JJACFKPL_00206	230.66	0.669606	0.283368	2.36303	0.0181263	0.0444748	CDS	1464	thrC_2	4.2.3.1	COG0498	Threonine synthase
JJACFKPL_00887	319.131	0.667615	0.234539	2.84649	0.00442036	0.0131971	CDS	1575	recJ	3.1.-.-	COG0608	Single-stranded-DNA-specific exonuclease RecJ
JJACFKPL_01752	408.719	0.661924	0.276147	2.397	0.0165299	0.0410873	CDS	1140	ftsZ		COG0206	Cell division protein FtsZ
JJACFKPL_00331	83.1809	0.651111	0.26691	2.43944	0.01471	0.0371951	CDS	1080	serC	2.6.1.52	COG1932	Phosphoserine aminotransferase
JJACFKPL_00494	155.178	0.647443	0.243095	2.66333	0.00773719	0.0213457	CDS	2289				hypothetical protein
JJACFKPL_00645	314.076	0.645543	0.1789	3.6084	0.000308093	0.00131527	CDS	1251	eno	4.2.1.11	COG0148	Enolase
JJACFKPL_01651	335.828	0.643043	0.239292	2.68728	0.00720375	0.0200819	CDS	1101	apbC		COG0489	Iron-sulfur cluster carrier protein
JJACFKPL_00902	71.1989	0.6425	0.241277	2.66291	0.00774679	0.0213457	CDS	735	thiD_2	2.7.1.49	COG0351	Hydroxymethylpyrimidine/phosphomethylpyrimidine kinase
JJACFKPL_01267	313.939	0.640753	0.235329	2.72279	0.00647325	0.0183409	CDS	4053				hypothetical protein
JJACFKPL_01448	115.79	0.618708	0.262935	2.35308	0.0186185	0.0454483	CDS	450				hypothetical protein
JJACFKPL_01989	139.629	0.6097	0.250917	2.42988	0.0151037	0.0380892	CDS	894	dapA	4.3.3.7	COG0329	4-hydroxy-tetrahydrodipicolinate synthase
JJACFKPL_00306	681.439	0.60657	0.212995	2.84781	0.00440206	0.0131785	CDS	2622	gyrA	5.6.2.2	COG0188	DNA gyrase subunit A
JJACFKPL_01437	169.734	0.601112	0.203932	2.9476	0.0032025	0.0101796	CDS	717	pyrH	2.7.4.22	COG0528	Uridylate kinase
JJACFKPL_00635	196.394	0.596161	0.221459	2.69197	0.00710307	0.0198594	CDS	453	accB		COG0511	Biotin carboxyl carrier protein of acetyl-CoA carboxylase
JJACFKPL_01883	219.178	0.593774	0.234533	2.53173	0.0113503	0.029932	CDS	1539				hypothetical protein
JJACFKPL_01023	83.1048	0.592136	0.185484	3.19239	0.00141101	0.00492946	CDS	933	znuA		COG0803	High-affinity zinc uptake system binding-protein ZnuA
JJACFKPL_01476	157.457	0.591028	0.240128	2.4613	0.0138435	0.0353798	CDS	1323	tuaD	1.1.1.22	COG1004	UDP-glucose 6-dehydrogenase TuaD
JJACFKPL_00367	157.034	0.585358	0.232833	2.51407	0.0119347	0.0312999	CDS	2880				hypothetical protein
JJACFKPL_00111	440.006	0.582972	0.244516	2.38419	0.0171167	0.0424353	CDS	1341	rclA		COG1249	putative pyridine nucleotide-disulfide oxidoreductase RclA
JJACFKPL_00629	371.585	0.574758	0.196026	2.93205	0.00336734	0.0105799	CDS	915	ilvE	2.6.1.42	COG0115	Branched-chain-amino-acid aminotransferase
JJACFKPL_00644	262.62	0.569609	0.207896	2.73988	0.00614623	0.0176241	CDS	1098	recA		COG0468	Protein RecA
JJACFKPL_00795	6822.22	0.55528	0.194424	2.85603	0.00428977	0.0129032	CDS	2589	nosZ	1.7.2.4		Nitrous-oxide reductase
JJACFKPL_01454	625.348	0.549506	0.23153	2.37337	0.0176267	0.0435294	CDS	3612	dnaE	2.7.7.7	COG0587	DNA polymerase III subunit alpha
JJACFKPL_00680	159.722	0.542335	0.231378	2.34393	0.0190816	0.046341	CDS	2115	topA	5.6.2.1	COG0550	DNA topoisomerase 1
JJACFKPL_01545	3354.48	0.52849	0.211392	2.50005	0.0124177	0.0324326	CDS	1344	dcuA		COG2704	Anaerobic C4-dicarboxylate transporter DcuA
JJACFKPL_01939	225.192	0.52497	0.197707	2.65529	0.00792403	0.0218025	CDS	1179		2.6.1.1		Aspartate aminotransferase
JJACFKPL_01513	671.769	0.520639	0.18875	2.75835	0.00580941	0.0168358	CDS	720	frdB	1.3.5.1	COG0479	Fumarate reductase iron-sulfur subunit
JJACFKPL_00929	250.105	0.514688	0.1888	2.7261	0.00640882	0.0182397	CDS	1332	purB	4.3.2.2	COG0015	Adenylosuccinate lyase
JJACFKPL_01265	389.434	0.498885	0.197763	2.52264	0.0116479	0.0305898	CDS	1251	purA	6.3.4.4	COG0104	Adenylosuccinate synthetase
JJACFKPL_00985	327.164	-0.489122	0.179984	-2.71758	0.00657612	0.018577	CDS	2274	metE	2.1.1.14	COG0620	5-methyltetrahydropteroyltriglutamate--homocysteine methyltransferase
JJACFKPL_01747	208.878	-0.577861	0.191971	-3.01014	0.00261125	0.00846987	CDS	1533	purH		COG0138	Bifunctional purine biosynthesis protein PurH
JJACFKPL_00923	356.507	-0.632156	0.22889	-2.76183	0.00574784	0.0166827	CDS	2103				hypothetical protein
JJACFKPL_00842	322.977	-0.678864	0.246231	-2.75702	0.00583309	0.0168787	CDS	309	rpsJ		COG0051	30S ribosomal protein S10
JJACFKPL_01221	119.024	-0.718262	0.292946	-2.45186	0.0142121	0.0362247	CDS	1863	mnmG		COG0445	tRNA uridine 5-carboxymethylaminomethyl modification enzyme MnmG
JJACFKPL_01500	76.2231	-0.76096	0.292807	-2.59884	0.00935388	0.0253701	CDS	1515	leuA	2.3.3.13	COG0119	2-isopropylmalate synthase
JJACFKPL_00911	1157.34	-0.843342	0.311866	-2.70418	0.00684738	0.0192861	CDS	291				hypothetical protein
JJACFKPL_01851	348.451	-0.951689	0.295822	-3.2171	0.00129494	0.00458434	CDS	1857	htpG		COG0326	Chaperone protein HtpG
JJACFKPL_00443	80.6531	-1.09558	0.34032	-3.21925	0.00128526	0.00456554	CDS	999				hypothetical protein
JJACFKPL_00358	59.8944	-1.22087	0.41088	-2.97135	0.00296491	0.00949309	CDS	567	efp		COG0231	Elongation factor P
JJACFKPL_01530	324.293	-1.2573	0.362699	-3.4665	0.000527272	0.00210909	CDS	2454	dmsA_2	1.7.2.3	COG0243	Dimethyl sulfoxide/trimethylamine N-oxide reductase
JJACFKPL_00211	16.2606	-1.44221	0.621866	-2.31916	0.0203864	0.0491541	CDS	603	gloC	3.1.2.6	COG0491	Hydroxyacylglutathione hydrolase GloC
JJACFKPL_01139	14.5173	-1.49125	0.598492	-2.49168	0.0127139	0.033025	CDS	792				hypothetical protein
JJACFKPL_00516	64.968	-1.52408	0.465296	-3.2755	0.00105474	0.00385457	CDS	1059				hypothetical protein
JJACFKPL_01125	14.4654	-1.55359	0.461412	-3.36704	0.000759795	0.00292253	CDS	708	aqpZ		COG0580	Aquaporin Z
JJACFKPL_00212	979.88	-1.59219	0.307017	-5.18601	2.14844e-07	1.85938e-06	CDS	1872	dnaK			Chaperone protein DnaK
JJACFKPL_01640	18.3987	-1.61604	0.635163	-2.54429	0.0109501	0.0289569	CDS	438				hypothetical protein
JJACFKPL_01302	15.831	-1.64767	0.666278	-2.47295	0.0134002	0.0345083	CDS	258				hypothetical protein
JJACFKPL_01966	318.332	-1.65789	0.462444	-3.58507	0.000336989	0.00141328	CDS	414			COG0864	Putative nickel-responsive regulator
JJACFKPL_00818	49.0228	-1.67931	0.434928	-3.86112	0.000112866	0.000531924	CDS	393	rpsK			30S ribosomal protein S11
JJACFKPL_00385	7.20317	-1.86821	0.604814	-3.0889	0.00200902	0.00673447	CDS	219				hypothetical protein
JJACFKPL_00378	49.4446	-2.05623	0.435538	-4.72113	2.34537e-06	1.62385e-05	CDS	405	mscL		COG1970	Large-conductance mechanosensitive channel
JJACFKPL_00433	30.2262	-2.07643	0.683024	-3.04006	0.00236531	0.00777816	CDS	255				hypothetical protein
JJACFKPL_01995	89.8254	-2.18548	0.562049	-3.88841	0.000100905	0.00047911	CDS	543				hypothetical protein
JJACFKPL_00502	86.654	-2.27715	0.500296	-4.55161	5.32371e-06	3.39008e-05	CDS	420				hypothetical protein
JJACFKPL_00591	60.0123	-2.32975	0.855045	-2.72471	0.00643584	0.0182893	CDS	561	fdhB1_1		COG0437	Formate dehydrogenase iron-sulfur subunit
JJACFKPL_01202	16.5104	-2.4062	0.856352	-2.80982	0.00495686	0.0145646	CDS	765				hypothetical protein
JJACFKPL_00213	167.725	-2.60108	0.449759	-5.78327	7.3262e-09	8.773e-08	CDS	543	grpE			Protein GrpE
JJACFKPL_00538	9.80077	-2.71768	1.01782	-2.67009	0.00758305	0.0210162	CDS	1596				hypothetical protein
JJACFKPL_00227	50.9403	-2.87838	0.570641	-5.04412	4.55624e-07	3.80486e-06	CDS	1758	fdhF_2	1.17.1.9	COG0243	Formate dehydrogenase H
JJACFKPL_00592	295.262	-2.91069	0.763225	-3.81367	0.00013692	0.000626673	CDS	2394	napA_1	1.9.6.1		Periplasmic nitrate reductase
JJACFKPL_00275	3.38857	-2.95319	0.946918	-3.11875	0.00181623	0.00616417	CDS	357				hypothetical protein
JJACFKPL_01674	4.01213	-2.98216	1.22067	-2.44304	0.014564	0.0369239	CDS	621				hypothetical protein
JJACFKPL_00970	23.0202	-3.14956	0.827472	-3.80624	0.000141093	0.000642681	CDS	147				hypothetical protein
JJACFKPL_00748	10.2486	-3.37243	0.925199	-3.64509	0.000267299	0.00114368	CDS	195				hypothetical protein
JJACFKPL_01878	8.34101	-3.47631	0.861282	-4.03621	5.43215e-05	0.000274345	CDS	897				hypothetical protein
JJACFKPL_00594	20.2685	-4.08032	0.991853	-4.11383	3.89143e-05	0.000204676	CDS	207				hypothetical protein
JJACFKPL_00593	46.8356	-4.75099	0.969484	-4.90054	9.55757e-07	7.4276e-06	CDS	534		1.17.1.9		Putative formate dehydrogenase

## Sheet: Table 5a (iv)
Supplementary Table 5a - C. concisus gene expression in the gut versus in culture
(iv) C. concisus gene expression from 'add-in' experiment when gavaged with the Actinomyces strains (higher log2-fold change) vs. growth in Bolton Broth + 1% mucin (negative log2-fold change)
locus_tag	mean expression	log2FoldChange	lfcSE	stat	P-value	P-adj	ftype	length_bp	gene	EC_number	COG	Gene product
JJACFKPL_00895	10.2903	5.75837	1.06497	5.40705	6.40695e-08	6.31588e-07	CDS	351				hypothetical protein
JJACFKPL_00734	120.101	5.04577	0.521989	9.66644	4.18697e-22	3.25244e-20	CDS	450				hypothetical protein
JJACFKPL_00743	17.64	4.69811	1.03512	4.53869	5.66046e-06	3.81147e-05	CDS	345				hypothetical protein
JJACFKPL_00735	33.1978	4.6607	0.639487	7.28819	3.1415e-13	7.82154e-12	CDS	249				hypothetical protein
JJACFKPL_00727	11.4169	4.44617	0.92723	4.79511	1.62586e-06	1.23821e-05	CDS	183				hypothetical protein
JJACFKPL_00730	42.9962	4.2761	0.499378	8.56286	1.10098e-17	5.09072e-16	CDS	369				hypothetical protein
JJACFKPL_00698	81.4808	4.26983	0.359432	11.8794	1.51449e-32	3.67643e-30	CDS	711				hypothetical protein
JJACFKPL_00701	128.095	4.2394	0.372949	11.3672	6.0885e-30	1.0749e-27	CDS	552	dmsB		COG0437	Anaerobic dimethyl sulfoxide reductase chain B
JJACFKPL_00859	290.32	4.12021	0.435909	9.45199	3.32442e-21	2.15201e-19	CDS	1284	dctM_2		COG1593	C4-dicarboxylate TRAP transporter large permease protein DctM
JJACFKPL_00736	16.8158	4.08396	0.909211	4.49176	7.06373e-06	4.65009e-05	CDS	363				hypothetical protein
JJACFKPL_00953	14.2081	4.05372	0.951872	4.25869	2.0563e-05	0.000125183	CDS	1428	sasA_2	2.7.-.-		Adaptive-response sensory-kinase SasA
JJACFKPL_00681	12915.7	3.9669	0.482179	8.22703	1.91913e-16	6.77628e-15	CDS	1500	flaA		COG1344	Flagellin A
JJACFKPL_00894	2116.45	3.82254	0.306692	12.4638	1.17675e-35	5.71312e-33	CDS	1767	assT_1	2.8.2.22		Arylsulfate sulfotransferase AssT
JJACFKPL_01949	5.31029	3.8007	1.18049	3.21961	0.00128366	0.00484051	CDS	423				hypothetical protein
JJACFKPL_00702	183.749	3.79498	0.408757	9.2842	1.62922e-20	9.03982e-19	CDS	645	torD			Chaperone protein TorD
JJACFKPL_00908	448.717	3.79471	0.241471	15.715	1.19416e-55	1.15953e-52	CDS	621	dsbI		COG1495	Protein-disulfide oxidoreductase DsbI
JJACFKPL_01013	1818.56	3.72437	0.474051	7.85648	3.95083e-15	1.19883e-13	CDS	1566		1.3.5.4	COG1053	Fumarate reductase flavoprotein subunit
JJACFKPL_00739	159.542	3.68796	0.399031	9.24229	2.41268e-20	1.30151e-18	CDS	831				hypothetical protein
JJACFKPL_00860	156.863	3.67062	0.431696	8.50278	1.85101e-17	7.81447e-16	CDS	543				hypothetical protein
JJACFKPL_00909	570.915	3.62345	0.20517	17.6607	8.41522e-70	1.63424e-66	CDS	657	dsbL_2		COG0526	Thiol:disulfide interchange protein DsbL
JJACFKPL_00700	537.165	3.54395	0.338216	10.4784	1.08604e-25	1.00433e-23	CDS	2292	dmsA_1	1.8.5.3	COG0243	Dimethyl sulfoxide reductase DmsA
JJACFKPL_00740	114.047	3.53868	0.436803	8.10132	5.43648e-16	1.85222e-14	CDS	615				hypothetical protein
JJACFKPL_00215	5.48951	3.4533	1.32	2.61614	0.00889312	0.0247428	CDS	246				hypothetical protein
JJACFKPL_01001	311.493	3.40301	0.42132	8.07703	6.63655e-16	2.2221e-14	CDS	1359	gdh	1.4.1.4	COG0334	NADP-specific glutamate dehydrogenase
JJACFKPL_00738	48.3502	3.38942	0.603121	5.61979	1.91185e-08	2.1216e-07	CDS	300				hypothetical protein
JJACFKPL_01235	560.947	3.38154	0.27379	12.3508	4.82102e-35	1.87249e-32	CDS	345				hypothetical protein
JJACFKPL_00728	11.2646	3.37248	0.930637	3.62385	0.000290255	0.00133257	CDS	183				hypothetical protein
JJACFKPL_01230	916.301	3.35692	0.306655	10.9469	6.87662e-28	8.90293e-26	CDS	645	hyfE	1.-.-.-	COG4237	Hydrogenase-4 component E
JJACFKPL_00862	417.532	3.31177	0.283109	11.6978	1.30748e-31	2.53913e-29	CDS	618	sodB	1.15.1.1	COG0605	Superoxide dismutase [Fe]
JJACFKPL_00066	3.33773	3.2825	1.09117	3.00822	0.0026278	0.00911284	CDS	279	cas2	3.1.-.-		CRISPR-associated endoribonuclease Cas2
JJACFKPL_00954	23.3328	3.27605	0.691771	4.73575	2.18246e-06	1.59336e-05	CDS	690	qseB			Transcriptional regulatory protein QseB
JJACFKPL_01228	3619.35	3.24892	0.316687	10.2591	1.07691e-24	9.50613e-23	CDS	1968	hyfB_1	1.-.-.-	COG0651	Hydrogenase-4 component B
JJACFKPL_00737	15.7625	3.24365	0.984646	3.29423	0.000986928	0.00387195	CDS	444				Single-stranded DNA-binding protein
JJACFKPL_00731	44.5635	3.23455	0.494585	6.53993	6.1547e-11	1.10671e-09	CDS	480				hypothetical protein
JJACFKPL_01231	1876.9	3.22209	0.305988	10.5301	6.27442e-26	6.41312e-24	CDS	1482	hyfB_2	1.-.-.-	COG0651	Hydrogenase-4 component B
JJACFKPL_00699	146.663	3.20144	0.389919	8.21052	2.20233e-16	7.63735e-15	CDS	894				hypothetical protein
JJACFKPL_00729	28.2738	3.16576	0.557974	5.67367	1.39767e-08	1.58729e-07	CDS	402				hypothetical protein
JJACFKPL_01340	39.9591	3.15733	0.52745	5.98603	2.15029e-09	2.84073e-08	CDS	1809				hypothetical protein
JJACFKPL_01229	1287.3	3.15645	0.29787	10.5968	3.0849e-26	3.52405e-24	CDS	921	hycD		COG0650	Formate hydrogenlyase subunit 4
JJACFKPL_00726	89.6627	3.13893	0.368582	8.51623	1.64825e-17	7.11313e-16	CDS	1191	intS		COG0582	Prophage integrase IntS
JJACFKPL_01234	1357.57	3.03541	0.248909	12.1949	3.31101e-34	9.18568e-32	CDS	825	hycG		COG3260	Formate hydrogenlyase subunit 7
JJACFKPL_00890	9.96715	2.99492	0.973239	3.07727	0.00208903	0.00741664	CDS	216				hypothetical protein
JJACFKPL_01339	1949.4	2.98181	0.283492	10.5181	7.12832e-26	6.9216e-24	CDS	1836	assT_2	2.8.2.22		Arylsulfate sulfotransferase AssT
JJACFKPL_00778	10.7029	2.9635	1.05817	2.8006	0.00510083	0.0157485	CDS	609				hypothetical protein
JJACFKPL_00753	23.2127	2.9501	0.812144	3.63248	0.000280712	0.00129488	CDS	909				hypothetical protein
JJACFKPL_00697	7.84328	2.94774	1.01625	2.90061	0.00372435	0.0122174	CDS	168				hypothetical protein
JJACFKPL_01059	5.09178	2.94626	1.11482	2.64282	0.00822178	0.0232412	CDS	423				hypothetical protein
JJACFKPL_00812	7.24623	2.94396	0.83837	3.51153	0.000445538	0.00195755	CDS	750	ssuC_1		COG0600	Putative aliphatic sulfonates transport permease protein SsuC
JJACFKPL_01237	1686.58	2.89713	0.308747	9.38352	6.38062e-21	3.87224e-19	CDS	861	focA		COG2116	putative formate transporter 1
JJACFKPL_01227	1449.58	2.89528	0.31036	9.32877	1.07103e-20	6.30284e-19	CDS	570	hyfA	1.-.-.-	COG1142	Hydrogenase-4 component A
JJACFKPL_00732	18.0932	2.89013	0.725676	3.98267	6.81445e-05	0.000367602	CDS	513				hypothetical protein
JJACFKPL_01236	319.128	2.88173	0.295918	9.73826	2.07077e-22	1.6756e-20	CDS	447	hycI	3.4.23.51	COG0680	Hydrogenase 3 maturation protease
JJACFKPL_01310	32.6814	2.86728	0.679502	4.21968	2.44648e-05	0.000145422	CDS	1686				hypothetical protein
JJACFKPL_01233	687.743	2.86036	0.234325	12.2068	2.8578e-34	9.18568e-32	CDS	540	ndhI_2	7.1.1.-		NAD(P)H-quinone oxidoreductase subunit I, chloroplastic
JJACFKPL_01370	4273.11	2.85813	0.32383	8.82601	1.08474e-18	5.69339e-17	CDS	1773	fdhF_4	1.17.1.9	COG0243	Formate dehydrogenase H
JJACFKPL_01232	2417.03	2.85735	0.257271	11.1064	1.16805e-28	1.8903e-26	CDS	1737	hycE		COG3261	Formate hydrogenlyase subunit 5
JJACFKPL_01810	720.494	2.85569	0.300234	9.51154	1.87853e-21	1.30289e-19	CDS	1383	codB		COG1457	Cytosine permease
JJACFKPL_00861	288.426	2.84321	0.428425	6.63643	3.21377e-11	6.17935e-10	CDS	993	dctP		COG1638	C4-dicarboxylate-binding periplasmic protein DctP
JJACFKPL_00779	36.6919	2.82598	0.57019	4.9562	7.18851e-07	6.12285e-06	CDS	1260				hypothetical protein
JJACFKPL_00624	103.642	2.78149	0.349931	7.9487	1.88483e-15	5.90377e-14	CDS	405				hypothetical protein
JJACFKPL_01867	1796.97	2.74853	0.36562	7.51745	5.58567e-14	1.61901e-12	CDS	1476	aldA	1.2.1.3		Putative aldehyde dehydrogenase AldA
JJACFKPL_00039	35.0658	2.72395	0.413793	6.58288	4.61427e-11	8.5342e-10	CDS	423				hypothetical protein
JJACFKPL_01809	405.361	2.70966	0.364953	7.42468	1.1305e-13	3.07951e-12	CDS	774	crnA	3.5.2.10		Creatinine amidohydrolase
JJACFKPL_00327	6.97867	2.70898	0.913302	2.96614	0.00301562	0.0100971	CDS	108				hypothetical protein
JJACFKPL_00733	19.6071	2.66341	0.628359	4.23868	2.24838e-05	0.000134764	CDS	261				hypothetical protein
JJACFKPL_01585	11.0971	2.62868	0.632909	4.15333	3.27671e-05	0.000188266	CDS	468	napF_2			Ferredoxin-type protein NapF
JJACFKPL_00766	322.721	2.612	0.414368	6.30358	2.9085e-10	4.44749e-09	CDS	984				hypothetical protein
JJACFKPL_00565	5.08669	2.60613	0.989562	2.63362	0.00844803	0.0237769	CDS	333				hypothetical protein
JJACFKPL_00703	157.471	2.60206	0.363167	7.16493	7.78261e-13	1.82134e-11	CDS	885				hypothetical protein
JJACFKPL_00689	38.958	2.60197	0.417558	6.2314	4.62279e-10	6.8011e-09	CDS	1152	epsN	2.6.1.-	COG0399	Putative pyridoxal phosphate-dependent aminotransferase EpsN
JJACFKPL_01924	60.6213	2.60126	0.363055	7.1649	7.78431e-13	1.82134e-11	CDS	1929	macB	3.6.3.-	COG0577	Macrolide export ATP-binding/permease protein MacB
JJACFKPL_01151	104.272	2.56136	0.238035	10.7604	5.29145e-27	6.4225e-25	CDS	996	nqo8	7.1.1.-	COG1005	NADH-quinone oxidoreductase subunit 8
JJACFKPL_00811	5.39147	2.55662	0.898931	2.84407	0.00445419	0.014088	CDS	693	fbpC2	7.2.2.7	COG3842	Fe(3+) ions import ATP-binding protein FbpC 2
JJACFKPL_01715	865.435	2.53827	0.340806	7.44784	9.48834e-14	2.63234e-12	CDS	942				hypothetical protein
JJACFKPL_00754	15.0795	2.51289	0.985669	2.54943	0.0107901	0.0292249	CDS	642				hypothetical protein
JJACFKPL_01716	233.726	2.4955	0.436823	5.71283	1.11112e-08	1.30776e-07	CDS	2067				hypothetical protein
JJACFKPL_00776	10.3476	2.4808	1.05393	2.35386	0.0185794	0.0466767	CDS	369				hypothetical protein
JJACFKPL_00907	68.1833	2.45953	0.380312	6.46712	9.98878e-11	1.74759e-09	CDS	1650				hypothetical protein
JJACFKPL_01053	545.812	2.42028	0.204356	11.8434	2.32689e-32	5.02092e-30	CDS	2442	dorA_2	1.7.2.3	COG0243	Dimethyl sulfoxide/trimethylamine N-oxide reductase
JJACFKPL_00217	5.54869	2.3972	0.963279	2.48858	0.0128254	0.0339794	CDS	351				hypothetical protein
JJACFKPL_01718	12.4797	2.39578	0.632131	3.79	0.000150648	0.000749849	CDS	684				hypothetical protein
JJACFKPL_00191	250.762	2.37775	0.345414	6.88377	5.8291e-12	1.25779e-10	CDS	1314				hypothetical protein
JJACFKPL_00069	150.147	2.37077	0.346525	6.84156	7.83357e-12	1.63578e-10	CDS	174				hypothetical protein
JJACFKPL_00545	5.94646	2.35997	0.923459	2.55558	0.010601	0.0287933	CDS	1425				hypothetical protein
JJACFKPL_01369	651.241	2.35899	0.248499	9.49296	2.24573e-21	1.50387e-19	CDS	423	fdhF_3	1.17.1.9	COG0243	Formate dehydrogenase H
JJACFKPL_00852	44.3201	2.35027	0.380896	6.17037	6.81293e-10	9.72847e-09	CDS	384	thiE_1	2.5.1.3		Thiamine-phosphate synthase
JJACFKPL_00742	26.3528	2.34041	0.848119	2.75952	0.00578856	0.0174285	CDS	348				hypothetical protein
JJACFKPL_01806	1133.29	2.3401	0.368504	6.35027	2.14937e-10	3.44965e-09	CDS	537	sodC	1.15.1.1	COG2032	Superoxide dismutase [Cu-Zn]
JJACFKPL_00557	54.182	2.32699	0.309015	7.53034	5.06083e-14	1.48911e-12	CDS	1242		3.-.-.-	COG0624	putative hydrolase
JJACFKPL_00335	149.393	2.31649	0.314178	7.37318	1.66605e-13	4.31395e-12	CDS	411				hypothetical protein
JJACFKPL_00927	34.0299	2.27691	0.40212	5.66227	1.4938e-08	1.6866e-07	CDS	648				hypothetical protein
JJACFKPL_00648	429.238	2.27507	0.329931	6.8956	5.36377e-12	1.17039e-10	CDS	2991	ttrA	1.8.-.-	COG0243	Tetrathionate reductase subunit A
JJACFKPL_01012	314.513	2.27046	0.451161	5.03247	4.842e-07	4.31338e-06	CDS	420	mopA		COG2005	Molybdenum-pterin-binding protein MopA
JJACFKPL_01638	2789.61	2.26476	0.468687	4.83213	1.35081e-06	1.05352e-05	CDS	435	dps	1.16.-.-	COG0783	DNA protection during starvation protein
JJACFKPL_01191	13.181	2.26215	0.937953	2.4118	0.015874	0.040831	CDS	342				hypothetical protein
JJACFKPL_00436	850.503	2.24085	0.232529	9.63687	5.58651e-22	4.17269e-20	CDS	885	lpxC	3.5.1.108	COG0774	UDP-3-O-acyl-N-acetylglucosamine deacetylase
JJACFKPL_00492	1279.57	2.23351	0.258441	8.64225	5.51185e-18	2.61073e-16	CDS	600	ahpC	1.11.1.15	COG0450	Alkyl hydroperoxide reductase C
JJACFKPL_00632	6.51391	2.23288	0.868744	2.57024	0.0101627	0.0277191	CDS	531				hypothetical protein
JJACFKPL_00589	884.498	2.23212	0.2119	10.5338	6.03277e-26	6.41312e-24	CDS	522	tpd		COG3470	34 kDa membrane antigen
JJACFKPL_01022	30.5338	2.21738	0.419588	5.28466	1.25937e-07	1.21676e-06	CDS	360				hypothetical protein
JJACFKPL_00007	36.3673	2.21047	0.58675	3.7673	0.00016502	0.000805872	CDS	570	yohD		COG0586	Inner membrane protein YohD
JJACFKPL_00724	11.308	2.1961	0.733821	2.9927	0.00276525	0.00945443	CDS	483	ywnH	2.3.1.183	COG1247	Putative phosphinothricin acetyltransferase YwnH
JJACFKPL_00068	356.34	2.19337	0.330997	6.62654	3.43648e-11	6.5428e-10	CDS	279				hypothetical protein
JJACFKPL_00649	105.446	2.19007	0.383771	5.70672	1.15172e-08	1.33931e-07	CDS	738	ttrB		COG0437	Tetrathionate reductase subunit B
JJACFKPL_00104	159.619	2.18978	0.333907	6.55805	5.45163e-11	9.9878e-10	CDS	1005				hypothetical protein
JJACFKPL_00622	1258.19	2.18447	0.234454	9.31727	1.19374e-20	6.81835e-19	CDS	1533	appA			Oligopeptide-binding protein AppA
JJACFKPL_00555	35.2638	2.1688	0.466011	4.65396	3.25626e-06	2.2747e-05	CDS	699	pepE	3.4.13.21	COG3340	Peptidase E
JJACFKPL_00370	19.2978	2.16771	0.488126	4.44088	8.95923e-06	5.83853e-05	CDS	519				hypothetical protein
JJACFKPL_01337	19.6702	2.16445	0.527877	4.10028	4.12648e-05	0.000232279	CDS	726	ssuC_2		COG0600	Putative aliphatic sulfonates transport permease protein SsuC
JJACFKPL_00755	12.6959	2.15346	0.883793	2.43662	0.0148254	0.0384476	CDS	612				hypothetical protein
JJACFKPL_01492	52.6542	2.12594	0.402696	5.27927	1.29702e-07	1.24693e-06	CDS	897				hypothetical protein
JJACFKPL_00547	6.21218	2.11887	0.750226	2.82431	0.00473827	0.0147938	CDS	528				hypothetical protein
JJACFKPL_01008	37.4565	2.11432	0.336534	6.28263	3.329e-10	5.05072e-09	CDS	453	lspA	3.4.23.36	COG0597	Lipoprotein signal peptidase
JJACFKPL_01405	75.7573	2.11189	0.508067	4.15672	3.22844e-05	0.000186596	CDS	684				hypothetical protein
JJACFKPL_00948	107.428	2.10089	0.365993	5.74024	9.45416e-09	1.14037e-07	CDS	2619	ccsA_1			Cytochrome c biogenesis protein CcsA
JJACFKPL_01457	45.7661	2.10036	0.440848	4.76435	1.89463e-06	1.40972e-05	CDS	246				hypothetical protein
JJACFKPL_01557	275.32	2.0919	0.300344	6.96499	3.28426e-12	7.33107e-11	CDS	405				hypothetical protein
JJACFKPL_01501	117.144	2.09113	0.382722	5.46385	4.65925e-08	4.8129e-07	CDS	1023	namA	1.6.99.1	COG1902	NADPH dehydrogenase
JJACFKPL_01852	129.451	2.09024	0.504541	4.14286	3.42995e-05	0.000195911	CDS	207				hypothetical protein
JJACFKPL_00620	57.552	2.08733	0.344	6.06783	1.29653e-09	1.74852e-08	CDS	801	ddpC		COG1173	putative D,D-dipeptide transport system permease protein DdpC
JJACFKPL_00540	20.2211	2.0861	0.546115	3.81989	0.000133512	0.000669975	CDS	288	relE	3.1.-.-	COG2026	mRNA interferase toxin RelE
JJACFKPL_00977	15.5592	2.08496	0.523752	3.98082	6.8678e-05	0.000369453	CDS	219				hypothetical protein
JJACFKPL_00657	15.6599	2.08416	0.735978	2.83183	0.00462829	0.0145375	CDS	1977	pctC_1		COG0840	Methyl-accepting chemotaxis protein PctC
JJACFKPL_00641	32.6144	2.08273	0.349367	5.96143	2.5004e-09	3.28093e-08	CDS	267	fliQ		COG1987	Flagellar biosynthetic protein FliQ
JJACFKPL_01474	76.1129	2.07313	0.246862	8.39795	4.54342e-17	1.73006e-15	CDS	1041				hypothetical protein
JJACFKPL_00554	483.824	2.06943	0.234783	8.81426	1.20479e-18	6.00902e-17	CDS	1311	dcuD		COG3069	Putative cryptic C4-dicarboxylate transporter DcuD
JJACFKPL_00690	33.2091	2.06386	0.493167	4.18491	2.85278e-05	0.000167375	CDS	1188	pglF_1	4.2.1.135	COG1086	UDP-N-acetyl-alpha-D-glucosamine C6 dehydratase
JJACFKPL_00769	35.1595	2.0501	0.753259	2.72163	0.006496	0.019143	CDS	1794				hypothetical protein
JJACFKPL_01886	261.85	2.04936	0.213928	9.57965	9.73715e-22	7.00354e-20	CDS	534	hslV	3.4.25.2	COG5405	ATP-dependent protease subunit HslV
JJACFKPL_00983	420.591	2.04806	0.254212	8.05649	7.85194e-16	2.54141e-14	CDS	192	rpmI		COG0291	50S ribosomal protein L35
JJACFKPL_01958	13.3891	2.04697	0.681	3.00583	0.00264861	0.00913865	CDS	564				hypothetical protein
JJACFKPL_00053	75.2159	2.03628	0.274354	7.42209	1.15289e-13	3.07951e-12	CDS	1191				hypothetical protein
JJACFKPL_01869	92.251	2.02858	0.285976	7.09352	1.30742e-12	3.02263e-11	CDS	663	mprA		COG0745	Response regulator MprA
JJACFKPL_01404	71.9297	2.02633	0.446276	4.54053	5.61138e-06	3.79697e-05	CDS	1140				hypothetical protein
JJACFKPL_00224	97.6661	2.01376	0.363245	5.54381	2.95963e-08	3.17547e-07	CDS	405	iscR			HTH-type transcriptional regulator IscR
JJACFKPL_01319	210.782	2.01218	0.314644	6.3951	1.60438e-10	2.66806e-09	CDS	1539	urdA	1.3.99.33	COG1053	Urocanate reductase
JJACFKPL_00190	82.8439	2.01185	0.460461	4.3692	1.24703e-05	7.83628e-05	CDS	1092				hypothetical protein
JJACFKPL_00941	10.1196	2.00488	0.671161	2.98718	0.00281568	0.00954283	CDS	510				hypothetical protein
JJACFKPL_00677	32.9044	1.99799	0.337263	5.92412	3.13965e-09	4.01132e-08	CDS	354	crcB			Putative fluoride ion transporter CrcB
JJACFKPL_01962	58.392	1.99153	0.327307	6.08459	1.1679e-09	1.59723e-08	CDS	240	hypC		COG0298	Hydrogenase maturation factor HypC
JJACFKPL_01709	37.2325	1.98723	0.40249	4.93734	7.91943e-07	6.62911e-06	CDS	669	glnP		COG0765	putative glutamine ABC transporter permease protein GlnP
JJACFKPL_00898	65.7864	1.98605	0.437132	4.54335	5.53661e-06	3.75947e-05	CDS	1407				hypothetical protein
JJACFKPL_01772	409.8	1.98071	0.179357	11.0434	2.35962e-28	3.27313e-26	CDS	1404				hypothetical protein
JJACFKPL_00154	421.066	1.96422	0.436411	4.50086	6.76801e-06	4.47057e-05	CDS	462				hypothetical protein
JJACFKPL_01998	7.61219	1.96098	0.802533	2.44348	0.0145463	0.037918	CDS	159				hypothetical protein
JJACFKPL_01561	66.0953	1.95832	0.306235	6.39481	1.60743e-10	2.66806e-09	CDS	1218		3.5.4.40	COG0402	Aminodeoxyfutalosine deaminase
JJACFKPL_00192	976.781	1.95428	0.156096	12.5197	5.82268e-36	3.76922e-33	CDS	1065	fba	4.1.2.13	COG0191	Fructose-bisphosphate aldolase
JJACFKPL_01749	47.1037	1.95417	0.407112	4.80009	1.58594e-06	1.21256e-05	CDS	339				hypothetical protein
JJACFKPL_01531	22.5678	1.94619	0.525155	3.70593	0.000210613	0.00100003	CDS	1107		4.1.2.42		D-threonine aldolase
JJACFKPL_01338	12.8443	1.93563	0.513573	3.76894	0.000163942	0.000803979	CDS	744	nrtD	7.3.2.4	COG1116	Nitrate import ATP-binding protein NrtD
JJACFKPL_01622	72.0631	1.93333	0.355096	5.44453	5.19429e-08	5.28131e-07	CDS	180				hypothetical protein
JJACFKPL_00553	136.584	1.92987	0.23364	8.26001	1.45661e-16	5.2384e-15	CDS	1224	pepT	3.4.11.4	COG2195	Peptidase T
JJACFKPL_01798	28.7056	1.92749	0.481097	4.00646	6.1636e-05	0.000335286	CDS	345				hypothetical protein
JJACFKPL_00546	17.0125	1.92539	0.6935	2.77634	0.00549748	0.0168026	CDS	1758	ifcA_1	1.3.5.4	COG1053	Fumarate reductase flavoprotein subunit
JJACFKPL_01630	19.9915	1.92513	0.582576	3.30452	0.000951405	0.00375534	CDS	390				hypothetical protein
JJACFKPL_00486	267.17	1.92284	0.31368	6.12995	8.79052e-10	1.21937e-08	CDS	285				hypothetical protein
JJACFKPL_01144	36.6415	1.90988	0.380138	5.02417	5.05602e-07	4.48346e-06	CDS	390	ndhC	7.1.1.-		NAD(P)H-quinone oxidoreductase subunit 3, chloroplastic
JJACFKPL_01025	15.0213	1.90386	0.513113	3.71041	0.00020692	0.0009849	CDS	783	mntB		COG1121	Manganese transport system ATP-binding protein MntB
JJACFKPL_00949	404.428	1.90357	0.309227	6.15592	7.46427e-10	1.05807e-08	CDS	930				hypothetical protein
JJACFKPL_00300	13.1401	1.89863	0.570971	3.32526	0.000883364	0.00352257	CDS	399				hypothetical protein
JJACFKPL_00588	110.265	1.89134	0.448241	4.21948	2.44866e-05	0.000145422	CDS	1380				hypothetical protein
JJACFKPL_00166	60.912	1.89032	0.321615	5.8776	4.16268e-09	5.2493e-08	CDS	480	trmL	2.1.1.207	COG0219	tRNA (cytidine(34)-2'-O)-methyltransferase
JJACFKPL_01487	26.101	1.88254	0.498722	3.77472	0.000160187	0.00078955	CDS	1116	pglA	2.4.1.290		N,N'-diacetylbacillosaminyl-diphospho-undecaprenol alpha-1,3-N-acetylgalactosaminyltransferase
JJACFKPL_01582	1472.36	1.87906	0.251066	7.48433	7.19155e-14	2.02406e-12	CDS	768	napG_2		COG1145	Ferredoxin-type protein NapG
JJACFKPL_01583	1428.87	1.87427	0.232636	8.05667	7.84038e-16	2.54141e-14	CDS	792	napH_2		COG0348	Ferredoxin-type protein NapH
JJACFKPL_01945	176.973	1.87275	0.273844	6.83877	7.98764e-12	1.65021e-10	CDS	4704				hypothetical protein
JJACFKPL_01946	1057.86	1.87106	0.482019	3.88172	0.00010372	0.000535701	CDS	858	sdhE	1.3.5.-	COG2048	8-methylmenaquinol:fumarate reductase membrane anchor subunit
JJACFKPL_01268	145.711	1.87038	0.323853	5.77541	7.67647e-09	9.43525e-08	CDS	501	yfkO	1.-.-.-	COG0778	Putative NAD(P)H nitroreductase YfkO
JJACFKPL_00298	331.417	1.86777	0.219127	8.52371	1.54526e-17	6.92596e-16	CDS	762				hypothetical protein
JJACFKPL_01453	9.29525	1.86444	0.661112	2.82015	0.00480006	0.0149386	CDS	153				hypothetical protein
JJACFKPL_00388	36.133	1.8629	0.570203	3.26708	0.00108662	0.00419528	CDS	1329	hcp	1.7.99.1	COG1151	Hydroxylamine reductase
JJACFKPL_01632	82.2478	1.85768	0.383017	4.85013	1.23378e-06	9.70042e-06	CDS	1134	iadA_2	3.4.19.-		Isoaspartyl dipeptidase
JJACFKPL_00711	110.927	1.85607	0.305688	6.0718	1.26482e-09	1.71767e-08	CDS	375	yabJ_2	3.5.99.10	COG0251	2-iminobutanoate/2-iminopropanoate deaminase
JJACFKPL_00204	194.276	1.84473	0.219261	8.41342	3.98231e-17	1.54673e-15	CDS	1728	dsbD	1.8.1.8	COG4232	Thiol:disulfide interchange protein DsbD
JJACFKPL_01005	193.881	1.84095	0.285363	6.45124	1.10939e-10	1.88986e-09	CDS	546				hypothetical protein
JJACFKPL_01003	25.9361	1.83907	0.417979	4.39991	1.08296e-05	6.91811e-05	CDS	930				hypothetical protein
JJACFKPL_01281	18.1309	1.83625	0.753962	2.43547	0.0148723	0.0385094	CDS	540				hypothetical protein
JJACFKPL_01639	74.2502	1.83614	0.335616	5.47094	4.47644e-08	4.64879e-07	CDS	588				hypothetical protein
JJACFKPL_01078	324.17	1.82622	0.24826	7.35609	1.89371e-13	4.83892e-12	CDS	681	rlmB	2.1.1.185		23S rRNA (guanosine-2'-O-)-methyltransferase RlmB
JJACFKPL_01456	53.9399	1.82622	0.372856	4.89791	9.68621e-07	7.80524e-06	CDS	894	gluQ	6.1.1.-		Glutamyl-Q tRNA(Asp) synthetase
JJACFKPL_01710	33.9063	1.82463	0.432888	4.21501	2.49771e-05	0.000147652	CDS	654				hypothetical protein
JJACFKPL_00556	45.6848	1.82024	0.37656	4.83386	1.33912e-06	1.04862e-05	CDS	1320	iaaH	3.5.1.-		Indole-3-acetyl-aspartic acid hydrolase
JJACFKPL_00892	258.721	1.81771	0.376341	4.82995	1.3657e-06	1.06087e-05	CDS	1125	cydB	7.1.1.7	COG1294	Cytochrome bd-I ubiquinol oxidase subunit 2
JJACFKPL_01623	294.222	1.81754	0.286192	6.35078	2.14224e-10	3.44965e-09	CDS	531	nusG		COG0250	Transcription termination/antitermination protein NusG
JJACFKPL_01637	157.94	1.81739	0.426237	4.2638	2.00978e-05	0.000122735	CDS	378				hypothetical protein
JJACFKPL_00952	4615.08	1.80731	0.317905	5.68506	1.3077e-08	1.50269e-07	CDS	2067	mccA	1.8.99.-		Dissimilatory sulfite reductase MccA
JJACFKPL_01750	61.0528	1.80579	0.354105	5.0996	3.40373e-07	3.0888e-06	CDS	1191				hypothetical protein
JJACFKPL_01947	860.363	1.80334	0.504885	3.57179	0.000354552	0.00159754	CDS	966	sdhB	1.3.5.-	COG0479	8-methylmenaquinol:fumarate reductase iron-sulfur subunit
JJACFKPL_00942	29.9272	1.80086	0.452585	3.97905	6.91918e-05	0.000371189	CDS	954				hypothetical protein
JJACFKPL_01850	39.818	1.79635	0.354651	5.06513	4.08122e-07	3.66932e-06	CDS	570				hypothetical protein
JJACFKPL_00036	1113.37	1.79483	0.215899	8.31327	9.30992e-17	3.4113e-15	CDS	2568	torZ_1	1.7.2.3	COG0243	Trimethylamine-N-oxide reductase 2
JJACFKPL_01071	216.382	1.79001	0.260817	6.8631	6.73817e-12	1.42234e-10	CDS	447				hypothetical protein
JJACFKPL_01006	195.662	1.78204	0.301065	5.91912	3.23674e-09	4.10834e-08	CDS	435				hypothetical protein
JJACFKPL_00650	100.646	1.78179	0.305114	5.83974	5.22819e-09	6.50843e-08	CDS	1131	garK	2.7.1.165	COG1929	Glycerate 2-kinase
JJACFKPL_00710	410.261	1.77854	0.280591	6.33855	2.31933e-10	3.69192e-09	CDS	6105				hypothetical protein
JJACFKPL_00264	369.835	1.77718	0.325855	5.45391	4.92737e-08	5.06294e-07	CDS	1257	cheB_1	3.5.1.44		Protein-glutamate methylesterase/protein-glutamine glutaminase
JJACFKPL_01788	191.018	1.77614	0.220765	8.04536	8.59888e-16	2.73754e-14	CDS	1809	ubiD	4.1.1.98		3-octaprenyl-4-hydroxybenzoate carboxy-lyase
JJACFKPL_00117	10.9332	1.77276	0.645836	2.7449	0.00605291	0.0180288	CDS	1002	tilS	6.3.4.19		tRNA(Ile)-lysidine synthase
JJACFKPL_00607	51.5357	1.77047	0.34946	5.0663	4.05627e-07	3.66385e-06	CDS	642		3.6.1.66	COG0127	dITP/XTP pyrophosphatase
JJACFKPL_01054	39.2275	1.76532	0.356573	4.95079	7.39127e-07	6.24081e-06	CDS	570				hypothetical protein
JJACFKPL_01333	20.0216	1.75802	0.476157	3.69209	0.000222418	0.00105094	CDS	273			COG2732	Barstar
JJACFKPL_01724	701.234	1.75293	0.221645	7.90873	2.60027e-15	8.01544e-14	CDS	1941			COG1292	Glycine betaine transporter
JJACFKPL_00587	54.7823	1.75151	0.558896	3.13388	0.00172513	0.00628556	CDS	1293				hypothetical protein
JJACFKPL_00602	324.195	1.74359	0.197818	8.81408	1.20675e-18	6.00902e-17	CDS	633				hypothetical protein
JJACFKPL_00040	285.112	1.74159	0.26346	6.61047	3.8311e-11	7.15385e-10	CDS	924	yfeX	1.11.1.-	COG2837	Dye-decolorizing peroxidase YfeX
JJACFKPL_00313	15.7422	1.73928	0.609559	2.85334	0.00432623	0.013728	CDS	555				hypothetical protein
JJACFKPL_01803	27.2394	1.73579	0.532517	3.2596	0.0011157	0.00429049	CDS	432				hypothetical protein
JJACFKPL_01061	52.9784	1.73534	0.279062	6.21847	5.02011e-10	7.27542e-09	CDS	678			COG4380	Putative lipoprotein/NMB1162
JJACFKPL_01589	28.264	1.73406	0.482554	3.5935	0.00032627	0.00148519	CDS	543				hypothetical protein
JJACFKPL_00008	18.7282	1.73066	0.697465	2.48135	0.0130885	0.0344882	CDS	573				hypothetical protein
JJACFKPL_01331	173.355	1.73011	0.207341	8.34424	7.16706e-17	2.67662e-15	CDS	627	upp	2.4.2.9		Uracil phosphoribosyltransferase
JJACFKPL_01824	28.8041	1.72684	0.414285	4.16823	3.06973e-05	0.000177953	CDS	1263				hypothetical protein
JJACFKPL_00621	145.476	1.72012	0.256539	6.7051	2.01274e-11	4.02964e-10	CDS	939	cntB		COG0601	Metal-staphylopine import system permease protein CntB
JJACFKPL_01549	446.253	1.71607	0.236141	7.26716	3.67133e-13	8.91217e-12	CDS	669	copR_2			Transcriptional activator protein CopR
JJACFKPL_01661	428.173	1.71588	0.154621	11.0973	1.29272e-28	1.93112e-26	CDS	1812	glmS	2.6.1.16	COG0449	Glutamine--fructose-6-phosphate aminotransferase [isomerizing]
JJACFKPL_01156	167.511	1.71334	0.311732	5.49618	3.88098e-08	4.07967e-07	CDS	1512	nuoM	7.1.1.-	COG1008	NADH-quinone oxidoreductase subunit M
JJACFKPL_00478	14.3191	1.70925	0.621687	2.74937	0.00597101	0.0178946	CDS	1074	flhB_2		COG1377	Flagellar biosynthetic protein FlhB
JJACFKPL_01407	55.2129	1.70884	0.489375	3.49188	0.000479638	0.00208847	CDS	666				hypothetical protein
JJACFKPL_00718	18.0961	1.70526	0.456462	3.73582	0.000187108	0.000898704	CDS	657				hypothetical protein
JJACFKPL_01026	17.8538	1.69742	0.447774	3.79079	0.000150168	0.000749683	CDS	807	znuB		COG1108	High-affinity zinc uptake system membrane protein ZnuB
JJACFKPL_00606	16.2376	1.69672	0.57177	2.96748	0.00300247	0.0100705	CDS	723				hypothetical protein
JJACFKPL_00025	26.1548	1.68656	0.621993	2.71154	0.00669717	0.0195284	CDS	447	fur_1		COG0735	Ferric uptake regulation protein
JJACFKPL_00060	14.7749	1.68526	0.495303	3.40248	0.000667764	0.00278283	CDS	693				hypothetical protein
JJACFKPL_01132	59.4153	1.67937	0.370519	4.53247	5.82984e-06	3.90398e-05	CDS	1476	ifcA_2	1.3.5.4	COG1053	Fumarate reductase flavoprotein subunit
JJACFKPL_01687	36.0783	1.67857	0.378185	4.4385	9.05883e-06	5.86676e-05	CDS	732	fliP		COG1338	Flagellar biosynthetic protein FliP
JJACFKPL_00651	372.91	1.67497	0.178064	9.40658	5.12541e-21	3.21082e-19	CDS	1395	ygbN		COG2610	Inner membrane permease YgbN
JJACFKPL_00857	269.415	1.67405	0.243879	6.86429	6.6823e-12	1.42234e-10	CDS	1095				hypothetical protein
JJACFKPL_01330	750.496	1.67376	0.19007	8.80604	1.29643e-18	6.29416e-17	CDS	1254	maeB	1.1.1.40	COG0281	NADP-dependent malic enzyme
JJACFKPL_00943	24.4382	1.67138	0.494111	3.38261	0.000718013	0.00296677	CDS	669	ytrE		COG1136	ABC transporter ATP-binding protein YtrE
JJACFKPL_01929	11.0516	1.67055	0.603832	2.76658	0.00566481	0.0171891	CDS	576				hypothetical protein
JJACFKPL_00067	39.538	1.66982	0.267632	6.23924	4.39704e-10	6.5685e-09	CDS	999	cas1	3.1.-.-	COG1518	CRISPR-associated endonuclease Cas1
JJACFKPL_01155	129.532	1.66571	0.246369	6.76103	1.37013e-11	2.77166e-10	CDS	1839	nuoL	7.1.1.-	COG1009	NADH-quinone oxidoreductase subunit L
JJACFKPL_00483	31.3927	1.65661	0.41496	3.99222	6.54583e-05	0.000354095	CDS	1275				hypothetical protein
JJACFKPL_01383	30.0122	1.65445	0.367351	4.50372	6.67748e-06	4.44098e-05	CDS	855				hypothetical protein
JJACFKPL_01336	21.7418	1.64995	0.537872	3.06755	0.00215818	0.00763423	CDS	918				hypothetical protein
JJACFKPL_00124	1058.62	1.64801	0.304429	5.41347	6.18159e-08	6.12482e-07	CDS	303			COG2863	Cytochrome c-553
JJACFKPL_00582	95.3984	1.64414	0.25555	6.43374	1.24503e-10	2.10248e-09	CDS	1251				hypothetical protein
JJACFKPL_00177	469.094	1.64119	0.232291	7.06521	1.60372e-12	3.62143e-11	CDS	1047	ansA_1	3.5.1.1	COG0252	L-asparaginase
JJACFKPL_00936	261.47	1.63768	0.253224	6.46729	9.97763e-11	1.74759e-09	CDS	861	rsmA	2.1.1.182	COG0030	Ribosomal RNA small subunit methyltransferase A
JJACFKPL_01208	10.1986	1.63337	0.679193	2.40487	0.0161783	0.0413724	CDS	507				hypothetical protein
JJACFKPL_00853	281.927	1.63288	0.257868	6.33224	2.4163e-10	3.815e-09	CDS	699	ybhL		COG0670	Inner membrane protein YbhL
JJACFKPL_01521	60.0525	1.62813	0.399435	4.07609	4.57993e-05	0.000254849	CDS	711	artQ		COG0765	Arginine transport system permease protein ArtQ
JJACFKPL_01153	42.3583	1.61893	0.477792	3.38835	0.000703143	0.00291774	CDS	537	nuoJ	7.1.1.-	COG0839	NADH-quinone oxidoreductase subunit J
JJACFKPL_01789	93.0565	1.61844	0.269909	5.99625	2.01927e-09	2.68591e-08	CDS	1020				hypothetical protein
JJACFKPL_01963	270.814	1.60776	0.22396	7.17878	7.03375e-13	1.68636e-11	CDS	813	hypB		COG0378	Hydrogenase/urease maturation factor HypB
JJACFKPL_00421	19.5347	1.60746	0.505566	3.17953	0.00147516	0.0054986	CDS	510				hypothetical protein
JJACFKPL_01491	293.3	1.60358	0.160756	9.97523	1.95645e-23	1.65192e-21	CDS	1782	pglF_2	4.2.1.135	COG1086	UDP-N-acetyl-alpha-D-glucosamine C6 dehydratase
JJACFKPL_00041	69.5	1.59955	0.288957	5.5356	3.10169e-08	3.30961e-07	CDS	696				hypothetical protein
JJACFKPL_00950	278.773	1.59738	0.281388	5.67678	1.37251e-08	1.56789e-07	CDS	672				hypothetical protein
JJACFKPL_00863	494.784	1.59609	0.330644	4.82721	1.3846e-06	1.07127e-05	CDS	1167	patB	4.4.1.13	COG1168	Cystathionine beta-lyase PatB
JJACFKPL_01392	17.8879	1.58566	0.659435	2.40458	0.0161911	0.0413724	CDS	762	fliR		COG1684	Flagellar biosynthetic protein FliR
JJACFKPL_01126	36.4148	1.58027	0.455905	3.46622	0.000527831	0.00228134	CDS	228				hypothetical protein
JJACFKPL_01925	19.6256	1.57716	0.663599	2.37668	0.0174694	0.0441164	CDS	1347	tdeA		COG1538	Toxin and drug export protein A
JJACFKPL_00422	98.2847	1.57634	0.37809	4.16923	3.05636e-05	0.000177708	CDS	1353				hypothetical protein
JJACFKPL_01092	125.123	1.57588	0.292722	5.38354	7.30347e-08	7.12731e-07	CDS	993	nfuA_2			Fe/S biogenesis protein NfuA
JJACFKPL_00712	10.421	1.5749	0.631117	2.49542	0.0125809	0.0334229	CDS	474				hypothetical protein
JJACFKPL_01493	22.4344	1.57455	0.495766	3.17599	0.00149327	0.00554478	CDS	612	hisH	4.3.2.10	COG0118	Imidazole glycerol phosphate synthase subunit HisH
JJACFKPL_01382	265.852	1.57278	0.275826	5.70207	1.18361e-08	1.3682e-07	CDS	936	accA	2.1.3.15	COG0825	Acetyl-coenzyme A carboxylase carboxyl transferase subunit alpha
JJACFKPL_00673	207.278	1.56893	0.335574	4.67536	2.93437e-06	2.08738e-05	CDS	804	cysQ	3.1.3.7		3'(2'),5'-bisphosphate nucleotidase CysQ
JJACFKPL_01907	86.1362	1.56835	0.35168	4.45959	8.21176e-06	5.36944e-05	CDS	735				hypothetical protein
JJACFKPL_01426	921.216	1.56643	0.264372	5.92509	3.12135e-09	4.01132e-08	CDS	819	fabI	1.3.1.9	COG0623	Enoyl-[acyl-carrier-protein] reductase [NADH] FabI
JJACFKPL_01042	28.9604	1.56499	0.497371	3.14652	0.00165226	0.00605412	CDS	471				hypothetical protein
JJACFKPL_01761	19.1973	1.56477	0.459408	3.40606	0.000659069	0.0027525	CDS	444				hypothetical protein
JJACFKPL_01063	225.681	1.56169	0.213969	7.29866	2.90638e-13	7.33012e-12	CDS	669			COG1462	Putative lipoprotein/NMB1164
JJACFKPL_00126	87.5696	1.56116	0.246775	6.32622	2.51232e-10	3.90313e-09	CDS	552	cysE	2.3.1.30	COG1045	Serine acetyltransferase
JJACFKPL_00348	45.4022	1.55833	0.364313	4.27746	1.8904e-05	0.000116545	CDS	627	serB	3.1.3.3		Phosphoserine phosphatase
JJACFKPL_01479	58.8921	1.55662	0.329855	4.71909	2.36901e-06	1.71027e-05	CDS	2130	pglB_1	2.4.99.19	COG1287	Undecaprenyl-diphosphooligosaccharide--protein glycotransferase
JJACFKPL_00663	221.237	1.55378	0.341223	4.55356	5.27446e-06	3.60669e-05	CDS	603				hypothetical protein
JJACFKPL_00590	223.811	1.54994	0.281658	5.5029	3.73597e-08	3.96462e-07	CDS	1944				hypothetical protein
JJACFKPL_00175	11.4842	1.54636	0.593781	2.60426	0.00920722	0.025507	CDS	600	leuE		COG1280	Leucine efflux protein
JJACFKPL_00653	16.1259	1.53691	0.611725	2.51242	0.0119907	0.0319423	CDS	576	mobA	2.7.7.77	COG0746	putative molybdenum cofactor guanylyltransferase
JJACFKPL_00865	192.134	1.5361	0.180253	8.52193	1.56922e-17	6.92596e-16	CDS	1143	metC	4.4.1.13	COG0626	Cystathionine beta-lyase
JJACFKPL_01631	186.377	1.5358	0.289799	5.29953	1.16101e-07	1.12734e-06	CDS	1413	nhaC		COG1757	Na(+)/H(+) antiporter NhaC
JJACFKPL_00721	81.502	1.53493	0.237401	6.46555	1.00931e-10	1.75008e-09	CDS	447				hypothetical protein
JJACFKPL_00020	22.7442	1.52956	0.416014	3.67669	0.000236279	0.00110301	CDS	483	ybaK	4.2.-.-	COG2606	Cys-tRNA(Pro)/Cys-tRNA(Cys) deacylase YbaK
JJACFKPL_00021	26.7302	1.52944	0.399785	3.82566	0.000130423	0.000656172	CDS	987				hypothetical protein
JJACFKPL_00451	110.987	1.52835	0.308599	4.95255	7.3249e-07	6.21177e-06	CDS	759	ttcA	2.8.1.-	COG0037	tRNA-cytidine(32) 2-sulfurtransferase
JJACFKPL_00349	290.572	1.52801	0.221557	6.8967	5.32238e-12	1.17039e-10	CDS	498	cheW		COG0835	Chemotaxis protein CheW
JJACFKPL_00420	138.098	1.52571	0.297655	5.12577	2.96323e-07	2.71443e-06	CDS	1389	dctM_1		COG1593	C4-dicarboxylate TRAP transporter large permease protein DctM
JJACFKPL_00301	35.4529	1.52433	0.316058	4.82293	1.41465e-06	1.09018e-05	CDS	414	ywnA		COG1959	Putative HTH-type transcriptional regulator YwnA
JJACFKPL_00619	23.5602	1.52388	0.545842	2.79179	0.00524172	0.0161322	CDS	681	cntD	7.2.2.-	COG0444	Metal-staphylopine import system ATP-binding protein CntD
JJACFKPL_00944	75.3299	1.52097	0.277343	5.48409	4.1561e-08	4.33933e-07	CDS	1110				hypothetical protein
JJACFKPL_01498	20.5367	1.51764	0.557829	2.72061	0.00651618	0.0191734	CDS	618	psd_2	4.1.1.65		Phosphatidylserine decarboxylase proenzyme
JJACFKPL_00291	23.8134	1.51464	0.383516	3.94935	7.83626e-05	0.000416932	CDS	570				hypothetical protein
JJACFKPL_01301	16.9583	1.51391	0.573323	2.64059	0.00827611	0.0233608	CDS	747				hypothetical protein
JJACFKPL_01728	47.3244	1.51057	0.30807	4.90334	9.4219e-07	7.65579e-06	CDS	1203	htpX_2	3.4.24.-		Protease HtpX
JJACFKPL_00355	28.627	1.51036	0.454145	3.32571	0.000881931	0.00352257	CDS	777	surE	3.1.3.5	COG0496	5'-nucleotidase SurE
JJACFKPL_01259	28.8897	1.50842	0.488001	3.09102	0.00199473	0.00714716	CDS	639	ppaX	3.6.1.1	COG0546	Pyrophosphatase PpaX
JJACFKPL_01469	52.4927	1.50785	0.38435	3.92312	8.74095e-05	0.000461275	CDS	975	rfaC	2.-.-.-	COG0859	Lipopolysaccharide heptosyltransferase 1
JJACFKPL_00782	97.2485	1.50496	0.276663	5.4397	5.3371e-08	5.39825e-07	CDS	1575	nhaP2			K(+)/H(+) antiporter NhaP2
JJACFKPL_00925	16.8541	1.50267	0.435559	3.44999	0.000560598	0.00238746	CDS	279				hypothetical protein
JJACFKPL_00506	148.852	1.49828	0.201882	7.42155	1.15759e-13	3.07951e-12	CDS	1605	trpGD		COG0512	Bifunctional protein TrpGD
JJACFKPL_00810	52.9435	1.49613	0.424061	3.52811	0.000418546	0.00186121	CDS	921	ssuA		COG0715	Putative aliphatic sulfonates-binding protein
JJACFKPL_01384	29.0674	1.49475	0.407282	3.67007	0.000242486	0.00112658	CDS	843				hypothetical protein
JJACFKPL_01273	127.445	1.48864	0.268486	5.54457	2.9467e-08	3.17547e-07	CDS	1140	nspC	4.1.1.96		Carboxynorspermidine/carboxyspermidine decarboxylase
JJACFKPL_00411	323.74	1.48792	0.23023	6.46273	1.02828e-10	1.76719e-09	CDS	2178	pacS	7.2.2.8		putative copper-transporting ATPase PacS
JJACFKPL_00884	32.3763	1.48643	0.54312	2.73684	0.00620329	0.0184482	CDS	384				hypothetical protein
JJACFKPL_00631	115.953	1.48601	0.19068	7.79324	6.53137e-15	1.95137e-13	CDS	735	hisI	3.5.4.19		Histidine biosynthesis bifunctional protein HisIE
JJACFKPL_00425	471.496	1.48372	0.267333	5.55009	2.8552e-08	3.09766e-07	CDS	303	atpH			ATP synthase subunit c
JJACFKPL_01961	121.472	1.47847	0.295385	5.00525	5.57895e-07	4.83675e-06	CDS	1089	hypD		COG0409	Hydrogenase maturation factor HypD
JJACFKPL_00296	37.9904	1.4734	0.400172	3.68192	0.000231484	0.00108848	CDS	396				hypothetical protein
JJACFKPL_00329	57.3912	1.47095	0.299383	4.91329	8.95589e-07	7.3077e-06	CDS	741				hypothetical protein
JJACFKPL_01334	29.332	1.46173	0.526653	2.77551	0.00551146	0.0168026	CDS	684	mqnA	4.2.1.151		Chorismate dehydratase
JJACFKPL_01800	94.396	1.46157	0.411379	3.55285	0.000381088	0.00170131	CDS	1053	flgI			Flagellar P-ring protein
JJACFKPL_00243	38.6625	1.45955	0.485586	3.00574	0.00264936	0.00913865	CDS	795				hypothetical protein
JJACFKPL_00144	173.979	1.45862	0.259468	5.62158	1.89215e-08	2.11181e-07	CDS	2070	pcrA	3.6.4.12		ATP-dependent DNA helicase PcrA
JJACFKPL_01503	195.298	1.45431	0.200102	7.26786	3.65216e-13	8.91217e-12	CDS	1347	mqo	1.1.5.4	COG0579	Malate:quinone oxidoreductase
JJACFKPL_00418	1106.99	1.4523	0.252398	5.75399	8.716e-09	1.06456e-07	CDS	1578	pckA	4.1.1.49	COG1866	Phosphoenolpyruvate carboxykinase (ATP)
JJACFKPL_01928	70.5924	1.45199	0.463875	3.13014	0.00174722	0.00634223	CDS	813				hypothetical protein
JJACFKPL_01528	44.3203	1.45093	0.52575	2.75974	0.00578473	0.0174285	CDS	207				hypothetical protein
JJACFKPL_01247	127.64	1.44994	0.278903	5.1987	2.00688e-07	1.90115e-06	CDS	864	ccoP			Cbb3-type cytochrome c oxidase subunit CcoP
JJACFKPL_01683	100.019	1.44698	0.267199	5.41539	6.11553e-08	6.09044e-07	CDS	1185	coaBC		COG0452	Coenzyme A biosynthesis bifunctional protein CoaBC
JJACFKPL_00646	25.133	1.44628	0.532228	2.7174	0.00657978	0.0193312	CDS	291				hypothetical protein
JJACFKPL_01258	6436.56	1.44561	0.325758	4.43768	9.09318e-06	5.86676e-05	CDS	1014	oprF		COG2885	Outer membrane porin F
JJACFKPL_01335	117.517	1.44429	0.276747	5.21879	1.80096e-07	1.72289e-06	CDS	2040	cooS2	1.2.7.4	COG1151	Carbon monoxide dehydrogenase 2
JJACFKPL_01150	89.0933	1.44005	0.234318	6.14569	7.96155e-10	1.12039e-08	CDS	2301				hypothetical protein
JJACFKPL_01758	14.3934	1.43766	0.507611	2.83221	0.00462268	0.0145375	CDS	1950				hypothetical protein
JJACFKPL_00618	16.0647	1.43754	0.537253	2.67572	0.00745698	0.0212963	CDS	750	cntF	7.2.2.-	COG1124	Metal-staphylopine import system ATP-binding protein CntF
JJACFKPL_01252	342.116	1.4339	0.216554	6.62146	3.55675e-11	6.70602e-10	CDS	1161	nhaA		COG3004	Na(+)/H(+) antiporter NhaA
JJACFKPL_00046	412.798	1.43366	0.191357	7.49206	6.78005e-14	1.9363e-12	CDS	1704				hypothetical protein
JJACFKPL_01799	21.7425	1.4334	0.528886	2.71023	0.00672363	0.0195762	CDS	567				hypothetical protein
JJACFKPL_00187	1114.26	1.43326	0.219509	6.52939	6.60385e-11	1.17658e-09	CDS	756	flaC			Secreted flagellin C
JJACFKPL_00858	102.409	1.43281	0.285714	5.01485	5.3076e-07	4.64295e-06	CDS	1050				hypothetical protein
JJACFKPL_01350	78.892	1.43011	0.306148	4.67132	2.99275e-06	2.10577e-05	CDS	288	gatC	6.3.5.-	COG0721	Glutamyl-tRNA(Gln) amidotransferase subunit C
JJACFKPL_00147	53.4814	1.42914	0.285848	4.99965	5.74353e-07	4.95731e-06	CDS	744	ispE	2.7.1.148	COG1947	4-diphosphocytidyl-2-C-methyl-D-erythritol kinase
JJACFKPL_01081	19.3779	1.42443	0.517257	2.75382	0.00589049	0.0177079	CDS	657				hypothetical protein
JJACFKPL_01089	83.7524	1.41891	0.200821	7.06553	1.60004e-12	3.62143e-11	CDS	861	COQ2	2.5.1.39		4-hydroxybenzoate polyprenyltransferase, mitochondrial
JJACFKPL_00406	22.8151	1.41749	0.479037	2.95905	0.00308593	0.0103147	CDS	1197				hypothetical protein
JJACFKPL_01662	98.7555	1.41638	0.338875	4.17965	2.91961e-05	0.00017078	CDS	2499	glnD	2.7.7.59		Bifunctional uridylyltransferase/uridylyl-removing enzyme
JJACFKPL_00679	18.7837	1.40794	0.497249	2.83145	0.00463373	0.0145375	CDS	720				hypothetical protein
JJACFKPL_00447	82.7052	1.40371	0.491103	2.85828	0.00425939	0.0136385	CDS	1044				hypothetical protein
JJACFKPL_01885	114.161	1.40229	0.280144	5.00563	5.56808e-07	4.83675e-06	CDS	447	rplI			50S ribosomal protein L9
JJACFKPL_01506	11.9142	1.39818	0.585383	2.38849	0.0169178	0.0429469	CDS	546				hypothetical protein
JJACFKPL_00037	605.97	1.39657	0.164486	8.49056	2.05646e-17	8.49713e-16	CDS	2508	torZ_2	1.7.2.3	COG0243	Trimethylamine-N-oxide reductase 2
JJACFKPL_01086	210.647	1.39654	0.224026	6.23385	4.55112e-10	6.74678e-09	CDS	969	moaA1	4.1.99.22	COG2896	GTP 3',8-cyclase 1
JJACFKPL_00997	66.4562	1.39639	0.287538	4.85637	1.19556e-06	9.47667e-06	CDS	687	ung	3.2.2.27	COG0692	Uracil-DNA glycosylase
JJACFKPL_00354	68.1296	1.39424	0.309668	4.50239	6.71939e-06	4.4536e-05	CDS	1035	lpxB	2.4.1.182		Lipid-A-disaccharide synthase
JJACFKPL_00182	19.0811	1.3908	0.55827	2.49127	0.0127289	0.0337698	CDS	744	hcpC_2	3.5.2.6	COG0790	Putative beta-lactamase HcpC
JJACFKPL_01421	31.497	1.39008	0.294497	4.72018	2.35638e-06	1.7075e-05	CDS	984				hypothetical protein
JJACFKPL_01154	11.0223	1.38667	0.575432	2.40979	0.0159616	0.0410019	CDS	303	nuoK	7.1.1.-	COG0713	NADH-quinone oxidoreductase subunit K
JJACFKPL_01088	42.0788	1.38649	0.552677	2.50868	0.0121183	0.032238	CDS	522				hypothetical protein
JJACFKPL_01460	52.5265	1.38312	0.369054	3.74774	0.000178435	0.0008663	CDS	954	rfaF	2.-.-.-	COG0859	ADP-heptose--LPS heptosyltransferase 2
JJACFKPL_01093	254.049	1.38265	0.225547	6.1302	8.77691e-10	1.21937e-08	CDS	1191	iscS	2.8.1.7	COG1104	Cysteine desulfurase IscS
JJACFKPL_01411	54.8348	1.38177	0.513668	2.69	0.00714511	0.020496	CDS	327				hypothetical protein
JJACFKPL_01573	67.4603	1.3805	0.264829	5.2128	1.86014e-07	1.77078e-06	CDS	1023	mnmA_2	2.8.1.13		tRNA-specific 2-thiouridylase MnmA
JJACFKPL_01147	174.501	1.37432	0.247614	5.55025	2.85255e-08	3.09766e-07	CDS	1230	nuoD	7.1.1.-	COG0649	NADH-quinone oxidoreductase subunit D
JJACFKPL_01956	36.2206	1.3732	0.340307	4.03518	5.45595e-05	0.000300155	CDS	825	mltG	4.2.2.-	COG1559	Endolytic murein transglycosylase
JJACFKPL_01911	20.1617	1.37283	0.412638	3.32696	0.000877996	0.0035156	CDS	591	dedA		COG0586	Protein DedA
JJACFKPL_00263	179.687	1.37215	0.254752	5.38621	7.19607e-08	7.05797e-07	CDS	786	dtd3	3.1.1.96		D-aminoacyl-tRNA deacylase
JJACFKPL_01157	50.5863	1.3715	0.395791	3.46522	0.000529806	0.00228134	CDS	1491	ndhB	7.1.1.-		NAD(P)H-quinone oxidoreductase subunit 2, chloroplastic
JJACFKPL_01960	32.8658	1.3671	0.424612	3.21965	0.00128346	0.00484051	CDS	993	hypE	4.2.1.-	COG0309	Carbamoyl dehydratase HypE
JJACFKPL_00662	102.439	1.36609	0.339063	4.02901	5.6012e-05	0.000307275	CDS	2451				hypothetical protein
JJACFKPL_01490	310.28	1.36541	0.200738	6.80194	1.0322e-11	2.11003e-10	CDS	1092	pglE	2.6.1.34	COG0399	UDP-N-acetylbacillosamine transaminase
JJACFKPL_00038	350.513	1.36347	0.229933	5.92985	3.03204e-09	3.92549e-08	CDS	576	torC_1		COG3005	Cytochrome c-type protein TorC
JJACFKPL_01976	78.1043	1.36155	0.403042	3.37818	0.000729672	0.00300217	CDS	1065	xerH		COG0582	Tyrosine recombinase XerH
JJACFKPL_01381	1493.76	1.35994	0.21336	6.37391	1.8427e-10	3.00716e-09	CDS	1212	fabF_3	2.3.1.179	COG0304	3-oxoacyl-[acyl-carrier-protein] synthase 2
JJACFKPL_00151	78.3543	1.35535	0.445427	3.0428	0.00234385	0.00820135	CDS	501	flgC		COG1558	Flagellar basal-body rod protein FlgC
JJACFKPL_01548	386.369	1.35312	0.269489	5.02107	5.13852e-07	4.53591e-06	CDS	936				hypothetical protein
JJACFKPL_01581	5223.77	1.35198	0.391413	3.45411	0.000552106	0.00236686	CDS	2781	napA_3	1.9.6.1		Periplasmic nitrate reductase
JJACFKPL_01510	24.1158	1.34934	0.490086	2.75328	0.00590023	0.0177098	CDS	816	lgt	2.5.1.145	COG0682	Phosphatidylglycerol--prolipoprotein diacylglyceryl transferase
JJACFKPL_00410	36.9677	1.3491	0.385701	3.4978	0.000469117	0.00205649	CDS	540				hypothetical protein
JJACFKPL_01300	155.627	1.34794	0.288426	4.67343	2.96206e-06	2.09939e-05	CDS	669				hypothetical protein
JJACFKPL_00531	533.161	1.34679	0.259902	5.18193	2.19607e-07	2.05894e-06	CDS	354				hypothetical protein
JJACFKPL_01591	162.541	1.34134	0.325698	4.11835	3.81592e-05	0.00021605	CDS	423				hypothetical protein
JJACFKPL_01360	152.732	1.34034	0.271822	4.93097	8.18221e-07	6.76164e-06	CDS	783	fdhD		COG1526	Sulfur carrier protein FdhD
JJACFKPL_00287	429.996	1.33634	0.204006	6.55052	5.73382e-11	1.04066e-09	CDS	384	fliW		COG1699	Flagellar assembly factor FliW
JJACFKPL_00087	954.2	1.33466	0.293582	4.54613	5.46424e-06	3.72335e-05	CDS	1431	glnA	6.3.1.2	COG0174	Glutamine synthetase
JJACFKPL_01152	16.8928	1.33335	0.564565	2.36173	0.0181901	0.0457579	CDS	639	ndhI_1	7.1.1.-		NAD(P)H-quinone oxidoreductase subunit I, chloroplastic
JJACFKPL_01480	29.3103	1.33295	0.377893	3.52733	0.000419778	0.00186121	CDS	1518	epsK			putative membrane protein EpsK
JJACFKPL_00652	70.135	1.33223	0.31669	4.20673	2.59097e-05	0.000152475	CDS	969				hypothetical protein
JJACFKPL_00377	79.3115	1.33184	0.560238	2.37728	0.017441	0.0441021	CDS	639	fnr		COG0664	Anaerobic regulatory protein
JJACFKPL_00048	74.5347	1.32701	0.339666	3.90681	9.35213e-05	0.000492191	CDS	1212				hypothetical protein
JJACFKPL_01464	35.8739	1.32563	0.334469	3.96339	7.38935e-05	0.00039532	CDS	798	pgaB	3.5.1.-	COG0726	Poly-beta-1,6-N-acetyl-D-glucosamine N-deacetylase
JJACFKPL_00127	394.702	1.32373	0.156036	8.48346	2.18587e-17	8.84365e-16	CDS	906	cysK	2.5.1.47		Cysteine synthase
JJACFKPL_01021	28.3026	1.3229	0.385068	3.43551	0.000591449	0.0025071	CDS	393				hypothetical protein
JJACFKPL_00100	20.2375	1.32165	0.451765	2.92552	0.00343884	0.0113769	CDS	243				hypothetical protein
JJACFKPL_00269	33.0761	1.31647	0.518002	2.54144	0.0110396	0.0297763	CDS	138				hypothetical protein
JJACFKPL_00509	234.995	1.31598	0.260122	5.05908	4.21279e-07	3.77016e-06	CDS	672	regX3_1		COG0745	Sensory transduction protein regX3
JJACFKPL_00477	1084.08	1.31391	0.228815	5.74225	9.34272e-09	1.13397e-07	CDS	1668				hypothetical protein
JJACFKPL_00900	441.762	1.31268	0.373183	3.51751	0.000435619	0.00192266	CDS	1035	ansA_2	3.5.1.1	COG0252	L-asparaginase
JJACFKPL_01146	44.1074	1.31215	0.342469	3.83145	0.000127391	0.000645934	CDS	765	ndhJ	7.1.1.-		NAD(P)H-quinone oxidoreductase subunit J, chloroplastic
JJACFKPL_01950	67.0382	1.31208	0.275685	4.75936	1.94206e-06	1.4269e-05	CDS	552				hypothetical protein
JJACFKPL_00794	374.163	1.31176	0.279876	4.68692	2.77352e-06	1.98752e-05	CDS	756				hypothetical protein
JJACFKPL_00391	34.9379	1.31147	0.441225	2.97233	0.00295547	0.00992997	CDS	438	ybeY	3.1.-.-		Endoribonuclease YbeY
JJACFKPL_00991	28.66	1.30893	0.462131	2.83238	0.00462031	0.0145375	CDS	1308				hypothetical protein
JJACFKPL_00424	82.0294	1.30698	0.367762	3.55387	0.000379609	0.00169862	CDS	1344				hypothetical protein
JJACFKPL_01562	603.633	1.3049	0.295587	4.41459	1.01204e-05	6.48639e-05	CDS	480	aroQ	4.2.1.10	COG0757	3-dehydroquinate dehydratase
JJACFKPL_01708	27.9779	1.30463	0.389816	3.34679	0.000817535	0.00329388	CDS	738	glnQ_2			Glutamine transport ATP-binding protein GlnQ
JJACFKPL_00392	24.2443	1.30449	0.418862	3.11437	0.00184339	0.00666641	CDS	555				hypothetical protein
JJACFKPL_00363	114.803	1.30335	0.268032	4.86268	1.15806e-06	9.2271e-06	CDS	1287	aroA	2.5.1.19	COG0128	3-phosphoshikimate 1-carboxyvinyltransferase
JJACFKPL_00302	285.573	1.30232	0.175766	7.4094	1.26876e-13	3.32964e-12	CDS	1026	asd	1.2.1.11	COG0136	Aspartate-semialdehyde dehydrogenase
JJACFKPL_00503	38.1739	1.30131	0.447079	2.91068	0.0036064	0.0118907	CDS	750	trpA	4.2.1.20	COG0159	Tryptophan synthase alpha chain
JJACFKPL_00856	35.0729	1.2994	0.478328	2.71653	0.00659695	0.0193524	CDS	159				hypothetical protein
JJACFKPL_01523	265.405	1.29864	0.232974	5.57417	2.48718e-08	2.72888e-07	CDS	771	hisJ_1			putative histidine-binding protein
JJACFKPL_00720	150.856	1.29534	0.237621	5.45127	5.00115e-08	5.1117e-07	CDS	1314				hypothetical protein
JJACFKPL_00685	32.9983	1.2952	0.403035	3.21362	0.00131074	0.00493304	CDS	1047	cugP	2.7.7.9		UTP--glucose-1-phosphate uridylyltransferase
JJACFKPL_01686	103.019	1.29438	0.225543	5.73893	9.52781e-09	1.14216e-07	CDS	780	motB		COG1360	Motility protein B
JJACFKPL_01967	29.8596	1.29307	0.493885	2.61816	0.0088405	0.0246316	CDS	2226	hypF	6.2.-.-	COG0068	Carbamoyltransferase HypF
JJACFKPL_00415	129.563	1.29159	0.207534	6.22349	4.86231e-10	7.0997e-09	CDS	495	ppiB	5.2.1.8	COG0652	Peptidyl-prolyl cis-trans isomerase B
JJACFKPL_00205	39.8126	1.29081	0.490789	2.63007	0.0085367	0.0239225	CDS	711	kdsB	2.7.7.38	COG1212	3-deoxy-manno-octulosonate cytidylyltransferase
JJACFKPL_00807	109.402	1.28887	0.270837	4.75884	1.9471e-06	1.4269e-05	CDS	1284	murE	6.3.2.13	COG0769	UDP-N-acetylmuramoyl-L-alanyl-D-glutamate--2,6-diaminopimelate ligase
JJACFKPL_01478	405.919	1.28672	0.152464	8.43951	3.18683e-17	1.26302e-15	CDS	1233	wbpA	1.1.1.136	COG0677	UDP-N-acetyl-D-glucosamine 6-dehydrogenase
JJACFKPL_01884	490.742	1.2845	0.212682	6.03951	1.54585e-09	2.07037e-08	CDS	1224	argG	6.3.4.5	COG0137	Argininosuccinate synthase
JJACFKPL_01041	29.9524	1.28406	0.463733	2.76896	0.00562348	0.0170904	CDS	852	nfo	3.1.21.2	COG0648	Endonuclease 4
JJACFKPL_01574	15.3152	1.28252	0.473939	2.70608	0.00680821	0.0196769	CDS	384				hypothetical protein
JJACFKPL_01298	84.2797	1.27947	0.282484	4.52936	5.91615e-06	3.94817e-05	CDS	1254	fabF_2	2.3.1.179		3-oxoacyl-[acyl-carrier-protein] synthase 2
JJACFKPL_01964	34.8279	1.27768	0.330888	3.86136	0.000112758	0.000577773	CDS	624				hypothetical protein
JJACFKPL_00496	25.481	1.27691	0.389165	3.28115	0.00103387	0.00401553	CDS	327				hypothetical protein
JJACFKPL_01584	733.236	1.27603	0.319438	3.99462	6.4799e-05	0.000351507	CDS	528				hypothetical protein
JJACFKPL_01653	181.336	1.27596	0.206428	6.18111	6.36534e-10	9.15666e-09	CDS	1338				hypothetical protein
JJACFKPL_01991	54.7058	1.27349	0.32805	3.88201	0.000103598	0.000535701	CDS	546	pgsA	2.7.8.5		CDP-diacylglycerol--glycerol-3-phosphate 3-phosphatidyltransferase
JJACFKPL_00457	407.673	1.27237	0.191161	6.65601	2.81361e-11	5.46404e-10	CDS	1257	tolB			Tol-Pal system protein TolB
JJACFKPL_01245	111.998	1.27037	0.291727	4.35466	1.33273e-05	8.26886e-05	CDS	666				hypothetical protein
JJACFKPL_01145	56.9666	1.2678	0.3204	3.95693	7.59188e-05	0.000405039	CDS	513	nqo6	7.1.1.-	COG0377	NADH-quinone oxidoreductase subunit 6
JJACFKPL_00882	86.5256	1.26596	0.374611	3.37939	0.000726477	0.00299537	CDS	585				hypothetical protein
JJACFKPL_01138	90.5962	1.26229	0.287643	4.38838	1.14199e-05	7.2475e-05	CDS	498				hypothetical protein
JJACFKPL_01916	43.5397	1.26018	0.440656	2.85978	0.00423931	0.0136078	CDS	675	metP		COG2011	Methionine import system permease protein MetP
JJACFKPL_01128	2416.59	1.25986	0.232181	5.42622	5.75614e-08	5.76208e-07	CDS	3126	bepE			Efflux pump membrane transporter BepE
JJACFKPL_00802	61.0527	1.25576	0.253774	4.94835	7.48441e-07	6.29209e-06	CDS	900		2.5.1.10		Farnesyl diphosphate synthase
JJACFKPL_00803	174.769	1.25469	0.217081	5.77981	7.47832e-09	9.25025e-08	CDS	1110				hypothetical protein
JJACFKPL_01863	180.907	1.25331	0.210541	5.95278	2.63627e-09	3.43599e-08	CDS	723	pgbA			Plasminogen-binding protein PgbA
JJACFKPL_01422	100.15	1.25309	0.36711	3.4134	0.000641584	0.00269105	CDS	882	nadD	2.7.7.18		nicotinate-nucleotide adenylyltransferase
JJACFKPL_01361	652.125	1.25265	0.227924	5.49594	3.8864e-08	4.07967e-07	CDS	642	fdhB1_2		COG0437	Formate dehydrogenase iron-sulfur subunit
JJACFKPL_00984	357.506	1.25074	0.243831	5.12956	2.90415e-07	2.67292e-06	CDS	1497				hypothetical protein
JJACFKPL_01828	459.681	1.24536	0.186726	6.66942	2.5681e-11	5.08903e-10	CDS	1698	ilvB	2.2.1.6	COG0028	Acetolactate synthase large subunit
JJACFKPL_00982	408.231	1.24315	0.283111	4.39105	1.12804e-05	7.18249e-05	CDS	357	rplT			50S ribosomal protein L20
JJACFKPL_00664	121.009	1.23983	0.308226	4.02247	5.75903e-05	0.000314651	CDS	711	mlaA		COG2853	Intermembrane phospholipid transport system lipoprotein MlaA
JJACFKPL_00998	15.8529	1.23774	0.486246	2.5455	0.0109121	0.0294734	CDS	576				hypothetical protein
JJACFKPL_01837	39327.1	1.23046	0.427728	2.87674	0.00401808	0.012996	CDS	2574	clpB		COG0542	Chaperone protein ClpB
JJACFKPL_01332	26.157	1.22933	0.294593	4.17298	3.00638e-05	0.000175327	CDS	507				hypothetical protein
JJACFKPL_00780	53.2336	1.2278	0.453353	2.70826	0.00676369	0.0196371	CDS	579				hypothetical protein
JJACFKPL_01019	37.6402	1.22612	0.379	3.23515	0.00121579	0.00462047	CDS	879				hypothetical protein
JJACFKPL_01923	51.4182	1.22254	0.420332	2.90851	0.0036316	0.0119535	CDS	1197	macA		COG0845	Macrolide export protein MacA
JJACFKPL_00022	36.2648	1.21941	0.444222	2.74505	0.00605021	0.0180288	CDS	609				hypothetical protein
JJACFKPL_01909	66.1297	1.21896	0.389214	3.13184	0.00173715	0.0063175	CDS	1161	ftsW	2.4.1.129		peptidoglycan glycosyltransferase FtsW
JJACFKPL_00493	87.8995	1.21748	0.199536	6.10155	1.05044e-09	1.44678e-08	CDS	1083				hypothetical protein
JJACFKPL_00918	92.7674	1.20973	0.245088	4.9359	7.97811e-07	6.64957e-06	CDS	771	isfD	1.1.1.313	COG4221	Sulfoacetaldehyde reductase
JJACFKPL_01620	133.689	1.20939	0.280328	4.31419	1.6019e-05	9.90727e-05	CDS	159	rpmG2			50S ribosomal protein L33 2
JJACFKPL_00416	319.885	1.20499	0.180935	6.65982	2.74157e-11	5.37792e-10	CDS	1356	dctA		COG1301	Aerobic C4-dicarboxylate transport protein
JJACFKPL_01580	1037.18	1.20461	0.272426	4.42181	9.78797e-06	6.29412e-05	CDS	1965	mcpH_2			Methyl-accepting chemotaxis protein McpH
JJACFKPL_00881	60.094	1.19668	0.342497	3.494	0.000475843	0.0020766	CDS	486				hypothetical protein
JJACFKPL_01082	23.3761	1.1942	0.441151	2.707	0.00678934	0.0196769	CDS	402				hypothetical protein
JJACFKPL_01314	399.02	1.19164	0.186407	6.39269	1.6299e-10	2.68243e-09	CDS	1449	guaB	1.1.1.205		Inosine-5'-monophosphate dehydrogenase
JJACFKPL_01045	55.2926	1.19157	0.333342	3.57462	0.000350732	0.001584	CDS	864	ccpA	1.11.1.5	COG1858	Cytochrome c551 peroxidase
JJACFKPL_01829	61.8887	1.19029	0.343441	3.46578	0.000528689	0.00228134	CDS	468	ilvH	2.2.1.6	COG0440	Acetolactate synthase isozyme 3 small subunit
JJACFKPL_01215	22.3622	1.18852	0.406876	2.92109	0.00348806	0.0115201	CDS	738	tcyC	3.6.3.-	COG1126	L-cystine import ATP-binding protein TcyC
JJACFKPL_01299	124.228	1.18813	0.241061	4.92876	8.27516e-07	6.80947e-06	CDS	417				hypothetical protein
JJACFKPL_01830	214.831	1.18694	0.20783	5.71108	1.12263e-08	1.31334e-07	CDS	954	lpxD	2.3.1.191	COG1044	UDP-3-O-(3-hydroxymyristoyl)glucosamine N-acyltransferase
JJACFKPL_00319	61.6563	1.18482	0.30175	3.92649	8.61935e-05	0.000457344	CDS	657				hypothetical protein
JJACFKPL_00150	62.604	1.17991	0.491821	2.39906	0.0164373	0.0418914	CDS	435	flgB		COG1815	Flagellar basal body rod protein FlgB
JJACFKPL_01954	119.175	1.17963	0.320606	3.67939	0.000233788	0.00109402	CDS	894	mdh	1.1.1.37		Malate dehydrogenase
JJACFKPL_00034	131.99	1.17893	0.413106	2.85381	0.00431985	0.013728	CDS	834	nadC	2.4.2.19	COG0157	putative nicotinate-nucleotide pyrophosphorylase [carboxylating]
JJACFKPL_01695	102.939	1.17855	0.186232	6.32841	2.477e-10	3.8793e-09	CDS	1413	dnaB	3.6.4.12	COG0305	Replicative DNA helicase
JJACFKPL_00091	47.0678	1.1774	0.35093	3.35507	0.000793435	0.00322354	CDS	2379	copA	7.2.2.8		putative copper-importing P-type ATPase A
JJACFKPL_01295	53.4272	1.1755	0.28719	4.09312	4.25616e-05	0.000238886	CDS	1167	fabF_1	2.3.1.179	COG0304	3-oxoacyl-[acyl-carrier-protein] synthase 2
JJACFKPL_01780	54.8921	1.17483	0.343961	3.4156	0.000636405	0.00267511	CDS	432				hypothetical protein
JJACFKPL_00143	62.931	1.17453	0.319961	3.67087	0.000241731	0.00112576	CDS	450				hypothetical protein
JJACFKPL_00423	49.8484	1.17159	0.390131	3.00306	0.00267279	0.00920313	CDS	1332				hypothetical protein
JJACFKPL_00266	59.8607	1.17145	0.329244	3.55799	0.000373702	0.00167605	CDS	876	nadK	2.7.1.23		NAD kinase
JJACFKPL_01441	206.223	1.16415	0.20318	5.72967	1.00625e-08	1.19155e-07	CDS	1092				hypothetical protein
JJACFKPL_00992	68.373	1.16221	0.313092	3.71203	0.000205604	0.00098104	CDS	1419	alsT_2		COG1115	Amino-acid carrier protein AlsT
JJACFKPL_01874	1703.76	1.16115	0.273795	4.24095	2.22579e-05	0.000134238	CDS	303	hup		COG0776	DNA-binding protein HU
JJACFKPL_01563	441.434	1.15965	0.273362	4.24218	2.2136e-05	0.000133919	CDS	1026		3.4.11.-	COG0006	Aminopeptidase
JJACFKPL_00580	223.928	1.15844	0.225076	5.14687	2.64875e-07	2.44946e-06	CDS	1245	serS	6.1.1.11	COG0172	Serine--tRNA ligase
JJACFKPL_01834	126.674	1.15539	0.279754	4.13001	3.6274e-05	0.000206581	CDS	237	purS	6.3.5.3	COG1828	Phosphoribosylformylglycinamidine synthase subunit PurS
JJACFKPL_00951	223.229	1.15503	0.372184	3.10337	0.00191328	0.00689348	CDS	759	fkpA	5.2.1.8	COG0545	FKBP-type peptidyl-prolyl cis-trans isomerase FkpA
JJACFKPL_00387	33.7328	1.15258	0.384027	3.0013	0.00268826	0.00923999	CDS	978				hypothetical protein
JJACFKPL_01504	28.6798	1.15228	0.376686	3.059	0.00222078	0.00782712	CDS	678				hypothetical protein
JJACFKPL_00837	423.605	1.15124	0.196946	5.84545	5.05196e-09	6.32962e-08	CDS	282	rpsS		COG0185	30S ribosomal protein S19
JJACFKPL_00203	341.898	1.15056	0.310641	3.70381	0.000212385	0.00100598	CDS	810	ppk2	2.7.4.1	COG2326	Polyphosphate:ADP/GDP phosphotransferase
JJACFKPL_00605	396.132	1.15006	0.240821	4.77557	1.79196e-06	1.33846e-05	CDS	1212		1.5.1.43		Carboxynorspermidine synthase
JJACFKPL_00032	385.954	1.14796	0.22125	5.1885	2.1199e-07	1.99847e-06	CDS	1461	alsT_1		COG1115	Amino-acid carrier protein AlsT
JJACFKPL_01367	33.3392	1.14714	0.407988	2.81171	0.00492786	0.0153119	CDS	693	tupB		COG4662	Tungstate uptake system permease protein TupB
JJACFKPL_01831	41.1435	1.1468	0.419179	2.73583	0.00622229	0.0184482	CDS	669				hypothetical protein
JJACFKPL_00390	34.1718	1.14498	0.438779	2.60946	0.00906849	0.0251586	CDS	666	queC	6.3.4.20	COG0603	7-cyano-7-deazaguanine synthase
JJACFKPL_01472	113.458	1.1433	0.277358	4.12211	3.75413e-05	0.000213173	CDS	579	tag_2	3.2.2.20	COG2818	DNA-3-methyladenine glycosylase 1
JJACFKPL_01887	195.755	1.14049	0.260866	4.37196	1.23136e-05	7.76397e-05	CDS	1323	clpY		COG1220	ATP-dependent protease ATPase subunit ClpY
JJACFKPL_00675	34.758	1.13953	0.465761	2.44659	0.0144215	0.0376432	CDS	1164				hypothetical protein
JJACFKPL_01039	207.173	1.13863	0.226909	5.01799	5.22152e-07	4.58832e-06	CDS	1668	lcfB	6.2.1.3	COG0318	Long-chain-fatty-acid--CoA ligase
JJACFKPL_01420	63.0702	1.13847	0.369292	3.08284	0.00205036	0.00733295	CDS	936				hypothetical protein
JJACFKPL_01696	50.6292	1.13589	0.350506	3.24071	0.00119234	0.00454025	CDS	1059	ispG	1.17.7.3	COG0821	4-hydroxy-3-methylbut-2-en-1-yl diphosphate synthase (flavodoxin)
JJACFKPL_00989	335.564	1.13543	0.291994	3.88853	0.000100852	0.000523674	CDS	438				hypothetical protein
JJACFKPL_00398	21.9433	1.13503	0.418558	2.71177	0.00669254	0.0195284	CDS	1821	mfd_2	3.6.4.-		Transcription-repair-coupling factor
JJACFKPL_00515	199.451	1.13439	0.265336	4.2753	1.90882e-05	0.000117308	CDS	1200	moeA_1	2.10.1.1	COG0303	Molybdopterin molybdenumtransferase
JJACFKPL_01808	355.505	1.13078	0.227872	4.96234	6.96495e-07	5.95856e-06	CDS	681	atpB		COG0356	ATP synthase subunit a
JJACFKPL_00608	83.3592	1.13049	0.279366	4.04664	5.19575e-05	0.000287469	CDS	1302	yajR		COG0477	Inner membrane transport protein YajR
JJACFKPL_01908	54.9148	1.12481	0.346029	3.25061	0.00115157	0.00441093	CDS	1023	murG	2.4.1.227	COG0707	UDP-N-acetylglucosamine--N-acetylmuramyl-(pentapeptide) pyrophosphoryl-undecaprenol N-acetylglucosamine transferase
JJACFKPL_01833	241.091	1.12439	0.233997	4.80516	1.54625e-06	1.18688e-05	CDS	666	purQ	6.3.5.3	COG0047	Phosphoribosylformylglycinamidine synthase subunit PurQ
JJACFKPL_01931	192.971	1.12193	0.237655	4.72084	2.34871e-06	1.7075e-05	CDS	1269	murA	2.5.1.7	COG0766	UDP-N-acetylglucosamine 1-carboxyvinyltransferase
JJACFKPL_01932	134.67	1.12059	0.235362	4.76115	1.92497e-06	1.4214e-05	CDS	1161	moeA_2	2.10.1.1	COG0303	Molybdopterin molybdenumtransferase
JJACFKPL_00472	29.9738	1.11984	0.413498	2.70821	0.0067648	0.0196371	CDS	906	fmt	2.1.2.9	COG0223	Methionyl-tRNA formyltransferase
JJACFKPL_00334	144.401	1.11524	0.448455	2.48686	0.0128877	0.0340981	CDS	1407				hypothetical protein
JJACFKPL_00671	123.675	1.11137	0.260345	4.26885	1.96481e-05	0.000120368	CDS	1557				hypothetical protein
JJACFKPL_00312	75.4483	1.10943	0.286845	3.86771	0.000109863	0.00056443	CDS	1245	ycaD			putative MFS-type transporter YcaD
JJACFKPL_00800	72.1979	1.10636	0.283881	3.89726	9.72858e-05	0.000509243	CDS	795	uppP	3.6.1.27	COG1968	Undecaprenyl-diphosphatase
JJACFKPL_00796	179.519	1.10605	0.318331	3.47452	0.000511771	0.00221844	CDS	786				hypothetical protein
JJACFKPL_00083	59.0753	1.10042	0.280444	3.92386	8.71406e-05	0.000461109	CDS	495	purE	5.4.99.18	COG0041	N5-carboxyaminoimidazole ribonucleotide mutase
JJACFKPL_00292	153.667	1.09647	0.237096	4.62458	3.75358e-06	2.61271e-05	CDS	558				hypothetical protein
JJACFKPL_01280	102.14	1.09483	0.317256	3.45093	0.000558659	0.00238443	CDS	2361				hypothetical protein
JJACFKPL_00828	217.588	1.09416	0.219427	4.98645	6.15002e-07	5.28467e-06	CDS	186	rpsZ		COG0199	30S ribosomal protein S14 type Z
JJACFKPL_01357	48.8137	1.09394	0.448363	2.43985	0.0146932	0.0382496	CDS	1326	csd_1	2.8.1.7		putative cysteine desulfurase
JJACFKPL_00054	206.899	1.09284	0.210925	5.18115	2.20525e-07	2.05894e-06	CDS	1554	prmC_1	2.1.1.297		Release factor glutamine methyltransferase
JJACFKPL_01533	99.952	1.08936	0.330939	3.29172	0.000995774	0.00389878	CDS	2082				hypothetical protein
JJACFKPL_01067	38.5891	1.08921	0.330005	3.3006	0.000964783	0.00380042	CDS	663				hypothetical protein
JJACFKPL_00787	74.0005	1.08793	0.37589	2.89427	0.00380043	0.0124459	CDS	828	nosY		COG1277	putative ABC transporter permease protein NosY
JJACFKPL_01486	72.7752	1.08608	0.314207	3.45656	0.000547121	0.00235068	CDS	2100	pglB_2	2.4.99.19	COG1287	Undecaprenyl-diphosphooligosaccharide--protein glycotransferase
JJACFKPL_01812	45.4192	1.08049	0.286822	3.7671	0.000165158	0.000805872	CDS	891	gpsA	1.1.1.94	COG0240	Glycerol-3-phosphate dehydrogenase [NAD(P)+]
JJACFKPL_00202	44.8088	1.07647	0.414988	2.59398	0.00948716	0.0261706	CDS	432				hypothetical protein
JJACFKPL_00262	387.911	1.07284	0.253449	4.23295	2.30644e-05	0.000137819	CDS	1212	mltD	4.2.2.-	COG0741	Membrane-bound lytic murein transglycosylase D
JJACFKPL_00094	44.3812	1.07033	0.381696	2.80414	0.00504507	0.015626	CDS	1086	thrC_1	4.2.3.1	COG0498	Threonine synthase
JJACFKPL_01556	54.1561	1.06918	0.413433	2.58611	0.00970663	0.0266623	CDS	816	panB	2.1.2.11	COG0413	3-methyl-2-oxobutanoate hydroxymethyltransferase
JJACFKPL_01264	22.2749	1.06892	0.416503	2.56641	0.0102757	0.0279879	CDS	423				hypothetical protein
JJACFKPL_01755	52.2494	1.06753	0.441054	2.4204	0.0155034	0.0399835	CDS	588				hypothetical protein
JJACFKPL_01965	107.968	1.06741	0.232989	4.58135	4.61982e-06	3.19277e-05	CDS	1263				hypothetical protein
JJACFKPL_01889	284.044	1.06384	0.291271	3.65239	0.000259806	0.00120129	CDS	1521				hypothetical protein
JJACFKPL_01578	43.5729	1.05904	0.319522	3.31445	0.000918235	0.00363921	CDS	915	moaA			GTP 3',8-cyclase
JJACFKPL_00293	99.6538	1.05802	0.271948	3.8905	0.000100037	0.000520834	CDS	723				hypothetical protein
JJACFKPL_01619	41055.7	1.05755	0.380034	2.78277	0.00538975	0.0165354	CDS	1200	tufA		COG0050	Elongation factor Tu
JJACFKPL_00586	50.1	1.05254	0.415773	2.53151	0.0113571	0.0304635	CDS	1143				hypothetical protein
JJACFKPL_00009	83.2818	1.05049	0.305974	3.43325	0.000596394	0.00251782	CDS	1521	rny	3.1.-.-	COG1418	Ribonuclease Y
JJACFKPL_00875	41.4135	1.049	0.403553	2.59941	0.00933851	0.0257971	CDS	789				hypothetical protein
JJACFKPL_00295	194.347	1.04881	0.192879	5.43764	5.39899e-08	5.43256e-07	CDS	1791	lepA	3.6.5.-	COG0481	Elongation factor 4
JJACFKPL_01241	37.2921	1.0488	0.330936	3.16919	0.00152866	0.00564384	CDS	666				hypothetical protein
JJACFKPL_01893	48.7615	1.04853	0.341507	3.07031	0.00213835	0.00757788	CDS	828				hypothetical protein
JJACFKPL_00617	109.19	1.04601	0.364112	2.87279	0.0040687	0.0131253	CDS	1077	queH	1.17.99.6	COG1636	Epoxyqueuosine reductase QueH
JJACFKPL_00193	717.612	1.04259	0.22217	4.69277	2.69529e-06	1.93861e-05	CDS	819	cbf2	5.2.1.8	COG0760	Putative peptidyl-prolyl cis-trans isomerase Cbf2
JJACFKPL_00314	22.6264	1.04127	0.402813	2.58499	0.00973822	0.0267113	CDS	282				hypothetical protein
JJACFKPL_01860	38.7196	1.03905	0.379855	2.73538	0.00623076	0.0184482	CDS	585				hypothetical protein
JJACFKPL_01084	41.0924	1.03863	0.387277	2.68188	0.00732093	0.0209385	CDS	582				hypothetical protein
JJACFKPL_01975	328.003	1.03473	0.249642	4.14485	3.40032e-05	0.000194791	CDS	1194	ackA	2.7.2.1	COG0282	Acetate kinase
JJACFKPL_01918	86.6934	1.03216	0.269602	3.82847	0.00012894	0.000652008	CDS	987	ddh	1.4.1.16		Meso-diaminopimelate D-dehydrogenase
JJACFKPL_01990	189.883	1.03141	0.2324	4.43807	9.07709e-06	5.86676e-05	CDS	789	fabL	1.3.1.104		Enoyl-[acyl-carrier-protein] reductase [NADPH] FabL
JJACFKPL_00277	65.9661	1.03004	0.294781	3.49426	0.00047537	0.0020766	CDS	1350	rcsC_1	2.7.13.3		Sensor histidine kinase RcsC
JJACFKPL_00601	44.8211	1.02824	0.349854	2.93907	0.00329204	0.0109659	CDS	714				hypothetical protein
JJACFKPL_01211	176.755	1.02778	0.287104	3.57982	0.000343831	0.00155646	CDS	1167	sotB		COG2814	Sugar efflux transporter
JJACFKPL_00075	216.027	1.02693	0.39652	2.58985	0.0096019	0.026412	CDS	1341	ffh		COG0541	Signal recognition particle protein
JJACFKPL_01279	102.579	1.02437	0.308535	3.32011	0.000899826	0.00357354	CDS	1845				hypothetical protein
JJACFKPL_00338	82.3445	1.02147	0.250156	4.08335	4.4391e-05	0.000247722	CDS	1032	fliG		COG1536	Flagellar motor switch protein FliG
JJACFKPL_00855	309.822	1.02112	0.223455	4.56972	4.88384e-06	3.36327e-05	CDS	1845				hypothetical protein
JJACFKPL_01324	81.9329	1.01628	0.268187	3.78946	0.000150974	0.000749849	CDS	2205	mutS2	3.1.-.-	COG1193	Endonuclease MutS2
JJACFKPL_01625	803.02	1.015	0.198177	5.1217	3.02797e-07	2.76072e-06	CDS	702	rplA		COG0081	50S ribosomal protein L1
JJACFKPL_01849	148.458	1.01454	0.239332	4.23902	2.24497e-05	0.000134764	CDS	540	mog	2.7.7.75	COG0521	Molybdopterin adenylyltransferase
JJACFKPL_01033	147.629	1.01008	0.263262	3.8368	0.000124647	0.000633675	CDS	1035				hypothetical protein
JJACFKPL_01590	169.911	1.00767	0.359636	2.8019	0.00508021	0.0157098	CDS	465				hypothetical protein
JJACFKPL_00471	40.7498	1.00621	0.39887	2.52265	0.0116474	0.031156	CDS	789	thiD_1	2.7.1.49	COG0351	Hydroxymethylpyrimidine/phosphomethylpyrimidine kinase
JJACFKPL_00612	28.3223	1.00613	0.364553	2.75989	0.00578204	0.0174285	CDS	756				hypothetical protein
JJACFKPL_01526	60.4706	1.00321	0.298316	3.36292	0.000771221	0.00314645	CDS	2739				hypothetical protein
JJACFKPL_00408	101.834	1.00106	0.203009	4.93111	8.17645e-07	6.76164e-06	CDS	1401	argH	4.3.2.1	COG0165	Argininosuccinate lyase
JJACFKPL_01776	332.919	0.996462	0.204929	4.86247	1.15933e-06	9.2271e-06	CDS	1272	metY	2.5.1.-		O-acetyl-L-homoserine sulfhydrylase
JJACFKPL_01973	43.5794	0.993487	0.344696	2.88222	0.00394887	0.0128239	CDS	708	flgH			Flagellar L-ring protein
JJACFKPL_01055	159.456	0.990991	0.294435	3.36574	0.00076338	0.00312202	CDS	1602				hypothetical protein
JJACFKPL_00188	209.753	0.98892	0.207693	4.76145	1.92207e-06	1.4214e-05	CDS	1293	hisD	1.1.1.23	COG0141	Histidinol dehydrogenase
JJACFKPL_00921	140.275	0.981616	0.225002	4.36269	1.28473e-05	7.99662e-05	CDS	675	queE_1	4.3.99.3		7-carboxy-7-deazaguanine synthase
JJACFKPL_00011	140.311	0.98103	0.340481	2.8813	0.00396034	0.0128397	CDS	636	resA			Thiol-disulfide oxidoreductase ResA
JJACFKPL_00156	85.6687	0.980891	0.291815	3.36135	0.000775626	0.00315779	CDS	870				hypothetical protein
JJACFKPL_00142	197.812	0.980666	0.200064	4.90175	9.49867e-07	7.686e-06	CDS	1722	pepF1	3.4.24.-		Oligoendopeptidase F, plasmid
JJACFKPL_01657	495.874	0.97737	0.238892	4.09126	4.29037e-05	0.000240112	CDS	1200	dapD	2.3.1.117	COG2171	2,3,4,5-tetrahydropyridine-2,6-dicarboxylate N-succinyltransferase
JJACFKPL_00715	503.608	0.976262	0.208367	4.68529	2.79561e-06	1.99598e-05	CDS	846	ttdA	4.2.1.32	COG1951	L(+)-tartrate dehydratase subunit alpha
JJACFKPL_01553	59.8148	0.97455	0.304756	3.1978	0.00138479	0.00519161	CDS	1041			COG0628	Putative transport protein
JJACFKPL_01987	123.236	0.974141	0.346833	2.80867	0.00497459	0.0154324	CDS	1074	pyrD	1.3.5.2		Dihydroorotate dehydrogenase (quinone)
JJACFKPL_00055	151.595	0.972605	0.295218	3.29453	0.000985852	0.00387195	CDS	1014	ribBA		COG0108	Riboflavin biosynthesis protein RibBA
JJACFKPL_00241	65.4181	0.97216	0.281698	3.45107	0.000558373	0.00238443	CDS	756	tatC		COG0805	Sec-independent protein translocase protein TatC
JJACFKPL_00372	233.208	0.971804	0.252745	3.84499	0.000120557	0.000614494	CDS	1533	guaA	6.3.5.2		GMP synthase [glutamine-hydrolyzing]
JJACFKPL_01702	35.7352	0.971586	0.398681	2.437	0.0148096	0.0384476	CDS	1161	fsr			Fosmidomycin resistance protein
JJACFKPL_01158	81.9926	0.971143	0.250822	3.87184	0.000108017	0.000556414	CDS	2409				hypothetical protein
JJACFKPL_00321	149.34	0.970002	0.337223	2.87644	0.00402194	0.012996	CDS	444	ywlF	5.3.1.-	COG0698	Putative sugar phosphate isomerase YwlF
JJACFKPL_01009	419.634	0.967588	0.229576	4.21467	2.50142e-05	0.000147652	CDS	1341	glmM	5.4.2.10	COG1109	Phosphoglucosamine mutase
JJACFKPL_00128	25.986	0.965757	0.38361	2.51755	0.0118175	0.0315675	CDS	669	nth_1	4.2.99.18		Endonuclease III
JJACFKPL_00692	100.325	0.965559	0.303601	3.18036	0.00147093	0.00549336	CDS	561	dcd	3.5.4.13	COG0717	dCTP deaminase
JJACFKPL_00158	34.566	0.964895	0.412469	2.33932	0.019319	0.0483474	CDS	498				hypothetical protein
JJACFKPL_01953	29.8813	0.962994	0.367382	2.62124	0.00876114	0.0244456	CDS	312	rsxB	7.-.-.-		Ion-translocating oxidoreductase complex subunit B
JJACFKPL_00138	159.877	0.962846	0.294424	3.27027	0.00107443	0.00415646	CDS	273	yajC		COG1862	Sec translocon accessory complex subunit YajC
JJACFKPL_01796	170.914	0.959477	0.31739	3.02302	0.00250265	0.00870996	CDS	1761				hypothetical protein
JJACFKPL_00303	142.427	0.958974	0.256045	3.74533	0.000180155	0.00087247	CDS	1155	ntrC		COG2204	DNA-binding transcriptional regulator NtrC
JJACFKPL_00836	280.31	0.955005	0.236374	4.04023	5.33998e-05	0.000294609	CDS	333	rplV		COG0091	50S ribosomal protein L22
JJACFKPL_01038	43.777	0.954125	0.341141	2.79687	0.00516009	0.0159062	CDS	1734	ftsH_1	3.4.24.-		ATP-dependent zinc metalloprotease FtsH
JJACFKPL_01517	188.466	0.95249	0.254991	3.73539	0.000187423	0.000898704	CDS	1236	pyrP			Uracil permease
JJACFKPL_01941	97.8461	0.947568	0.302278	3.13476	0.00171997	0.00627854	CDS	852				hypothetical protein
JJACFKPL_00366	330.319	0.946223	0.342582	2.76203	0.00574429	0.017376	CDS	354			COG0537	putative HIT-like protein
JJACFKPL_01024	60.1282	0.945914	0.325414	2.9068	0.00365149	0.0119986	CDS	1488				hypothetical protein
JJACFKPL_00674	154.198	0.945018	0.202274	4.67197	2.98328e-06	2.10577e-05	CDS	1278	gltA	2.3.3.16	COG0372	Citrate synthase
JJACFKPL_01763	44.2412	0.944124	0.315322	2.99416	0.00275203	0.00942581	CDS	2016				hypothetical protein
JJACFKPL_01508	107.447	0.943941	0.30485	3.09641	0.00195881	0.00703145	CDS	822	gtaB	2.7.7.9	COG1210	UTP--glucose-1-phosphate uridylyltransferase
JJACFKPL_00456	7713.62	0.943156	0.341326	2.76321	0.00572356	0.0173403	CDS	507	pal		COG2885	Peptidoglycan-associated lipoprotein
JJACFKPL_00194	124.484	0.942002	0.354697	2.65579	0.00791218	0.0224313	CDS	633	nth_2	4.2.99.18	COG0177	Endonuclease III
JJACFKPL_00722	23.7843	0.936715	0.367302	2.55026	0.0107644	0.0291961	CDS	969	sbmA		COG1133	Peptide antibiotic transporter SbmA
JJACFKPL_01462	34.1061	0.936197	0.346658	2.70063	0.00692073	0.0199704	CDS	1050	bshA	2.4.1.-	COG0438	N-acetyl-alpha-D-glucosaminyl L-malate synthase
JJACFKPL_00437	148.576	0.935813	0.255424	3.66377	0.000248531	0.0011519	CDS	1371				hypothetical protein
JJACFKPL_00583	65.578	0.935598	0.307797	3.03965	0.0023685	0.00827273	CDS	579				hypothetical protein
JJACFKPL_01321	128.455	0.934469	0.279693	3.34106	0.000834603	0.00335569	CDS	1329	murC	6.3.2.8	COG0773	UDP-N-acetylmuramate--L-alanine ligase
JJACFKPL_00581	141.374	0.93224	0.189487	4.91982	8.66244e-07	7.09808e-06	CDS	2367				hypothetical protein
JJACFKPL_00380	37.2938	0.930215	0.390281	2.38345	0.0171514	0.0434263	CDS	294				hypothetical protein
JJACFKPL_01888	49.3181	0.928881	0.334748	2.77487	0.00552241	0.0168096	CDS	870	era_2			GTPase Era
JJACFKPL_00630	242.272	0.926604	0.217776	4.25486	2.09183e-05	0.000126948	CDS	1113				hypothetical protein
JJACFKPL_00969	114.898	0.925869	0.310849	2.97852	0.00289649	0.00976558	CDS	1311	dnaA		COG0593	Chromosomal replication initiator protein DnaA
JJACFKPL_01905	24.0335	0.924378	0.381597	2.42239	0.0154187	0.0398179	CDS	1251				hypothetical protein
JJACFKPL_01904	44.079	0.921752	0.330837	2.78612	0.0053343	0.0163911	CDS	729	lptB	3.6.3.-	COG1137	Lipopolysaccharide export system ATP-binding protein LptB
JJACFKPL_00318	84.5111	0.920121	0.331511	2.77554	0.00551101	0.0168026	CDS	906	lepB	3.4.21.89	COG0681	Signal peptidase I
JJACFKPL_00901	287.196	0.918561	0.240516	3.81913	0.000133924	0.00067031	CDS	1674	ilvD	4.2.1.9	COG0129	Dihydroxy-acid dehydratase
JJACFKPL_01769	134.699	0.916346	0.248355	3.68966	0.000224554	0.00105846	CDS	1626	kefC		COG0475	Glutathione-regulated potassium-efflux system protein KefC
JJACFKPL_00904	376.181	0.914772	0.209427	4.36797	1.25407e-05	7.83628e-05	CDS	4146				hypothetical protein
JJACFKPL_00120	42.8891	0.914166	0.334371	2.73398	0.00625733	0.0184958	CDS	570	gmhA1	5.3.1.28	COG0279	Phosphoheptose isomerase 1
JJACFKPL_01660	508.486	0.910015	0.27281	3.33571	0.00085081	0.00341379	CDS	795				hypothetical protein
JJACFKPL_01072	464.394	0.909039	0.304174	2.98855	0.00280309	0.00953985	CDS	315	trxA		COG0526	Thioredoxin
JJACFKPL_01977	24.9209	0.905993	0.373601	2.42503	0.0153071	0.0395825	CDS	456				hypothetical protein
JJACFKPL_01707	141.938	0.904967	0.309261	2.92623	0.00343101	0.0113703	CDS	858	glnH		COG0834	ABC transporter glutamine-binding protein GlnH
JJACFKPL_00184	80.3804	0.900667	0.343088	2.62518	0.00866037	0.0241992	CDS	786	flgG_1		COG4786	Flagellar basal-body rod protein FlgG
JJACFKPL_00603	96.0563	0.900321	0.367111	2.45245	0.0141887	0.0371855	CDS	1533				hypothetical protein
JJACFKPL_01425	100.709	0.898993	0.281662	3.19174	0.00141417	0.00529154	CDS	681	tpiA			Triosephosphate isomerase
JJACFKPL_00350	927.695	0.898695	0.18512	4.85466	1.20594e-06	9.52003e-06	CDS	2355	cheA	2.7.13.3	COG0643	Chemotaxis protein CheA
JJACFKPL_01217	81.6196	0.898503	0.28856	3.11375	0.00184725	0.00666794	CDS	753			COG0834	putative amino-acid ABC transporter-binding protein
JJACFKPL_01719	126.537	0.895005	0.221103	4.0479	5.16791e-05	0.000286745	CDS	1320	yeeO_2		COG0534	putative FMN/FAD exporter YeeO
JJACFKPL_01465	48.2566	0.890689	0.314802	2.82936	0.00466407	0.0145856	CDS	1074				hypothetical protein
JJACFKPL_00130	58.8488	0.887851	0.337911	2.62747	0.00860221	0.0240713	CDS	2946	mfd_1	3.6.4.-		Transcription-repair-coupling factor
JJACFKPL_01952	174.479	0.882197	0.201977	4.36782	1.25494e-05	7.83628e-05	CDS	1131	korA	1.2.7.3	COG0674	2-oxoglutarate oxidoreductase subunit KorA
JJACFKPL_00289	294.854	0.88213	0.201325	4.38162	1.178e-05	7.45174e-05	CDS	2418	lon	3.4.21.53	COG0466	Lon protease
JJACFKPL_00899	132.53	0.881379	0.273696	3.22028	0.00128064	0.00484051	CDS	3249				hypothetical protein
JJACFKPL_00399	82.9077	0.880547	0.305125	2.88585	0.00390354	0.0127192	CDS	1230		3.4.24.-	COG0612	putative zinc protease
JJACFKPL_01547	131.636	0.879248	0.323809	2.71533	0.00662107	0.0193938	CDS	564	phsB		COG0437	Thiosulfate reductase electron transfer subunit PhsB
JJACFKPL_00453	223.19	0.877408	0.225261	3.89508	9.81655e-05	0.000512466	CDS	930	fabD	2.3.1.39	COG0331	Malonyl CoA-acyl carrier protein transacylase
JJACFKPL_00364	429.057	0.862918	0.167301	5.15787	2.49769e-07	2.32082e-06	CDS	2337	pheT	6.1.1.20		Phenylalanine--tRNA ligase beta subunit
JJACFKPL_00206	230.66	0.86185	0.284241	3.03211	0.00242848	0.00846697	CDS	1464	thrC_2	4.2.3.1	COG0498	Threonine synthase
JJACFKPL_01546	692.895	0.860941	0.273985	3.14229	0.00167631	0.0061307	CDS	2274	psrA		COG0243	Polysulfide reductase chain A
JJACFKPL_01856	90.1505	0.860826	0.288738	2.98134	0.0028699	0.00969278	CDS	1374				hypothetical protein
JJACFKPL_01813	40.1434	0.860679	0.300205	2.86697	0.00414424	0.0133468	CDS	1056	nagZ	3.2.1.52	COG1472	Beta-hexosaminidase
JJACFKPL_00085	321.774	0.847224	0.235868	3.59194	0.000328229	0.0014893	CDS	759				hypothetical protein
JJACFKPL_00891	186.872	0.846562	0.296205	2.85802	0.00426291	0.0136385	CDS	1536	cydA	7.1.1.7	COG1271	Cytochrome bd-I ubiquinol oxidase subunit 1
JJACFKPL_00049	307.043	0.844178	0.260275	3.24341	0.00118107	0.00450618	CDS	2586	acnB	4.2.1.3	COG1049	Aconitate hydratase B
JJACFKPL_00512	1515.92	0.841647	0.185456	4.53826	5.67207e-06	3.81147e-05	CDS	1062			COG4663	Monocarboxylate 2-oxoacid-binding periplasmic protein
JJACFKPL_00248	430.602	0.838109	0.263983	3.17486	0.0014991	0.00555582	CDS	819				hypothetical protein
JJACFKPL_00288	105.426	0.835736	0.278039	3.00583	0.00264861	0.00913865	CDS	648	bamD			Outer membrane protein assembly factor BamD
JJACFKPL_01257	367.577	0.83564	0.174493	4.78896	1.67647e-06	1.27176e-05	CDS	390	rpsI		COG0103	30S ribosomal protein S9
JJACFKPL_00579	60.1566	0.831383	0.337241	2.46525	0.0136918	0.0359345	CDS	441				hypothetical protein
JJACFKPL_00462	1257.41	0.827952	0.144352	5.73564	9.71474e-09	1.15743e-07	CDS	1398	atpD_1	7.1.2.2	COG0055	ATP synthase subunit beta
JJACFKPL_00829	450.167	0.819767	0.217128	3.7755	0.000159688	0.000789092	CDS	546	rplE			50S ribosomal protein L5
JJACFKPL_00978	302.776	0.819106	0.253616	3.22971	0.00123914	0.00470003	CDS	984	purM	6.3.3.1	COG0150	Phosphoribosylformylglycinamidine cyclo-ligase
JJACFKPL_00678	66.6696	0.817814	0.298981	2.73533	0.00623172	0.0184482	CDS	840	bioB	2.8.1.6	COG0502	Biotin synthase
JJACFKPL_00341	132.583	0.815571	0.24621	3.3125	0.000924657	0.0036572	CDS	1080	pheA			Bifunctional chorismate mutase/prephenate dehydratase
JJACFKPL_01507	97.4527	0.815163	0.278179	2.93035	0.00338579	0.0112397	CDS	1221	pgi	5.3.1.9	COG0166	Glucose-6-phosphate isomerase
JJACFKPL_00919	65.8699	0.812556	0.320427	2.53585	0.0112174	0.0301719	CDS	642				hypothetical protein
JJACFKPL_00460	158.233	0.811768	0.286078	2.83758	0.00454574	0.0143542	CDS	585	tolQ_1			Tol-Pal system protein TolQ
JJACFKPL_00267	1632.72	0.811323	0.241899	3.35397	0.000796609	0.00322746	CDS	1758	aspS	6.1.1.23	COG0173	Aspartate--tRNA(Asp/Asn) ligase
JJACFKPL_01974	268.506	0.804108	0.255443	3.1479	0.0016445	0.0060485	CDS	1368				hypothetical protein
JJACFKPL_01643	210.001	0.804083	0.218504	3.67995	0.000233282	0.00109402	CDS	3096	ccsA_2			Cytochrome c biogenesis protein CcsA
JJACFKPL_00716	99.1332	0.803099	0.307102	2.61509	0.00892048	0.0247834	CDS	564	lemA_1		COG1704	Protein LemA
JJACFKPL_01447	472.75	0.799447	0.283393	2.82098	0.00478773	0.0149242	CDS	1248	purD	6.3.4.13	COG0151	Phosphoribosylamine--glycine ligase
JJACFKPL_00887	319.131	0.797203	0.235215	3.38924	0.000700857	0.00291448	CDS	1575	recJ	3.1.-.-	COG0608	Single-stranded-DNA-specific exonuclease RecJ
JJACFKPL_01267	313.939	0.796447	0.235965	3.37527	0.00073743	0.00302767	CDS	4053				hypothetical protein
JJACFKPL_00455	534.933	0.795281	0.250755	3.17155	0.00151629	0.00560884	CDS	843	cpoB			Cell division coordinator CpoB
JJACFKPL_00495	47.1034	0.794106	0.298391	2.66129	0.0077842	0.0221331	CDS	612	plsY	2.3.1.275	COG0344	Glycerol-3-phosphate acyltransferase
JJACFKPL_01652	31.6838	0.793214	0.334763	2.36948	0.0178133	0.0448683	CDS	267				hypothetical protein
JJACFKPL_01127	558.275	0.791336	0.243184	3.25406	0.00113769	0.00436639	CDS	1383	oprM		COG1538	Outer membrane protein OprM
JJACFKPL_01325	381.873	0.790148	0.241098	3.27728	0.00104811	0.00406273	CDS	1911				hypothetical protein
JJACFKPL_01752	408.719	0.788901	0.276408	2.85412	0.00431562	0.013728	CDS	1140	ftsZ		COG0206	Cell division protein FtsZ
JJACFKPL_00627	179.249	0.788003	0.240116	3.28176	0.00103162	0.00401486	CDS	1716	cptA	2.7.-.-	COG2194	Phosphoethanolamine transferase CptA
JJACFKPL_00419	591.811	0.785151	0.230401	3.40776	0.00065498	0.00274132	CDS	1803	oadA	7.2.4.2	COG0511	Oxaloacetate decarboxylase alpha chain
JJACFKPL_00367	157.034	0.78356	0.233891	3.35011	0.000807802	0.00326144	CDS	2880				hypothetical protein
JJACFKPL_00031	846.423	0.779073	0.189393	4.11353	3.8966e-05	0.000219976	CDS	2091	ctpC	3.6.3.-	COG2217	Manganese-exporting P-type ATPase
JJACFKPL_01836	299.176	0.777753	0.227053	3.42542	0.000613843	0.00258586	CDS	1308	ctpA	3.4.21.102	COG0793	Carboxy-terminal processing protease CtpA
JJACFKPL_01244	343.371	0.777676	0.295397	2.63264	0.00847229	0.0238107	CDS	1491	ccoN1	1.9.3.1	COG3278	Cbb3-type cytochrome c oxidase subunit CcoN1
JJACFKPL_00381	63.8799	0.773428	0.293647	2.63387	0.00844189	0.0237769	CDS	1638				hypothetical protein
JJACFKPL_00469	122.596	0.771403	0.280708	2.74807	0.0059948	0.0179382	CDS	783	soj	3.6.-.-	COG1192	Sporulation initiation inhibitor protein Soj
JJACFKPL_01004	555.246	0.771094	0.251951	3.06049	0.00220976	0.00780248	CDS	1440	cfiB	6.4.1.7	COG0439	2-oxoglutarate carboxylase small subunit
JJACFKPL_00023	114.992	0.769588	0.285677	2.69391	0.00706191	0.0203439	CDS	666				hypothetical protein
JJACFKPL_00012	70.0211	0.766965	0.302588	2.53469	0.0112548	0.0302306	CDS	867	ftsY		COG0552	Signal recognition particle receptor FtsY
JJACFKPL_00141	298.917	0.765289	0.242484	3.15603	0.0015993	0.00589345	CDS	1368	sstT		COG3633	Serine/threonine transporter SstT
JJACFKPL_01550	79.9255	0.761979	0.258258	2.95046	0.00317305	0.0105877	CDS	1107	sasA_4	2.7.-.-		Adaptive-response sensory-kinase SasA
JJACFKPL_01545	3354.48	0.760293	0.211444	3.59572	0.0003235	0.00148169	CDS	1344	dcuA		COG2704	Anaerobic C4-dicarboxylate transporter DcuA
JJACFKPL_00830	206.159	0.759576	0.245256	3.09708	0.00195438	0.00702853	CDS	237	rplX			50S ribosomal protein L24
JJACFKPL_01329	271.207	0.75946	0.220995	3.43654	0.000589194	0.00250375	CDS	1380	gltX1	6.1.1.17		Glutamate--tRNA ligase 1
JJACFKPL_00080	163.694	0.756819	0.285934	2.64683	0.00812505	0.0230012	CDS	855	glyQ	6.1.1.14	COG0752	Glycine--tRNA ligase alpha subunit
JJACFKPL_00317	106.946	0.75626	0.203039	3.7247	0.000195544	0.000935337	CDS	852	folD		COG0190	Bifunctional protein FolD protein
JJACFKPL_00475	190.791	0.754977	0.26154	2.88666	0.00389359	0.0127081	CDS	2637	polA	2.7.7.7	COG0258	DNA polymerase I
JJACFKPL_00640	69.7146	0.753546	0.292015	2.5805	0.00986572	0.0270229	CDS	873	mqnD	4.1.-.-	COG2107	1,4-dihydroxy-6-naphtoate synthase
JJACFKPL_01839	149.298	0.742735	0.260644	2.84962	0.00437713	0.0138669	CDS	1131	tgt	2.4.2.29		Queuine tRNA-ribosyltransferase
JJACFKPL_01635	1727.43	0.742565	0.196011	3.78839	0.000151628	0.000751177	CDS	2079	fusA		COG0480	Elongation factor G
JJACFKPL_01820	120.652	0.738916	0.230447	3.20645	0.00134385	0.00504788	CDS	963		1.18.1.2	COG0492	Ferredoxin--NADP reductase
JJACFKPL_00261	59.4265	0.737707	0.268588	2.74662	0.00602133	0.0179899	CDS	861	rlpA	4.2.2.-		Endolytic peptidoglycan transglycosylase RlpA
JJACFKPL_01978	92.5237	0.731956	0.237493	3.08202	0.00205603	0.00733974	CDS	1425	murF	6.3.2.10		UDP-N-acetylmuramoyl-tripeptide--D-alanyl-D-alanine ligase
JJACFKPL_00840	607.417	0.726109	0.238369	3.04616	0.00231783	0.00812494	CDS	615	rplD			50S ribosomal protein L4
JJACFKPL_01626	774.082	0.724965	0.193027	3.75577	0.000172809	0.000841092	CDS	486	rplJ		COG0244	50S ribosomal protein L10
JJACFKPL_00645	314.076	0.721333	0.179342	4.0221	5.76806e-05	0.000314651	CDS	1251	eno	4.2.1.11	COG0148	Enolase
JJACFKPL_01865	186.453	0.721142	0.277363	2.6	0.0093224	0.0257893	CDS	1026				hypothetical protein
JJACFKPL_01513	671.769	0.712632	0.188949	3.77157	0.000162226	0.000797576	CDS	720	frdB	1.3.5.1	COG0479	Fumarate reductase iron-sulfur subunit
JJACFKPL_00822	799.604	0.710285	0.245834	2.88929	0.00386116	0.0126235	CDS	1263	secY		COG0201	Protein translocase subunit SecY
JJACFKPL_00973	34.7021	0.702665	0.28296	2.48327	0.0130183	0.0343965	CDS	618	queF	1.7.1.13		NADPH-dependent 7-cyano-7-deazaguanine reductase
JJACFKPL_00225	3454.18	0.700276	0.260375	2.68949	0.00715615	0.0204974	CDS	273	rpsO		COG0184	30S ribosomal protein S15
JJACFKPL_00558	55.0781	0.699011	0.265775	2.63008	0.00853637	0.0239225	CDS	1713	dnaG	2.7.7.-		DNA primase
JJACFKPL_01537	47.4994	0.698178	0.292864	2.38397	0.0171272	0.0434216	CDS	1329	csd_2	2.8.1.7		putative cysteine desulfurase
JJACFKPL_01424	676.147	0.695908	0.290355	2.39675	0.0165414	0.0421013	CDS	1200	pgk	2.7.2.3	COG0126	Phosphoglycerate kinase
JJACFKPL_01624	306.268	0.691772	0.260232	2.65829	0.00785383	0.0222984	CDS	426	rplK		COG0080	50S ribosomal protein L11
JJACFKPL_01609	317.006	0.691748	0.166472	4.15534	3.24801e-05	0.00018717	CDS	2139	apxIB		COG2274	Toxin RTX-I translocation ATP-binding protein
JJACFKPL_01062	54.1396	0.688388	0.272516	2.52604	0.0115356	0.0308995	CDS	405				hypothetical protein
JJACFKPL_01819	158.734	0.685359	0.224568	3.0519	0.00227398	0.00798566	CDS	1341	aroH	2.5.1.54	COG3200	Phospho-2-dehydro-3-deoxyheptonate aldolase
JJACFKPL_00461	177.218	0.682289	0.232596	2.93336	0.00335316	0.0111504	CDS	390	atpC		COG0355	ATP synthase epsilon chain
JJACFKPL_01400	211.806	0.680147	0.267123	2.54619	0.0108904	0.0294558	CDS	984	wbgU_1	5.1.3.7		UDP-N-acetylglucosamine 4-epimerase
JJACFKPL_00160	107.177	0.676843	0.276065	2.45175	0.0142161	0.0372072	CDS	1929	pbpF		COG0744	Penicillin-binding protein 1F
JJACFKPL_01920	592.07	0.675661	0.199627	3.38462	0.000712757	0.00295133	CDS	5124				hypothetical protein
JJACFKPL_00578	167.532	0.662748	0.208507	3.17854	0.00148017	0.0055067	CDS	966	trpS	6.1.1.2	COG0180	Tryptophan--tRNA ligase
JJACFKPL_01023	83.1048	0.659197	0.186853	3.52789	0.000418892	0.00186121	CDS	933	znuA		COG0803	High-affinity zinc uptake system binding-protein ZnuA
JJACFKPL_01512	2117.64	0.656684	0.171554	3.82786	0.00012926	0.000652008	CDS	2019	frdA	1.3.5.4	COG1053	Fumarate reductase flavoprotein subunit
JJACFKPL_00464	1410.18	0.652497	0.141548	4.60974	4.0318e-06	2.79634e-05	CDS	1518	atpA	7.1.2.2	COG0056	ATP synthase subunit alpha
JJACFKPL_01448	115.79	0.651878	0.263733	2.47173	0.0134459	0.0353821	CDS	450				hypothetical protein
JJACFKPL_00297	310.989	0.646759	0.17829	3.62756	0.00028611	0.00131665	CDS	921	czcD		COG1230	Cadmium, cobalt and zinc/H(+)-K(+) antiporter
JJACFKPL_00823	402.775	0.64518	0.179536	3.5936	0.00032614	0.00148519	CDS	402	rplO			50S ribosomal protein L15
JJACFKPL_01399	349.179	0.644915	0.225393	2.86129	0.0042192	0.0135657	CDS	1098	wbpE	2.6.1.98	COG0399	UDP-2-acetamido-2-deoxy-3-oxo-D-glucuronate aminotransferase
JJACFKPL_01896	158.289	0.64445	0.249975	2.57806	0.00993568	0.0271622	CDS	1752				hypothetical protein
JJACFKPL_01210	582.198	0.639534	0.177981	3.59327	0.000326559	0.00148519	CDS	3552		1.2.7.1	COG0674	Pyruvate:ferredoxin oxidoreductase
JJACFKPL_01224	902.819	0.634403	0.180661	3.51157	0.000445476	0.00195755	CDS	1041				hypothetical protein
JJACFKPL_01070	158.869	0.62947	0.209982	2.99773	0.00271998	0.00933249	CDS	939	trxB	1.8.1.9	COG0492	Thioredoxin reductase
JJACFKPL_00494	155.178	0.627507	0.243432	2.57775	0.00994457	0.0271622	CDS	2289				hypothetical protein
JJACFKPL_00268	261.766	0.624303	0.224611	2.77948	0.00544455	0.0166771	CDS	570	adk	2.7.4.3	COG0563	Adenylate kinase
JJACFKPL_01454	625.348	0.624168	0.231733	2.69348	0.00707113	0.0203439	CDS	3612	dnaE	2.7.7.7	COG0587	DNA polymerase III subunit alpha
JJACFKPL_00634	381.466	0.622463	0.161522	3.85373	0.000116334	0.000594529	CDS	1332	accC	6.3.4.14	COG0439	Biotin carboxylase
JJACFKPL_00929	250.105	0.614329	0.189236	3.24637	0.00116886	0.00446836	CDS	1332	purB	4.3.2.2	COG0015	Adenylosuccinate lyase
JJACFKPL_00511	227.632	0.611602	0.214213	2.85511	0.00430214	0.0137188	CDS	1452	pyk	2.7.1.40		Pyruvate kinase
JJACFKPL_00306	681.439	0.608701	0.213092	2.85652	0.00428308	0.0136805	CDS	2622	gyrA	5.6.2.2	COG0188	DNA gyrase subunit A
JJACFKPL_00170	165.659	0.60646	0.252132	2.40533	0.0161579	0.0413724	CDS	1068	leuB	1.1.1.85	COG0473	3-isopropylmalate dehydrogenase
JJACFKPL_01685	121.791	0.599671	0.236425	2.53641	0.0111994	0.0301654	CDS	768	pomA		COG1291	Chemotaxis protein PomA
JJACFKPL_01476	157.457	0.592885	0.2405	2.46522	0.0136929	0.0359345	CDS	1323	tuaD	1.1.1.22	COG1004	UDP-glucose 6-dehydrogenase TuaD
JJACFKPL_00965	175.295	0.591129	0.23814	2.48228	0.0130545	0.0344454	CDS	516	luxS	4.4.1.21	COG1854	S-ribosylhomocysteine lyase
JJACFKPL_00680	159.722	0.583411	0.231802	2.51685	0.0118408	0.0315863	CDS	2115	topA	5.6.2.1	COG0550	DNA topoisomerase 1
JJACFKPL_00824	317.636	0.573836	0.224301	2.55833	0.0105175	0.0286065	CDS	444	rpsE		COG0098	30S ribosomal protein S5
JJACFKPL_00030	92.6237	0.572289	0.220847	2.59134	0.00956033	0.026335	CDS	321				hypothetical protein
JJACFKPL_00937	147.906	0.567132	0.234921	2.41414	0.0157723	0.0406231	CDS	2154	rnaJ	3.1.-.-		Ribonuclease J
JJACFKPL_00463	557.845	0.537799	0.164648	3.26635	0.00108943	0.00419775	CDS	888	atpG_1		COG0224	ATP synthase gamma chain
JJACFKPL_01439	246.813	0.497988	0.206756	2.40857	0.0160151	0.0410851	CDS	2190	relA	2.7.6.5	COG0317	GTP pyrophosphokinase
JJACFKPL_01605	159.94	0.481287	0.197529	2.43654	0.0148287	0.0384476	CDS	1362	hemN	1.3.98.3	COG0635	Oxygen-independent coproporphyrinogen III oxidase
JJACFKPL_01747	208.878	-0.524097	0.192338	-2.72487	0.0064326	0.018985	CDS	1533	purH		COG0138	Bifunctional purine biosynthesis protein PurH
JJACFKPL_00432	386.465	-0.554419	0.185561	-2.98781	0.00280988	0.00953985	CDS	2658	infB			Translation initiation factor IF-2
JJACFKPL_01972	725.806	-0.714913	0.297814	-2.40054	0.0163711	0.0417775	CDS	1146	hydA	1.12.5.1	COG1740	Quinone-reactive Ni/Fe-hydrogenase small chain
JJACFKPL_00842	322.977	-0.735885	0.246275	-2.98806	0.00280756	0.00953985	CDS	309	rpsJ		COG0051	30S ribosomal protein S10
JJACFKPL_00911	1157.34	-0.741216	0.312035	-2.37543	0.0175287	0.0442089	CDS	291				hypothetical protein
JJACFKPL_00923	356.507	-0.796555	0.228865	-3.48047	0.000500541	0.00217461	CDS	2103				hypothetical protein
JJACFKPL_01221	119.024	-0.87398	0.292883	-2.98406	0.00284451	0.00962376	CDS	1863	mnmG		COG0445	tRNA uridine 5-carboxymethylaminomethyl modification enzyme MnmG
JJACFKPL_00443	80.6531	-0.922346	0.340846	-2.70605	0.00680891	0.0196769	CDS	999				hypothetical protein
JJACFKPL_01500	76.2231	-0.961956	0.292616	-3.28743	0.00101106	0.00394478	CDS	1515	leuA	2.3.3.13	COG0119	2-isopropylmalate synthase
JJACFKPL_00888	544.771	-1.08533	0.34489	-3.14687	0.00165027	0.00605412	CDS	609				hypothetical protein
JJACFKPL_00358	59.8944	-1.09722	0.411414	-2.66696	0.00765402	0.0218269	CDS	567	efp		COG0231	Elongation factor P
JJACFKPL_01851	348.451	-1.10647	0.295804	-3.74054	0.000183623	0.000884852	CDS	1857	htpG		COG0326	Chaperone protein HtpG
JJACFKPL_01969	49.6534	-1.15059	0.480216	-2.39599	0.0165757	0.0421334	CDS	543				hypothetical protein
JJACFKPL_01125	14.4654	-1.25881	0.464102	-2.71235	0.00668078	0.0195284	CDS	708	aqpZ		COG0580	Aquaporin Z
JJACFKPL_01966	318.332	-1.30941	0.462766	-2.82953	0.00466162	0.0145856	CDS	414			COG0864	Putative nickel-responsive regulator
JJACFKPL_00197	30.8195	-1.36894	0.412084	-3.32199	0.000893792	0.00355685	CDS	324				hypothetical protein
JJACFKPL_00198	701.011	-1.38697	0.297422	-4.6633	3.11184e-06	2.18166e-05	CDS	1080			COG1305	putative protein
JJACFKPL_01704	90.1501	-1.4541	0.442342	-3.28728	0.00101159	0.00394478	CDS	261	groS		COG0234	10 kDa chaperonin
JJACFKPL_01364	98.1196	-1.4627	0.474933	-3.0798	0.00207137	0.00738091	CDS	174				hypothetical protein
JJACFKPL_00818	49.0228	-1.46629	0.435663	-3.36565	0.000763624	0.00312202	CDS	393	rpsK			30S ribosomal protein S11
JJACFKPL_00212	979.88	-1.46672	0.307053	-4.77674	1.78159e-06	1.33584e-05	CDS	1872	dnaK			Chaperone protein DnaK
JJACFKPL_00211	16.2606	-1.52322	0.622447	-2.44715	0.0143992	0.0376357	CDS	603	gloC	3.1.2.6	COG0491	Hydroxyacylglutathione hydrolase GloC
JJACFKPL_01205	17.4369	-1.61201	0.687761	-2.34385	0.0190859	0.0478255	CDS	1221				hypothetical protein
JJACFKPL_00227	50.9403	-1.72809	0.572232	-3.01992	0.00252842	0.00878388	CDS	1758	fdhF_2	1.17.1.9	COG0243	Formate dehydrogenase H
JJACFKPL_01302	15.831	-1.77556	0.666316	-2.66474	0.0077047	0.0219392	CDS	258				hypothetical protein
JJACFKPL_00385	7.20317	-1.81791	0.607893	-2.99051	0.00278509	0.00950554	CDS	219				hypothetical protein
JJACFKPL_01640	18.3987	-1.95106	0.633845	-3.07813	0.00208305	0.00740893	CDS	438				hypothetical protein
JJACFKPL_01097	28.8133	-2.09253	0.890841	-2.34894	0.0188268	0.0472372	CDS	594				hypothetical protein
JJACFKPL_01066	46.3782	-2.09522	0.609962	-3.435	0.000592563	0.0025071	CDS	1158	fldC	4.2.1.-		(R)-phenyllactyl-CoA dehydratase beta subunit
JJACFKPL_00378	49.4446	-2.13099	0.435616	-4.8919	9.98691e-07	8.01429e-06	CDS	405	mscL		COG1970	Large-conductance mechanosensitive channel
JJACFKPL_00196	25.7408	-2.14607	0.639935	-3.35358	0.000797724	0.00322746	CDS	258	merP			Mercuric transport protein periplasmic component
JJACFKPL_00502	86.654	-2.24895	0.500863	-4.49015	7.11716e-06	4.66944e-05	CDS	420				hypothetical protein
JJACFKPL_01530	324.293	-2.27771	0.361226	-6.3055	2.87273e-10	4.42765e-09	CDS	2454	dmsA_2	1.7.2.3	COG0243	Dimethyl sulfoxide/trimethylamine N-oxide reductase
JJACFKPL_00749	13.3109	-2.46312	0.827302	-2.97729	0.00290806	0.00978762	CDS	252				hypothetical protein
JJACFKPL_01202	16.5104	-2.46957	0.856753	-2.88248	0.00394562	0.0128239	CDS	765				hypothetical protein
JJACFKPL_00213	167.725	-2.52418	0.449864	-5.61099	2.01172e-08	2.21975e-07	CDS	543	grpE			Protein GrpE
JJACFKPL_01995	89.8254	-2.56258	0.561709	-4.56211	5.06417e-06	3.47513e-05	CDS	543				hypothetical protein
JJACFKPL_00970	23.0202	-2.62672	0.840446	-3.12539	0.00177572	0.00643368	CDS	147				hypothetical protein
JJACFKPL_00516	64.968	-2.90207	0.462725	-6.2717	3.57132e-10	5.37636e-09	CDS	1059				hypothetical protein
JJACFKPL_00591	60.0123	-3.04331	0.854346	-3.56215	0.000367825	0.00165351	CDS	561	fdhB1_1		COG0437	Formate dehydrogenase iron-sulfur subunit
JJACFKPL_01878	8.34101	-3.0532	0.867932	-3.51779	0.000435164	0.00192266	CDS	897				hypothetical protein
JJACFKPL_00538	9.80077	-3.10055	1.01533	-3.05372	0.0022602	0.00795164	CDS	1596				hypothetical protein
JJACFKPL_01674	4.01213	-3.2781	1.21775	-2.69193	0.00710395	0.0204081	CDS	621				hypothetical protein
JJACFKPL_00275	3.38857	-3.50735	0.936839	-3.74382	0.000181247	0.000875575	CDS	357				hypothetical protein
JJACFKPL_00748	10.2486	-3.60758	0.923654	-3.90577	9.39273e-05	0.000492991	CDS	195				hypothetical protein
JJACFKPL_00592	295.262	-3.65239	0.763115	-4.78616	1.70004e-06	1.28462e-05	CDS	2394	napA_1	1.9.6.1		Periplasmic nitrate reductase
JJACFKPL_00594	20.2685	-4.73881	0.99075	-4.78305	1.72652e-06	1.29957e-05	CDS	207				hypothetical protein
JJACFKPL_00593	46.8356	-5.4571	0.969032	-5.6315	1.78652e-08	2.00544e-07	CDS	534		1.17.1.9		Putative formate dehydrogenase

## Sheet: Table 5b (i)
Supplementary Table 5b - C. concisus gene expression in inflamed conditions vs. cSI-N
(i) C. concisus gene expression from 'add-in' experiment (higher log2-fold change) vs. cSI-N (negative log2-fold change)
locus_tag	mean expression	log2FoldChange	lfcSE	stat	P-value	P-adj	ftype	length_bp	gene	EC_number	COG	Gene product
JJACFKPL_00592	66.874	37.2962	2.46244	15.146	8.05e-52	8.65e-50	CDS	2394	napA_1	1.9.6.1		Periplasmic nitrate reductase
JJACFKPL_01245	52.7816	36.4541	2.32037	15.7104	1.28e-55	3.55e-53	CDS	666				hypothetical protein
JJACFKPL_01092	50.5829	36.4419	2.39849	15.1937	3.89e-52	5.02e-50	CDS	993	nfuA_2			Fe/S biogenesis protein NfuA
JJACFKPL_01811	54.7602	36.3706	2.29039	15.8797	8.76e-57	8.48e-54	CDS	1422	gatB	6.3.5.-	COG0064	Aspartyl/glutamyl-tRNA(Asn/Gln) amidotransferase subunit B
JJACFKPL_01686	53.8964	36.369	2.28636	15.9069	5.67e-57	8.48e-54	CDS	780	motB		COG1360	Motility protein B
JJACFKPL_01695	52.7335	36.3622	2.31324	15.7192	1.12e-55	3.55e-53	CDS	1413	dnaB	3.6.4.12	COG0305	Replicative DNA helicase
JJACFKPL_00866	49.2078	36.3387	2.43862	14.9014	3.23e-50	2.84e-48	CDS	531	tpx	1.11.1.15	COG2077	Thiol peroxidase
JJACFKPL_00414	50.0912	36.3231	2.40572	15.0986	1.65e-51	1.68e-49	CDS	708			COG0217	putative transcriptional regulatory protein
JJACFKPL_00288	53.5901	36.2426	2.31384	15.6634	2.69e-55	5.94e-53	CDS	648	bamD			Outer membrane protein assembly factor BamD
JJACFKPL_01955	45.4785	36.2143	2.59452	13.958	2.81e-44	1.24e-42	CDS	2175	icd	1.1.1.42	COG2838	Isocitrate dehydrogenase [NADP]
JJACFKPL_00317	49.4655	36.2124	2.43077	14.8975	3.42e-50	2.88e-48	CDS	852	folD		COG0190	Bifunctional protein FolD protein
JJACFKPL_00408	53.518	36.1996	2.28342	15.8532	1.34e-56	8.61e-54	CDS	1401	argH	4.3.2.1	COG0165	Argininosuccinate lyase
JJACFKPL_01987	54.8689	36.1954	2.28763	15.8222	2.19e-56	1.06e-53	CDS	1074	pyrD	1.3.5.2		Dihydroorotate dehydrogenase (quinone)
JJACFKPL_01505	40.8303	36.1905	2.80964	12.8808	5.77e-38	1.3e-36	CDS	1590	ybiT		COG0488	putative ABC transporter ATP-binding protein YbiT
JJACFKPL_00293	53.8526	36.1644	2.29436	15.7623	5.65e-56	2.19e-53	CDS	723				hypothetical protein
JJACFKPL_00493	47.281	36.1547	2.51559	14.3722	7.73e-47	4.53e-45	CDS	1083				hypothetical protein
JJACFKPL_01080	46.0778	36.1469	2.58269	13.9959	1.65e-44	7.8e-43	CDS	201	rpmE		COG0254	50S ribosomal protein L31
JJACFKPL_01425	41.3117	36.1321	2.77687	13.0118	1.05e-38	2.52e-37	CDS	681	tpiA			Triosephosphate isomerase
JJACFKPL_01023	46.6371	36.1111	2.53599	14.2394	5.22e-46	2.97e-44	CDS	933	znuA		COG0803	High-affinity zinc uptake system binding-protein ZnuA
JJACFKPL_01515	49.4309	36.109	2.44908	14.7439	3.37e-49	2.25e-47	CDS	732	cdsA	2.7.7.41	COG0575	Phosphatidate cytidylyltransferase
JJACFKPL_01116	53.6804	36.0961	2.30474	15.6617	2.76e-55	5.94e-53	CDS	522	hcpA		COG3157	Major exported protein
JJACFKPL_00237	53.3822	36.0959	2.33171	15.4805	4.7e-54	8.27e-52	CDS	1200		2.7.2.4	COG0527	Aspartate kinase
JJACFKPL_00088	44.0103	36.0886	2.66619	13.5357	9.63e-42	3.16e-40	CDS	1662				hypothetical protein
JJACFKPL_00023	49.3151	36.0641	2.4429	14.7629	2.54e-49	1.82e-47	CDS	666				hypothetical protein
JJACFKPL_00305	44.663	36.0638	2.64019	13.6596	1.77e-42	6.34e-41	CDS	501				hypothetical protein
JJACFKPL_01089	45.9568	36.039	2.57054	14.02	1.18e-44	5.83e-43	CDS	861	COQ2	2.5.1.39		4-hydroxybenzoate polyprenyltransferase, mitochondrial
JJACFKPL_00654	43.063	36.037	2.70553	13.3198	1.78e-40	4.98e-39	CDS	258				hypothetical protein
JJACFKPL_00608	45.6702	36.0358	2.58167	13.9583	2.8e-44	1.24e-42	CDS	1302	yajR		COG0477	Inner membrane transport protein YajR
JJACFKPL_01954	43.3598	36.0285	2.70187	13.3347	1.46e-40	4.2e-39	CDS	894	mdh	1.1.1.37		Malate dehydrogenase
JJACFKPL_00877	49.2376	36.0267	2.44295	14.7472	3.21e-49	2.22e-47	CDS	1023	nrdB	1.17.4.1	COG0208	Ribonucleoside-diphosphate reductase subunit beta
JJACFKPL_00480	42.4342	36.0001	2.73409	13.1672	1.36e-39	3.59e-38	CDS	315	rplU		COG0261	50S ribosomal protein L21
JJACFKPL_01820	46.778	35.9998	2.53621	14.1943	9.93e-46	5.49e-44	CDS	963		1.18.1.2	COG0492	Ferredoxin--NADP reductase
JJACFKPL_01918	46.3733	35.9906	2.5539	14.0924	4.23e-45	2.21e-43	CDS	987	ddh	1.4.1.16		Meso-diaminopimelate D-dehydrogenase
JJACFKPL_01044	43.8764	35.9903	2.70772	13.2918	2.58e-40	7.14e-39	CDS	2418				hypothetical protein
JJACFKPL_00365	42.3519	35.9892	2.74866	13.0934	3.59e-39	9.27e-38	CDS	996	pheS	6.1.1.20	COG0016	Phenylalanine--tRNA ligase alpha subunit
JJACFKPL_00910	40.3159	35.9841	2.84714	12.6387	1.29e-36	2.66e-35	CDS	645	rbr1	1.11.1.1	COG1592	Rubrerythrin-1
JJACFKPL_01507	45.0306	35.9818	2.64711	13.5929	4.41e-42	1.53e-40	CDS	1221	pgi	5.3.1.9	COG0166	Glucose-6-phosphate isomerase
JJACFKPL_01662	49.5585	35.9808	2.47972	14.51	1.05e-47	6.33e-46	CDS	2499	glnD	2.7.7.59		Bifunctional uridylyltransferase/uridylyl-removing enzyme
JJACFKPL_01550	44.4805	35.9797	2.6508	13.5731	5.78e-42	1.96e-40	CDS	1107	sasA_4	2.7.-.-		Adaptive-response sensory-kinase SasA
JJACFKPL_00126	46.3848	35.969	2.57075	13.9916	1.75e-44	8.08e-43	CDS	552	cysE	2.3.1.30	COG1045	Serine acetyltransferase
JJACFKPL_01632	52.7046	35.9682	2.39772	15.001	7.23e-51	7e-49	CDS	1134	iadA_2	3.4.19.-		Isoaspartyl dipeptidase
JJACFKPL_00928	53.1222	35.963	2.33572	15.3969	1.72e-53	2.77e-51	CDS	2376	nrdA	1.17.4.1	COG0209	Ribonucleoside-diphosphate reductase 1 subunit alpha
JJACFKPL_00452	39.9926	35.9627	2.88911	12.4477	1.44e-35	2.76e-34	CDS	684	pfs	3.2.2.30	COG0775	Aminodeoxyfutalosine nucleosidase
JJACFKPL_00469	45.2976	35.9576	2.61637	13.7433	5.58e-43	2.16e-41	CDS	783	soj	3.6.-.-	COG1192	Sporulation initiation inhibitor protein Soj
JJACFKPL_00623	52.0189	35.9521	2.36773	15.1842	4.5e-52	5.34e-50	CDS	3321				hypothetical protein
JJACFKPL_00944	51.5214	35.9504	2.40261	14.9631	1.28e-50	1.18e-48	CDS	1110				hypothetical protein
JJACFKPL_01280	42.0421	35.9476	2.76954	12.9796	1.6e-38	3.72e-37	CDS	2361				hypothetical protein
JJACFKPL_01422	44.5271	35.9398	2.68104	13.4052	5.64e-41	1.68e-39	CDS	882	nadD	2.7.7.18		nicotinate-nucleotide adenylyltransferase
JJACFKPL_00638	43.3434	35.9162	2.69056	13.349	1.2e-40	3.52e-39	CDS	1089				hypothetical protein
JJACFKPL_01789	41.89	35.9126	2.75539	13.0336	7.88e-39	1.93e-37	CDS	1020				hypothetical protein
JJACFKPL_01983	40.9907	35.8989	2.8259	12.7035	5.65e-37	1.2e-35	CDS	1932				hypothetical protein
JJACFKPL_01876	46.1332	35.8886	2.60066	13.7998	2.56e-43	1.03e-41	CDS	2316				hypothetical protein
JJACFKPL_01403	50.7144	35.8884	2.46597	14.5535	5.55e-48	3.58e-46	CDS	1989	asnB_1	6.3.5.4	COG0367	Asparagine synthetase [glutamine-hydrolyzing] 1
JJACFKPL_00576	32.8259	35.8774	3.37565	10.6283	2.2e-26	2.64e-25	CDS	1389	der		COG1160	GTPase Der
JJACFKPL_01951	44.2911	35.8763	2.65795	13.4978	1.61e-41	5.11e-40	CDS	846				hypothetical protein
JJACFKPL_00290	45.6548	35.874	2.61134	13.7378	6.03e-43	2.29e-41	CDS	1980				hypothetical protein
JJACFKPL_01745	44.2586	35.8682	2.65973	13.4857	1.9e-41	5.93e-40	CDS	735	djlA		COG1076	Co-chaperone protein DjlA
JJACFKPL_01142	45.5781	35.8622	2.61152	13.7323	6.5e-43	2.42e-41	CDS	1365				hypothetical protein
JJACFKPL_01239	38.1493	35.8553	2.98478	12.0127	3.05e-33	5.31e-32	CDS	552				hypothetical protein
JJACFKPL_00882	43.4103	35.8552	2.74176	13.0774	4.43e-39	1.11e-37	CDS	585				hypothetical protein
JJACFKPL_01313	39.7127	35.8489	2.94132	12.188	3.6e-34	6.63e-33	CDS	1359	gatA	6.3.5.7		Glutamyl-tRNA(Gln) amidotransferase subunit A
JJACFKPL_00156	42.3403	35.8392	2.75761	12.9965	1.28e-38	3.02e-37	CDS	870				hypothetical protein
JJACFKPL_00218	50.6937	35.8344	2.42681	14.7661	2.42e-49	1.8e-47	CDS	1278	pyrC	3.5.2.3	COG0044	Dihydroorotase
JJACFKPL_01472	46.5511	35.8276	2.55635	14.0151	1.26e-44	6.09e-43	CDS	579	tag_2	3.2.2.20	COG2818	DNA-3-methyladenine glycosylase 1
JJACFKPL_01659	40.4325	35.8272	2.85719	12.5393	4.55e-36	9.08e-35	CDS	426				hypothetical protein
JJACFKPL_00691	35.4327	35.8269	3.18229	11.2582	2.11e-29	3.02e-28	CDS	1980				hypothetical protein
JJACFKPL_01349	47.5935	35.8197	2.55212	14.0353	9.48e-45	4.83e-43	CDS	1134	pilT_2		COG2805	Twitching mobility protein
JJACFKPL_01150	41.1982	35.8126	2.81408	12.7262	4.23e-37	9.09e-36	CDS	2301				hypothetical protein
JJACFKPL_00787	43.5137	35.805	2.743	13.0532	6.09e-39	1.51e-37	CDS	828	nosY		COG1277	putative ABC transporter permease protein NosY
JJACFKPL_01138	44.1403	35.7971	2.66587	13.428	4.15e-41	1.25e-39	CDS	498				hypothetical protein
JJACFKPL_00277	32.5254	35.7961	3.40735	10.5056	8.14e-26	9.55e-25	CDS	1350	rcsC_1	2.7.13.3		Sensor histidine kinase RcsC
JJACFKPL_01701	37.538	35.7941	3.02418	11.836	2.54e-32	4.14e-31	CDS	1977	uvrB		COG0556	UvrABC system protein B
JJACFKPL_00325	40.4227	35.7896	2.87254	12.4592	1.25e-35	2.44e-34	CDS	1452	pepA	3.4.11.1	COG0260	Cytosol aminopeptidase
JJACFKPL_00918	44.3396	35.7896	2.64062	13.5535	7.56e-42	2.52e-40	CDS	771	isfD	1.1.1.313	COG4221	Sulfoacetaldehyde reductase
JJACFKPL_01034	33.2207	35.7892	3.34293	10.7059	9.55e-27	1.18e-25	CDS	591	clpP	3.4.21.92	COG0740	ATP-dependent Clp protease proteolytic subunit
JJACFKPL_00807	43.9567	35.7827	2.66014	13.4514	3.02e-41	9.28e-40	CDS	1284	murE	6.3.2.13	COG0769	UDP-N-acetylmuramoyl-L-alanyl-D-glutamate--2,6-diaminopimelate ligase
JJACFKPL_00745	33.8423	35.7824	3.26846	10.9478	6.81e-28	9.02e-27	CDS	507				hypothetical protein
JJACFKPL_01433	37.5688	35.7772	3.08006	11.6157	3.43e-31	5.26e-30	CDS	1188	trmB	2.1.1.33		tRNA (guanine-N(7)-)-methyltransferase
JJACFKPL_00318	43.5355	35.7729	2.73214	13.0934	3.59e-39	9.27e-38	CDS	906	lepB	3.4.21.89	COG0681	Signal peptidase I
JJACFKPL_01106	46.6524	35.7703	2.56863	13.9258	4.41e-44	1.9e-42	CDS	1395				hypothetical protein
JJACFKPL_01270	40.7886	35.7657	2.86843	12.4687	1.11e-35	2.18e-34	CDS	603				hypothetical protein
JJACFKPL_00721	44.841	35.7651	2.62148	13.6431	2.22e-42	7.81e-41	CDS	447				hypothetical protein
JJACFKPL_00401	39.6347	35.7457	2.87132	12.4492	1.41e-35	2.73e-34	CDS	213				hypothetical protein
JJACFKPL_00678	34.8266	35.7453	3.20349	11.1583	6.53e-29	9.08e-28	CDS	840	bioB	2.8.1.6	COG0502	Biotin synthase
JJACFKPL_00640	34.7674	35.741	3.22053	11.0979	1.28e-28	1.74e-27	CDS	873	mqnD	4.1.-.-	COG2107	1,4-dihydroxy-6-naphtoate synthase
JJACFKPL_01311	45.2365	35.7326	2.6067	13.708	9.1e-43	3.32e-41	CDS	1098	cinA			Putative competence-damage inducible protein
JJACFKPL_01800	42.8884	35.7257	2.73077	13.0827	4.14e-39	1.05e-37	CDS	1053	flgI			Flagellar P-ring protein
JJACFKPL_01966	42.4241	35.7122	3.00412	11.8877	1.37e-32	2.31e-31	CDS	414			COG0864	Putative nickel-responsive regulator
JJACFKPL_01937	37.9129	35.7119	2.98717	11.9551	6.11e-33	1.06e-31	CDS	1227	hisS	6.1.1.21	COG0124	Histidine--tRNA ligase
JJACFKPL_01132	37.0417	35.7008	3.07006	11.6287	2.95e-31	4.56e-30	CDS	1476	ifcA_2	1.3.5.4	COG1053	Fumarate reductase flavoprotein subunit
JJACFKPL_01520	45.5367	35.6967	2.64201	13.5112	1.34e-41	4.33e-40	CDS	1488	putP		COG0591	High-affinity proline transporter PutP
JJACFKPL_00907	48.2276	35.6899	2.56708	13.9029	6.08e-44	2.5e-42	CDS	1650				hypothetical protein
JJACFKPL_00303	45.6798	35.6832	2.59289	13.762	4.32e-43	1.7e-41	CDS	1155	ntrC		COG2204	DNA-binding transcriptional regulator NtrC
JJACFKPL_00173	36.1792	35.6815	3.09158	11.5415	8.15e-31	1.21e-29	CDS	894				hypothetical protein
JJACFKPL_01158	36.6308	35.679	3.07932	11.5867	4.81e-31	7.28e-30	CDS	2409				hypothetical protein
JJACFKPL_00379	44.0087	35.6698	2.67674	13.3258	1.64e-40	4.66e-39	CDS	1296	gltX	6.1.1.17		Glutamate--tRNA ligase
JJACFKPL_01622	41.7223	35.6619	2.81012	12.6905	6.67e-37	1.39e-35	CDS	180				hypothetical protein
JJACFKPL_01861	35.1639	35.6594	3.19885	11.1476	7.36e-29	1.02e-27	CDS	1368			COG2239	Magnesium transporter MgtE
JJACFKPL_00166	32.6221	35.6578	3.38372	10.538	5.77e-26	6.81e-25	CDS	480	trmL	2.1.1.207	COG0219	tRNA (cytidine(34)-2'-O)-methyltransferase
JJACFKPL_00740	42.3224	35.6565	2.7584	12.9265	3.19e-38	7.35e-37	CDS	615				hypothetical protein
JJACFKPL_01136	36.942	35.6547	3.05695	11.6635	1.96e-31	3.06e-30	CDS	1182	ygiC	6.3.1.-	COG0754	Putative acid--amine ligase YgiC
JJACFKPL_01907	33.4569	35.6546	3.33054	10.7054	9.61e-27	1.18e-25	CDS	735				hypothetical protein
JJACFKPL_00652	34.029	35.6471	3.27098	10.898	1.18e-27	1.53e-26	CDS	969				hypothetical protein
JJACFKPL_00041	34.8237	35.6399	3.20963	11.1041	1.2e-28	1.63e-27	CDS	696				hypothetical protein
JJACFKPL_00339	32.7171	35.6341	3.37984	10.5431	5.46e-26	6.49e-25	CDS	1698				hypothetical protein
JJACFKPL_00450	37.6735	35.6301	3.04618	11.6967	1.33e-31	2.09e-30	CDS	1104				hypothetical protein
JJACFKPL_01406	42.9919	35.6254	2.73805	13.0112	1.06e-38	2.52e-37	CDS	1011				hypothetical protein
JJACFKPL_01221	33.8689	35.6222	3.28026	10.8595	1.8e-27	2.3e-26	CDS	1863	mnmG		COG0445	tRNA uridine 5-carboxymethylaminomethyl modification enzyme MnmG
JJACFKPL_00915	36.8785	35.6203	3.08048	11.5632	6.33e-31	9.49e-30	CDS	681				hypothetical protein
JJACFKPL_01350	33.6128	35.6188	3.29358	10.8146	2.94e-27	3.71e-26	CDS	288	gatC	6.3.5.-	COG0721	Glutamyl-tRNA(Gln) amidotransferase subunit C
JJACFKPL_00331	41.4999	35.6074	2.8053	12.6929	6.47e-37	1.36e-35	CDS	1080	serC	2.6.1.52	COG1932	Phosphoserine aminotransferase
JJACFKPL_00447	38.3188	35.6002	3.01696	11.8	3.9e-32	6.29e-31	CDS	1044				hypothetical protein
JJACFKPL_01486	38.9787	35.597	2.95373	12.0515	1.9e-33	3.41e-32	CDS	2100	pglB_2	2.4.99.19	COG1287	Undecaprenyl-diphosphooligosaccharide--protein glycotransferase
JJACFKPL_00789	42.6138	35.5936	2.75827	12.9043	4.26e-38	9.69e-37	CDS	900	napH_1		COG0348	Ferredoxin-type protein NapH
JJACFKPL_00213	36.1742	35.5908	3.14774	11.3068	1.21e-29	1.75e-28	CDS	543	grpE			Protein GrpE
JJACFKPL_01508	41.8776	35.5907	2.77195	12.8396	9.84e-38	2.19e-36	CDS	822	gtaB	2.7.7.9	COG1210	UTP--glucose-1-phosphate uridylyltransferase
JJACFKPL_00902	33.4832	35.5717	3.3163	10.7263	7.66e-27	9.5e-26	CDS	735	thiD_2	2.7.1.49	COG0351	Hydroxymethylpyrimidine/phosphomethylpyrimidine kinase
JJACFKPL_01877	43.5136	35.5667	2.69544	13.1952	9.36e-40	2.51e-38	CDS	1896	spoIIIE		COG1674	DNA translocase SpoIIIE
JJACFKPL_00969	37.8934	35.5635	3.01507	11.7953	4.13e-32	6.6e-31	CDS	1311	dnaA		COG0593	Chromosomal replication initiator protein DnaA
JJACFKPL_00051	34.6879	35.5554	3.52737	10.0799	6.78e-24	7.14e-23	CDS	3096	hsdR	3.1.21.3		Type I restriction enzyme EcoR124II R protein
JJACFKPL_01785	30.9601	35.5463	3.5441	10.0297	1.13e-23	1.17e-22	CDS	930	hemC	2.5.1.61	COG0181	Porphobilinogen deaminase
JJACFKPL_00557	33.9714	35.5448	3.26599	10.8833	1.38e-27	1.79e-26	CDS	1242		3.-.-.-	COG0624	putative hydrolase
JJACFKPL_00424	42.6702	35.5439	2.77311	12.8173	1.31e-37	2.85e-36	CDS	1344				hypothetical protein
JJACFKPL_01978	38.2322	35.5411	2.95677	12.0202	2.78e-33	4.94e-32	CDS	1425	murF	6.3.2.10		UDP-N-acetylmuramoyl-tripeptide--D-alanyl-D-alanine ligase
JJACFKPL_01862	30.9653	35.5401	3.52588	10.0798	6.79e-24	7.14e-23	CDS	1170				hypothetical protein
JJACFKPL_01090	30.7325	35.5385	3.56307	9.97412	1.98e-23	2.01e-22	CDS	1215	dadA	1.4.5.1	COG0665	D-amino acid dehydrogenase
JJACFKPL_00354	33.0956	35.5382	3.32957	10.6735	1.35e-26	1.65e-25	CDS	1035	lpxB	2.4.1.182		Lipid-A-disaccharide synthase
JJACFKPL_00883	37.8384	35.5376	3.02829	11.7352	8.41e-32	1.33e-30	CDS	354				hypothetical protein
JJACFKPL_00719	38.5174	35.5297	2.98923	11.8859	1.4e-32	2.34e-31	CDS	1341				hypothetical protein
JJACFKPL_01577	39.3339	35.5279	2.89857	12.2571	1.54e-34	2.89e-33	CDS	1023	hemE	4.1.1.37	COG0407	Uroporphyrinogen decarboxylase
JJACFKPL_00440	38.6353	35.5183	2.97656	11.9327	8e-33	1.37e-31	CDS	918	accD	2.1.3.15	COG0777	Acetyl-coenzyme A carboxylase carboxyl transferase subunit beta
JJACFKPL_00595	48.9681	35.5144	2.50255	14.1913	1.04e-45	5.57e-44	CDS	708				hypothetical protein
JJACFKPL_01950	35.6689	35.5074	3.15901	11.24	2.59e-29	3.69e-28	CDS	552				hypothetical protein
JJACFKPL_01018	30.501	35.5001	3.60263	9.85394	6.59e-23	6.57e-22	CDS	750				hypothetical protein
JJACFKPL_01240	36.0309	35.4972	3.10726	11.424	3.17e-30	4.65e-29	CDS	1119	carA	6.3.5.5	COG0505	Carbamoyl-phosphate synthase small chain
JJACFKPL_00009	37.0617	35.4842	3.05618	11.6106	3.64e-31	5.55e-30	CDS	1521	rny	3.1.-.-	COG1418	Ribonuclease Y
JJACFKPL_00628	28.9747	35.4753	3.73483	9.4985	2.13e-21	1.98e-20	CDS	642	dsbL_1		COG0526	Thiol:disulfide interchange protein DsbL
JJACFKPL_00583	35.1218	35.4715	3.19023	11.1188	1.02e-28	1.39e-27	CDS	579				hypothetical protein
JJACFKPL_01440	33.6783	35.4713	3.30424	10.7351	6.97e-27	8.7e-26	CDS	1209	tyrS	6.1.1.1	COG0162	Tyrosine--tRNA ligase
JJACFKPL_00607	30.1506	35.4622	3.60577	9.83485	7.97e-23	7.91e-22	CDS	642		3.6.1.66	COG0127	dITP/XTP pyrophosphatase
JJACFKPL_00012	32.5209	35.4539	3.40501	10.4123	2.18e-25	2.51e-24	CDS	867	ftsY		COG0552	Signal recognition particle receptor FtsY
JJACFKPL_01343	32.6027	35.4515	3.38903	10.4607	1.31e-25	1.52e-24	CDS	894				hypothetical protein
JJACFKPL_01458	30.7923	35.4492	3.54096	10.0112	1.36e-23	1.41e-22	CDS	552	yajL	3.1.2.-	COG0693	Protein/nucleic acid deglycase 3
JJACFKPL_00800	42.2751	35.4455	2.7645	12.8217	1.24e-37	2.73e-36	CDS	795	uppP	3.6.1.27	COG1968	Undecaprenyl-diphosphatase
JJACFKPL_00048	29.749	35.4367	3.64788	9.71434	2.62e-22	2.51e-21	CDS	1212				hypothetical protein
JJACFKPL_00078	29.0537	35.4296	3.77734	9.37951	6.63e-21	6.05e-20	CDS	708				hypothetical protein
JJACFKPL_00992	39.8013	35.4279	2.89805	12.2248	2.29e-34	4.27e-33	CDS	1419	alsT_2		COG1115	Amino-acid carrier protein AlsT
JJACFKPL_01474	43.8557	35.4253	2.68069	13.215	7.19e-40	1.96e-38	CDS	1041				hypothetical protein
JJACFKPL_00143	29.5807	35.412	3.67346	9.63996	5.42e-22	5.12e-21	CDS	450				hypothetical protein
JJACFKPL_01738	36.8063	35.4101	3.40804	10.3902	2.75e-25	3.15e-24	CDS	1554	yidC			Membrane protein insertase YidC
JJACFKPL_01986	32.1752	35.4053	3.42243	10.3451	4.41e-25	4.96e-24	CDS	1749	msbA	7.5.2.6	COG1132	Lipid A export ATP-binding/permease protein MsbA
JJACFKPL_01069	29.3708	35.4001	3.70781	9.54744	1.33e-21	1.24e-20	CDS	771	dapB	1.17.1.8	COG0289	4-hydroxy-tetrahydrodipicolinate reductase
JJACFKPL_00184	39.1303	35.3987	2.94632	12.0146	2.98e-33	5.24e-32	CDS	786	flgG_1		COG4786	Flagellar basal-body rod protein FlgG
JJACFKPL_01962	38.577	35.3947	2.97977	11.8783	1.53e-32	2.54e-31	CDS	240	hypC		COG0298	Hydrogenase maturation factor HypC
JJACFKPL_00223	38.9537	35.3937	2.98414	11.8606	1.9e-32	3.11e-31	CDS	2196	flhA		COG1298	Flagellar biosynthesis protein FlhA
JJACFKPL_01365	32.2831	35.3936	3.44687	10.2683	9.79e-25	1.08e-23	CDS	696				hypothetical protein
JJACFKPL_00035	35.9821	35.3909	3.42764	10.3252	5.42e-25	6.03e-24	CDS	1995				hypothetical protein
JJACFKPL_00018	33.2274	35.3893	3.34343	10.5847	3.51e-26	4.19e-25	CDS	345	acpS	2.7.8.7	COG0736	Holo-[acyl-carrier-protein] synthase
JJACFKPL_00726	39.4196	35.3837	2.90895	12.1637	4.85e-34	8.85e-33	CDS	1191	intS		COG0582	Prophage integrase IntS
JJACFKPL_01378	31.4923	35.3758	3.48589	10.1483	3.37e-24	3.6e-23	CDS	1464	gpmI	5.4.2.12		2,3-bisphosphoglycerate-independent phosphoglycerate mutase
JJACFKPL_00338	39.3541	35.3722	2.91287	12.1434	6.22e-34	1.12e-32	CDS	1032	fliG		COG1536	Flagellar motor switch protein FliG
JJACFKPL_01909	34.2779	35.3696	3.28327	10.7727	4.63e-27	5.82e-26	CDS	1161	ftsW	2.4.1.129		peptidoglycan glycosyltransferase FtsW
JJACFKPL_01074	34.6757	35.3515	3.26525	10.8266	2.58e-27	3.28e-26	CDS	1263	hom	1.1.1.3	COG0460	Homoserine dehydrogenase
JJACFKPL_00905	39.7303	35.347	2.87676	12.2871	1.06e-34	2.02e-33	CDS	2916				hypothetical protein
JJACFKPL_00083	30.0591	35.3393	3.63807	9.71375	2.63e-22	2.51e-21	CDS	495	purE	5.4.99.18	COG0041	N5-carboxyaminoimidazole ribonucleotide mutase
JJACFKPL_00329	35.7124	35.3384	3.14746	11.2276	2.98e-29	4.22e-28	CDS	741				hypothetical protein
JJACFKPL_01829	32.0458	35.337	3.44624	10.2538	1.14e-24	1.24e-23	CDS	468	ilvH	2.2.1.6	COG0440	Acetolactate synthase isozyme 3 small subunit
JJACFKPL_00241	31.1652	35.3342	3.51735	10.0457	9.6e-24	1e-22	CDS	756	tatC		COG0805	Sec-independent protein translocase protein TatC
JJACFKPL_01347	35.492	35.3308	3.15876	11.185	4.83e-29	6.77e-28	CDS	468	fur_2		COG0735	Ferric uptake regulation protein
JJACFKPL_00261	31.0247	35.3212	3.54479	9.96425	2.19e-23	2.21e-22	CDS	861	rlpA	4.2.2.-		Endolytic peptidoglycan transglycosylase RlpA
JJACFKPL_00898	37.157	35.3107	3.09297	11.4164	3.46e-30	5.04e-29	CDS	1407				hypothetical protein
JJACFKPL_00620	42.4413	35.3105	2.79403	12.6379	1.31e-36	2.66e-35	CDS	801	ddpC		COG1173	putative D,D-dipeptide transport system permease protein DdpC
JJACFKPL_00405	28.5784	35.3004	3.77665	9.347	9.02e-21	8.19e-20	CDS	1206				hypothetical protein
JJACFKPL_01061	30.318	35.3003	3.5999	9.80591	1.06e-22	1.04e-21	CDS	678			COG4380	Putative lipoprotein/NMB1162
JJACFKPL_01561	38.4054	35.2875	2.96247	11.9115	1.03e-32	1.75e-31	CDS	1218		3.5.4.40	COG0402	Aminodeoxyfutalosine deaminase
JJACFKPL_01521	32.8264	35.2858	3.40542	10.3617	3.7e-25	4.19e-24	CDS	711	artQ		COG0765	Arginine transport system permease protein ArtQ
JJACFKPL_00790	30.0354	35.2745	3.62253	9.73752	2.09e-22	2.02e-21	CDS	462				hypothetical protein
JJACFKPL_00802	32.4945	35.2705	3.39978	10.3743	3.24e-25	3.69e-24	CDS	900		2.5.1.10		Farnesyl diphosphate synthase
JJACFKPL_00559	31.9662	35.2646	3.47491	10.1483	3.37e-24	3.6e-23	CDS	1026	lapB			Lipopolysaccharide assembly protein B
JJACFKPL_00693	29.0452	35.2601	3.7314	9.44956	3.4e-21	3.15e-20	CDS	843				hypothetical protein
JJACFKPL_00053	31.0127	35.2421	3.53133	9.97985	1.87e-23	1.91e-22	CDS	1191				hypothetical protein
JJACFKPL_01924	35.478	35.2357	3.1832	11.0693	1.77e-28	2.38e-27	CDS	1929	macB	3.6.3.-	COG0577	Macrolide export ATP-binding/permease protein MacB
JJACFKPL_00320	32.3825	35.2347	3.40996	10.3329	5e-25	5.6e-24	CDS	1386				hypothetical protein
JJACFKPL_01475	30.9902	35.2306	3.54586	9.9357	2.91e-23	2.93e-22	CDS	984	galE	5.1.3.2	COG1087	UDP-glucose 4-epimerase
JJACFKPL_00330	37.0078	35.2245	3.06987	11.4743	1.78e-30	2.62e-29	CDS	1461				hypothetical protein
JJACFKPL_00662	56.5103	35.2002	2.27347	15.483	4.52e-54	8.27e-52	CDS	2451				hypothetical protein
JJACFKPL_00381	31.8823	35.1714	3.4712	10.1323	3.97e-24	4.22e-23	CDS	1638				hypothetical protein
JJACFKPL_00613	29.264	35.1643	3.72798	9.43254	4e-21	3.69e-20	CDS	1038	mreB		COG1077	Cell shape-determining protein MreB
JJACFKPL_00491	35.458	35.1568	3.22121	10.9142	9.86e-28	1.29e-26	CDS	1008	fabH	2.3.1.180	COG0332	3-oxoacyl-[acyl-carrier-protein] synthase 3
JJACFKPL_01526	29.9499	35.1556	3.63791	9.66366	4.3e-22	4.08e-21	CDS	2739				hypothetical protein
JJACFKPL_00997	34.7144	35.1487	3.21552	10.931	8.2e-28	1.08e-26	CDS	687	ung	3.2.2.27	COG0692	Uracil-DNA glycosylase
JJACFKPL_01864	32.1954	35.1464	3.4577	10.1647	2.85e-24	3.08e-23	CDS	774				hypothetical protein
JJACFKPL_01852	30.2899	35.1441	3.61038	9.73419	2.16e-22	2.07e-21	CDS	207				hypothetical protein
JJACFKPL_00852	31.4548	35.1432	3.51755	9.99082	1.67e-23	1.72e-22	CDS	384	thiE_1	2.5.1.3		Thiamine-phosphate synthase
JJACFKPL_00994	33.6489	35.1379	3.30606	10.6283	2.2e-26	2.64e-25	CDS	1185			COG2256	putative AAA domain-containing protein
JJACFKPL_00964	29.1621	35.1227	3.7669	9.32402	1.12e-20	1.01e-19	CDS	1107	fokIM	2.1.1.72		Modification methylase FokI
JJACFKPL_01642	32.1693	35.1174	3.45089	10.1764	2.53e-24	2.75e-23	CDS	558				hypothetical protein
JJACFKPL_00236	29.437	35.0871	3.77025	9.30631	1.32e-20	1.19e-19	CDS	540				hypothetical protein
JJACFKPL_01024	35.4173	35.0838	3.19615	10.9769	4.94e-28	6.59e-27	CDS	1488				hypothetical protein
JJACFKPL_01145	29.9249	35.0739	3.64153	9.63163	5.88e-22	5.52e-21	CDS	513	nqo6	7.1.1.-	COG0377	NADH-quinone oxidoreductase subunit 6
JJACFKPL_01553	30.6036	35.0574	3.58865	9.76899	1.53e-22	1.49e-21	CDS	1041			COG0628	Putative transport protein
JJACFKPL_00504	30.5088	35.0313	3.56974	9.81339	9.86e-23	9.73e-22	CDS	1182	trpB	4.2.1.20	COG0133	Tryptophan synthase beta chain
JJACFKPL_01991	30.6916	34.9992	3.57758	9.78293	1.33e-22	1.3e-21	CDS	546	pgsA	2.7.8.5		CDP-diacylglycerol--glycerol-3-phosphate 3-phosphatidyltransferase
JJACFKPL_01492	31.5733	34.9745	3.53646	9.88971	4.61e-23	4.63e-22	CDS	897				hypothetical protein
JJACFKPL_00626	29.0679	34.9514	3.72006	9.39536	5.7e-21	5.23e-20	CDS	498	bcp	1.11.1.15	COG1225	Putative peroxiredoxin bcp
JJACFKPL_01479	32.9896	34.8228	3.38925	10.2745	9.18e-25	1.02e-23	CDS	2130	pglB_1	2.4.99.19	COG1287	Undecaprenyl-diphosphooligosaccharide--protein glycotransferase
JJACFKPL_01683	55.4288	34.7742	2.26666	15.3416	4.03e-53	6e-51	CDS	1185	coaBC		COG0452	Coenzyme A biosynthesis bifunctional protein CoaBC
JJACFKPL_01247	54.6155	34.6701	2.26497	15.3071	6.86e-53	9.48e-51	CDS	864	ccoP			Cbb3-type cytochrome c oxidase subunit CcoP
JJACFKPL_01380	56.5462	34.2975	2.25918	15.1814	4.69e-52	5.34e-50	CDS	234	acpP_2			Acyl carrier protein
JJACFKPL_00649	56.5828	33.1725	2.24598	14.7697	2.3e-49	1.78e-47	CDS	738	ttrB		COG0437	Tetrathionate reductase subunit B
JJACFKPL_01685	55.4253	33.1468	2.2434	14.7752	2.12e-49	1.71e-47	CDS	768	pomA		COG1291	Chemotaxis protein PomA
JJACFKPL_01885	55.8438	32.507	2.23744	14.5287	7.98e-48	4.98e-46	CDS	447	rplI			50S ribosomal protein L9
JJACFKPL_01878	0.718002	31.5087	4.79747	6.56778	5.11e-11	4.45e-10	CDS	897				hypothetical protein
JJACFKPL_00274	0.931938	31.2058	4.80113	6.49967	8.05e-11	6.98e-10	CDS	459				hypothetical protein
JJACFKPL_00858	57.3856	30.9016	2.21969	13.9216	4.68e-44	1.97e-42	CDS	1050				hypothetical protein
JJACFKPL_01171	0.656903	30.8694	4.79614	6.4363	1.22e-10	1.05e-09	CDS	300				hypothetical protein
JJACFKPL_01823	1.13648	30.0978	4.81966	6.24479	4.24e-10	3.59e-09	CDS	366				hypothetical protein
JJACFKPL_00524	0.620918	29.9841	4.82245	6.21761	5.05e-10	4.23e-09	CDS	258				hypothetical protein
JJACFKPL_01805	0.752003	29.3931	4.84146	6.07113	1.27e-09	1.06e-08	CDS	768				hypothetical protein
JJACFKPL_00550	0.257325	29.3064	4.84303	6.05125	1.44e-09	1.19e-08	CDS	672				hypothetical protein
JJACFKPL_01900	1.37942	29.0632	4.85622	5.98475	2.17e-09	1.79e-08	CDS	2106	cirA		COG4771	Colicin I receptor
JJACFKPL_01387	1.19237	29.0323	4.85716	5.97722	2.27e-09	1.87e-08	CDS	210				hypothetical protein
JJACFKPL_01598	1.05138	28.9632	4.86018	5.95929	2.53e-09	2.08e-08	CDS	366				hypothetical protein
JJACFKPL_01542	0.54632	28.7748	4.86604	5.9134	3.35e-09	2.74e-08	CDS	384	exbD_2		COG0848	Biopolymer transport protein ExbD
JJACFKPL_00535	0.615689	28.5742	4.86955	5.86794	4.41e-09	3.57e-08	CDS	360				hypothetical protein
JJACFKPL_01189	0.333234	28.4375	4.86728	5.84258	5.14e-09	4.14e-08	CDS	396				hypothetical protein
JJACFKPL_01180	0.486299	28.3042	4.81217	5.88179	4.06e-09	3.3e-08	CDS	357				hypothetical protein
JJACFKPL_01187	0.409969	27.9694	4.87103	5.74199	9.36e-09	7.51e-08	CDS	384				hypothetical protein
JJACFKPL_01182	0.264323	27.9431	4.8694	5.73852	9.55e-09	7.64e-08	CDS	441				hypothetical protein
JJACFKPL_00604	1.56047	27.3648	4.87103	5.61786	1.93e-08	1.53e-07	CDS	1116	bcr_1			Bicyclomycin resistance protein
JJACFKPL_01949	3.32756	27.3648	4.87103	5.61786	1.93e-08	1.53e-07	CDS	423				hypothetical protein
JJACFKPL_01169	0.960117	27.1638	4.87103	5.5766	2.45e-08	1.93e-07	CDS	189				hypothetical protein
JJACFKPL_01262	1.31257	27.1638	4.87103	5.5766	2.45e-08	1.93e-07	CDS	603			COG2081	putative protein
JJACFKPL_01197	0.321119	26.561	4.87103	5.45284	4.96e-08	3.87e-07	CDS	387				hypothetical protein
JJACFKPL_01195	0.159539	22.2212	4.86729	4.56541	4.99e-06	3.7e-05	CDS	432				hypothetical protein
JJACFKPL_01599	0.105749	20.6258	4.87103	4.23437	2.29e-05	0.00016548	CDS	195				hypothetical protein
JJACFKPL_01988	31.7888	16.1658	3.77588	4.28134	1.86e-05	0.00013463	CDS	1242		3.4.24.-	COG0612	putative zinc protease
JJACFKPL_01096	0.24106	15.9453	4.87103	3.2735	0.00106223	0.00467141	CDS	156				hypothetical protein
JJACFKPL_00481	23.6098	15.9255	4.78567	3.32775	0.00087551	0.00392157	CDS	258	rpmA			50S ribosomal protein L27
JJACFKPL_01295	28.3316	15.9133	3.82487	4.16047	3.18e-05	0.00022677	CDS	1167	fabF_1	2.3.1.179	COG0304	3-oxoacyl-[acyl-carrier-protein] synthase 2
JJACFKPL_01101	25.715	15.8911	4.17803	3.80349	0.00014267	0.00085208	CDS	3765				hypothetical protein
JJACFKPL_01603	27.4876	15.8608	3.91485	4.05145	5.09e-05	0.00035176	CDS	918	argF	2.1.3.3	COG0078	Ornithine carbamoyltransferase, anabolic
JJACFKPL_01610	27.9841	15.8283	3.85684	4.10395	4.06e-05	0.00028683	CDS	1467	prsE			Type I secretion system membrane fusion protein PrsE
JJACFKPL_01020	28.3118	15.8077	3.81268	4.14608	3.38e-05	0.00023973	CDS	726	COQ3	2.1.1.222		Ubiquinone biosynthesis O-methyltransferase, mitochondrial
JJACFKPL_01430	25.6947	15.7879	4.15863	3.79642	0.0001468	0.00087135	CDS	1014	rluD	5.4.99.23	COG0564	Ribosomal large subunit pseudouridine synthase D
JJACFKPL_01780	24.7173	15.7859	4.31251	3.66048	0.00025174	0.00136447	CDS	432				hypothetical protein
JJACFKPL_00881	24.7625	15.7584	4.30132	3.66363	0.00024867	0.00135542	CDS	486				hypothetical protein
JJACFKPL_01469	27.3409	15.7425	3.95991	3.97548	7.02e-05	0.00046866	CDS	975	rfaC	2.-.-.-	COG0859	Lipopolysaccharide heptosyltransferase 1
JJACFKPL_01000	22.3459	15.7221	4.7314	3.32292	0.0008908	0.00398081	CDS	519	infC			Translation initiation factor IF-3
JJACFKPL_01848	26.073	15.7101	4.1217	3.81155	0.0001381	0.0008273	CDS	1677	ftsH_3	3.4.24.-		ATP-dependent zinc metalloprotease FtsH
JJACFKPL_01036	26.8263	15.6995	3.99516	3.92962	8.51e-05	0.00055061	CDS	573	folE	3.5.4.16	COG0302	GTP cyclohydrolase 1
JJACFKPL_01157	27.8164	15.6845	4.23762	3.70125	0.00021454	0.0011895	CDS	1491	ndhB	7.1.1.-		NAD(P)H-quinone oxidoreductase subunit 2, chloroplastic
JJACFKPL_00717	25.3889	15.6787	4.21839	3.71675	0.0002018	0.00113515	CDS	891				hypothetical protein
JJACFKPL_00094	23.9423	15.6456	4.45692	3.5104	0.00044744	0.00226932	CDS	1086	thrC_1	4.2.3.1	COG0498	Threonine synthase
JJACFKPL_01888	25.3358	15.6424	4.22957	3.69834	0.00021701	0.00119978	CDS	870	era_2			GTPase Era
JJACFKPL_01857	26.3177	15.629	4.0906	3.8207	0.00013307	0.00079968	CDS	648	rpe	5.1.3.1		Ribulose-phosphate 3-epimerase
JJACFKPL_01844	28.3473	15.6258	3.86393	4.04402	5.25e-05	0.00036181	CDS	1419				hypothetical protein
JJACFKPL_00556	27.8736	15.618	3.87241	4.03315	5.5e-05	0.00037764	CDS	1320	iaaH	3.5.1.-		Indole-3-acetyl-aspartic acid hydrolase
JJACFKPL_01614	21.8586	15.6159	4.78587	3.26293	0.00110269	0.00478149	CDS	249				hypothetical protein
JJACFKPL_01105	26.2218	15.6073	4.0831	3.82241	0.00013215	0.00079911	CDS	468				hypothetical protein
JJACFKPL_00347	24.7705	15.6038	4.29722	3.63115	0.00028217	0.00151244	CDS	993	tal	2.2.1.2		Transaldolase
JJACFKPL_01968	24.1234	15.6008	4.4548	3.50203	0.00046173	0.00232451	CDS	1473				hypothetical protein
JJACFKPL_01522	25.7379	15.5995	4.15778	3.75189	0.0001755	0.00101373	CDS	729	glnQ_1	3.6.3.-	COG1126	Glutamine transport ATP-binding protein GlnQ
JJACFKPL_00028	22.0958	15.5853	4.7859	3.25651	0.00112791	0.00482591	CDS	351				hypothetical protein
JJACFKPL_01102	23.1978	15.5831	4.7859	3.25604	0.00112979	0.00482591	CDS	1371				hypothetical protein
JJACFKPL_00326	27.4077	15.5825	3.95626	3.93869	8.19e-05	0.00053558	CDS	1104	ychF		COG0012	Ribosome-binding ATPase YchF
JJACFKPL_01137	24.4459	15.576	4.35928	3.57306	0.00035283	0.00184521	CDS	930		1.-.-.-	COG1052	Putative 2-hydroxyacid dehydrogenase
JJACFKPL_01207	25.5402	15.5713	4.2029	3.70488	0.00021149	0.00117594	CDS	2793				hypothetical protein
JJACFKPL_00443	27.0345	15.5662	3.99855	3.89296	9.9e-05	0.00061812	CDS	999				hypothetical protein
JJACFKPL_01916	26.6504	15.5607	4.06226	3.83055	0.00012786	0.00077801	CDS	675	metP		COG2011	Methionine import system permease protein MetP
JJACFKPL_00147	26.861	15.5575	4.00118	3.88822	0.00010098	0.0006283	CDS	744	ispE	2.7.1.148	COG1947	4-diphosphocytidyl-2-C-methyl-D-erythritol kinase
JJACFKPL_00916	21.8604	15.557	4.78592	3.25058	0.00115171	0.00489792	CDS	453				hypothetical protein
JJACFKPL_01812	23.111	15.5509	4.57944	3.39581	0.00068425	0.00320588	CDS	891	gpsA	1.1.1.94	COG0240	Glycerol-3-phosphate dehydrogenase [NAD(P)+]
JJACFKPL_00253	18.9615	15.5507	4.78592	3.24926	0.00115704	0.00490982	CDS	261	rpsR		COG0238	30S ribosomal protein S18
JJACFKPL_01592	29.6982	15.5458	4.37696	3.55173	0.0003827	0.00198534	CDS	966				hypothetical protein
JJACFKPL_00301	22.1205	15.5449	4.78593	3.24805	0.001162	0.00492009	CDS	414	ywnA		COG1959	Putative HTH-type transcriptional regulator YwnA
JJACFKPL_01340	32.094	15.5232	3.78757	4.09846	4.16e-05	0.00029158	CDS	1809				hypothetical protein
JJACFKPL_01985	18.9102	15.5208	4.78594	3.24299	0.00118283	0.00498645	CDS	1395	cysS	6.1.1.16	COG0215	Cysteine--tRNA ligase
JJACFKPL_00919	27.1784	15.5206	3.95787	3.92145	8.8e-05	0.00055841	CDS	642				hypothetical protein
JJACFKPL_00115	27.1115	15.5155	4.01581	3.86361	0.00011172	0.00068918	CDS	822	panC	6.3.2.1	COG0414	Pantothenate synthetase
JJACFKPL_01781	24.9692	15.5144	4.2674	3.63557	0.00027736	0.00149082	CDS	894				hypothetical protein
JJACFKPL_00039	26.18	15.5116	4.12774	3.75788	0.00017136	0.00099572	CDS	423				hypothetical protein
JJACFKPL_01100	19.3678	15.5014	4.78598	3.23891	0.00119987	0.00504728	CDS	3564				hypothetical protein
JJACFKPL_01537	22.1888	15.4973	4.75803	3.25708	0.00112565	0.00482591	CDS	1329	csd_2	2.8.1.7		putative cysteine desulfurase
JJACFKPL_00864	21.7742	15.495	4.78597	3.23758	0.00120548	0.00505987	CDS	456				hypothetical protein
JJACFKPL_01728	25.8779	15.4878	4.13559	3.74502	0.00018038	0.0010385	CDS	1203	htpX_2	3.4.24.-		Protease HtpX
JJACFKPL_01146	22.591	15.4847	4.78598	3.23543	0.00121461	0.00506826	CDS	765	ndhJ	7.1.1.-		NAD(P)H-quinone oxidoreductase subunit J, chloroplastic
JJACFKPL_01056	22.1399	15.4828	4.78598	3.23504	0.00121627	0.00506826	CDS	708				hypothetical protein
JJACFKPL_01973	21.2078	15.4809	4.78598	3.23464	0.00121796	0.00506826	CDS	708	flgH			Flagellar L-ring protein
JJACFKPL_00495	26.7122	15.4748	4.02813	3.84168	0.0001222	0.0007459	CDS	612	plsY	2.3.1.275	COG0344	Glycerol-3-phosphate acyltransferase
JJACFKPL_01253	25.9595	15.4631	4.10988	3.76242	0.00016828	0.00098372	CDS	588				hypothetical protein
JJACFKPL_00555	19.9437	15.46	4.786	3.23027	0.00123675	0.00511532	CDS	699	pepE	3.4.13.21	COG3340	Peptidase E
JJACFKPL_01893	20.7768	15.4595	4.78599	3.23016	0.00123719	0.00511532	CDS	828				hypothetical protein
JJACFKPL_00966	17.3969	15.4564	4.786	3.22951	0.00124003	0.00511613	CDS	1965	pctB		COG0840	Methyl-accepting chemotaxis protein PctB
JJACFKPL_00878	23.812	15.4518	4.45409	3.46913	0.00052214	0.00254823	CDS	492				hypothetical protein
JJACFKPL_01760	24.3955	15.4468	4.3837	3.5237	0.00042557	0.00217278	CDS	867	dat	2.6.1.21		D-alanine aminotransferase
JJACFKPL_01411	21.9374	15.4449	4.78601	3.2271	0.00125052	0.00514841	CDS	327				hypothetical protein
JJACFKPL_00514	24.6404	15.4339	4.31581	3.57613	0.00034872	0.00183443	CDS	3198				hypothetical protein
JJACFKPL_01696	25.7949	15.4297	4.18746	3.68473	0.00022894	0.00125854	CDS	1059	ispG	1.17.7.3	COG0821	4-hydroxy-3-methylbut-2-en-1-yl diphosphate synthase (flavodoxin)
JJACFKPL_00073	24.1713	15.4268	4.44637	3.46951	0.0005214	0.00254823	CDS	243				hypothetical protein
JJACFKPL_01141	21.8388	15.4161	4.78603	3.22106	0.00127718	0.00523589	CDS	1317				hypothetical protein
JJACFKPL_00348	21.559	15.4107	4.78603	3.21994	0.00128219	0.00524533	CDS	627	serB	3.1.3.3		Phosphoserine phosphatase
JJACFKPL_01904	23.6756	15.4065	4.49636	3.42644	0.00061155	0.00292907	CDS	729	lptB	3.6.3.-	COG1137	Lipopolysaccharide export system ATP-binding protein LptB
JJACFKPL_00961	19.9306	15.4055	4.78604	3.21883	0.00128713	0.00525443	CDS	627	thyX	2.1.1.148	COG1351	Flavin-dependent thymidylate synthase
JJACFKPL_00091	24.0425	15.4017	4.42406	3.48136	0.00049888	0.00246887	CDS	2379	copA	7.2.2.8		putative copper-importing P-type ATPase A
JJACFKPL_00266	28.333	15.397	3.82381	4.02661	5.66e-05	0.00038555	CDS	876	nadK	2.7.1.23		NAD kinase
JJACFKPL_00199	18.2867	15.3875	4.78605	3.21506	0.00130417	0.00531277	CDS	930	cmoB	2.5.1.-	COG0500	tRNA U34 carboxymethyltransferase
JJACFKPL_01054	22.93	15.3872	4.6099	3.33786	0.00084425	0.00380799	CDS	570				hypothetical protein
JJACFKPL_00615	23.0171	15.3732	4.60466	3.33861	0.00084198	0.00380799	CDS	789	lpxA	2.3.1.129	COG1043	Acyl-[acyl-carrier-protein]--UDP-N-acetylglucosamine O-acyltransferase
JJACFKPL_00116	27.4677	15.3689	3.93256	3.90812	9.3e-05	0.00058819	CDS	1311	rimO	2.8.4.4	COG0621	Ribosomal protein S12 methylthiotransferase RimO
JJACFKPL_01578	20.6632	15.3671	4.78607	3.21079	0.0013237	0.00538103	CDS	915	moaA			GTP 3',8-cyclase
JJACFKPL_00122	23.5407	15.3655	4.50874	3.40792	0.0006546	0.00309692	CDS	990	hldD	5.1.3.20	COG0451	ADP-L-glycero-D-manno-heptose-6-epimerase
JJACFKPL_01284	28.1429	15.3596	3.85084	3.98863	6.65e-05	0.00044651	CDS	696				hypothetical protein
JJACFKPL_00205	21.5597	15.3478	4.78609	3.20675	0.00134242	0.00542797	CDS	711	kdsB	2.7.7.38	COG1212	3-deoxy-manno-octulosonate cytidylyltransferase
JJACFKPL_01956	19.6194	15.3446	4.78609	3.20608	0.00134556	0.00542797	CDS	825	mltG	4.2.2.-	COG1559	Endolytic murein transglycosylase
JJACFKPL_01790	19.8338	15.3426	4.78609	3.20567	0.00134747	0.00542797	CDS	822	thiL	2.7.4.16	COG0611	Thiamine-monophosphate kinase
JJACFKPL_00501	28.2385	15.3397	3.84833	3.98607	6.72e-05	0.00044977	CDS	318	fliN		COG1886	Flagellar motor switch protein FliN
JJACFKPL_00689	25.2485	15.3222	4.23591	3.61721	0.0002978	0.00158745	CDS	1152	epsN	2.6.1.-	COG0399	Putative pyridoxal phosphate-dependent aminotransferase EpsN
JJACFKPL_00423	26.5141	15.3198	4.10265	3.73412	0.00018837	0.00106702	CDS	1332				hypothetical protein
JJACFKPL_00641	22.1535	15.3172	4.77819	3.20566	0.00134753	0.00542797	CDS	267	fliQ		COG1987	Flagellar biosynthetic protein FliQ
JJACFKPL_01850	26.1767	15.312	4.12611	3.71101	0.00020644	0.00115116	CDS	570				hypothetical protein
JJACFKPL_01421	19.4953	15.3094	4.78612	3.19872	0.00138041	0.00552205	CDS	984				hypothetical protein
JJACFKPL_00459	25.5495	15.3078	4.22907	3.61965	0.000295	0.00157686	CDS	399	exbD_1		COG0848	Biopolymer transport protein ExbD
JJACFKPL_01748	23.3657	15.3016	4.53418	3.37471	0.00073894	0.00341136	CDS	1041	msrAB			Peptide methionine sulfoxide reductase msrA/msrB
JJACFKPL_01923	21.2547	15.2983	4.78613	3.19639	0.0013916	0.00552205	CDS	1197	macA		COG0845	Macrolide export protein MacA
JJACFKPL_01798	16.8253	15.296	4.78614	3.19589	0.001394	0.00552205	CDS	345				hypothetical protein
JJACFKPL_01144	24.2864	15.2909	4.40572	3.47069	0.00051912	0.00254823	CDS	390	ndhC	7.1.1.-		NAD(P)H-quinone oxidoreductase subunit 3, chloroplastic
JJACFKPL_00780	18.4864	15.2897	4.78614	3.19458	0.00140033	0.00552205	CDS	579				hypothetical protein
JJACFKPL_01379	18.6346	15.2879	4.78614	3.19419	0.00140222	0.00552205	CDS	744	fabG_2	1.1.1.100		3-oxoacyl-[acyl-carrier-protein] reductase FabG
JJACFKPL_00165	18.2336	15.2842	4.78615	3.19342	0.001406	0.00552205	CDS	1383				hypothetical protein
JJACFKPL_01442	22.1621	15.2801	4.78615	3.19257	0.00141013	0.00552205	CDS	1446				hypothetical protein
JJACFKPL_01607	19.0223	15.2783	4.78615	3.19219	0.00141198	0.00552205	CDS	660				hypothetical protein
JJACFKPL_01734	26.9887	15.278	3.99631	3.82304	0.00013182	0.00079911	CDS	1281				hypothetical protein
JJACFKPL_01838	20.4613	15.2726	4.78615	3.191	0.00141782	0.00552205	CDS	687				hypothetical protein
JJACFKPL_01782	17.9508	15.2721	4.78616	3.1909	0.00141833	0.00552205	CDS	1284	hemA	1.2.1.70	COG0373	Glutamyl-tRNA reductase
JJACFKPL_01500	23.555	15.272	4.51794	3.38031	0.00072405	0.0033598	CDS	1515	leuA	2.3.3.13	COG0119	2-isopropylmalate synthase
JJACFKPL_00738	17.3535	15.2657	4.78616	3.18955	0.00142496	0.00552566	CDS	300				hypothetical protein
JJACFKPL_01555	17.9045	15.2613	4.78617	3.18863	0.0014295	0.00553209	CDS	888				hypothetical protein
JJACFKPL_00067	23.0765	15.2611	4.57638	3.33474	0.00085378	0.00384203	CDS	999	cas1	3.1.-.-	COG1518	CRISPR-associated endonuclease Cas1
JJACFKPL_00110	21.8238	15.2562	4.78617	3.18755	0.00143483	0.00553209	CDS	660	hcpC_1	3.5.2.6	COG0790	Putative beta-lactamase HcpC
JJACFKPL_00033	14.5582	15.2558	4.78618	3.18748	0.0014352	0.00553209	CDS	258				hypothetical protein
JJACFKPL_01456	28.0754	15.2536	3.88498	3.92629	8.63e-05	0.00055416	CDS	894	gluQ	6.1.1.-		Glutamyl-Q tRNA(Asp) synthetase
JJACFKPL_00586	26.825	15.2533	4.02675	3.78798	0.00015188	0.00089872	CDS	1143				hypothetical protein
JJACFKPL_00336	20.2061	15.2463	4.78618	3.18548	0.00144514	0.00553492	CDS	1827	dxs	2.2.1.7	COG1154	1-deoxy-D-xylulose-5-phosphate synthase
JJACFKPL_01516	25.0789	15.2462	4.26346	3.57601	0.00034887	0.00183443	CDS	1110	dxr	1.1.1.267		1-deoxy-D-xylulose 5-phosphate reductoisomerase
JJACFKPL_00251	22.3031	15.2442	4.76049	3.20223	0.00136368	0.00547451	CDS	420				hypothetical protein
JJACFKPL_01917	27.7429	15.241	3.9074	3.90056	9.6e-05	0.00060294	CDS	957	metN	3.6.3.-	COG1135	Methionine import ATP-binding protein MetN
JJACFKPL_01404	31.4791	15.2287	3.84358	3.9621	7.43e-05	0.00049231	CDS	1140				hypothetical protein
JJACFKPL_01530	21.2847	15.226	4.7862	3.18123	0.00146651	0.00559703	CDS	2454	dmsA_2	1.7.2.3	COG0243	Dimethyl sulfoxide/trimethylamine N-oxide reductase
JJACFKPL_00587	30.7801	15.2244	3.94748	3.85675	0.0001149	0.00070583	CDS	1293				hypothetical protein
JJACFKPL_00402	23.5684	15.2223	4.51146	3.37415	0.00074045	0.00341136	CDS	393				hypothetical protein
JJACFKPL_01465	25.1961	15.2206	4.25961	3.57325	0.00035258	0.00184521	CDS	1074				hypothetical protein
JJACFKPL_00296	23.0502	15.2203	4.64387	3.2775	0.0010473	0.00461624	CDS	396				hypothetical protein
JJACFKPL_01532	16.1825	15.2106	4.78622	3.178	0.00148294	0.00561857	CDS	1833	era_1			GTPase Era
JJACFKPL_00472	16.4294	15.2083	4.78622	3.17753	0.00148538	0.00561857	CDS	906	fmt	2.1.2.9	COG0223	Methionyl-tRNA formyltransferase
JJACFKPL_01666	21.3923	15.2029	4.78622	3.1764	0.00149116	0.00561857	CDS	1218				hypothetical protein
JJACFKPL_01420	23.3998	15.1943	4.54229	3.34508	0.00082258	0.00373639	CDS	936				hypothetical protein
JJACFKPL_00677	19.0771	15.1934	4.78623	3.1744	0.00150147	0.00561857	CDS	354	crcB			Putative fluoride ion transporter CrcB
JJACFKPL_00920	21.3287	15.1893	4.78624	3.17354	0.00150593	0.00561857	CDS	1146	adh2	1.1.1.192	COG1979	Long-chain-alcohol dehydrogenase 2
JJACFKPL_00922	12.9093	15.1888	4.78623	3.17343	0.00150649	0.00561857	CDS	171				hypothetical protein
JJACFKPL_00845	18.4469	15.1884	4.78624	3.17335	0.00150688	0.00561857	CDS	555	rnhB	3.1.26.4	COG0164	Ribonuclease HII
JJACFKPL_01890	16.8938	15.1866	4.78624	3.17297	0.0015089	0.00561857	CDS	648				hypothetical protein
JJACFKPL_01045	24.4504	15.1861	4.35196	3.48948	0.00048397	0.00242354	CDS	864	ccpA	1.11.1.5	COG1858	Cytochrome c551 peroxidase
JJACFKPL_00956	19.576	15.1842	4.78624	3.17247	0.00151149	0.00561857	CDS	609	pyrE	2.4.2.10	COG0461	Orotate phosphoribosyltransferase
JJACFKPL_01276	17.0481	15.1831	4.78625	3.17223	0.00151275	0.00561857	CDS	468				hypothetical protein
JJACFKPL_01649	20.8846	15.183	4.78624	3.17222	0.00151281	0.00561857	CDS	1119	ispDF		COG0245	Bifunctional enzyme IspD/IspF
JJACFKPL_01348	23.9111	15.1821	4.46462	3.40054	0.00067254	0.00315865	CDS	618				hypothetical protein
JJACFKPL_00120	20.6785	15.1762	4.78625	3.1708	0.00152019	0.00561857	CDS	570	gmhA1	5.3.1.28	COG0279	Phosphoheptose isomerase 1
JJACFKPL_01556	21.6058	15.1734	4.78625	3.17021	0.00152327	0.00561857	CDS	816	panB	2.1.2.11	COG0413	3-methyl-2-oxobutanoate hydroxymethyltransferase
JJACFKPL_00503	19.1416	15.1716	4.78625	3.16982	0.00152533	0.00561857	CDS	750	trpA	4.2.1.20	COG0159	Tryptophan synthase alpha chain
JJACFKPL_00844	23.3959	15.1712	4.52976	3.34922	0.00081039	0.00368965	CDS	855				hypothetical protein
JJACFKPL_00479	17.5891	15.1671	4.78626	3.1689	0.0015302	0.00561857	CDS	963				hypothetical protein
JJACFKPL_01981	23.1778	15.1671	4.61637	3.28549	0.00101803	0.00449748	CDS	1041	ddl	6.3.2.4	COG1181	D-alanine--D-alanine ligase
JJACFKPL_01008	23.76	15.1629	4.47377	3.38928	0.00070077	0.00326745	CDS	453	lspA	3.4.23.36	COG0597	Lipoprotein signal peptidase
JJACFKPL_00027	28.293	15.1595	3.86263	3.92466	8.69e-05	0.00055416	CDS	651				hypothetical protein
JJACFKPL_01248	16.6288	15.1584	4.78627	3.16705	0.00153992	0.00563221	CDS	216				hypothetical protein
JJACFKPL_01079	26.8235	15.1578	4.03978	3.75214	0.00017533	0.00101373	CDS	816	rsmI	2.1.1.198		Ribosomal RNA small subunit methyltransferase I
JJACFKPL_00672	20.2652	15.1529	4.78627	3.16592	0.00154595	0.00563356	CDS	465				hypothetical protein
JJACFKPL_01326	17.6603	15.1463	4.78628	3.16452	0.00155339	0.00565001	CDS	1092	dapE	3.5.1.18	COG0624	Succinyl-diaminopimelate desuccinylase
JJACFKPL_01315	23.6701	15.1354	4.78629	3.16225	0.00156557	0.00566608	CDS	1107	metXA	2.3.1.31	COG2021	Homoserine O-acetyltransferase
JJACFKPL_01594	20.9755	15.1323	4.78629	3.16158	0.00156913	0.00566608	CDS	1014	alr	5.1.1.1	COG0787	Alanine racemase
JJACFKPL_01109	16.6436	15.1319	4.78629	3.16151	0.00156952	0.00566608	CDS	486				hypothetical protein
JJACFKPL_00731	20.9503	15.1289	4.7863	3.16088	0.00157294	0.00566613	CDS	480				hypothetical protein
JJACFKPL_00468	18.0519	15.1268	4.7863	3.16043	0.00157539	0.00566613	CDS	861	parB		COG1475	putative chromosome-partitioning protein ParB
JJACFKPL_00601	18.0641	15.1234	4.78631	3.15973	0.00157916	0.00566817	CDS	714				hypothetical protein
JJACFKPL_00788	23.9214	15.1219	4.49072	3.36735	0.00075893	0.00347172	CDS	654	znuC	7.2.2.-	COG1121	High-affinity zinc uptake system ATP-binding protein ZnuC
JJACFKPL_00131	24.6851	15.12	4.35154	3.47463	0.00051156	0.00252519	CDS	1203	folC	6.3.2.12	COG0285	Dihydrofolate synthase/folylpolyglutamate synthase
JJACFKPL_00766	25.1489	15.117	4.26151	3.54733	0.00038916	0.00200805	CDS	984				hypothetical protein
JJACFKPL_00986	13.3693	15.1147	4.78632	3.1579	0.00158912	0.00566817	CDS	459				hypothetical protein
JJACFKPL_00434	18.6998	15.1135	4.78631	3.15765	0.00159047	0.00566817	CDS	885	thrB	2.7.1.39	COG0083	Homoserine kinase
JJACFKPL_00508	18.709	15.1133	4.78632	3.1576	0.00159072	0.00566817	CDS	1257				hypothetical protein
JJACFKPL_00991	15.5422	15.1125	4.78631	3.15743	0.00159165	0.00566817	CDS	1308				hypothetical protein
JJACFKPL_01860	17.387	15.1081	4.78632	3.15651	0.0015967	0.00566817	CDS	585				hypothetical protein
JJACFKPL_00542	15.9963	15.108	4.78632	3.1565	0.00159676	0.00566817	CDS	1773				hypothetical protein
JJACFKPL_01897	17.9323	15.1057	4.78632	3.15602	0.00159939	0.00566817	CDS	1236	epsF		COG1459	Type II secretion system protein F
JJACFKPL_01898	19.8112	15.0997	4.78633	3.15476	0.00160628	0.00567433	CDS	501				hypothetical protein
JJACFKPL_01022	20.0551	15.0959	4.78633	3.15397	0.00161067	0.00567695	CDS	360				hypothetical protein
JJACFKPL_00130	26.5004	15.0936	4.06368	3.71427	0.00020379	0.00114301	CDS	2946	mfd_1	3.6.4.-		Transcription-repair-coupling factor
JJACFKPL_00340	13.6986	15.0914	4.78633	3.15301	0.00161595	0.00568182	CDS	1098	hisC	2.6.1.9	COG0079	Histidinol-phosphate aminotransferase
JJACFKPL_00758	0.33059	15.0885	4.85965	3.10486	0.00190368	0.0058818	CDS	468				hypothetical protein
JJACFKPL_01255	14.3583	15.0835	4.78635	3.15136	0.00162512	0.00568182	CDS	2820	recB	3.1.11.5		RecBCD enzyme subunit RecB
JJACFKPL_01813	18.9241	15.0826	4.78635	3.15116	0.00162621	0.00568182	CDS	1056	nagZ	3.2.1.52	COG1472	Beta-hexosaminidase
JJACFKPL_00227	15.8621	15.0792	4.78635	3.15046	0.00163011	0.00568317	CDS	1758	fdhF_2	1.17.1.9	COG0243	Formate dehydrogenase H
JJACFKPL_00485	17.5398	15.0723	4.78635	3.14902	0.00163821	0.00569108	CDS	2829	uvrA		COG0178	UvrABC system protein A
JJACFKPL_01984	16.2472	15.0692	4.78636	3.14837	0.00164183	0.00569205	CDS	1401	murJ		COG0728	Lipid II flippase MurJ
JJACFKPL_01367	18.2863	15.0671	4.78636	3.14792	0.00164437	0.00569205	CDS	693	tupB		COG4662	Tungstate uptake system permease protein TupB
JJACFKPL_00735	13.9542	15.0642	4.78636	3.14731	0.00164779	0.0056937	CDS	249				hypothetical protein
JJACFKPL_00346	17.9356	15.0591	4.78637	3.14624	0.00165385	0.00569784	CDS	1161	pilT_1		COG2805	Twitching mobility protein
JJACFKPL_01238	13.455	15.0565	4.78637	3.1457	0.00165688	0.00569784	CDS	441				hypothetical protein
JJACFKPL_01906	12.7697	15.0533	4.78638	3.14502	0.00166077	0.00569784	CDS	759				hypothetical protein
JJACFKPL_00666	23.4209	15.0524	4.52197	3.32872	0.00087246	0.00391696	CDS	756	modA		COG0725	Molybdate-binding protein ModA
JJACFKPL_01285	24.4931	15.0517	4.35409	3.45691	0.00054641	0.0026499	CDS	741				hypothetical protein
JJACFKPL_01019	19.7152	15.0423	4.78639	3.14273	0.00167378	0.00573234	CDS	879				hypothetical protein
JJACFKPL_00690	20.283	15.0361	4.78639	3.14143	0.00168125	0.00573475	CDS	1188	pglF_1	4.2.1.135	COG1086	UDP-N-acetyl-alpha-D-glucosamine C6 dehydratase
JJACFKPL_00391	18.5363	15.0347	4.78639	3.14114	0.00168291	0.00573475	CDS	438	ybeY	3.1.-.-		Endoribonuclease YbeY
JJACFKPL_01114	16.8587	15.0342	4.78639	3.14102	0.00168359	0.00573475	CDS	3489				hypothetical protein
JJACFKPL_00471	18.9733	15.0319	4.7864	3.14054	0.00168634	0.00573475	CDS	789	thiD_1	2.7.1.49	COG0351	Hydroxymethylpyrimidine/phosphomethylpyrimidine kinase
JJACFKPL_00750	14.9072	15.0285	4.78641	3.13982	0.00169052	0.00573887	CDS	672			COG2932	putative HTH-type transcriptional regulator
JJACFKPL_00044	23.1945	15.0273	4.60556	3.26286	0.00110293	0.00478149	CDS	1212	tdcB	4.3.1.19	COG1171	L-threonine ammonia-lyase
JJACFKPL_01487	14.8132	15.0253	4.78641	3.13916	0.00169433	0.00574174	CDS	1116	pglA	2.4.1.290		N,N'-diacetylbacillosaminyl-diphospho-undecaprenol alpha-1,3-N-acetylgalactosaminyltransferase
JJACFKPL_00155	15.3252	15.0176	4.78641	3.13754	0.00170371	0.00575164	CDS	954	hemH	4.99.1.1	COG0276	Ferrochelatase
JJACFKPL_00558	21.1173	15.0172	4.78641	3.13747	0.00170415	0.00575164	CDS	1713	dnaG	2.7.7.-		DNA primase
JJACFKPL_01755	17.6885	15.0136	4.78642	3.1367	0.00170861	0.00575164	CDS	588				hypothetical protein
JJACFKPL_01763	22.0738	15.0131	4.78642	3.13661	0.00170914	0.00575164	CDS	2016				hypothetical protein
JJACFKPL_01964	17.2207	15.0106	4.78642	3.13607	0.00171226	0.00575212	CDS	624				hypothetical protein
JJACFKPL_00412	13.7394	15.0048	4.78643	3.13487	0.00171933	0.00576586	CDS	204				hypothetical protein
JJACFKPL_01774	15.6668	14.9951	4.78644	3.13284	0.00173126	0.00578468	CDS	1242				hypothetical protein
JJACFKPL_00185	19.1629	14.9933	4.78644	3.13244	0.00173359	0.00578468	CDS	810	flgG_2		COG4786	Flagellar basal-body rod protein FlgG
JJACFKPL_00799	13.5525	14.993	4.78644	3.13239	0.00173391	0.00578468	CDS	1239				hypothetical protein
JJACFKPL_00139	12.4224	14.9768	4.78646	3.12899	0.00175409	0.0058319	CDS	1164	lnt	2.3.1.269		Apolipoprotein N-acyltransferase
JJACFKPL_01275	15.8856	14.9688	4.78647	3.12732	0.00176407	0.00584812	CDS	435	moaE	2.8.1.12	COG0314	Molybdopterin synthase catalytic subunit
JJACFKPL_01250	13.858	14.9646	4.78648	3.12643	0.0017694	0.00584812	CDS	570				hypothetical protein
JJACFKPL_01842	23.451	14.9629	4.53949	3.29615	0.00098018	0.00434015	CDS	942				hypothetical protein
JJACFKPL_00806	15.0766	14.9561	4.78649	3.12466	0.00178014	0.00584812	CDS	570				hypothetical protein
JJACFKPL_01067	17.3525	14.9539	4.78649	3.1242	0.00178291	0.00584812	CDS	663				hypothetical protein
JJACFKPL_01612	14.4896	14.9524	4.7865	3.12387	0.00178489	0.00584812	CDS	636				hypothetical protein
JJACFKPL_01011	28.863	14.9522	4.20428	3.55643	0.00037592	0.00196068	CDS	1068	prfA		COG0216	Peptide chain release factor RF1
JJACFKPL_00730	22.4824	14.9472	4.71976	3.16694	0.00154053	0.00563221	CDS	369				hypothetical protein
JJACFKPL_01687	21.2461	14.9449	4.7865	3.12231	0.00179437	0.00584812	CDS	732	fliP		COG1338	Flagellar biosynthetic protein FliP
JJACFKPL_01560	16.2839	14.9419	4.7865	3.12168	0.00179824	0.00584812	CDS	864				hypothetical protein
JJACFKPL_01843	14.5695	14.9367	4.78651	3.12057	0.00180499	0.00584812	CDS	561				hypothetical protein
JJACFKPL_00616	18.0935	14.9337	4.78651	3.11995	0.00180885	0.00584812	CDS	447	fabZ	4.2.1.59		3-hydroxyacyl-[acyl-carrier-protein] dehydratase FabZ
JJACFKPL_00202	17.565	14.9333	4.78651	3.11987	0.00180929	0.00584812	CDS	432				hypothetical protein
JJACFKPL_01057	24.2565	14.9323	4.78651	3.11967	0.00181055	0.00584812	CDS	1401				hypothetical protein
JJACFKPL_00500	16.4934	14.9323	4.78651	3.11967	0.00181056	0.00584812	CDS	879				hypothetical protein
JJACFKPL_00158	16.3649	14.9317	4.78651	3.11953	0.00181139	0.00584812	CDS	498				hypothetical protein
JJACFKPL_01480	16.6797	14.9274	4.78652	3.11863	0.00181693	0.00584812	CDS	1518	epsK			putative membrane protein EpsK
JJACFKPL_01611	14.7994	14.9271	4.78652	3.11857	0.0018173	0.00584812	CDS	498				hypothetical protein
JJACFKPL_00483	13.7114	14.9213	4.78652	3.11736	0.00182476	0.00584812	CDS	1275				hypothetical protein
JJACFKPL_01220	14.9759	14.9197	4.78653	3.11702	0.00182686	0.00584812	CDS	3453	aas_1	6.2.1.20		Bifunctional protein Aas
JJACFKPL_00358	15.9806	14.917	4.78653	3.11645	0.0018304	0.00584812	CDS	567	efp		COG0231	Elongation factor P
JJACFKPL_00568	17.9241	14.9165	4.78654	3.11634	0.00183114	0.00584812	CDS	681	pyrF	4.1.1.23	COG0284	Orotidine 5'-phosphate decarboxylase
JJACFKPL_00061	16.9328	14.9162	4.78653	3.11628	0.0018315	0.00584812	CDS	1767				hypothetical protein
JJACFKPL_00063	12.2777	14.9102	4.78654	3.11503	0.00183926	0.00586322	CDS	711				hypothetical protein
JJACFKPL_00943	15.4823	14.9029	4.78654	3.11351	0.00184878	0.00587234	CDS	669	ytrE		COG1136	ABC transporter ATP-binding protein YtrE
JJACFKPL_00022	19.8591	14.9018	4.78655	3.11326	0.00185031	0.00587234	CDS	609				hypothetical protein
JJACFKPL_01779	15.2761	14.8975	4.78655	3.11237	0.00185589	0.00587234	CDS	255				hypothetical protein
JJACFKPL_01960	16.3418	14.8971	4.78655	3.11228	0.00185648	0.00587234	CDS	993	hypE	4.2.1.-	COG0309	Carbamoyl dehydratase HypE
JJACFKPL_00723	14.0506	14.8959	4.78655	3.11204	0.00185799	0.00587234	CDS	804	bepA	3.4.-.-		Beta-barrel assembly-enhancing protease
JJACFKPL_01075	21.8421	14.894	4.78656	3.11164	0.00186052	0.00587234	CDS	1209	alaC	2.6.1.2	COG0436	Glutamate-pyruvate aminotransferase AlaC
JJACFKPL_00114	14.3335	14.8883	4.78657	3.11044	0.00186808	0.00587234	CDS	1101	prfB		COG1186	Peptide chain release factor RF2
JJACFKPL_00926	18.3663	14.8882	4.78656	3.11042	0.0018682	0.00587234	CDS	516				hypothetical protein
JJACFKPL_00979	12.2682	14.8806	4.78658	3.10881	0.00187842	0.0058818	CDS	603	coaE	2.7.1.24	COG0237	Dephospho-CoA kinase
JJACFKPL_00178	0.573194	14.8779	4.82783	3.0817	0.00205826	0.00598203	CDS	336				hypothetical protein
JJACFKPL_01357	24.8117	14.8757	4.34129	3.42656	0.00061128	0.00292907	CDS	1326	csd_1	2.8.1.7		putative cysteine desulfurase
JJACFKPL_00765	13.9356	14.8722	4.78659	3.10707	0.00188953	0.0058818	CDS	5001				hypothetical protein
JJACFKPL_01831	21.8483	14.8697	4.78659	3.10654	0.0018929	0.0058818	CDS	669				hypothetical protein
JJACFKPL_01016	16.1886	14.8691	4.78659	3.10641	0.00189372	0.0058818	CDS	759	exoA	3.1.11.2	COG0708	Exodeoxyribonuclease
JJACFKPL_00042	13.1371	14.867	4.7866	3.10596	0.00189662	0.0058818	CDS	834				hypothetical protein
JJACFKPL_01135	12.1979	14.8666	4.7866	3.10588	0.00189712	0.0058818	CDS	618				hypothetical protein
JJACFKPL_00388	18.5654	14.8598	4.7866	3.10446	0.00190627	0.0058818	CDS	1329	hcp	1.7.99.1	COG1151	Hydroxylamine reductase
JJACFKPL_01702	16.8391	14.8578	4.7866	3.10405	0.00190893	0.0058818	CDS	1161	fsr			Fosmidomycin resistance protein
JJACFKPL_00646	12.6393	14.8509	4.78661	3.10258	0.00191841	0.00589799	CDS	291				hypothetical protein
JJACFKPL_01993	14.399	14.8479	4.78661	3.10196	0.00192243	0.00589799	CDS	1110	mmpA	3.4.24.-	COG0750	Metalloprotease MmpA
JJACFKPL_00945	12.8709	14.8472	4.78662	3.10182	0.00192332	0.00589799	CDS	459				hypothetical protein
JJACFKPL_00619	13.0719	14.8408	4.78662	3.10046	0.00193218	0.00589875	CDS	681	cntD	7.2.2.-	COG0444	Metal-staphylopine import system ATP-binding protein CntD
JJACFKPL_01589	15.7043	14.8388	4.78663	3.10004	0.00193492	0.00589875	CDS	543				hypothetical protein
JJACFKPL_01254	17.0443	14.8313	4.78663	3.09849	0.0019451	0.00591788	CDS	2346				hypothetical protein
JJACFKPL_01126	15.7458	14.8257	4.78664	3.09731	0.00195286	0.00593216	CDS	228				hypothetical protein
JJACFKPL_01803	15.7572	14.8207	4.78665	3.09626	0.00195978	0.00593932	CDS	432				hypothetical protein
JJACFKPL_00112	14.7869	14.8194	4.78666	3.09598	0.00196165	0.00593932	CDS	318				hypothetical protein
JJACFKPL_01384	16.7263	14.8174	4.78666	3.09556	0.00196443	0.00593932	CDS	843				hypothetical protein
JJACFKPL_00121	18.1641	14.8019	4.78667	3.09231	0.00198608	0.00596818	CDS	1419	hldE		COG2870	Bifunctional protein HldE
JJACFKPL_00942	20.0292	14.7985	4.78668	3.09161	0.00199076	0.00596818	CDS	954				hypothetical protein
JJACFKPL_01910	15.3631	14.7964	4.78668	3.09115	0.00199382	0.00596818	CDS	789	yrpC	5.1.1.3	COG0796	Glutamate racemase 2
JJACFKPL_01847	12.1994	14.7891	4.78669	3.08964	0.00200401	0.00596975	CDS	1239	mtaB	2.8.4.5	COG0621	Threonylcarbamoyladenosine tRNA methylthiotransferase MtaB
JJACFKPL_00269	12.0048	14.7853	4.7867	3.08883	0.00200943	0.00596975	CDS	138				hypothetical protein
JJACFKPL_01107	17.0922	14.7802	4.7867	3.08777	0.00201665	0.00596975	CDS	765				hypothetical protein
JJACFKPL_01969	14.1466	14.7773	4.78671	3.08715	0.00202087	0.00596975	CDS	543				hypothetical protein
JJACFKPL_00913	13.3246	14.7762	4.78671	3.08693	0.00202235	0.00596975	CDS	561	ywrO	1.6.99.-	COG2249	General stress protein 14
JJACFKPL_00438	15.0499	14.7751	4.78671	3.08669	0.00202398	0.00596975	CDS	831	tyrC	1.3.1.43		Cyclohexadienyl dehydrogenase
JJACFKPL_01429	14.9472	14.77	4.78671	3.08562	0.00203131	0.00596975	CDS	1107	mrdB	2.4.1.129	COG0772	Peptidoglycan glycosyltransferase MrdB
JJACFKPL_01398	19.482	14.7683	4.78672	3.08526	0.00203372	0.00596975	CDS	576	wbpD	2.3.1.201	COG0110	UDP-2-acetamido-3-amino-2,3-dideoxy-D-glucuronate N-acetyltransferase
JJACFKPL_00839	17.1174	14.7647	4.78672	3.0845	0.00203894	0.00596975	CDS	282	rplW		COG0089	50S ribosomal protein L23
JJACFKPL_01084	17.5669	14.7639	4.78673	3.08434	0.00204003	0.00596975	CDS	582				hypothetical protein
JJACFKPL_00082	10.695	14.7634	4.78672	3.08424	0.00204072	0.00596975	CDS	474				hypothetical protein
JJACFKPL_00779	14.4176	14.7623	4.78672	3.084	0.00204236	0.00596975	CDS	1260				hypothetical protein
JJACFKPL_00410	14.7962	14.7556	4.78673	3.0826	0.002052	0.00598203	CDS	540				hypothetical protein
JJACFKPL_00291	15.1507	14.755	4.78674	3.08247	0.00205291	0.00598203	CDS	570				hypothetical protein
JJACFKPL_01461	13.3717	14.7494	4.78674	3.0813	0.00206101	0.00598203	CDS	1032	mshA_2	2.4.1.250		D-inositol-3-phosphate glycosyltransferase
JJACFKPL_01818	17.9731	14.748	4.78674	3.08101	0.00206302	0.00598203	CDS	888	rarD_2		COG2962	Protein RarD
JJACFKPL_00387	18.9373	14.7454	4.78676	3.08045	0.00206688	0.00598203	CDS	978				hypothetical protein
JJACFKPL_01332	14.4149	14.7441	4.78675	3.08019	0.00206867	0.00598203	CDS	507				hypothetical protein
JJACFKPL_01690	19.8974	14.7415	4.78675	3.07964	0.0020725	0.00598203	CDS	3027	mdtC		COG0841	Multidrug resistance protein MdtC
JJACFKPL_01714	14.9239	14.74	4.78676	3.07934	0.00207463	0.00598203	CDS	873		3.5.1.77		N-carbamoyl-D-amino acid hydrolase
JJACFKPL_01979	18.8663	14.7381	4.78676	3.07893	0.00207748	0.00598203	CDS	786				hypothetical protein
JJACFKPL_00574	12.1746	14.7353	4.78676	3.07835	0.00208149	0.00598212	CDS	801	kdsA	2.5.1.55	COG2877	2-dehydro-3-deoxyphosphooctonate aldolase
JJACFKPL_01709	17.2203	14.7338	4.78677	3.07804	0.0020837	0.00598212	CDS	669	glnP		COG0765	putative glutamine ABC transporter permease protein GlnP
JJACFKPL_00342	14.7005	14.7282	4.78677	3.07686	0.00209195	0.00599413	CDS	1224	lysA	4.1.1.20	COG0019	Diaminopimelate decarboxylase
JJACFKPL_01630	12.9077	14.7207	4.78679	3.07528	0.00210305	0.00599413	CDS	390				hypothetical protein
JJACFKPL_01112	15.4233	14.7205	4.78678	3.07525	0.00210327	0.00599413	CDS	1719				hypothetical protein
JJACFKPL_01827	17.3443	14.716	4.78678	3.0743	0.00210999	0.00600415	CDS	1008	selU	2.5.1.-		tRNA 2-selenouridine synthase
JJACFKPL_01264	10.9243	14.7057	4.7868	3.07214	0.00212533	0.00603008	CDS	423				hypothetical protein
JJACFKPL_01278	13.5285	14.6993	4.78681	3.07079	0.00213495	0.00604542	CDS	414		3.1.2.-	COG1607	putative acyl-CoA thioester hydrolase
JJACFKPL_00240	12.9352	14.6979	4.78681	3.0705	0.00213699	0.00604542	CDS	399	tatB		COG1826	Sec-independent protein translocase protein TatB
JJACFKPL_01462	13.8546	14.6899	4.78682	3.06883	0.00214899	0.00607052	CDS	1050	bshA	2.4.1.-	COG0438	N-acetyl-alpha-D-glucosaminyl L-malate synthase
JJACFKPL_01766	13.5214	14.67	4.78686	3.06465	0.00217923	0.00613801	CDS	513	lolA			Outer-membrane lipoprotein carrier protein
JJACFKPL_00353	12.6068	14.6581	4.78687	3.06214	0.00219762	0.00618079	CDS	486	greA		COG0782	Transcription elongation factor GreA
JJACFKPL_01700	13.3938	14.6517	4.78688	3.06081	0.0022074	0.00619012	CDS	234				hypothetical protein
JJACFKPL_01504	13.8866	14.6508	4.78688	3.06061	0.00220888	0.00619012	CDS	678				hypothetical protein
JJACFKPL_01213	14.5472	14.6481	4.78689	3.06005	0.00221298	0.00619012	CDS	714				hypothetical protein
JJACFKPL_01882	9.24551	14.6434	4.78689	3.05906	0.00222035	0.00619012	CDS	903	gppA_2	3.6.1.40		Guanosine-5'-triphosphate,3'-diphosphate pyrophosphatase
JJACFKPL_01815	14.376	14.6431	4.78689	3.059	0.00222076	0.00619012	CDS	2139				hypothetical protein
JJACFKPL_00428	19.2594	14.6424	4.78689	3.05886	0.00222181	0.00619012	CDS	1062				hypothetical protein
JJACFKPL_00670	9.78026	14.6415	4.7869	3.05866	0.00222333	0.00619012	CDS	498				hypothetical protein
JJACFKPL_01464	14.7978	14.631	4.7869	3.05646	0.00223967	0.00621756	CDS	798	pgaB	3.5.1.-	COG0726	Poly-beta-1,6-N-acetyl-D-glucosamine N-deacetylase
JJACFKPL_00954	11.0006	14.6297	4.78691	3.0562	0.00224164	0.00621756	CDS	690	qseB			Transcriptional regulatory protein QseB
JJACFKPL_01855	14.49	14.6271	4.78692	3.05564	0.00224581	0.00621756	CDS	747				hypothetical protein
JJACFKPL_00214	15.852	14.6269	4.78691	3.05561	0.00224603	0.00621756	CDS	795	hrcA			Heat-inducible transcription repressor HrcA
JJACFKPL_00939	11.681	14.6184	4.78692	3.05382	0.00225951	0.00624018	CDS	774	rluB	5.4.99.22	COG1187	Ribosomal large subunit pseudouridine synthase B
JJACFKPL_01383	15.9813	14.6177	4.78693	3.05366	0.00226065	0.00624018	CDS	855				hypothetical protein
JJACFKPL_01434	13.5884	14.6124	4.78693	3.05257	0.00226891	0.00625406	CDS	672	ftsE		COG2884	Cell division ATP-binding protein FtsE
JJACFKPL_01593	9.52881	14.6103	4.78694	3.05213	0.00227226	0.00625437	CDS	240				hypothetical protein
JJACFKPL_01712	15.1527	14.6073	4.78694	3.05149	0.0022771	0.00625878	CDS	969	aguA	3.5.3.12	COG2957	Agmatine deiminase
JJACFKPL_00086	15.3663	14.5943	4.78697	3.04876	0.00229784	0.00630136	CDS	780	hisK	3.1.3.15	COG1387	Histidinol-phosphatase
JJACFKPL_00482	9.0094	14.5921	4.78696	3.0483	0.00230137	0.00630136	CDS	1107				hypothetical protein
JJACFKPL_00846	11.5579	14.5899	4.78697	3.04784	0.00230491	0.00630136	CDS	531	torC_3		COG3005	Cytochrome c-type protein TorC
JJACFKPL_00355	16.0404	14.5873	4.78697	3.04728	0.00230922	0.00630136	CDS	777	surE	3.1.3.5	COG0496	5'-nucleotidase SurE
JJACFKPL_01435	20.7479	14.5854	4.78697	3.0469	0.00231213	0.00630136	CDS	816				hypothetical protein
JJACFKPL_00783	14.0833	14.5812	4.78698	3.046	0.00231905	0.00630921	CDS	513				hypothetical protein
JJACFKPL_01519	18.5034	14.5796	4.78698	3.04568	0.00232153	0.00630921	CDS	1005	tsaD	2.3.1.234	COG0533	tRNA N6-adenosine threonylcarbamoyltransferase
JJACFKPL_00047	13.2001	14.574	4.78699	3.0445	0.00233065	0.00631177	CDS	747	ydfG	1.1.1.381	COG4221	NADP-dependent 3-hydroxy acid dehydrogenase YdfG
JJACFKPL_00150	15.8439	14.573	4.78699	3.0443	0.00233226	0.00631177	CDS	435	flgB		COG1815	Flagellar basal body rod protein FlgB
JJACFKPL_00079	20.6708	14.5702	4.78699	3.0437	0.0023369	0.00631552	CDS	723		3.5.4.16	COG0327	GTP cyclohydrolase 1 type 2
JJACFKPL_01263	11.2664	14.5589	4.78702	3.04134	0.00235526	0.00635626	CDS	564				hypothetical protein
JJACFKPL_00995	9.94767	14.5546	4.78703	3.04043	0.00236238	0.00636285	CDS	531				hypothetical protein
JJACFKPL_00685	14.8005	14.5513	4.78702	3.03974	0.00236786	0.00636362	CDS	1047	cugP	2.7.7.9		UTP--glucose-1-phosphate uridylyltransferase
JJACFKPL_00849	18.1436	14.5484	4.78703	3.03913	0.00237259	0.0063675	CDS	558	frr			Ribosome-recycling factor
JJACFKPL_01977	11.2202	14.5424	4.78704	3.03788	0.00238252	0.0063853	CDS	456				hypothetical protein
JJACFKPL_00390	15.534	14.5327	4.78707	3.03582	0.00239884	0.0063994	CDS	666	queC	6.3.4.20	COG0603	7-cyano-7-deazaguanine synthase
JJACFKPL_01413	14.341	14.5319	4.78705	3.03567	0.00240003	0.0063994	CDS	876				hypothetical protein
JJACFKPL_00973	15.0138	14.5313	4.78705	3.03554	0.00240102	0.0063994	CDS	618	queF	1.7.1.13		NADPH-dependent 7-cyano-7-deazaguanine reductase
JJACFKPL_00113	8.47709	14.5267	4.78706	3.03457	0.00240882	0.00640363	CDS	552				hypothetical protein
JJACFKPL_00896	10.9479	14.5264	4.78707	3.03452	0.00240922	0.00640363	CDS	10479				hypothetical protein
JJACFKPL_01082	13.1321	14.5189	4.78707	3.03294	0.00242185	0.00642836	CDS	402				hypothetical protein
JJACFKPL_00021	16.1977	14.5107	4.78709	3.03121	0.00243576	0.00645642	CDS	987				hypothetical protein
JJACFKPL_00406	12.9422	14.5003	4.78711	3.02904	0.00245333	0.00647213	CDS	1197				hypothetical protein
JJACFKPL_01269	16.7977	14.5	4.7871	3.02896	0.00245393	0.00647213	CDS	747	selD	2.7.9.3	COG0709	Selenide, water dikinase
JJACFKPL_00520	11.4366	14.4973	4.78711	3.02841	0.00245841	0.00647213	CDS	1182				hypothetical protein
JJACFKPL_01407	23.0358	14.4936	4.68914	3.09089	0.00199556	0.00596818	CDS	666				hypothetical protein
JJACFKPL_00316	9.6898	14.4916	4.78712	3.0272	0.00246829	0.00647639	CDS	621				hypothetical protein
JJACFKPL_00763	0.0735065	14.4909	4.87103	2.97491	0.00293076	0.0068325	CDS	327				hypothetical protein
JJACFKPL_01064	12.8927	14.4888	4.78712	3.02661	0.00247309	0.00647639	CDS	1353	yeeO_1		COG0534	putative FMN/FAD exporter YeeO
JJACFKPL_01241	17.6946	14.4877	4.78713	3.02639	0.00247495	0.00647639	CDS	666				hypothetical protein
JJACFKPL_01510	13.0681	14.4866	4.78713	3.02615	0.00247691	0.00647639	CDS	816	lgt	2.5.1.145	COG0682	Phosphatidylglycerol--prolipoprotein diacylglyceryl transferase
JJACFKPL_01218	15.2886	14.475	4.78714	3.02372	0.00249687	0.00649808	CDS	753			COG0834	putative amino-acid ABC transporter-binding protein
JJACFKPL_00105	11.5853	14.4731	4.78715	3.02333	0.00250011	0.00649808	CDS	522				hypothetical protein
JJACFKPL_00260	11.7714	14.4722	4.78715	3.02313	0.00250177	0.00649808	CDS	588	hisB	4.2.1.19		Imidazoleglycerol-phosphate dehydratase
JJACFKPL_01463	11.957	14.4721	4.78715	3.02312	0.00250184	0.00649808	CDS	771	icaB	3.5.1.-	COG0726	Poly-beta-1,6-N-acetyl-D-glucosamine N-deacetylase
JJACFKPL_01003	13.9985	14.4647	4.78716	3.02156	0.00251479	0.0065138	CDS	930				hypothetical protein
JJACFKPL_00569	9.71593	14.4636	4.78717	3.02133	0.00251669	0.0065138	CDS	396	nusB		COG0781	Transcription antitermination protein NusB
JJACFKPL_01858	9.62223	14.4628	4.78717	3.02115	0.00251815	0.0065138	CDS	804	dinG	3.1.-.-		3'-5' exonuclease DinG
JJACFKPL_01149	9.54547	14.4607	4.78717	3.02072	0.00252178	0.0065138	CDS	711				hypothetical protein
JJACFKPL_01457	19.1367	14.4576	4.78718	3.02006	0.00252723	0.0065138	CDS	246				hypothetical protein
JJACFKPL_01445	17.648	14.4465	4.78719	3.01773	0.00254673	0.00655309	CDS	1161	bcr_2			Bicyclomycin resistance protein
JJACFKPL_00370	11.0665	14.4393	4.7872	3.01623	0.00255939	0.00656632	CDS	519				hypothetical protein
JJACFKPL_00097	11.8502	14.4378	4.78721	3.01591	0.00256205	0.00656632	CDS	603				hypothetical protein
JJACFKPL_01038	19.9164	14.4345	4.78721	3.01523	0.00256785	0.00657247	CDS	1734	ftsH_1	3.4.24.-		ATP-dependent zinc metalloprotease FtsH
JJACFKPL_01881	9.13842	14.428	4.78723	3.01385	0.00257955	0.00657511	CDS	432	yqeY		COG1610	putative protein YqeY
JJACFKPL_00328	11.3696	14.4207	4.78724	3.01232	0.00259257	0.00657511	CDS	1272	menF	5.4.4.2		Isochorismate synthase MenF
JJACFKPL_01366	12.3179	14.4181	4.78724	3.01177	0.00259731	0.00657511	CDS	954	btuD_2	7.6.2.8		Vitamin B12 import ATP-binding protein BtuD
JJACFKPL_01787	11.7409	14.4173	4.78724	3.01161	0.0025987	0.00657511	CDS	723				hypothetical protein
JJACFKPL_00332	13.5555	14.4169	4.78725	3.01153	0.00259934	0.00657511	CDS	1167	xseA	3.1.11.6		Exodeoxyribonuclease 7 large subunit
JJACFKPL_01720	9.85292	14.4169	4.78724	3.01154	0.0025993	0.00657511	CDS	1932	uup		COG0488	ABC transporter ATP-binding protein uup
JJACFKPL_00791	12.4808	14.4168	4.78724	3.0115	0.00259963	0.00657511	CDS	552				hypothetical protein
JJACFKPL_00382	7.95349	14.4142	4.78725	3.01096	0.00260419	0.00657511	CDS	480				hypothetical protein
JJACFKPL_00072	20.9298	14.4111	4.78725	3.01032	0.00260973	0.00657511	CDS	531	rimM			Ribosome maturation factor RimM
JJACFKPL_00232	11.3157	14.4095	4.78726	3.00998	0.00261269	0.00657511	CDS	1944	ligA_1	6.5.1.2	COG0272	DNA ligase
JJACFKPL_01173	9.60959	14.4076	4.78726	3.00957	0.00261617	0.00657511	CDS	2340				hypothetical protein
JJACFKPL_01871	19.3965	14.4074	4.78726	3.00954	0.00261645	0.00657511	CDS	906				hypothetical protein
JJACFKPL_01041	16.1086	14.3981	4.78727	3.00757	0.00263344	0.00660923	CDS	852	nfo	3.1.21.2	COG0648	Endonuclease 4
JJACFKPL_00612	11.8706	14.3831	4.7873	3.00444	0.00266075	0.0066458	CDS	756				hypothetical protein
JJACFKPL_01351	12.4866	14.3808	4.7873	3.00395	0.00266497	0.0066458	CDS	564				hypothetical protein
JJACFKPL_01652	12.5814	14.3807	4.78731	3.00392	0.00266527	0.0066458	CDS	267				hypothetical protein
JJACFKPL_00934	7.81037	14.3799	4.7873	3.00376	0.00266661	0.0066458	CDS	756	hisF	4.3.2.10	COG0107	Imidazole glycerol phosphate synthase subunit HisF
JJACFKPL_01408	12.1418	14.376	4.78731	3.00293	0.00267392	0.0066458	CDS	924	arnA		COG0223	Bifunctional polymyxin resistance protein ArnA
JJACFKPL_00368	11.2092	14.3736	4.78732	3.00244	0.00267824	0.0066458	CDS	735				hypothetical protein
JJACFKPL_00932	14.397	14.3718	4.78732	3.00206	0.00268161	0.0066458	CDS	1146	rlmN	2.1.1.192		putative dual-specificity RNA methyltransferase RlmN
JJACFKPL_01528	14.9939	14.3717	4.78732	3.00204	0.00268174	0.0066458	CDS	207				hypothetical protein
JJACFKPL_01455	15.4013	14.371	4.78732	3.00189	0.00268314	0.0066458	CDS	708				hypothetical protein
JJACFKPL_00856	11.3992	14.3703	4.78732	3.00173	0.00268447	0.0066458	CDS	159				hypothetical protein
JJACFKPL_00092	7.811	14.367	4.78733	3.00105	0.00269054	0.0066458	CDS	621	dauR		COG2964	Transcriptional regulator DauR
JJACFKPL_00307	11.0517	14.3629	4.78733	3.00019	0.00269811	0.00665076	CDS	825	cheR1	2.1.1.80		Chemotaxis protein methyltransferase 1
JJACFKPL_01416	11.2265	14.3588	4.78734	2.99933	0.00270577	0.00665988	CDS	1149				hypothetical protein
JJACFKPL_00404	10.6936	14.3572	4.78734	2.999	0.00270869	0.00665988	CDS	429				hypothetical protein
JJACFKPL_01104	10.9609	14.3533	4.78736	2.99818	0.00271599	0.00666296	CDS	1353				hypothetical protein
JJACFKPL_00585	15.8634	14.3527	4.78735	2.99805	0.0027171	0.00666296	CDS	690	yknY	3.6.3.-	COG1136	putative ABC transporter ATP-binding protein YknY
JJACFKPL_01775	12.0084	14.3496	4.78736	2.9974	0.0027229	0.00666296	CDS	438				hypothetical protein
JJACFKPL_01845	8.1406	14.3491	4.78737	2.99729	0.00272391	0.00666296	CDS	1038	aroB	4.2.3.4	COG0337	3-dehydroquinate synthase
JJACFKPL_01552	10.8258	14.3386	4.78737	2.99509	0.00274365	0.00667794	CDS	1080				hypothetical protein
JJACFKPL_00026	11.5563	14.3335	4.78739	2.99401	0.0027534	0.00669325	CDS	324				hypothetical protein
JJACFKPL_00421	11.6452	14.3315	4.7874	2.9936	0.00275708	0.0066938	CDS	510				hypothetical protein
JJACFKPL_00219	14.2011	14.3236	4.7874	2.99194	0.00277213	0.0067219	CDS	930	pyrB	2.1.3.2	COG0540	Aspartate carbamoyltransferase
JJACFKPL_01214	6.67415	14.3198	4.78741	2.99113	0.00277947	0.00672581	CDS	492	isiB		COG0716	Flavodoxin
JJACFKPL_00748	0.0532333	14.3061	4.86956	2.93786	0.00330489	0.00721357	CDS	195				hypothetical protein
JJACFKPL_01737	21.6603	14.3059	4.78744	2.98822	0.00280608	0.00675758	CDS	342	yidD			Putative membrane protein insertion efficiency factor
JJACFKPL_00548	10.3434	14.3046	4.78745	2.98794	0.00280862	0.00675758	CDS	2163	ycf3			Photosystem I assembly protein Ycf3
JJACFKPL_00311	10.4407	14.3019	4.78744	2.98737	0.00281392	0.00675758	CDS	1656				hypothetical protein
JJACFKPL_00546	10.5293	14.3017	4.78744	2.98733	0.00281423	0.00675758	CDS	1758	ifcA_1	1.3.5.4	COG1053	Fumarate reductase flavoprotein subunit
JJACFKPL_00786	16.4273	14.3014	4.78745	2.98727	0.00281478	0.00675758	CDS	408				hypothetical protein
JJACFKPL_01905	11.2122	14.2987	4.78745	2.98671	0.00281994	0.00676122	CDS	1251				hypothetical protein
JJACFKPL_00895	8.22401	14.297	4.78746	2.98635	0.00282329	0.00676122	CDS	351				hypothetical protein
[truncated: 1,060 more rows]

## Sheet: Table 5b (ii)
Supplementary Table 5b - C. concisus gene expression in inflamed conditions vs. cSI-N
[truncated: 1,732 more rows]

## Sheet: Table 5b (iii)
Supplementary Table 5b - C. concisus gene expression in inflamed conditions vs. cSI-N
[truncated: 1,742 more rows]

[truncated: 2 more sheets: Table 5c (i), Table 5c (ii)]
