# Supplementary material for: Enteropathy produced in mice by intergenerational transmission of small intestinal microbiota from undernourished children
Source: Nat Microbiol. 2026 Jun 16;11(7):1967–81. doi: 10.1038/s41564-026-02394-4 (PMC13323066; doi:10.1038/s41564-026-02394-4)
Supplement: Supplementary file 8 — Ex vivo C. concisus growth and immune signaling assays. a, C. concisus growth in conditioned medium collected from a mouse colonic epithelial cell line (CT26) and a human colonic epithelial cell line (HTC116) (Fig. 4d, and Supplementary Figs. 10 and 11b,c). b, Quantification of iNOS within and cytokines secreted by wild-type (WT C57Bl/6J) and iNOS−/− (Nos2−/−) bone marrow cells stimulated with live and heat-killed C. concisus (Fig. 4e–i and Extended Data Fig. 5). c, C. concisus growth in and depletion of formate; IL-1ß induction after formate pre-treatment (Supplementary Fig. 12b–d). [file 41564_2026_2394_MOESM8_ESM.xlsx]

## Sheet: Table 6a
Supplementary Table 6 - ex vivo growth and cytokine signaling
C. concisus growth in conditioned medium from colonic epithelial cells
Growth in conditioned medium collected from mouse colonic epithelial cell line, CT26
Atmosphere:	Microaerophilic		Anaerobic
Cell Treatment prior to supernatant collection	8 hours log10(CFU/mL)	24 hours log10(CFU/mL)	8 hours log10(CFU/mL)	24 hours log10(CFU/mL)
DMEM culture medium alone;	2	5.25527	7.03342	7.85126
negative control	2	6.20412	7.03342	7.99564
	2	6.20412	7.01703	7.83885
	2	6	6.9345	7.77815
mean ± SD	2.0 ± 0.0	5.9 ± 0.5	7.0 ± 0.0	7.9 ± 0.1
CT26	2.30103	6.20412	6.97313	8.0607
Untreated cells	2.30103	6.66276	6.8451	8.07918
	2.30103	6.69897	6.91381	8.6637
	2	6.57978	6.69897	8.03342
mean ± SD	2.2 ± 0.2	6.5 ± 0.2	6.9 ± 0.1	8.2 ± 0.3
CT26 + zVAD	3.14613	7.27416	6.83251	8.07918
Cells treated with caspase	2.30103	7.1271	6.14613	8.14613
inhibitor	2.90309	7.14613	6.50515	7.83251
	2.30103	6.73239	6.38021	7.97313
mean ± SD	2.7 ± 0.4	7.1 ± 0.2	6.5 ± 0.3	8.0 ± 0.1
CT26 + zVAD + BB	2	6.38021	7.03342	8.20412
Cells treated with caspase	2.90309	6.96379	6.98227	7.90309
inhibitor and apoptosis inducer	2	6.64345	6.88081	7.90309
	2.30103	6.53148	6.89209	7.77815
mean ± SD	2.3 ± 0.4	6.6 ± 0.2	6.9 ± 0.1	7.9 ± 0.2
CT26 + BB	2.30103	6.80618	6.96379	7.74819
Cells treated with apoptosis	2.30103	7.17026	6.79239	8.14613
inducer	2.77815	6.66276	6.50515	8.08991
	2.60206	6.20412		8.1271
mean ± SD	2.5 ± 0.2	6.7 ± 0.4	6.8 ± 0.2	8.0 ± 0.2
Growth in conditioned medium collected from human colonic epithelial cell line, HTC116
Atmosphere:	Microaerophilic
Cell Treatment prior to supernatant collection	6 hours log10(CFU/mL)	12 hours log10(CFU/mL)	24 hours log10(CFU/mL)
DMEM culture medium alone;	4.44716	5.716	6.60206
negative control	4.07918	5.47712	7.07918
	4.44716	5.20412	6.90309
mean ± SD	4.3 ± 0.2	5.5 ± 0.3	6.9 ± 0.2
HTC116	4.80618	6.62325	7.0569
Untreated cells	4.34242	5.66276	7.30103
	4.76343	5.83251	7.06446
mean ± SD	4.6 ± 0.3	6.0 ± 0.5	7.1 ± 0.1
HTC116 + QVD	5.25527	6.90309	6.47712
Cells treated with caspase	4.53148	6.90309	6.95424
inhibitor	4.68124	6.41497	6.99564
mean ± SD	4.8 ± 0.4	6.7 ± 0.3	6.8 ± 0.3
HTC116 + QVD + STS	4.25527	5.66276	7.01703
Cells treated with caspase	4.53148	5.47712	7.07918
inhibitor and apoptosis inducer	4.30103	5.38021	6.98677
mean ± SD	4.4 ± 0.1	5.5 ± 0.1	7.0 ± 0.0
HTC116 + STS	4.50515	5.68124	6.41497
Cells treated with apoptosis	4.25527	5.68124	6.66276
inducer	4.13988	5.57978	6.30103
mean ± SD	4.3 ± 0.2	5.6 ± 0.1	6.5 ± 0.2
Growth after 24 hours in conditioned medium collected from human colonic epithelial cell line (HTC116) treated with nitric oxide synthase (NOS) inhibitor, L-NIO
Cell Treatment prior to supernatant collection	Microaerophilic log10(CFU/mL)	Anaerobic log10(CFU/mL)
DMEM culture medium alone;	7	7.47712
negative control	7.41497	7.30103
	6.74819	7.69897
	7.20412	7.60206
mean ± SD	7.1 ± 0.3	7.5 ± 0.2
HTC116	6.74819	7.38021
Untreated cells + L-NIO	7.07918	7.5563
	6.85733	7.44716
	6.90309	7.74819
mean ± SD	6.9 ± 0.1	7.5 ± 0.2
HTC116 + QVD + L-NIO	6.77815	7.57978
Cells treated with caspase	6.60206	7.60206
inhibitor and L-NIO	6.77815	7.47712
	6.90309	7.47712
mean ± SD	6.8 ± 0.1	7.5 ± 0.1
HTC116 + QVD + STS + L-NIO	6.77815	7.66276
Cells treated with caspase	7.14613	7.68124
inhibitor and apoptosis inducer	7.20412	7.76343
and L-NIO	6.91381	7.60206
		7.34242
		6.30103
		7.14613
mean ± SD	7.0 ± 0.2	7.4 ± 0.5
HTC116 + STS + L-NIO	6.90309	7.64345
Cells treated with apoptosis	6.77815	7.68124
inducer and L-NIO	7.07918	7.69897
	6.90309	7.69897
mean ± SD	6.9 ± 0.1	7.7 ± 0.0

## Sheet: Table 6b
Supplementary Table 6 - ex vivo growth and cytokine signaling
Cytokine quantification in C. concisus-stimulated cells and cell supernatants
Protein levels in C. concisus-stimulated bone marrow cells (iNOS) or cell supernatants (all others), dose-response
Genotype	Treatment	iNOS (pg/mg protein)	IL-1ß (pg/mL)	TNF-a (pg/mL)	IL-5 (pg/mL)	IL-17 (pg/mL)	IL-22 (pg/mL)
WT	Medium only	44.4444	9.41818	5	6.14815	0	12.5
	(negative control)	4755.56	61.2636	0	19.3704	0	15.2778
		4388.89	8.21818	60.8	63.037	6.14815	8.61111
		2500				0
		0				0
	mean ± SD	2337.8 ± 2280.5	26.3 ± 30.3	21.9 ± 33.8	29.5 ± 29.8	1.2 ± 2.7	12.1 ± 3.3
	3E7 CFU C. concisus	15966.7	220.627	5.2	71.0741	6.37037	173.5
		15255.6	224.827	136.4	49.4815	44.4444	61.1667
		24111.1	217.655	96	65.1111	10.8148	151.778
		12888.9	255.9	141.6	50.1852	6.44444	44.7778
		12577.8	241.718	67.4	116.37	3.18519	118.056
	mean ± SD	16160.0 ± 4680.0	232.1 ± 16.2	89.3 ± 56.0	70.4 ± 27.3	14.3 ± 17.1	109.9 ± 55.9
	4E5 CFU C. concisus	17522.2	166.082	79.2	65.963	1.07407	66
		27322.2	158.1	72.6	56.0741	5.14815	69.6111
		21777.8	255.382	68.8	43.7407	0	12.8889
		15922.2	160.473	37.6	93.1852	0	81.9444
		11877.8	158.673	25.4	141.444	0	109.056
		58388.9				18.6296
	mean ± SD	25468.5 ± 16969.3	179.7 ± 42.4	56.7 ± 23.7	80.1 ± 38.8	4.1 ± 7.4	67.9 ± 35.1
	3E4 CFU C. concisus	111600				0
		115411				0
		56400				0
		133211				0
		70555.6				0
	mean ± SD	97435.6 ± 32442.6				0.0 ± 0.0
Protein levels in C. concisus-stimulated bone marrow cells (iNOS) or cell supernatants (all others), live vs. heat-killed
Genotype	Treatment	iNOS (pg/mg protein)	IL-1ß (pg/mL)	TNF-a (pg/mL)	IL-5 (pg/mL)	IL-17 (pg/mL)	IL-22 (pg/mL)
WT	Medium only	0	3.69	0	15.2558	4.64	2.25
	(negative control)	15.1575	4.76	0	6.60465	6.28	5.0625
		0	1.12	0	7.25581	11.84	1.5625
		46.4116	2.69	0	7.60465	11.24	13.9375
	mean ± SD	15.4 ± 21.9	3.1 ± 1.5	0.0 ± 0.0	9.2 ± 4.1	8.5 ± 3.6	5.7 ± 5.7
	Live C. concisus	3181.83	187.09	36.3333	41.4884	33.92	202.5
		1725.38	190.93	62.3333	36.9535	40.76	209.688
		1782.42	188.4	56.6667	42.2326	57.96	293.875
		5519.01	195.52	39.6667	45.9767	53.68	281.5
		1157.11	169.08	33.6667	26.0465	25.88	161.188
	mean ± SD	2673.1 ± 1757.0	186.2 ± 10.1	45.7 ± 12.9	38.5 ± 7.7	42.4 ± 13.4	229.8 ± 56.2
	Heat-killed C. concisus	6007.73	14.97	6	17.8372	15.96	32.5
		6003.16	14.5	12.6667	21.1395	10.6	38
		6441.09	14.3	19	17.7907	7.52	22.5625
		9414.55	15.18	26.3333	17.907	8.92	49.625
		9441.34	14.82	1.66667	18.5814	8.6	35
	mean ± SD	7461.6 ± 1803.9	14.8 ± 0.4	13.1 ± 9.9	18.7 ± 1.4	10.3 ± 3.3	35.5 ± 9.8
Nos2-/-	Medium only		0.08	4.66667	17	6	0.8125
	(negative control)		0.53	0	12.8605	4.8	1.5
			0.68	6.66667	9.83721	6.8	0
			1.46	3.33333	7.41861	6.4	0.5625
			33.71	0	5.97674	0	0
	mean ± SD		7.3 ± 14.8	2.9 ± 2.9	10.6 ± 4.4	4.8 ± 2.8	0.6 ± 0.6
	Live C. concisus		127.56	31.6667	16.4651	17.56	54.5
			126.3	20	14.1395	7.4	69.6875
			126.27	27.6667	20.4651	6.88	75.3125
			134.16	13.3333	14.7674	5.68	52.9375
			144.4	23.6667	12.3954	7.04	69.375
	mean ± SD		131.7 ± 7.8	23.3 ± 7.1	15.6 ± 3.1	8.9 ± 4.9	64.4 ± 10.0
	Heat-killed C. concisus		12.52	10	7.44186	3.48	3.125
			12.91	14.3333	7.67442	0	16
			14.25	0	13.9302	0	13.375
			15.24	0	4.81395	5.44	16
			17.81	0	8.81395	0	21.125
	mean ± SD		14.5 ± 2.1	4.9 ± 6.8	8.5 ± 3.4	1.8 ± 2.5	13.9 ± 6.7
p38 MAPK activation in C. concisus-stimulated cells
Genotype	Treatment	p38 activation (OD450)
WT	Medium only	0.0797
	(negative control)	0.0795
		0.0771
		0.0939
	mean ± SD	0.083 ± 0.008
	Live C. concisus	0.0961
		0.09
		0.0876
		0.1018
		0.1044
	mean ± SD	0.096 ± 0.007
	Heat-killed C. concisus	0.0792
		0.0777
		0.0794
		0.0761
		0.0729
	mean ± SD	0.077 ± 0.003
Nos2-/-	Medium only	0.0695
	(negative control)	0.0701
		0.0688
		0.0718
		0.0708
	mean ± SD	0.070 ± 0.001
	Live C. concisus	0.0828
		0.0754
		0.0747
		0.0753
		0.0863
	mean ± SD	0.079 ± 0.005
	Heat-killed C. concisus	0.0665
		0.0674
	mean ± SD	0.067 ± 0.001

## Sheet: Table 6c
Supplementary Table 6 - ex vivo growth and cytokine signaling
Formate quantification and growth
C. concisus growth in formate
Medium	Growth (CFU/mL)
Bolton Broth,	160000000
unsupplemented	100000000
	60000000
	200000000
mean ± SD	130000000.0 ± 62182527.0
Bolton Broth +	280000000
1 mM formate	180000000
	160000000
	140000000
mean ± SD	190000000.0 ± 62182527.0
Bolton Broth +	120000000
5 mM formate	140000000
	160000000
	200000000
mean ± SD	155000000.0 ± 34156502.6
Bolton Broth +	10000000
10 mM formate	6000000
	12000000
	6000000
mean ± SD	8500000.0 ± 3000000.0
Formate quantification
Genotype	Treatment	Formate (mM)
WT	Medium only (negative control)	578.155
		611.713
		592.916
		610.297
	mean ± SD	598.3 ± 15.9
	Live C. concisus	286.87
		293.394
		343.311
		595.206
		641.302
	mean ± SD	432.0 ± 172.2
	Heat-killed C. concisus	627.545
		646.26
		638.83
		626.293
		627.875
	mean ± SD	633.4 ± 8.8
Nos2-/-	Medium only (negative control)	615.041
		592.109
		617.792
		638.039
		673.542
	mean ± SD	627.3 ± 30.5
	Live C. concisus	239.292
		246.013
		236.59
		264.695
		273.361
	mean ± SD	252.0 ± 16.2
	Heat-killed C. concisus	617.595
		628.633
		633.163
		640.231
		614.646
	mean ± SD	626.9 ± 10.7
IL-1ß quantification after co-culture with C. concisus pre-treated with various concentrations of formate
Treatment	log10(IL-1ß / CFU C. concisus)
Bolton Broth,	-5.4709
unsupplemented	-5.55326
	-5.53856
	-5.61765
	-5.62484
mean ± SD	-5.6 ± 0.06
Bolton Broth +	-5.80659
1 mM formate	-5.8643
	-5.89317
	-5.88916
	-5.86092
mean ± SD	-5.9 ± 0.03
Bolton Broth +	-6.2696
5 mM formate	-6.321
	-6.38231
	-6.40231
	-6.25544
mean ± SD	-6.3 ± 0.07
Bolton Broth +	-4.93919
10 mM formate	-5.0396
	-5.04511
	-4.98732
	-4.95242
mean ± SD	-5.0 ± 0.05
