# Supplementary material for: Enteropathy produced in mice by intergenerational transmission of small intestinal microbiota from undernourished children
Source: Nat Microbiol. 2026 Jun 16;11(7):1967–81. doi: 10.1038/s41564-026-02394-4 (PMC13323066; doi:10.1038/s41564-026-02394-4)
Supplement: Supplementary file 9 — Antibody panels for flow cytometry analyses. (i) Antibodies used for flow cytometry of intestinal immune cells in intergenerational transmission and co-housing experiments (Fig. 1i,j, Extended Data Fig. 3f,g and Supplementary Fig. 13). (ii,iii) Antibodies used for flow cytometry of splenic and meningeal immune cells in intergenerational transmission (ii) and co-housing experiments (iii) (Fig. 2f,g and Supplementary Fig. 13). [file 41564_2026_2394_MOESM9_ESM.xlsx]

## Sheet: Table 7
Supplementary Table 7 -- Antibodies used for flow cytometry
(i) Flow cytometry of immune cells from intestines in intergenerational transmission and cohousing experiments
Target	Conjugate	Clone	Catalog #	Supplier
CD206	Alexa Fluor 488	C068C2	Cat #141710	Biolegend
CD45	Alexa Fluor 700	30-F11	Cat #103128	Biolegend
CD45	APC/Cy7	30-F11	Cat #103115	Biolegend
CD11b	PerCP/Cy5.5	M1/70	Cat #101228	Biolegend
CD11b	PE/Cy7	M1/70	Cat #101216	Biolegend
CD11c	APC/Cy7	N418	Cat #117317	Biolegend
CD103	FITC	2E7	Cat #121419	Biolegend
I-A/I-E	BV650	M5/114.15.2	Cat #107641	Biolegend
Ly6C	BV421	HK1.4	Cat #128031	Biolegend
Ly6G	BV711	1A8	Cat #127643	Biolegend
Ly6G	Alexa Fluor 700	1A8	Cat #127621	Biolegend
CD64	BV605	X54-5/7.1	Cat #139323	Biolegend
CD3ε	PerCP/Cy5.5	145-2C11	Cat #100327	Biolegend
CD4	PE/Dazzle594	RM4-5	Cat #100566	Biolegend
CX3CR1		SA011F11		Biolegend
CD19	Pacific Blue	6D5	Cat #115523	Biolegend
CD8α	BV605	53-6.7	Cat #100743	Biolegend
CD8b	FITC	YTS156.7.7	Cat #126605	Biolegend
CD196	BV421	140706	Cat #564736	BD Biosciences
FOXP3	Alexa Fluor 647	150D	Cat #320013	Biolegend
Tbet	BV421	O4-46	Cat #563318	BD Biosciences
Rorγt	APC	AFKJS-9	Cat #17-6988-82	eBioscience
Rorγt	BV650
NK1.1	APC	PK136	Cat #108736	Biolegend
TCRγδ	BV421	eBioGL3	Cat #118115	Biolegend
Sirpα	APC	P84	Cat #144013	Biolegend
IFNγ	PE	XMG1.2	Cat #505808	Biolegend
TNFα	FITC	MP6-XT22	Cat #506304	Biolegend
(ii) Flow cytometry of immune cells from spleen and meninges in intergenerational transmission experiment
Target	Conjugate	Clone	Catalog #	Supplier
CD4	BUV395	RM4.5	Cat #740208	BD Biosciences
CD5	BUV496	53-7.3	Cat #741048	BD Biosciences
CD27	BUV563	LG.3A10	Cat #741275	BD Biosciences
CD44	BUV615	IM7	Cat #751414	BD Biosciences
CD11c	BUV737	N418	Cat #749039	BD Biosciences
TCRb	BUV805	H57-597	Cat #748405	BD Biosciences
Ly6G	BV421	1A8	Cat #562737	BD Biosciences
CD25	Pacific Blue	PC61	Cat #102022	BioLegend
CD19	BV480	1D3	Cat #566107	BD Biosciences
MHCII	BV510	M5/114.15.2	Cat #107635	BioLegend
CXCR3	Super Bright 600	CXCR3-173	Cat #63-1831-82	eBioscience
B220	BV650	RA3-6B2	Cat #563893	BD Biosciences
CD49a	BV711	Ha31/8	Cat #564863	BD Biosciences
CD45	BV750	30-F11	Cat #746947	BD Biosciences
Ly6C	AlexaFluor488	HK1.4	Cat #53-5932-82	Invitrogen
CD8a	AlexaFluor532	53-6.7	Cat #58-0081-80	Invitrogen
CD122	BB700	TM-β1	Cat #742112	BD Biosciences
CD69	PE	H1.2F3	Cat #104508	BioLegend
CXCR6	PE/Dazzle594	SA051D1	Cat #151117	BioLegend
CD127	PE/Cy5	A7R34	Cat #135016	BioLegend
NK1.1	PE/Cy7	S17016D	Cat #156514	BioLegend
TCRγδ	Alexa Fluor 647	B1	Cat #107502	BioLegend
F4/80	Alexa Fluor 700	BM8	Cat #123130	BioLegend
Live/Dead	Zombie NIR		Cat #423106	BioLegend
(iii) Flow cytometry of immune cells from spleen and meninges in cohousing experiment
Target	Conjugate	Clone	Catalog #	Supplier
CD4	BUV395	RM4.5	Cat #740208	BD Biosciences
CD5	BUV496	53-7.3	Cat #741048	BD Biosciences
CD115	BUV737	AFS98	Cat #750948	BD Biosciences
TCRb	BUV805	H57-597	Cat #748405	BD Biosciences
Ly6G	BV421	1A8	Cat #562737	BD Biosciences
IgD	Pacific Blue	11-26c.2a	Cat #405711	BioLegend
CD19	BV480	1D3	Cat #566107	BD Biosciences
B220	BV510	RA3-6B2	Cat #563103	BD Biosciences
F4/80	BV605	BM8	Cat #123133	BioLegend
MHCII	BV650	M5/114.15.2	Cat #107641	BioLegend
CD45	BV750	30-F11	Cat #746947	BD Biosciences
Ly6C	AlexaFluor488	HK1.4	Cat #53-5932-82	Invitrogen
CD11b	PerCP/Cy5.5	M1/70	Cat #101228	BioLegend
CD45IV+	PE	30-F11	Cat #103106	BioLegend
CD127	PE/Cy5	A7R34	Cat #135016	BioLegend
IgM	PE/Cy7	II/41	Cat #25-5790-81	Invitrogen
CD64	APC	X54-5/7.1	Cat #139306	BioLegend
CD11c	AlexaFluor700	N418	Cat #117320	BioLegend
Live/Dead	Zombie NIR		Cat #423106	BioLegend
